# Supplementary material for: Effect of IAPP on the proteome of cultured Rin-5F cells
Source: BMC Biochem. 2018 Nov 12;19:9. doi: 10.1186/s12858-018-0099-3 (PMC6233276; doi:10.1186/s12858-018-0099-3)
Supplement: Supplementary file 2 — Table S1. Protein Mass Spectrometry Data. (ZIP 2439 kb) [file 12858_2018_99_MOESM2_ESM.zip]

Archive with 6 entries (6 files):
- Table S1a MS data experiment 1- Control samples.xlsx
- Table S1b MS data experiment 1- IAPP treated samples.xlsx
- Table S1c MS data experiment 2- Control samples.xlsx
- Table S1d MS data experiment 2- IAPP treated samples.xlsx
- Table S1e MS data experiment 3- Control samples.xlsx
- Table S1f MS data experiment 3- IAPP treated samples.xlsx
