# Supplementary material for: Effect of IAPP on the proteome of cultured Rin-5F cells
Source: BMC Biochem. 2018 Nov 12;19:9. doi: 10.1186/s12858-018-0099-3 (PMC6233276; doi:10.1186/s12858-018-0099-3)
Supplement: Supplementary file 2 — Table S1. Protein Mass Spectrometry Data. (ZIP 2439 kb) [file 12858_2018_99_MOESM2_ESM.zip › Table S1a MS data experiment 1- Control samples.xlsx]

## Sheet: Fractin 1
			Injection 1
Accession	Entry	Description	mW (Da)	pI (pH)	PLGS Score	Peptides	Theoretical Peptides	Coverage (%)	Precursor RMS Mass Error (ppm)	Products	Digest Peptides	Modified Peptides	Products RMS Mass Error (ppm)	Products RMS RT Error (min)	Amount (fmol)	Amount (ngrams)	Protein ID
IPI:IPI00189819.1	IPI:IPI00189819.1	Actin cytoplasmic 1	41709	5.142	5057.55	32	34	35.4667	5.6229	267	16	0	13.6914	0.0139309	43.6008	1.8198	497
IPI:IPI00231651.6	IPI:IPI00231651.6	Uncharacterized protein	21804	4.2828	4826.1	24	22	77.3756	4.4242	263	13	0	17.1788	0.0133823	59.1444	1.2904	8120
IPI:IPI00191728.1	IPI:IPI00191728.1	Calreticulin	47965	4.1385	4663.85	65	50	53.8462	5.7786	609	25	0	12.8619	0.0145806	115.627	5.5496	940
IPI:IPI00000000.0	IPI:IPI00000000.0	PYGM RABIT P00489 Glycogen phosphorylase muscle Oryctolagus cuniculus	97227	6.7941	4363.72	67	76	44.8399	4.8124	672	35	3	13.3157	0.0125033	50	4.8645	0
IPI:IPI00991259.1	IPI:IPI00991259.1	nascent polypeptide associated complex subunit alpha isoform 2	220059	9.7786	4079.74	11	171	5.2242	8.0608	113	10	0	16.8585	0.0140477	17.8754	3.9361	39492
IPI:IPI00188804.1	IPI:IPI00188804.1	60S acidic ribosomal protein P2	11684	4.1971	3991.75	8	9	74.7826	7.7191	104	6	0	16.177	0.0146699	33.6075	0.3929	227
IPI:IPI00895591.1	IPI:IPI00895591.1	glycogen phosphorylase muscle form	97226	6.6671	3272.23	57	76	39.5487	7.3507	543	32	3	13.8704	0.0132287	2.3336	0.227	31124
IPI:IPI00365944.5	IPI:IPI00365944.5	Myosin light polypeptide 6	16964	4.2592	2849.41	14	14	50.9934	2.4353	131	8	0	15.8705	0.0139032	30.1149	0.5112	12350
IPI:IPI00190181.4	IPI:IPI00190181.4	Glycogen phosphorylase muscle form	97211	6.9456	2247.6	40	75	28.9786	10.5131	403	23	2	14.1717	0.013107	3.1379	0.3052	573
IPI:IPI00189061.3	IPI:IPI00189061.3	MARCKS related protein	19835	4.4302	1772.06	9	14	59.2965	22.4873	73	7	0	17.2084	0.0151197	17.7915	0.3531	292
IPI:IPI00326888.4	IPI:IPI00326888.4	Secretogranin 1	77489	4.7842	1715.95	42	72	34.0741	6.3155	345	23	0	15.9115	0.0149158	168.089	13.0329	8696
IPI:IPI00207305.1	IPI:IPI00207305.1	Isoform Brain of Clathrin light chain A	26963	4.2147	1592.16	23	14	37.0968	5.4407	200	11	0	14.8781	0.0160537	0	0	5111
IPI:IPI00554194.1	IPI:IPI00554194.1	calumenin isoform b	37124	4.2369	1503.93	21	33	47.9365	6.5128	157	12	0	13.9858	0.0137809	20.4661	0.7603	20216
IPI:IPI00776882.1	IPI:IPI00776882.1	calumenin isoform a	37040	4.3004	1436.33	19	34	40.9524	4.6251	149	12	0	15.3772	0.0137166	9.6876	0.3591	27079
IPI:IPI00198620.1	IPI:IPI00198620.1	ATP synthase subunit delta mitochondrial	17584	4.9391	1233.05	6	7	11.9048	6.6754	55	2	0	14.6721	0.0117591	51.8471	0.9123	2594
IPI:IPI00369350.3	IPI:IPI00369350.3	S phase kinase associated protein 1	18660	4.1995	1181.83	16	17	47.2393	8.4768	94	11	0	15.2941	0.0144777	16.8787	0.3152	13794
IPI:IPI00388209.2	IPI:IPI00388209.2	Protein kinase C substrate 80K H Predicted isoform CRA b	59181	4.2112	1001.63	24	41	22.4762	3.7282	191	16	0	12.208	0.0135113	32.8166	1.9434	16047
IPI:IPI00476899.1	IPI:IPI00476899.1	RCG22471 isoform CRA b	24660	4.3522	993.739	12	19	26.6667	4.7616	64	6	0	13.0574	0.0110444	9.1727	0.2263	19788
IPI:IPI00189627.1	IPI:IPI00189627.1	Chromogranin A	51993	4.4923	937.103	20	47	32.1888	8.5476	159	12	0	14.6223	0.0147988	0	0	418
IPI:IPI00189795.1	IPI:IPI00189795.1	Tubulin alpha 1A chain	50103	4.7622	887.095	11	34	15.9645	17.36	77	9	0	11.3399	0.0133512	12.0409	0.6037	483
IPI:IPI00365215.1	IPI:IPI00365215.1	Nuclear autoantigenic sperm protein	84148	4.1025	774.202	19	83	15.9794	14.1849	137	14	0	17.9714	0.0124022	15.6509	1.3178	11985
IPI:IPI00557435.2	IPI:IPI00557435.2	Uncharacterized protein Fragment	23957	4.42	690.743	11	20	14.5455	4.8777	54	5	0	14.9596	0.012328	0.9715	0.0233	20498
IPI:IPI00327469.1	IPI:IPI00327469.1	Alpha 2 HS glycoprotein	37958	6.0423	620.189	10	18	3.6932	5.4457	66	3	0	9.6555	0.00958017	91.5568	3.4776	8763
IPI:IPI00480820.4	IPI:IPI00480820.4	Membrane associated progesterone receptor component 1	21584	4.2321	614.718	12	19	27.6923	3.8037	59	6	0	12.6915	0.0112482	10.6064	0.2291	19913
IPI:IPI00480687.2	IPI:IPI00480687.2	Myristoylated alanine rich C kinase substrate	29776	4.1023	536.252	4	27	15.534	1.1325	46	5	0	21.0698	0.0181922	10.4356	0.3109	19866
IPI:IPI00364533.1	IPI:IPI00364533.1	Uncharacterized protein	11838	4.3768	445.315	1	5	11.7647	1.0297	8	1	0	11.3091	0.00755323	2.957	0.035	11651
IPI:IPI00208205.1	IPI:IPI00208205.1	Heat shock cognate 71 kDa protein	70827	5.1998	422.21	12	50	23.065	5.8979	111	16	0	20.1683	0.0163382	0	0	5419
IPI:IPI00195160.1	IPI:IPI00195160.1	Sulfated glycoprotein 1	61083	4.9559	374.322	5	43	10.2888	22.2798	62	8	0	16.1814	0.0163177	0	0	1738
IPI:IPI00209303.1	IPI:IPI00209303.1	Neural F box protein NFB42	33678	4.0986	362.718	3	23	14.527	15.962	28	5	0	18.5234	0.0150465	2.3966	0.0808	5789
IPI:IPI00365935.3	IPI:IPI00365935.3	Prostaglandin E synthase 3	18709	4.1364	334.822	5	15	18.75	16.4275	43	6	0	18.1908	0.0185488	10.3081	0.193	12344
IPI:IPI00780387.1	IPI:IPI00780387.1	Nucleosome assembly protein 1 like 4	43889	4.3845	319.354	5	26	11.1399	19.0885	75	8	0	21.5724	0.0145376	12.1741	0.5346	28754
IPI:IPI00192912.1	IPI:IPI00192912.1	Uncharacterized protein	38066	4.4797	316.026	6	37	17.2308	6.0242	55	9	0	19.5632	0.0161311	12.4546	0.4744	1261
IPI:IPI00207308.1	IPI:IPI00207308.1	Isoform Brain of Clathrin light chain B	25102	4.3621	300.786	4	16	11.3537	4.6313	28	5	0	17.3129	0.0161036	0	0	5113
IPI:IPI00211864.1	IPI:IPI00211864.1	Beta synuclein	14495	4.2729	289.469	5	12	22.6277	19.4898	43	5	0	21.0277	0.01669	7.0321	0.102	6567
IPI:IPI00230937.5	IPI:IPI00230937.5	Phosphatidylethanolamine binding protein 1	20788	5.3795	224.538	2	13	14.4385	1.1049	17	2	0	21.474	0.00922333	3.997	0.0831	7638
IPI:IPI00206336.1	IPI:IPI00206336.1	Lysosome associated membrane glycoprotein 1	43941	8.0563	207.172	3	26	8.3538	5.3364	46	5	0	23.2292	0.0150785	6.6663	0.2931	4792
IPI:IPI00480679.4	IPI:IPI00480679.4	Keratin type I cytoskeletal 18	47732	4.9885	204.781	4	37	5.4374	22.6677	59	9	0	20.7289	0.0157537	4.6423	0.2217	19861
IPI:IPI00197553.1	IPI:IPI00197553.1	Isoform B23 1 of Nucleophosmin	32539	4.4242	159.513	2	22	2.3973	2.6302	29	3	0	19.1057	0.0140542	0	0	2308
IPI:IPI00198667.7	IPI:IPI00198667.7	Clusterin	51342	5.343	138.698	2	33	1.566	7.5427	27	4	0	18.59	0.0160231	0	0	2611
IPI:IPI00471584.7	IPI:IPI00471584.7	Heat shock protein HSP 90 beta	83229	4.775	125.92	1	67	1.3812	17.1213	41	7	0	20.4785	0.017876	4.4857	0.3736	19118
			Injection 2
Accession	Entry	Description	mW (Da)	pI (pH)	PLGS Score	Peptides	Theoretical Peptides	Coverage (%)	Precursor RMS Mass Error (ppm)	Products	Digest Peptides	Modified Peptides	Products RMS Mass Error (ppm)	Products RMS RT Error (min)	Amount (fmol)	Amount (ngrams)	Protein ID
IPI:IPI00191728.1	IPI:IPI00191728.1	Calreticulin	47965	4.1385	4830.67	57	50	49.5192	8.0294	543	22	0	12.4823	0.0142151	120.868	5.8011	940
IPI:IPI00188804.1	IPI:IPI00188804.1	60S acidic ribosomal protein P2	11684	4.1971	4754.55	6	9	74.7826	7.1318	85	6	0	13.1803	0.0123943	34.5063	0.4034	227
IPI:IPI00189819.1	IPI:IPI00189819.1	Actin cytoplasmic 1	41709	5.142	4511.56	28	34	35.7333	6.313	226	15	0	14.3856	0.013409	45.3032	1.8908	497
IPI:IPI00000000.0	IPI:IPI00000000.0	PYGM RABIT P00489 Glycogen phosphorylase muscle Oryctolagus cuniculus	97227	6.7941	4145.69	63	76	40.8066	5.2875	651	33	1	13.7101	0.013365	50	4.8645	0
IPI:IPI00231651.6	IPI:IPI00231651.6	Uncharacterized protein	21804	4.2828	3794.87	23	22	77.8281	3.5979	265	12	0	15.1457	0.0148815	63.3717	1.3826	8120
IPI:IPI00371266.1	IPI:IPI00371266.1	nascent polypeptide associated complex subunit alpha isoform 1	23369	4.3162	3686.78	7	8	35.814	19.0762	84	6	0	13.0509	0.0106972	4.9201	0.1151	14564
IPI:IPI00991259.1	IPI:IPI00991259.1	nascent polypeptide associated complex subunit alpha isoform 2	220059	9.7786	3675.71	17	171	9.0615	17.0257	130	16	0	19.3649	0.014519	13.3396	2.9373	39492
IPI:IPI00365944.5	IPI:IPI00365944.5	Myosin light polypeptide 6	16964	4.2592	3355.32	15	14	54.3046	3.1441	138	9	0	14.726	0.01528	35.0549	0.5951	12350
IPI:IPI00895591.1	IPI:IPI00895591.1	glycogen phosphorylase muscle form	97226	6.6671	3263.54	52	76	33.1354	5.6113	521	27	1	13.4117	0.0134363	0	0	31124
IPI:IPI00207305.1	IPI:IPI00207305.1	Isoform Brain of Clathrin light chain A	26963	4.2147	2006.28	25	14	36.6936	11.5736	196	10	0	13.8162	0.0141033	5.9152	0.1596	5111
IPI:IPI00326888.4	IPI:IPI00326888.4	Secretogranin 1	77489	4.7842	1946.06	41	72	37.037	9.5498	375	24	0	15.6536	0.0161216	175.97	13.644	8696
IPI:IPI00198620.1	IPI:IPI00198620.1	ATP synthase subunit delta mitochondrial	17584	4.9391	1528.59	7	7	11.9048	4.3073	63	2	0	10.9715	0.0156173	53.0682	0.9337	2594
IPI:IPI00189061.3	IPI:IPI00189061.3	MARCKS related protein	19835	4.4302	1456.9	6	14	51.2563	2.9719	67	5	0	18.692	0.0164309	19.1811	0.3807	292
IPI:IPI00554194.1	IPI:IPI00554194.1	calumenin isoform b	37124	4.2369	1282.31	18	33	44.4444	6.1061	164	11	0	15.7496	0.0150546	31.1381	1.1567	20216
IPI:IPI00388209.2	IPI:IPI00388209.2	Protein kinase C substrate 80K H Predicted isoform CRA b	59181	4.2112	1198.27	27	41	28.5714	11.8173	234	19	0	14.483	0.0129012	34.2669	2.0292	16047
IPI:IPI00369350.3	IPI:IPI00369350.3	S phase kinase associated protein 1	18660	4.1995	1113.81	14	17	51.5337	3.4524	88	10	0	15.0106	0.0139838	17.5851	0.3283	13794
IPI:IPI00208205.1	IPI:IPI00208205.1	Heat shock cognate 71 kDa protein	70827	5.1998	1001.32	15	50	30.805	9.8617	106	15	0	20.3085	0.0168738	47.8857	3.3937	5419
IPI:IPI00189795.1	IPI:IPI00189795.1	Tubulin alpha 1A chain	50103	4.7622	971.499	19	34	31.0421	13.3104	114	12	0	17.2454	0.0156364	13.6793	0.6858	483
IPI:IPI00189627.1	IPI:IPI00189627.1	Chromogranin A	51993	4.4923	823.046	21	47	29.8283	14.3439	167	15	0	15.8814	0.016441	0	0	418
IPI:IPI00327469.1	IPI:IPI00327469.1	Alpha 2 HS glycoprotein	37958	6.0423	775.72	9	18	3.6932	6.6487	61	2	0	12.045	0.0130096	95.6923	3.6346	8763
IPI:IPI00476899.1	IPI:IPI00476899.1	RCG22471 isoform CRA b	24660	4.3522	770.247	9	19	23.5556	6.0482	47	5	0	10.6931	0.0133537	9.5279	0.2351	19788
IPI:IPI00480687.2	IPI:IPI00480687.2	Myristoylated alanine rich C kinase substrate	29776	4.1023	671.206	5	27	21.3592	17.752	41	5	0	15.3876	0.0146659	10.8558	0.3234	19866
IPI:IPI00365215.1	IPI:IPI00365215.1	Nuclear autoantigenic sperm protein	84148	4.1025	589.46	16	83	12.6289	12.2541	132	12	0	17.0755	0.013995	16.2501	1.3683	11985
IPI:IPI00364533.1	IPI:IPI00364533.1	Uncharacterized protein	11838	4.3768	569.707	1	5	11.7647	9.7465	11	2	0	24.486	0.0121455	2.9977	0.0355	11651
IPI:IPI00192912.1	IPI:IPI00192912.1	Uncharacterized protein	38066	4.4797	538.563	8	37	20.9231	11.0054	58	8	0	17.1426	0.0154278	13.3092	0.5069	1261
IPI:IPI00231107.5	IPI:IPI00231107.5	Parathymosin	11552	3.9476	508.188	3	9	22.549	3.8504	20	3	0	19.4539	0.018612	7.1876	0.0831	7743
IPI:IPI00365935.3	IPI:IPI00365935.3	Prostaglandin E synthase 3	18709	4.1364	469.502	3	15	12.5	1.271	16	2	0	9.7249	0.00837951	6.2863	0.1177	12344
IPI:IPI00211864.1	IPI:IPI00211864.1	Beta synuclein	14495	4.2729	456.905	6	12	22.6277	4.5353	39	3	0	17.2336	0.0160542	7.1861	0.1042	6567
IPI:IPI00207308.1	IPI:IPI00207308.1	Isoform Brain of Clathrin light chain B	25102	4.3621	413.044	5	16	14.4105	19.0468	28	5	0	14.5684	0.0178461	0	0	5113
IPI:IPI00560867.3	IPI:IPI00560867.3	hypothetical protein	77958	8.6426	301.49	5	47	3.0556	12.9599	54	5	1	16.0821	0.0158969	58.1853	4.5388	21440
IPI:IPI00197553.1	IPI:IPI00197553.1	Isoform B23 1 of Nucleophosmin	32539	4.4242	296.643	7	22	14.726	20.0076	60	8	0	20.57	0.0186981	0	0	2308
IPI:IPI00195160.1	IPI:IPI00195160.1	Sulfated glycoprotein 1	61083	4.9559	270.017	7	43	13.3574	7.2327	67	8	0	17.8992	0.0148254	0	0	1738
IPI:IPI00367660.3	IPI:IPI00367660.3	hypothetical protein LOC363485	22409	4.2601	232.776	3	25	17.6768	15.8638	28	5	0	18.9002	0.0164625	2.8014	0.0628	13091
IPI:IPI00327185.3	IPI:IPI00327185.3	nucleosome assembly protein 1 like 1	45345	4.1627	230.426	5	25	9.9744	2.2518	41	4	0	17.0043	0.0123118	6.1909	0.2809	8736
IPI:IPI00209303.1	IPI:IPI00209303.1	Neural F box protein NFB42	33678	4.0986	228.948	2	23	9.1216	2.8395	29	4	0	19.6724	0.0183776	2.5743	0.0868	5789
IPI:IPI00480679.4	IPI:IPI00480679.4	Keratin type I cytoskeletal 18	47732	4.9885	215.007	7	37	13.0024	13.6911	56	11	0	20.8451	0.0183584	6.4282	0.307	19861
IPI:IPI00230937.5	IPI:IPI00230937.5	Phosphatidylethanolamine binding protein 1	20788	5.3795	176.846	1	13	7.4866	3.7025	20	3	0	13.1598	0.0184885	5.6348	0.1172	7638
IPI:IPI00206336.1	IPI:IPI00206336.1	Lysosome associated membrane glycoprotein 1	43941	8.0563	144.369	2	26	4.6683	19.8713	38	5	0	19.7949	0.0139714	3.0126	0.1325	4792
IPI:IPI00213553.1	IPI:IPI00213553.1	ProSAAS	27397	5.5232	126.796	1	17	2.6923	20.9387	29	5	0	16.8734	0.0182948	3.8653	0.106	7012
IPI:IPI00914200.1	IPI:IPI00914200.1	High mobility group nucleosome binding domain containing protein 5	48576	4.1177	112.887	1	167	1.8648	4.1594	29	5	0	26.7864	0.0201134	3.1083	0.1511	31394
IPI:IPI00421410.1	IPI:IPI00421410.1	protein kinase N3	107308	7.8917	95.3689	1	63	1.147	27.4782	30	5	0	27.6215	0.0167667	3.4021	0.3653	18237
IPI:IPI00212014.3	IPI:IPI00212014.3	Transitional endoplasmic reticulum ATPase	89292	4.9547	52.8222	1	69	1.6129	5.3294	28	6	0	14.675	0.0159407	2.8903	0.2582	6614
			Injection 3
Accession	Entry	Description	mW (Da)	pI (pH)	PLGS Score	Peptides	Theoretical Peptides	Coverage (%)	Precursor RMS Mass Error (ppm)	Products	Digest Peptides	Modified Peptides	Products RMS Mass Error (ppm)	Products RMS RT Error (min)	Amount (fmol)	Amount (ngrams)	Protein ID
IPI:IPI00191728.1	IPI:IPI00191728.1	Calreticulin	47965	4.1385	4829.99	59	50	45.1923	6.0853	536	25	0	13.3046	0.0150417	116.194	5.5768	940
IPI:IPI00188804.1	IPI:IPI00188804.1	60S acidic ribosomal protein P2	11684	4.1971	4223.99	6	9	74.7826	3.7888	82	6	0	14.6297	0.01432	34.4106	0.4023	227
IPI:IPI00189819.1	IPI:IPI00189819.1	Actin cytoplasmic 1	41709	5.142	3807.05	24	34	33.0667	3.2287	206	13	0	14.1853	0.0132343	43.4648	1.8141	497
IPI:IPI00231651.6	IPI:IPI00231651.6	Uncharacterized protein	21804	4.2828	3615.74	25	22	82.8054	10.7025	241	13	0	16.2853	0.0146655	66.4896	1.4506	8120
IPI:IPI00365944.5	IPI:IPI00365944.5	Myosin light polypeptide 6	16964	4.2592	3459.04	15	14	51.6556	3.433	139	8	0	12.8567	0.0137617	36.693	0.6229	12350
IPI:IPI00991259.1	IPI:IPI00991259.1	nascent polypeptide associated complex subunit alpha isoform 2	220059	9.7786	3156.87	10	171	5.4092	16.6255	92	9	0	18.6589	0.0156822	17.9419	3.9507	39492
IPI:IPI00000000.0	IPI:IPI00000000.0	PYGM RABIT P00489 Glycogen phosphorylase muscle Oryctolagus cuniculus	97227	6.7941	2845.61	62	76	40.8066	8.3858	568	36	0	14.4478	0.0151059	50	4.8645	0
IPI:IPI00895591.1	IPI:IPI00895591.1	glycogen phosphorylase muscle form	97226	6.6671	2037.41	48	76	33.7292	4.9918	419	29	0	14.49	0.0156204	5.214	0.5073	31124
IPI:IPI00207305.1	IPI:IPI00207305.1	Isoform Brain of Clathrin light chain A	26963	4.2147	1907.49	25	14	28.2258	12.2476	198	10	0	12.4671	0.0149658	0	0	5111
IPI:IPI00326888.4	IPI:IPI00326888.4	Secretogranin 1	77489	4.7842	1761.52	37	72	32	6.8818	333	20	0	15.5122	0.0149077	182.19	14.1262	8696
IPI:IPI00208205.1	IPI:IPI00208205.1	Heat shock cognate 71 kDa protein	70827	5.1998	1561.01	14	50	30.4954	10.8719	109	14	0	21.6937	0.0172178	10.0559	0.7127	5419
IPI:IPI00369350.3	IPI:IPI00369350.3	S phase kinase associated protein 1	18660	4.1995	1353.46	14	17	44.1718	2.761	98	9	0	15.6801	0.0139131	19.2743	0.3599	13794
IPI:IPI00198620.1	IPI:IPI00198620.1	ATP synthase subunit delta mitochondrial	17584	4.9391	1274.5	6	7	11.9048	6.193	54	2	0	14.7572	0.0163472	56.9439	1.0019	2594
IPI:IPI00554194.1	IPI:IPI00554194.1	calumenin isoform b	37124	4.2369	1031.48	22	33	54.9206	13.2804	146	14	0	18.3475	0.0146735	28.4038	1.0551	20216
IPI:IPI00388209.2	IPI:IPI00388209.2	Protein kinase C substrate 80K H Predicted isoform CRA b	59181	4.2112	1002.91	22	41	28.9524	2.9595	191	16	0	13.9686	0.0146944	31.9708	1.8933	16047
IPI:IPI00776882.1	IPI:IPI00776882.1	calumenin isoform a	37040	4.3004	920.985	17	34	37.4603	6.5459	117	11	0	17.2215	0.0141512	3.8289	0.1419	27079
IPI:IPI00189061.3	IPI:IPI00189061.3	MARCKS related protein	19835	4.4302	808.27	5	14	34.6734	3.5867	51	4	0	16.1476	0.013206	19.2155	0.3814	292
IPI:IPI00189627.1	IPI:IPI00189627.1	Chromogranin A	51993	4.4923	725.482	16	47	27.6824	5.9668	147	13	0	15.7496	0.0150252	0	0	418
IPI:IPI00365215.1	IPI:IPI00365215.1	Nuclear autoantigenic sperm protein	84148	4.1025	673.793	16	83	16.1082	10.6728	131	17	0	20.648	0.0158461	14.139	1.1905	11985
IPI:IPI00189795.1	IPI:IPI00189795.1	Tubulin alpha 1A chain	50103	4.7622	599.605	13	34	13.7472	5.7956	72	7	0	14.0106	0.0157746	0	0	483
IPI:IPI00476899.1	IPI:IPI00476899.1	RCG22471 isoform CRA b	24660	4.3522	577.978	9	19	23.5556	5.5644	46	5	0	14.5313	0.0133125	9.7751	0.2412	19788
IPI:IPI00192912.1	IPI:IPI00192912.1	Uncharacterized protein	38066	4.4797	493.955	6	37	15.0769	6.9108	48	5	0	17.9758	0.0183246	14.2982	0.5446	1261
IPI:IPI00327469.1	IPI:IPI00327469.1	Alpha 2 HS glycoprotein	37958	6.0423	477.193	10	18	3.6932	5.4823	70	2	0	10.9635	0.0162994	106.228	4.0348	8763
IPI:IPI00231107.5	IPI:IPI00231107.5	Parathymosin	11552	3.9476	464.124	2	9	22.549	23.3732	19	3	0	21.8718	0.0152368	9.7742	0.113	7743
IPI:IPI00480687.2	IPI:IPI00480687.2	Myristoylated alanine rich C kinase substrate	29776	4.1023	444.745	4	27	15.534	24.2481	43	5	0	18.8198	0.0180023	10.8646	0.3237	19866
IPI:IPI00211864.1	IPI:IPI00211864.1	Beta synuclein	14495	4.2729	395.571	7	12	22.6277	4.7203	40	4	0	13.7015	0.0172815	7.232	0.1049	6567
IPI:IPI00197553.1	IPI:IPI00197553.1	Isoform B23 1 of Nucleophosmin	32539	4.4242	285.029	5	22	12.3288	10.6004	47	7	0	21.0334	0.0184565	0	0	2308
IPI:IPI00230937.5	IPI:IPI00230937.5	Phosphatidylethanolamine binding protein 1	20788	5.3795	252.096	2	13	14.4385	1.0174	14	2	0	13.2782	0.0135695	3.5907	0.0747	7638
IPI:IPI00209303.1	IPI:IPI00209303.1	Neural F box protein NFB42	33678	4.0986	251.898	3	23	12.5	1.5222	25	4	0	20.0245	0.0156277	2.3296	0.0785	5789
IPI:IPI00781960.1	IPI:IPI00781960.1	Uncharacterized protein Fragment	40527	11.6706	237.432	4	32	2.122	19.1366	43	2	0	15.7228	0.0162503	151.411	6.1401	29538
IPI:IPI00207308.1	IPI:IPI00207308.1	Isoform Brain of Clathrin light chain B	25102	4.3621	234.986	4	16	14.4105	19.5177	26	5	0	17.4033	0.0187969	0	0	5113
IPI:IPI00195160.1	IPI:IPI00195160.1	Sulfated glycoprotein 1	61083	4.9559	209.238	5	43	8.3032	6.0504	51	5	0	14.3006	0.0150063	0	0	1738
IPI:IPI00561004.1	IPI:IPI00561004.1	polymerase RNA II DNA directed polypeptide H	17132	4.2966	188.992	1	13	8.6667	2.6956	20	4	0	20.35	0.0204894	3.8427	0.0659	21476
IPI:IPI00367660.3	IPI:IPI00367660.3	hypothetical protein LOC363485	22409	4.2601	180.915	2	25	12.1212	7.8823	31	4	0	22.6743	0.0162991	3.6117	0.081	13091
IPI:IPI00780387.1	IPI:IPI00780387.1	Nucleosome assembly protein 1 like 4	43889	4.3845	168.824	2	26	5.4404	11.6964	39	5	0	21.9249	0.0160016	11.226	0.493	28754
IPI:IPI00198667.7	IPI:IPI00198667.7	Clusterin	51342	5.343	122.942	2	33	1.566	1.177	17	2	0	14.9983	0.0139699	0	0	2611
IPI:IPI00421410.1	IPI:IPI00421410.1	protein kinase N3	107308	7.8917	109.476	1	63	1.147	20.0596	40	6	0	24.5184	0.0176655	4.9545	0.532	18237
IPI:IPI00194974.2	IPI:IPI00194974.2	Hnrpk protein	50996	5.0043	87.0761	1	39	2.3707	4.3686	15	2	0	14.1296	0.0198188	0	0	1688

## Sheet: Fraction 2
Injection 1
Accession	Entry	Description	mW (Da)	pI (pH)	PLGS Score	Peptides	Theoretical Peptides	Coverage (%)	Precursor RMS Mass Error (ppm)	Products	Digest Peptides	Modified Peptides	Products RMS Mass Error (ppm)	Products RMS RT Error (min)	Amount (fmol)	Amount (ngrams)	Protein ID
IPI:IPI00324893.4	IPI:IPI00324893.4	14 3 3 protein zeta delta	27753	4.5273	24425.2	64	25	71.4286	5.3423	610	22	1	12.3154	0.0108549	187.329	5.2024	8488
IPI:IPI00325135.3	IPI:IPI00325135.3	14 3 3 protein epsilon	29155	4.4355	22375.5	60	29	65.8824	7.6004	542	21	1	13.3083	0.0132833	92.2663	2.6918	8510
IPI:IPI00189819.1	IPI:IPI00189819.1	Actin cytoplasmic 1	41709	5.142	22208.4	33	34	46.9333	8.8608	307	17	0	13.746	0.0121469	75.9495	3.1699	497
IPI:IPI00230835.5	IPI:IPI00230835.5	14 3 3 protein gamma	28284	4.606	19179.8	50	25	51.8219	5.7092	459	15	2	11.909	0.0105755	87.3747	2.4729	7568
IPI:IPI00196661.1	IPI:IPI00196661.1	14 3 3 protein theta	27760	4.4934	16239.7	51	24	64.4898	5.6343	478	18	1	12.2988	0.0114507	97.1845	2.6996	2086
IPI:IPI00949530.1	IPI:IPI00949530.1	Uncharacterized protein	26544	4.7642	16169	50	24	57.9399	5.685	472	17	1	12.0725	0.0109968	0	0	33475
IPI:IPI00372259.4	IPI:IPI00372259.4	Isoform 1 of Tropomyosin alpha 3 chain	28988	4.5504	15375.8	42	30	65.3226	9.1873	374	24	0	14.3963	0.0118655	88.566	2.569	14978
IPI:IPI00192912.1	IPI:IPI00192912.1	Uncharacterized protein	38066	4.4797	11723.9	21	37	54.1538	7.1821	188	14	0	15.4181	0.0123776	61.5606	2.3448	1261
IPI:IPI00411290.1	IPI:IPI00411290.1	Isoform 2 of Protein SET	32085	3.9066	9666.3	15	16	36.4621	5.7641	159	11	0	16.3673	0.0122582	12.5876	0.4041	17779
IPI:IPI00200861.1	IPI:IPI00200861.1	Proliferating cell nuclear antigen	28730	4.3755	9612.63	32	23	53.6398	6.4001	281	15	0	12.2918	0.0124899	89.6384	2.577	3227
IPI:IPI00476899.1	IPI:IPI00476899.1	RCG22471 isoform CRA b	24660	4.3522	9459.78	19	19	52	3.7898	191	13	0	14.6765	0.0114452	70.356	1.7361	19788
IPI:IPI00188804.1	IPI:IPI00188804.1	60S acidic ribosomal protein P2	11684	4.1971	8632.12	5	9	66.9565	9.8185	65	4	0	15.1008	0.0117716	15.8019	0.1848	227
IPI:IPI00326888.4	IPI:IPI00326888.4	Secretogranin 1	77489	4.7842	8190.68	52	72	38.8148	7.4449	460	24	0	14.5214	0.0134784	183.694	14.2428	8696
IPI:IPI00568795.2	IPI:IPI00568795.2	Uncharacterized protein Fragment	15955	4.0776	7841.68	2	14	15.4412	8.0557	30	2	0	12.0033	0.00967207	0	0	23675
IPI:IPI00191502.5	IPI:IPI00191502.5	Proteasome subunit alpha type 5	26374	4.6022	6229.78	21	16	55.1867	11.7995	149	10	0	15.074	0.0122419	34.7986	0.9184	887
IPI:IPI00210012.1	IPI:IPI00210012.1	Transcription elongation factor B polypeptide 2	13161	4.6776	6117.72	15	15	63.5593	3.8401	84	7	0	16.2721	0.0122143	26.6934	0.3515	5988
IPI:IPI00000000.0	IPI:IPI00000000.0	PYGM RABIT P00489 Glycogen phosphorylase muscle Oryctolagus cuniculus	97227	6.7941	6071.38	59	76	50.6524	11.2692	497	40	0	15.5005	0.0123581	50	4.8645	0
IPI:IPI00207659.1	IPI:IPI00207659.1	Barrier to autointegration factor	10037	5.7083	4845.49	3	17	42.6966	1.1248	26	3	0	12.0495	0.0125218	6.202	0.0623	5209
IPI:IPI00895591.1	IPI:IPI00895591.1	glycogen phosphorylase muscle form	97226	6.6671	4727.77	46	76	38.4798	5.0231	397	29	0	14.7672	0.0126212	0.4252	0.0414	31124
IPI:IPI00339167.5	IPI:IPI00339167.5	Uncharacterized protein	50247	4.7622	4272.06	19	34	37.9691	3.9267	130	14	0	14.8801	0.0118799	0.5387	0.0271	8995
IPI:IPI00421625.6	IPI:IPI00421625.6	Myosin regulatory light chain 12B	19825	4.5621	3585.95	10	20	40.1163	5.9308	98	6	0	16.8602	0.0124895	43.3405	0.8598	18320
IPI:IPI00959348.2	IPI:IPI00959348.2	Ribonuclease inhibitor	49942	4.4773	3214.5	19	37	40.5702	5.1252	148	14	0	15.2715	0.0135709	26.1173	1.3052	38480
IPI:IPI00365935.3	IPI:IPI00365935.3	Prostaglandin E synthase 3	18709	4.1364	3051.78	7	15	34.375	5.3827	52	5	0	12.2597	0.0124579	40.8244	0.7643	12344
IPI:IPI00208306.1	IPI:IPI00208306.1	Translationally controlled tumor protein	19449	4.5679	2653.51	13	15	40.1163	7.5167	128	6	0	14.8505	0.0115456	26.4677	0.5151	5481
IPI:IPI00364976.3	IPI:IPI00364976.3	Eukaryotic translation initiation factor 6	26554	4.4304	2278.57	9	14	40.8163	6.0622	78	7	0	16.578	0.0139788	15.5624	0.4135	11868
IPI:IPI00480679.4	IPI:IPI00480679.4	Keratin type I cytoskeletal 18	47732	4.9885	2251.07	20	37	36.1702	11.6541	153	16	0	19.0307	0.0125388	20.3957	0.9741	19861
IPI:IPI00230937.5	IPI:IPI00230937.5	Phosphatidylethanolamine binding protein 1	20788	5.3795	2228.29	4	13	31.016	8.845	49	4	0	16.6993	0.0130418	15.3352	0.319	7638
IPI:IPI00471584.7	IPI:IPI00471584.7	Heat shock protein HSP 90 beta	83229	4.775	2189.46	19	67	20.8564	13.4067	158	18	0	19.8702	0.0134409	24.5939	2.0482	19118
IPI:IPI00366789.2	IPI:IPI00366789.2	Rbbp4 protein	47626	4.5536	2102.23	16	26	26.5882	5.2605	107	10	0	14.8297	0.012562	15.8669	0.7562	12751
IPI:IPI00189627.1	IPI:IPI00189627.1	Chromogranin A	51993	4.4923	1821.81	13	47	16.0944	15.6238	97	10	0	16.906	0.0132579	0	0	418
IPI:IPI00206015.1	IPI:IPI00206015.1	Transcription elongation factor B polypeptide 1	12465	4.5405	1720.33	5	10	57.1429	6.9564	44	5	0	18.68	0.0114466	30.003	0.3742	4681
IPI:IPI00208205.1	IPI:IPI00208205.1	Heat shock cognate 71 kDa protein	70827	5.1998	1679.89	24	50	32.1981	15.7352	168	21	0	17.9206	0.0151515	0	0	5419
IPI:IPI00210566.3	IPI:IPI00210566.3	Heat shock protein HSP 90 alpha	84761	4.7357	1642.21	18	91	18.5539	16.9179	114	16	0	21.9975	0.0126582	6.6442	0.5635	6215
IPI:IPI00768974.1	IPI:IPI00768974.1	Uncharacterized protein	9718	4.4293	1456.87	2	6	24.4186	7.2558	19	2	0	12.1437	0.0161968	18.574	0.1806	26725
IPI:IPI00365944.5	IPI:IPI00365944.5	Myosin light polypeptide 6	16964	4.2592	1442.78	7	14	36.4238	2.4125	48	6	0	19.1526	0.0129386	8.6348	0.1466	12350
IPI:IPI00207308.1	IPI:IPI00207308.1	Isoform Brain of Clathrin light chain B	25102	4.3621	1429.27	8	16	18.7773	10.5319	52	7	0	17.0348	0.0136366	0	0	5113
IPI:IPI00400628.1	IPI:IPI00400628.1	Secretagogin	32136	4.6243	1316.69	5	28	16.3043	19.7756	59	7	0	19.8981	0.0130682	11.6682	0.3752	17673
IPI:IPI00230946.4	IPI:IPI00230946.4	Dipeptidyl peptidase 2	55079	4.68	1308.94	8	32	17.2	8.1848	85	9	0	19.1186	0.0116653	32.9974	1.8186	7646
IPI:IPI00371462.3	IPI:IPI00371462.3	Ubiquitin thioesterase OTUB1	31250	4.6578	1168.34	4	23	16.9742	5.6401	42	6	0	20.2696	0.0117267	12.7515	0.3987	14644
IPI:IPI00208471.1	IPI:IPI00208471.1	Proteasome Prosome macropain 26S subunit non ATPase 4 isoform CRA a	41047	4.506	1065.3	9	23	21.5789	8.9624	71	10	0	19.6655	0.014233	13.7083	0.563	5520
IPI:IPI00231013.2	IPI:IPI00231013.2	Isoform Short of Cytochrome b5	11399	5.1348	1040.18	5	11	55	2.894	36	4	0	14.7402	0.0163379	9.3842	0.107	7684
IPI:IPI00769134.2	IPI:IPI00769134.2	huntingtin interacting protein K predicted like	17061	4.8931	929.118	5	16	24.5033	4.7316	29	4	0	16.7197	0.0111624	9.3937	0.1604	26775
IPI:IPI00215107.3	IPI:IPI00215107.3	40S ribosomal protein SA	32803	4.6022	928.603	7	25	25.0847	10.8167	55	7	0	21.5322	0.0130215	10.7276	0.3521	7397
IPI:IPI00231368.5	IPI:IPI00231368.5	Thioredoxin	11665	4.5967	918.733	1	10	8.5714	2.2875	16	2	0	15.8333	0.0101568	10.0971	0.1179	7933
IPI:IPI00326211.1	IPI:IPI00326211.1	Carboxypeptidase E	53275	4.8885	821.263	9	41	18.2773	14.7247	102	13	1	23.5943	0.0136085	11.3353	0.6043	8631
IPI:IPI00212767.1	IPI:IPI00212767.1	Anionic trypsin 1	25942	4.517	807.121	1	7	8.1301	1.1595	21	1	0	11.079	0.0118257	38.9812	1.0119	6798
IPI:IPI00189138.1	IPI:IPI00189138.1	Nuclear ubiquitous casein and cyclin dependent kinases substrate	27124	4.7842	800.865	6	24	9.0535	5.7672	29	2	0	7.5612	0.0103985	11.6498	0.3162	313
IPI:IPI00213553.1	IPI:IPI00213553.1	ProSAAS	27397	5.5232	740.967	5	17	19.2308	12.4335	41	7	0	23.3241	0.0149071	7.5148	0.206	7012
IPI:IPI00464776.1	IPI:IPI00464776.1	Trk fused gene	43068	4.7521	654.69	7	17	18.593	12.3402	45	8	0	19.949	0.0127749	10.9286	0.471	18951
IPI:IPI00197553.1	IPI:IPI00197553.1	Isoform B23 1 of Nucleophosmin	32539	4.4242	653.936	9	22	19.1781	21.148	53	7	0	15.38	0.0155935	0	0	2308
IPI:IPI00191728.1	IPI:IPI00191728.1	Calreticulin	47965	4.1385	587.088	3	50	6.9712	21.8675	58	8	0	22.9547	0.0146899	6.059	0.2908	940
IPI:IPI00326566.2	IPI:IPI00326566.2	Hepatoma derived growth factor	26471	4.5833	493.531	4	29	14.346	6.3444	56	6	0	17.5442	0.0158868	7.3042	0.1935	8664
IPI:IPI00199114.5	IPI:IPI00199114.5	Acidic leucine rich nuclear phosphoprotein 32 family member A	28547	3.7749	387.859	3	15	8.9069	19.4622	22	4	0	20.3464	0.0125201	3.1768	0.0907	2722
IPI:IPI00195160.1	IPI:IPI00195160.1	Sulfated glycoprotein 1	61083	4.9559	385.607	4	43	8.3032	21.7326	41	7	0	21.3165	0.0172043	0	0	1738
IPI:IPI00204375.2	IPI:IPI00204375.2	Ubiquitin carboxyl terminal hydrolase isozyme L1	24822	4.9662	371.512	2	16	7.1749	23.9251	23	4	0	27.4627	0.0117243	3.5108	0.0872	4217
IPI:IPI00231118.5	IPI:IPI00231118.5	Calbindin	29975	4.5159	356.667	3	23	8.046	6.3926	41	6	0	21.6851	0.019442	6.1672	0.185	7753
IPI:IPI00212014.3	IPI:IPI00212014.3	Transitional endoplasmic reticulum ATPase	89292	4.9547	266.075	4	69	5.2109	17.4451	82	14	0	19.9432	0.0157035	4.4632	0.3988	6614
IPI:IPI00364189.2	IPI:IPI00364189.2	Eukaryotic translation initiation factor 3 subunit J	29169	4.4815	237.496	1	26	4.6332	11.5466	28	4	0	18.7199	0.0126329	8.3197	0.2428	11481
IPI:IPI00207050.5	IPI:IPI00207050.5	reticulocalbin 3 EF hand calcium binding domain	37918	4.5339	226.623	1	34	3.6585	3.7961	19	3	0	27.1173	0.0130233	5.8884	0.2234	5015
IPI:IPI00464785.1	IPI:IPI00464785.1	Protective protein for beta galactosidase	51183	4.8765	197.772	1	29	3.0702	2.3482	42	4	0	18.3933	0.0138829	16.4055	0.8402	18957
IPI:IPI00198887.1	IPI:IPI00198887.1	Protein disulfide isomerase	56915	4.6249	181.866	2	47	2.947	9.0832	44	9	0	20.9737	0.0143301	2.3087	0.1315	2662
IPI:IPI00202676.1	IPI:IPI00202676.1	Protein phosphatase PP2C gamma	58680	4.0569	169.94	1	35	2.952	19.4992	44	9	0	27.0293	0.0167197	2.8821	0.1692	3714
IPI:IPI00364617.2	IPI:IPI00364617.2	Uncharacterized protein	99425	4.673	160.961	1	75	1.2101	16.4396	68	14	0	27.9633	0.0166129	0	0	11686
IPI:IPI00388209.2	IPI:IPI00388209.2	Protein kinase C substrate 80K H Predicted isoform CRA b	59181	4.2112	138.454	2	41	1.5238	22.5003	28	5	0	22.1343	0.018982	6.8511	0.4057	16047
IPI:IPI00189653.1	IPI:IPI00189653.1	Secretogranin 2	70987	4.5185	94.6244	1	61	1.1309	4.3852	13	2	0	23.1451	0.0153594	0	0	427
Injection 2
Accession	Entry	Description	mW (Da)	pI (pH)	PLGS Score	Peptides	Theoretical Peptides	Coverage (%)	Precursor RMS Mass Error (ppm)	Products	Digest Peptides	Modified Peptides	Products RMS Mass Error (ppm)	Products RMS RT Error (min)	Amount (fmol)	Amount (ngrams)	Protein ID
IPI:IPI00189819.1	IPI:IPI00189819.1	Actin cytoplasmic 1	41709	5.142	30641.8	37	34	48.5333	9.1831	346	19	0	13.7139	0.0132528	93.8685	3.9178	497
IPI:IPI00324893.4	IPI:IPI00324893.4	14 3 3 protein zeta delta	27753	4.5273	22278.8	64	25	72.2449	8.4943	569	24	1	13.2806	0.0123868	227.595	6.3206	8488
IPI:IPI00325135.3	IPI:IPI00325135.3	14 3 3 protein epsilon	29155	4.4355	18119.6	59	29	62.7451	6.5082	492	21	1	13.8965	0.0132469	114.314	3.335	8510
IPI:IPI00230835.5	IPI:IPI00230835.5	14 3 3 protein gamma	28284	4.606	16686.8	52	25	55.4656	8.8105	464	15	1	13.354	0.0134746	102.471	2.9002	7568
IPI:IPI00196661.1	IPI:IPI00196661.1	14 3 3 protein theta	27760	4.4934	15427.6	50	24	65.7143	5.7931	459	18	1	12.9463	0.0108962	120.032	3.3343	2086
IPI:IPI00949530.1	IPI:IPI00949530.1	Uncharacterized protein	26544	4.7642	15361.7	49	24	59.2275	5.8285	452	17	1	12.7922	0.0104355	0	0	33475
IPI:IPI00372259.4	IPI:IPI00372259.4	Isoform 1 of Tropomyosin alpha 3 chain	28988	4.5504	15346.3	45	30	66.9355	6.2173	374	25	0	14.687	0.0115634	110.418	3.2029	14978
IPI:IPI00200861.1	IPI:IPI00200861.1	Proliferating cell nuclear antigen	28730	4.3755	11825.7	30	23	55.1724	5.0392	277	15	0	12.7671	0.0110841	106.742	3.0687	3227
IPI:IPI00411290.1	IPI:IPI00411290.1	Isoform 2 of Protein SET	32085	3.9066	11036.9	13	16	35.0181	6.1053	148	9	0	16.7882	0.0113675	48.8363	1.5679	17779
IPI:IPI00476899.1	IPI:IPI00476899.1	RCG22471 isoform CRA b	24660	4.3522	11003	19	19	53.3333	6.2812	175	13	0	14.5455	0.0116995	76.1826	1.8799	19788
IPI:IPI00326888.4	IPI:IPI00326888.4	Secretogranin 1	77489	4.7842	8286.13	51	72	43.4074	7.8596	529	25	0	15.5718	0.0118788	217.285	16.8473	8696
IPI:IPI00192912.1	IPI:IPI00192912.1	Uncharacterized protein	38066	4.4797	7888.02	18	37	42.7692	4.4835	177	12	0	15.0895	0.0132147	75.6082	2.8799	1261
IPI:IPI00000000.0	IPI:IPI00000000.0	PYGM RABIT P00489 Glycogen phosphorylase muscle Oryctolagus cuniculus	97227	6.7941	5844.25	54	76	48.7544	5.4224	444	36	2	15.6503	0.0127478	50	4.8645	0
IPI:IPI00206015.1	IPI:IPI00206015.1	Transcription elongation factor B polypeptide 1	12465	4.5405	5523.46	7	10	54.4643	10.6899	55	5	0	17.5676	0.0120522	38.4738	0.4799	4681
IPI:IPI00210012.1	IPI:IPI00210012.1	Transcription elongation factor B polypeptide 2	13161	4.6776	5383.49	16	15	63.5593	4.2373	105	7	0	14.8698	0.0131278	32.5037	0.4281	5988
IPI:IPI00191502.5	IPI:IPI00191502.5	Proteasome subunit alpha type 5	26374	4.6022	5251.51	18	16	38.5892	6.2158	120	8	0	12.7029	0.0117641	42.6245	1.1249	887
IPI:IPI00564409.3	IPI:IPI00564409.3	Myosin regulatory light chain RLC A	19882	4.4518	5165.45	10	19	36.6279	5.6934	106	6	0	16.3569	0.014618	53.8008	1.0704	22408
IPI:IPI00895591.1	IPI:IPI00895591.1	glycogen phosphorylase muscle form	97226	6.6671	4424.35	44	76	39.6675	6.847	356	30	2	15.9039	0.0130155	0.6551	0.0637	31124
IPI:IPI00365935.3	IPI:IPI00365935.3	Prostaglandin E synthase 3	18709	4.1364	3767.28	9	15	41.875	7.2537	58	7	0	13.843	0.0117994	56.181	1.0518	12344
IPI:IPI00207659.1	IPI:IPI00207659.1	Barrier to autointegration factor	10037	5.7083	2771.69	3	17	42.6966	2.0468	27	3	0	13.1747	0.0138774	6.9452	0.0698	5209
IPI:IPI00959348.2	IPI:IPI00959348.2	Ribonuclease inhibitor	49942	4.4773	2639.01	16	37	41.4474	8.4017	143	14	0	19.9064	0.0125128	30.489	1.5237	38480
IPI:IPI00230937.5	IPI:IPI00230937.5	Phosphatidylethanolamine binding protein 1	20788	5.3795	2466.02	4	13	37.4332	1.6356	45	4	0	17.1955	0.0119146	16.3252	0.3396	7638
IPI:IPI00471584.7	IPI:IPI00471584.7	Heat shock protein HSP 90 beta	83229	4.775	2438.55	21	67	23.895	12.9357	170	18	1	20.637	0.0133377	27.6797	2.3052	19118
IPI:IPI00208306.1	IPI:IPI00208306.1	Translationally controlled tumor protein	19449	4.5679	2436.2	13	15	40.1163	5.434	117	6	0	17.174	0.00940502	33.5259	0.6525	5481
IPI:IPI00480679.4	IPI:IPI00480679.4	Keratin type I cytoskeletal 18	47732	4.9885	2011.19	23	37	39.0071	13.7951	155	17	0	17.9933	0.0136599	23.3608	1.1157	19861
IPI:IPI00366789.2	IPI:IPI00366789.2	Rbbp4 protein	47626	4.5536	1890.22	16	26	26.1176	14.6312	125	10	0	17.4548	0.0130859	21.9681	1.0469	12751
IPI:IPI00189627.1	IPI:IPI00189627.1	Chromogranin A	51993	4.4923	1823.73	18	47	25.7511	21.1099	94	11	0	22.2504	0.0115975	0	0	418
IPI:IPI00339167.5	IPI:IPI00339167.5	Uncharacterized protein	50247	4.7622	1685.9	15	34	35.5408	4.1151	107	13	0	18.1958	0.0122977	21.2923	1.0706	8995
IPI:IPI00951899.1	IPI:IPI00951899.1	Uncharacterized protein	80650	4.6397	1666.82	9	66	10.7649	23.3638	83	10	0	25.2432	0.0158684	10.2025	0.8234	35787
IPI:IPI00210566.3	IPI:IPI00210566.3	Heat shock protein HSP 90 alpha	84761	4.7357	1613.02	9	91	11.869	16.3799	77	11	0	19.554	0.0137608	2.5863	0.2194	6215
IPI:IPI00231013.2	IPI:IPI00231013.2	Isoform Short of Cytochrome b5	11399	5.1348	1503.77	5	11	55	3.46	41	4	0	16.8722	0.014254	12.3756	0.1412	7684
IPI:IPI00188804.1	IPI:IPI00188804.1	60S acidic ribosomal protein P2	11684	4.1971	1478.84	3	9	26.9565	14.261	28	2	0	12.1553	0.0149526	12.2039	0.1427	227
IPI:IPI00364976.3	IPI:IPI00364976.3	Eukaryotic translation initiation factor 6	26554	4.4304	1389.29	8	14	30.6122	5.7712	67	6	0	15.9856	0.013382	19.899	0.5287	11868
IPI:IPI00326211.1	IPI:IPI00326211.1	Carboxypeptidase E	53275	4.8885	1370.92	11	41	20.7983	18.8059	75	10	0	21.3428	0.0133289	14.4785	0.7718	8631
IPI:IPI00207308.1	IPI:IPI00207308.1	Isoform Brain of Clathrin light chain B	25102	4.3621	1285.45	9	16	18.7773	2.1106	59	6	0	16.4123	0.0134528	0	0	5113
IPI:IPI00230946.4	IPI:IPI00230946.4	Dipeptidyl peptidase 2	55079	4.68	1273.71	8	32	18.2	7.2015	71	9	0	15.0243	0.0132721	41.2105	2.2713	7646
IPI:IPI00213807.2	IPI:IPI00213807.2	tumor protein translationally controlled 1 like	20234	4.4936	1230.28	6	19	23.1638	5.0729	60	3	0	16.859	0.00960421	2.6503	0.0537	7091
IPI:IPI00365944.5	IPI:IPI00365944.5	Myosin light polypeptide 6	16964	4.2592	1212.67	8	14	40.3974	4.6	50	6	0	16.963	0.0161741	11.0069	0.1868	12350
IPI:IPI00212767.1	IPI:IPI00212767.1	Anionic trypsin 1	25942	4.517	1137.45	1	7	8.1301	2.3354	17	1	0	11.4377	0.0101146	41.2957	1.072	6798
IPI:IPI00208205.1	IPI:IPI00208205.1	Heat shock cognate 71 kDa protein	70827	5.1998	1113.15	16	50	26.0062	8.1848	129	16	0	19.0064	0.0129217	0	0	5419
IPI:IPI00768974.1	IPI:IPI00768974.1	Uncharacterized protein	9718	4.4293	1086.98	2	6	24.4186	7.0355	16	2	0	13.2798	0.0140126	22.3972	0.2178	26725
IPI:IPI00208471.1	IPI:IPI00208471.1	Proteasome Prosome macropain 26S subunit non ATPase 4 isoform CRA a	41047	4.506	856.395	11	23	23.6842	17.1063	71	9	0	15.5699	0.0131522	17.2	0.7065	5520
IPI:IPI00370348.3	IPI:IPI00370348.3	Uncharacterized protein Fragment	27731	4.5084	744.12	5	21	23.3607	6.1456	49	5	0	19.4332	0.01291	7.018	0.1947	14161
IPI:IPI00400628.1	IPI:IPI00400628.1	Secretagogin	32136	4.6243	701.56	4	28	13.0435	11.1094	52	4	0	21.7274	0.0141113	12.1504	0.3907	17673
IPI:IPI00769134.2	IPI:IPI00769134.2	huntingtin interacting protein K predicted like	17061	4.8931	686.526	6	16	24.5033	7.5674	36	5	0	20.7238	0.0153764	10.4079	0.1777	26775
IPI:IPI00201325.1	IPI:IPI00201325.1	Thioredoxin like 5 Predicted isoform CRA b	14082	4.6525	589.622	3	13	18.6992	6.6142	16	2	0	11.9686	0.0155771	4.2982	0.0606	3362
IPI:IPI00215107.3	IPI:IPI00215107.3	40S ribosomal protein SA	32803	4.6022	563.462	5	25	19.661	14.898	45	6	0	17.5925	0.0135298	13.1365	0.4312	7397
IPI:IPI00464785.1	IPI:IPI00464785.1	Protective protein for beta galactosidase	51183	4.8765	508.864	3	29	8.9912	2.4913	37	5	0	17.341	0.0150005	20.0363	1.0262	18957
IPI:IPI00213553.1	IPI:IPI00213553.1	ProSAAS	27397	5.5232	458.852	3	17	14.2308	10.9548	27	4	0	20.6733	0.0145949	9.1154	0.2499	7012
IPI:IPI00199114.5	IPI:IPI00199114.5	Acidic leucine rich nuclear phosphoprotein 32 family member A	28547	3.7749	435.551	1	15	5.2632	7.7978	14	2	0	22.7617	0.0129451	2.9763	0.085	2722
IPI:IPI00204375.2	IPI:IPI00204375.2	Ubiquitin carboxyl terminal hydrolase isozyme L1	24822	4.9662	423.462	2	16	3.5874	28.6726	18	3	0	22.2777	0.0147094	7.3737	0.1832	4217
IPI:IPI00191728.1	IPI:IPI00191728.1	Calreticulin	47965	4.1385	410.954	4	50	8.4135	23.2956	55	7	0	20.4645	0.0148664	9.494	0.4557	940
IPI:IPI00326566.2	IPI:IPI00326566.2	Hepatoma derived growth factor	26471	4.5833	391.395	2	29	10.5485	7.6253	27	4	0	19.205	0.0114084	9.84	0.2606	8664
IPI:IPI00189138.1	IPI:IPI00189138.1	Nuclear ubiquitous casein and cyclin dependent kinases substrate	27124	4.7842	356.193	5	24	9.0535	9.5826	30	3	0	14.951	0.0128762	14.0047	0.3801	313
IPI:IPI00212014.3	IPI:IPI00212014.3	Transitional endoplasmic reticulum ATPase	89292	4.9547	338.128	4	69	5.0868	8.0279	59	9	0	17.8158	0.0133905	4.9639	0.4435	6614
IPI:IPI00197553.1	IPI:IPI00197553.1	Isoform B23 1 of Nucleophosmin	32539	4.4242	320.397	5	22	8.9041	7.1486	30	4	0	17.9717	0.0148503	0	0	2308
IPI:IPI00197640.2	IPI:IPI00197640.2	Uncharacterized protein	26790	5.2544	282.413	2	16	8.4746	3.4471	28	4	0	15.3884	0.0145583	7.7309	0.2072	2337
IPI:IPI00371462.3	IPI:IPI00371462.3	Ubiquitin thioesterase OTUB1	31250	4.6578	246.795	2	23	9.9631	3.6995	37	5	0	23.6783	0.0145049	16.76	0.5241	14644
IPI:IPI00326582.3	IPI:IPI00326582.3	peripherin	53949	5.1504	230.872	5	57	8.0338	15.2688	57	12	0	24.2766	0.0160562	8.896	0.4802	8666
IPI:IPI00191692.1	IPI:IPI00191692.1	Uncharacterized protein	37566	4.5947	204.149	1	15	4.8711	5.8157	22	3	0	22.1236	0.0133412	0	0	932
IPI:IPI00388209.2	IPI:IPI00388209.2	Protein kinase C substrate 80K H Predicted isoform CRA b	59181	4.2112	173.86	2	41	2.8571	12.0467	30	5	0	20.4037	0.0156179	8.0026	0.4739	16047
IPI:IPI00421876.2	IPI:IPI00421876.2	Ubiquilin 1	62032	4.678	170.816	1	26	2.921	23.3992	27	4	0	19.5576	0.0158577	7.0989	0.4406	18431
IPI:IPI00364617.2	IPI:IPI00364617.2	Uncharacterized protein	99425	4.673	159.828	3	75	3.6304	8.91	44	8	1	26.9172	0.0120894	0	0	11686
IPI:IPI00195160.1	IPI:IPI00195160.1	Sulfated glycoprotein 1	61083	4.9559	153.801	2	43	3.4296	4.9764	43	8	0	21.4014	0.015028	0	0	1738
IPI:IPI00324864.4	IPI:IPI00324864.4	Neurosecretory protein VGF	68137	4.4817	133.253	2	56	1.6207	5.6173	53	8	0	23.2986	0.0169682	8.9221	0.6083	8484
IPI:IPI00367724.3	IPI:IPI00367724.3	Uncharacterized protein	209021	6.5616	78.1688	1	81	0.4425	20.6385	56	11	0	24.4475	0.0152685	9.2332	1.9312	13116
Injection 3
Accession	Entry	Description	mW (Da)	pI (pH)	PLGS Score	Peptides	Theoretical Peptides	Coverage (%)	Precursor RMS Mass Error (ppm)	Products	Digest Peptides	Modified Peptides	Products RMS Mass Error (ppm)	Products RMS RT Error (min)	Amount (fmol)	Amount (ngrams)	Protein ID
IPI:IPI00324893.4	IPI:IPI00324893.4	14 3 3 protein zeta delta	27753	4.5273	22194.7	62	25	68.9796	6.7497	574	21	1	13.5335	0.0118303	194.189	5.3929	8488
IPI:IPI00325135.3	IPI:IPI00325135.3	14 3 3 protein epsilon	29155	4.4355	18459.8	54	29	65.8824	6.2215	489	21	1	14.9865	0.0132345	95.0376	2.7726	8510
IPI:IPI00189819.1	IPI:IPI00189819.1	Actin cytoplasmic 1	41709	5.142	18041.1	31	34	42.4	8.8288	278	14	0	14.4799	0.0124423	79.1024	3.3015	497
IPI:IPI00230835.5	IPI:IPI00230835.5	14 3 3 protein gamma	28284	4.606	16248.9	49	25	60.3239	11.0001	420	17	1	13.0659	0.0121712	88.3042	2.4992	7568
IPI:IPI00411290.1	IPI:IPI00411290.1	Isoform 2 of Protein SET	32085	3.9066	13473.2	13	16	31.4079	9.7261	143	9	0	16.1625	0.0139003	36.4308	1.1696	17779
IPI:IPI00372259.4	IPI:IPI00372259.4	Isoform 1 of Tropomyosin alpha 3 chain	28988	4.5504	13061.6	46	30	65.7258	9.8302	370	23	0	15.2838	0.0117852	90.826	2.6346	14978
IPI:IPI00196661.1	IPI:IPI00196661.1	14 3 3 protein theta	27760	4.4934	12903.7	46	24	62.0408	6.655	440	16	1	13.2432	0.0124387	99.6786	2.7689	2086
IPI:IPI00949530.1	IPI:IPI00949530.1	Uncharacterized protein	26544	4.7642	12878.8	45	24	55.3648	6.7038	435	15	1	13.1436	0.0116969	0	0	33475
IPI:IPI00326888.4	IPI:IPI00326888.4	Secretogranin 1	77489	4.7842	11704.1	53	72	38.0741	10.2613	523	23	0	15.3364	0.0122171	189.32	14.679	8696
IPI:IPI00200861.1	IPI:IPI00200861.1	Proliferating cell nuclear antigen	28730	4.3755	8559.83	28	23	53.6398	5.424	244	15	1	14.1377	0.0109485	92.1823	2.6501	3227
IPI:IPI00476899.1	IPI:IPI00476899.1	RCG22471 isoform CRA b	24660	4.3522	8335.71	16	19	41.3333	3.7514	151	9	0	12.7427	0.011724	63.8936	1.5766	19788
IPI:IPI00421625.6	IPI:IPI00421625.6	Myosin regulatory light chain 12B	19825	4.5621	6283.29	9	20	36.6279	5.8286	96	6	0	14.607	0.0140149	46.0756	0.9141	18320
IPI:IPI00000000.0	IPI:IPI00000000.0	PYGM RABIT P00489 Glycogen phosphorylase muscle Oryctolagus cuniculus	97227	6.7941	5204.25	48	76	41.3998	6.0245	387	32	0	16.1373	0.0119748	50	4.8645	0
IPI:IPI00192912.1	IPI:IPI00192912.1	Uncharacterized protein	38066	4.4797	4558.98	14	37	39.0769	7.2496	146	11	0	16.052	0.013754	65.0069	2.4761	1261
IPI:IPI00210012.1	IPI:IPI00210012.1	Transcription elongation factor B polypeptide 2	13161	4.6776	4062.46	19	15	38.9831	4.7969	96	6	0	17.5207	0.013036	27.5079	0.3623	5988
IPI:IPI00895591.1	IPI:IPI00895591.1	glycogen phosphorylase muscle form	97226	6.6671	3573.57	39	76	34.323	7.3837	302	26	0	16.3794	0.0123872	4.9029	0.477	31124
IPI:IPI00206015.1	IPI:IPI00206015.1	Transcription elongation factor B polypeptide 1	12465	4.5405	3525.63	5	10	45.5357	12.7567	34	4	0	13.286	0.0147623	21.7602	0.2714	4681
IPI:IPI00959348.2	IPI:IPI00959348.2	Ribonuclease inhibitor	49942	4.4773	3404.54	21	37	38.5965	14.5229	152	15	0	18.0061	0.0148094	27.35	1.3668	38480
IPI:IPI00365935.3	IPI:IPI00365935.3	Prostaglandin E synthase 3	18709	4.1364	3082.39	6	15	21.875	6.2524	53	5	0	15.8917	0.0127225	47.8897	0.8966	12344
IPI:IPI00471584.7	IPI:IPI00471584.7	Heat shock protein HSP 90 beta	83229	4.775	3047.53	18	67	19.1989	15.255	130	13	0	20.2448	0.0125818	18.8632	1.571	19118
IPI:IPI00191502.5	IPI:IPI00191502.5	Proteasome subunit alpha type 5	26374	4.6022	2654.99	18	16	42.3237	12.9047	111	10	0	17.4321	0.0126357	35.6191	0.94	887
IPI:IPI00207659.1	IPI:IPI00207659.1	Barrier to autointegration factor	10037	5.7083	2649.82	4	17	51.6854	7.963	31	5	0	18.922	0.0171072	5.0373	0.0506	5209
IPI:IPI00339167.5	IPI:IPI00339167.5	Uncharacterized protein	50247	4.7622	2485.2	17	34	28.4768	3.2788	115	12	0	15.989	0.0140584	18.4525	0.9278	8995
IPI:IPI00568795.2	IPI:IPI00568795.2	Uncharacterized protein Fragment	15955	4.0776	2353.77	1	14	9.5588	2.9345	13	1	0	7.3941	0.0126114	0	0	23675
IPI:IPI00230937.5	IPI:IPI00230937.5	Phosphatidylethanolamine binding protein 1	20788	5.3795	2199.14	2	13	14.4385	30.1352	34	3	0	20.329	0.0124539	16.0822	0.3345	7638
IPI:IPI00366789.2	IPI:IPI00366789.2	Rbbp4 protein	47626	4.5536	2193.14	15	26	23.2941	7.6199	106	8	0	17.4903	0.0130946	16.6953	0.7956	12751
IPI:IPI00480679.4	IPI:IPI00480679.4	Keratin type I cytoskeletal 18	47732	4.9885	2133.21	19	37	34.279	18.4734	155	18	0	18.843	0.0142236	22.8885	1.0932	19861
IPI:IPI00951899.1	IPI:IPI00951899.1	Uncharacterized protein	80650	4.6397	2095.52	6	66	9.2068	15.4831	59	6	1	19.2068	0.0132923	3.843	0.3101	35787
IPI:IPI00189627.1	IPI:IPI00189627.1	Chromogranin A	51993	4.4923	2040.48	17	47	19.3133	26.7298	127	12	0	18.6932	0.0128457	0	0	418
IPI:IPI00210566.3	IPI:IPI00210566.3	Heat shock protein HSP 90 alpha	84761	4.7357	1889.79	10	91	12.5512	22.9377	80	12	0	20.8322	0.0152316	6.4303	0.5454	6215
IPI:IPI00950379.1	IPI:IPI00950379.1	Uncharacterized protein	67106	5.4741	1793.72	21	50	37.8689	7.2838	190	24	0	20.1328	0.015363	11.2991	0.7587	34307
IPI:IPI00208205.1	IPI:IPI00208205.1	Heat shock cognate 71 kDa protein	70827	5.1998	1783.07	20	50	33.7461	7.41	185	23	0	20.0538	0.0153106	0	0	5419
IPI:IPI00566126.2	IPI:IPI00566126.2	Uncharacterized protein Fragment	51903	5.6063	1721.52	3	43	3.956	30.9707	39	5	0	21.1809	0.0134679	0	0	22889
IPI:IPI00365944.5	IPI:IPI00365944.5	Myosin light polypeptide 6	16964	4.2592	1621.52	8	14	58.9404	4.1016	44	6	1	20.1168	0.0150889	9.0714	0.154	12350
IPI:IPI00959179.1	IPI:IPI00959179.1	tumor protein translationally controlled 1 like	19390	4.6919	1570.82	10	16	32.5581	17.2615	88	6	0	16.6732	0.0124905	21.2463	0.4122	38321
IPI:IPI00207308.1	IPI:IPI00207308.1	Isoform Brain of Clathrin light chain B	25102	4.3621	1158.37	9	16	22.7074	4.2646	45	7	0	17.2515	0.0148284	0	0	5113
IPI:IPI00215107.3	IPI:IPI00215107.3	40S ribosomal protein SA	32803	4.6022	1122.54	6	25	20	3.0117	45	5	0	17.3112	0.0141343	12.6933	0.4166	7397
IPI:IPI00326566.2	IPI:IPI00326566.2	Hepatoma derived growth factor	26471	4.5833	1074.34	14	29	53.1646	18.6274	70	11	0	19.6283	0.0174055	11.3906	0.3017	8664
IPI:IPI00768974.1	IPI:IPI00768974.1	Uncharacterized protein	9718	4.4293	977.447	2	6	24.4186	6.9515	15	2	0	20.2307	0.0166906	19.1441	0.1862	26725
IPI:IPI00769134.2	IPI:IPI00769134.2	huntingtin interacting protein K predicted like	17061	4.8931	955.091	5	16	24.5033	7.6279	34	5	0	22.7068	0.0136864	9.0368	0.1543	26775
IPI:IPI00230946.4	IPI:IPI00230946.4	Dipeptidyl peptidase 2	55079	4.68	917.374	11	32	18.2	8.2631	72	8	0	13.1777	0.0163476	34.1093	1.8799	7646
IPI:IPI00400628.1	IPI:IPI00400628.1	Secretagogin	32136	4.6243	913.645	4	28	13.0435	18.5456	37	4	0	16.8265	0.0123404	9.5586	0.3074	17673
IPI:IPI00958127.1	IPI:IPI00958127.1	Uncharacterized protein	11474	5.3269	873.712	3	11	34	12.3302	35	5	0	20.9496	0.0185051	11.2382	0.129	37350
IPI:IPI00364976.3	IPI:IPI00364976.3	Eukaryotic translation initiation factor 6	26554	4.4304	745.058	5	14	27.3469	4.5742	53	6	0	18.4018	0.0153047	16.3892	0.4355	11868
IPI:IPI00371462.3	IPI:IPI00371462.3	Ubiquitin thioesterase OTUB1	31250	4.6578	711.229	4	23	16.9742	3.0277	32	4	0	21.1428	0.0150573	13.1804	0.4122	14644
IPI:IPI00464776.1	IPI:IPI00464776.1	Trk fused gene	43068	4.7521	704.086	7	17	20.8543	17.1294	43	6	0	18.6396	0.0148864	0	0	18951
IPI:IPI00208471.1	IPI:IPI00208471.1	Proteasome Prosome macropain 26S subunit non ATPase 4 isoform CRA a	41047	4.506	668.178	9	23	21.5789	7.2363	76	9	0	17.2705	0.0142113	14.6167	0.6004	5520
IPI:IPI00326211.1	IPI:IPI00326211.1	Carboxypeptidase E	53275	4.8885	618.337	8	41	13.4454	22.051	81	11	0	25.3879	0.0151113	12.0036	0.6399	8631
IPI:IPI00212767.1	IPI:IPI00212767.1	Anionic trypsin 1	25942	4.517	553.772	1	7	8.1301	0.7852	18	1	0	23.3625	0.0127264	25.7131	0.6675	6798
IPI:IPI00213553.1	IPI:IPI00213553.1	ProSAAS	27397	5.5232	463.338	4	17	13.0769	5.4486	22	3	0	11.8993	0.0132942	7.0932	0.1945	7012
IPI:IPI00191728.1	IPI:IPI00191728.1	Calreticulin	47965	4.1385	432.446	3	50	6.4904	16.5906	44	7	0	20.7424	0.0139187	8.1565	0.3915	940
IPI:IPI00188804.1	IPI:IPI00188804.1	60S acidic ribosomal protein P2	11684	4.1971	405.472	1	9	16.5217	2.0368	9	1	0	14.9887	0.0103432	2.3998	0.0281	227
IPI:IPI00958946.1	IPI:IPI00958946.1	nuclear ubiquitous casein and cyclin dependent kinases substrate like	27072	4.8287	333.508	6	24	9.0535	7.8394	32	3	0	18.2313	0.0100531	8.1739	0.2214	38105
IPI:IPI00421879.1	IPI:IPI00421879.1	Programmed cell death protein 10	24339	7.5923	329.559	2	20	8.0952	16.0097	27	4	0	23.6643	0.0182862	12.2385	0.2981	18432
IPI:IPI00213847.3	IPI:IPI00213847.3	granulins isoform a	65109	6.2875	275.411	1	38	2.6578	8.9389	23	4	0	19.6132	0.0166488	16.3878	1.0678	7098
IPI:IPI00364617.2	IPI:IPI00364617.2	Uncharacterized protein	99425	4.673	271.866	4	75	5.0605	20.1121	79	15	0	25.1563	0.0159043	0	0	11686
IPI:IPI00364189.2	IPI:IPI00364189.2	Eukaryotic translation initiation factor 3 subunit J	29169	4.4815	229.492	3	26	12.3552	4.3973	39	6	0	18.3281	0.013044	8.0698	0.2355	11481
IPI:IPI00212014.3	IPI:IPI00212014.3	Transitional endoplasmic reticulum ATPase	89292	4.9547	228.722	3	69	3.4739	21.8774	47	9	0	20.4486	0.0155063	4.5956	0.4106	6614
IPI:IPI00366110.3	IPI:IPI00366110.3	Uncharacterized protein	47274	4.4771	217.774	2	29	4.9881	20.9657	26	4	0	17.6749	0.0150702	0	0	12430
IPI:IPI00388209.2	IPI:IPI00388209.2	Protein kinase C substrate 80K H Predicted isoform CRA b	59181	4.2112	160.309	3	41	2.8571	10.2282	29	5	0	14.2532	0.018416	7.8173	0.4629	16047
IPI:IPI00464785.1	IPI:IPI00464785.1	Protective protein for beta galactosidase	51183	4.8765	159.691	1	29	1.5351	21.2604	27	5	0	18.5074	0.015892	15.8089	0.8097	18957
IPI:IPI00231118.5	IPI:IPI00231118.5	Calbindin	29975	4.5159	156.35	1	23	4.2146	4.2983	15	3	0	22.615	0.0199303	5.5329	0.166	7753

## Sheet: Fraction 3
Injection 1
Accession	Entry	Description	mW (Da)	pI (pH)	PLGS Score	Peptides	Theoretical Peptides	Coverage (%)	Precursor RMS Mass Error (ppm)	Products	Digest Peptides	Modified Peptides	Products RMS Mass Error (ppm)	Products RMS RT Error (min)	Amount (fmol)	Amount (ngrams)	Protein ID
IPI:IPI00400573.1	IPI:IPI00400573.1	Tubulin beta 2C chain	49769	4.602	31341.5	61	30	51.9101	7.1202	697	22	2	13.5129	0.0107824	258.673	12.8822	17654
IPI:IPI00765366.1	IPI:IPI00765366.1	tubulin beta 4	49553	4.5903	29818.1	55	30	58.3333	7.4054	577	21	2	14.2148	0.0107117	96.6702	4.7935	25373
IPI:IPI00197579.2	IPI:IPI00197579.2	Isoform 1 of Tubulin beta 5 chain	49638	4.5903	22632.5	50	30	51.8018	7.2114	567	18	1	13.8817	0.0104501	7.9601	0.3954	2319
IPI:IPI00551812.1	IPI:IPI00551812.1	ATP synthase subunit beta mitochondrial	56318	5.0198	20398.1	40	36	45.1796	8.9822	505	21	1	13.6277	0.0121902	388.756	21.9078	20088
IPI:IPI00189819.1	IPI:IPI00189819.1	Actin cytoplasmic 1	41709	5.142	14839.1	30	34	46.4	10.5039	217	17	0	16.5115	0.0129503	150.817	6.2946	497
IPI:IPI00198887.1	IPI:IPI00198887.1	Protein disulfide isomerase	56915	4.6249	14261.2	95	47	59.725	8.0995	789	38	0	13.6715	0.0133476	353.695	20.1435	2662
IPI:IPI00206624.1	IPI:IPI00206624.1	78 kDa glucose regulated protein	72302	4.8748	13448	72	52	56.5749	8.312	626	38	1	15.2867	0.0124518	219.754	15.8986	4884
IPI:IPI00471584.7	IPI:IPI00471584.7	Heat shock protein HSP 90 beta	83229	4.775	12285.9	76	67	52.3481	7.9086	720	38	0	14.2704	0.0116922	217.736	18.1334	19118
IPI:IPI00324986.1	IPI:IPI00324986.1	Rab GDP dissociation inhibitor alpha	50504	4.8126	10742.1	35	35	55.9284	6.9789	330	23	0	15.803	0.0125899	160.898	8.1313	8499
IPI:IPI00210566.3	IPI:IPI00210566.3	Heat shock protein HSP 90 alpha	84761	4.7357	10138.5	57	91	39.9727	11.9133	496	31	0	14.9822	0.0124086	119.468	10.1327	6215
IPI:IPI00339167.5	IPI:IPI00339167.5	Uncharacterized protein	50247	4.7622	8991.31	41	34	50.1104	11.8763	337	22	0	14.8265	0.012683	21.1693	1.0644	8995
IPI:IPI00471889.7	IPI:IPI00471889.7	Annexin A5	35722	4.7181	7329.99	29	29	60.5016	5.5776	212	17	0	14.1608	0.0121815	64.7336	2.3139	19277
IPI:IPI00188304.3	IPI:IPI00188304.3	Lactoylglutathione lyase	20806	4.9413	6727.22	17	17	45.6522	8.1588	97	8	0	15.4529	0.0121103	77.0524	1.6042	147
IPI:IPI00230837.5	IPI:IPI00230837.5	Isoform Long of 14 3 3 protein beta alpha	28036	4.6163	6426.32	30	22	49.5935	6.852	217	13	0	15.8173	0.0127881	0	0	7569
IPI:IPI00231368.5	IPI:IPI00231368.5	Thioredoxin	11665	4.5967	6358.81	5	10	40	5.0925	68	5	0	13.3226	0.0128192	174.722	2.0396	7933
IPI:IPI00365985.5	IPI:IPI00365985.5	Isoform 1 of Endoplasmin	92713	4.5233	5821.69	48	79	34.3284	12.1341	353	26	1	16.1011	0.0124669	93.6356	8.6867	12376
IPI:IPI00207659.1	IPI:IPI00207659.1	Barrier to autointegration factor	10037	5.7083	5677.96	8	17	82.0225	18.5282	46	7	0	27.1245	0.0146284	32.5123	0.3266	5209
IPI:IPI00326211.1	IPI:IPI00326211.1	Carboxypeptidase E	53275	4.8885	5362.73	30	41	40.5462	13.3921	260	16	0	18.3333	0.0112495	144.128	7.6833	8631
IPI:IPI00561025.1	IPI:IPI00561025.1	Uncharacterized protein	24438	4.4756	5330.15	7	15	38.9381	7.534	60	5	0	15.898	0.0179941	18.0317	0.4409	21482
IPI:IPI00215107.3	IPI:IPI00215107.3	40S ribosomal protein SA	32803	4.6022	5068.98	16	25	47.4576	6.9297	136	12	0	16.0912	0.0138682	89.1917	2.9276	7397
IPI:IPI00365423.1	IPI:IPI00365423.1	Protein phosphatase 2 Formerly 2A regulatory subunit A alpha isoform	65281	4.8142	4320.39	37	50	43.1239	7.9755	254	21	0	17.3489	0.0126769	85.7762	5.6031	12097
IPI:IPI00194285.1	IPI:IPI00194285.1	Histone binding protein RBBP7	47790	4.719	4081.96	17	27	48	7.7224	164	12	0	15.7945	0.00992259	70.3464	3.364	1539
IPI:IPI00205163.3	IPI:IPI00205163.3	RCG42492	20696	4.8327	4062.56	10	17	38.4615	12.3908	64	6	0	14.3887	0.013487	49.7836	1.031	4425
IPI:IPI00400628.1	IPI:IPI00400628.1	Secretagogin	32136	4.6243	3872.85	18	28	42.3913	18.7444	136	11	0	17.1937	0.0127083	71.7607	2.3076	17673
IPI:IPI00210280.1	IPI:IPI00210280.1	Isoform 1 of Catechol O methyltransferase	29578	5.2705	3457.4	13	21	34.8485	7.7099	81	7	0	15.2333	0.0131131	0	0	6113
IPI:IPI00326412.4	IPI:IPI00326412.4	Gamma enolase	47110	4.8424	2712.61	14	29	45.1613	6.4697	96	13	0	19.7448	0.0142307	58.0909	2.7384	8645
IPI:IPI00326888.4	IPI:IPI00326888.4	Secretogranin 1	77489	4.7842	2479.78	23	72	30.5185	10.989	194	16	0	17.9631	0.0142797	161.042	12.4865	8696
IPI:IPI00339153.3	IPI:IPI00339153.3	37 kDa protein	36837	4.5701	2322.38	10	21	32.6409	7.7276	63	8	0	17.2263	0.0150557	0	0	8989
IPI:IPI00471525.2	IPI:IPI00471525.2	Uncharacterized protein	72225	6.0875	2312.45	11	47	19.3548	15.2575	117	10	0	20.6678	0.0130479	56.5014	4.0833	19093
IPI:IPI00211216.4	IPI:IPI00211216.4	Eukaryotic translation initiation factor 5A 1	16821	4.8984	2081.87	10	14	25.3247	7.4532	53	4	0	15.0116	0.00999131	42.4919	0.7152	6417
IPI:IPI00200070.1	IPI:IPI00200070.1	Nucleobindin 2	50059	4.8437	2075.91	30	38	45.2381	6.6507	196	16	2	17.7785	0.0128915	63.7043	3.191	2982
IPI:IPI00205022.1	IPI:IPI00205022.1	Nucleobindin 1	53473	4.858	2023.36	14	47	36.6013	19.4868	110	15	0	22.722	0.0123372	34.0527	1.8221	4380
IPI:IPI00188686.2	IPI:IPI00188686.2	proteasome subunit beta type 6 like	25287	4.6567	2013.84	5	23	17.6471	4.6443	29	4	0	19.5722	0.0109657	51.8262	1.3114	198
IPI:IPI00192246.1	IPI:IPI00192246.1	Cytochrome c oxidase subunit 5A mitochondrial	16119	6.0826	1760.54	6	13	32.8767	7.4872	50	6	0	16.0196	0.0136454	52.7593	0.851	1084
IPI:IPI00370361.3	IPI:IPI00370361.3	Hematological and neurological expressed 1 protein	15565	4.8309	1628.56	6	11	67.1141	6.9362	47	6	1	17.8342	0.013275	30.2744	0.4715	14165
IPI:IPI00369093.1	IPI:IPI00369093.1	Cytochrome b c1 complex subunit 6 mitochondrial	10416	4.7153	1618.24	5	12	46.0674	17.1762	46	5	0	21.4405	0.0120582	21.0456	0.2194	13680
IPI:IPI00200601.3	IPI:IPI00200601.3	Thioredoxin like protein 1	32228	4.6432	1563.67	10	21	44.2907	14.9021	79	9	0	18.3623	0.0128003	52.5563	1.6949	3141
IPI:IPI00208306.1	IPI:IPI00208306.1	Translationally controlled tumor protein	19449	4.5679	1505.68	11	15	38.3721	9.2351	74	6	0	14.9628	0.0123205	46.8487	0.9118	5481
IPI:IPI00360386.4	IPI:IPI00360386.4	Uncharacterized protein	84806	4.6498	1488.45	20	57	25.5034	14.409	138	16	0	16.3848	0.0127781	41.1023	3.4879	10047
IPI:IPI00208205.1	IPI:IPI00208205.1	Heat shock cognate 71 kDa protein	70827	5.1998	1479.16	20	50	27.5542	14.5827	144	15	0	18.2564	0.0141536	0	0	5419
IPI:IPI00000000.0	IPI:IPI00000000.0	PYGM RABIT P00489 Glycogen phosphorylase muscle Oryctolagus cuniculus	97227	6.7941	1413.11	29	76	28.3511	13.8568	191	24	0	17.497	0.0124631	50	4.8645	0
IPI:IPI00326582.3	IPI:IPI00326582.3	peripherin	53949	5.1504	1166.42	31	57	38.4778	13.3526	174	23	0	18.9477	0.0120479	70.1622	3.7875	8666
IPI:IPI00230937.5	IPI:IPI00230937.5	Phosphatidylethanolamine binding protein 1	20788	5.3795	1076.78	2	13	16.5775	2.9185	22	2	0	18.9824	0.00845828	23.3809	0.4864	7638
IPI:IPI00366795.2	IPI:IPI00366795.2	SUMO activating enzyme subunit 1	38488	4.8444	1060.47	6	33	12.3209	10.0952	45	6	0	16.3528	0.0131738	13.6351	0.5251	12752
IPI:IPI00331865.3	IPI:IPI00331865.3	Isoform 2 of Drebrin like protein	48311	4.6829	1055.51	10	31	28.4065	6.5358	67	10	0	18.5379	0.012492	0	0	8866
IPI:IPI00197553.1	IPI:IPI00197553.1	Isoform B23 1 of Nucleophosmin	32539	4.4242	1031.79	11	22	35.6164	10.7343	80	9	0	22.9087	0.0137497	0.7712	0.0251	2308
IPI:IPI00364093.2	IPI:IPI00364093.2	ZH14 protein	27230	4.7324	997.883	4	20	13.1148	11.7365	33	3	0	20.9842	0.0112142	11.1959	0.3051	11444
IPI:IPI00201868.1	IPI:IPI00201868.1	Neudesin	18979	5.1183	978.914	2	16	12.2807	1.9548	18	3	0	22.5258	0.0135756	21.5699	0.4096	3502
IPI:IPI00214262.1	IPI:IPI00214262.1	NSFL1 cofactor p47	40655	4.8569	901.894	5	33	16.7568	5.7612	32	4	0	17.2537	0.0126335	21.196	0.8623	7186
IPI:IPI00476086.2	IPI:IPI00476086.2	RCG51062 isoform CRA a	40275	4.7043	839.763	5	22	12.5356	8.9472	34	4	0	20.4766	0.0133293	11.8883	0.4791	19517
IPI:IPI00210495.1	IPI:IPI00210495.1	UV excision repair protein RAD23 homolog B	43469	4.563	762.372	3	18	11.0843	6.8987	37	6	0	24.9985	0.0215543	20.8961	0.9089	6189
IPI:IPI00201137.1	IPI:IPI00201137.1	Coatomer protein complex subunit epsilon Predicted isoform CRA a	34631	4.8239	749.668	6	27	30.8442	13.4798	42	7	0	24.4945	0.0113586	16.9003	0.5857	3313
IPI:IPI00400579.1	IPI:IPI00400579.1	Lysosomal alpha glucosidase	106139	5.3505	739.831	5	58	5.8762	23.36	49	5	1	18.5779	0.0117282	29.0727	3.0877	17660
IPI:IPI00208286.1	IPI:IPI00208286.1	Ubiquitin carboxyl terminal hydrolase isozyme L3	26107	4.8411	496.081	2	17	13.0435	35.1438	23	3	0	27.1154	0.0233814	13.413	0.3504	5471
IPI:IPI00421995.1	IPI:IPI00421995.1	Chloride intracellular channel protein 1	26963	4.8992	474.77	1	20	7.4689	28.8617	17	3	0	28.341	0.0115714	0	0	18486
IPI:IPI00231553.4	IPI:IPI00231553.4	Ataxin 10	53692	4.843	465.536	9	41	17.8947	23.5039	59	11	0	26.9402	0.0127057	14.6005	0.7844	8054
IPI:IPI00191692.1	IPI:IPI00191692.1	Uncharacterized protein	37566	4.5947	462.782	4	15	19.4842	6.0703	50	5	0	21.0632	0.0136791	36.4429	1.3699	932
IPI:IPI00211336.1	IPI:IPI00211336.1	SH3 domain binding glutamic acid rich protein like 3 Predicted isoform CRA b	10470	4.8246	448.228	1	7	20.4301	25.1865	15	2	0	18.8101	0.0113278	37.9385	0.3975	6437
IPI:IPI00364928.1	IPI:IPI00364928.1	ADP sugar pyrophosphatase	24102	4.8829	436.541	2	14	10.9589	6.4923	21	2	0	10.022	0.0127658	0	0	11843
IPI:IPI00207657.1	IPI:IPI00207657.1	Ubiquitin carboxyl terminal hydrolase	95718	4.6974	435.992	9	62	13.5198	22.8739	62	10	0	24.6747	0.015622	28.9616	2.7739	5208
IPI:IPI00201561.3	IPI:IPI00201561.3	Peroxiredoxin 2	21770	5.2048	408.585	2	16	14.6465	13.5374	25	4	0	17.9333	0.0138	18.2581	0.3977	3423
IPI:IPI00364585.4	IPI:IPI00364585.4	Serine threonine kinase receptor associated protein	38432	4.8153	404.007	3	27	12.8571	11.4745	48	9	0	26.3905	0.01765	15.8461	0.6094	11673
IPI:IPI00203502.1	IPI:IPI00203502.1	Nuclear transport factor 2	14469	4.9525	399.803	5	8	33.0709	7.692	21	3	0	22.6344	0.0120167	18.2677	0.2645	3942
IPI:IPI00389571.6	IPI:IPI00389571.6	Keratin type II cytoskeletal 8	53985	5.6926	372.932	12	42	19.4617	14.6207	79	12	0	23.5089	0.0145868	21.8859	1.1823	16370
IPI:IPI00480679.4	IPI:IPI00480679.4	Keratin type I cytoskeletal 18	47732	4.9885	359.815	10	37	21.2766	15.161	80	11	0	22.9127	0.0144537	28.9092	1.3807	19861
IPI:IPI00364566.1	IPI:IPI00364566.1	Protein SEC13 homolog	35525	5.0026	322.857	2	25	8.6957	2.7162	12	2	0	11.4007	0.0129445	25.1334	0.8934	11665
IPI:IPI00371185.2	IPI:IPI00371185.2	small acidic protein	19949	4.506	304.613	4	11	13.8122	7.6669	27	4	1	21.7011	0.014947	13.6783	0.273	14530
IPI:IPI00194561.1	IPI:IPI00194561.1	Isoform 1 of Sequestosome 1	47650	4.8774	301.549	3	29	7.0615	11.7763	28	4	0	13.9993	0.0109856	0	0	1602
IPI:IPI00214953.3	IPI:IPI00214953.3	Chromobox homolog 5	22171	5.5657	292.173	2	21	13.6126	8.8694	18	3	0	28.8735	0.0146825	9.8905	0.2194	7364
IPI:IPI00362791.3	IPI:IPI00362791.3	Uncharacterized protein	67217	4.9785	273.011	2	25	5.4859	14.7245	23	4	0	20.0551	0.010354	9.0853	0.6111	10939
IPI:IPI00421876.2	IPI:IPI00421876.2	Ubiquilin 1	62032	4.678	249.893	1	26	2.5773	13.7638	25	5	0	19.8153	0.0133002	14.2649	0.8854	18431
IPI:IPI00389420.7	IPI:IPI00389420.7	Serine arginine rich splicing factor 2	25461	12.2598	217.756	2	18	11.3122	2.6101	11	2	0	7.8193	0.011172	14.5953	0.3718	16333
IPI:IPI00365600.3	IPI:IPI00365600.3	cAMP dependent protein kinase type II beta regulatory subunit	46093	4.7049	212.879	1	28	4.0865	2.2235	11	2	0	16.5094	0.0130984	9.7052	0.4476	12173
IPI:IPI00195160.1	IPI:IPI00195160.1	Sulfated glycoprotein 1	61083	4.9559	206.76	3	43	8.3032	28.3806	37	6	1	26.114	0.0167786	0	0	1738
IPI:IPI00358083.1	IPI:IPI00358083.1	Protein phosphatase 1 regulatory subunit 7	41271	4.6485	200.202	3	30	8.3333	13.4945	31	6	0	27.0969	0.0143862	9.6998	0.4006	9104
IPI:IPI00212014.3	IPI:IPI00212014.3	Transitional endoplasmic reticulum ATPase	89292	4.9547	140.21	2	69	2.6055	30.2532	46	9	0	23.8176	0.0169721	7.9765	0.7127	6614
IPI:IPI00365769.5	IPI:IPI00365769.5	ras GTPase activating like protein IQGAP1	188713	5.9808	108.236	1	117	1.0863	28.8469	69	15	0	31.0042	0.0191238	8.322	1.5715	12256
IPI:IPI00199968.4	IPI:IPI00199968.4	123 kDa protein	123035	4.8541	88.138	1	63	0.6364	25.0758	26	4	0	25.9811	0.015704	0	0	2951
Injection 2
Accession	Entry	Description	mW (Da)	pI (pH)	PLGS Score	Peptides	Theoretical Peptides	Coverage (%)	Precursor RMS Mass Error (ppm)	Products	Digest Peptides	Modified Peptides	Products RMS Mass Error (ppm)	Products RMS RT Error (min)	Amount (fmol)	Amount (ngrams)	Protein ID
IPI:IPI00400573.1	IPI:IPI00400573.1	Tubulin beta 2C chain	49769	4.602	30105.1	69	30	66.0674	9.352	714	26	2	13.5975	0.0136103	289.528	14.4188	17654
IPI:IPI00765366.1	IPI:IPI00765366.1	tubulin beta 4	49553	4.5903	29387.8	63	30	74.0991	9.5042	599	29	4	14.5414	0.014162	60.0583	2.978	25373
IPI:IPI00551812.1	IPI:IPI00551812.1	ATP synthase subunit beta mitochondrial	56318	5.0198	21933.3	46	36	49.1493	6.2932	543	23	2	13.2026	0.012713	375.132	21.1401	20088
IPI:IPI00197579.2	IPI:IPI00197579.2	Isoform 1 of Tubulin beta 5 chain	49638	4.5903	21340.7	65	30	68.018	9.1208	649	25	2	14.4255	0.0140784	69.4525	3.4498	2319
IPI:IPI00475639.4	IPI:IPI00475639.4	Tubulin beta 2A chain	49874	4.5903	18566.2	56	30	53.2584	9.6247	582	22	1	13.5962	0.0149463	125.111	6.2439	19363
IPI:IPI00655259.1	IPI:IPI00655259.1	Tubulin beta 2B chain	49920	4.5903	18515.3	55	30	50.5618	9.5727	567	21	1	13.2957	0.0149312	0	0	24190
IPI:IPI00198887.1	IPI:IPI00198887.1	Protein disulfide isomerase	56915	4.6249	16556.8	78	47	50.0982	9.8574	708	32	0	13.1784	0.0127306	346.22	19.7177	2662
IPI:IPI00189819.1	IPI:IPI00189819.1	Actin cytoplasmic 1	41709	5.142	15145.4	32	34	60.5333	10.6834	226	18	1	16.4185	0.0126858	118.027	4.9261	497
IPI:IPI00896224.1	IPI:IPI00896224.1	Actin cytoplasmic 2	41765	5.1594	15143.4	31	34	55.7333	9.3377	223	17	1	16.0203	0.0126245	0	0	31206
IPI:IPI00206624.1	IPI:IPI00206624.1	78 kDa glucose regulated protein	72302	4.8748	11246.2	70	52	57.1865	8.8399	588	37	1	15.9596	0.0103934	211.841	15.3261	4884
IPI:IPI00324986.1	IPI:IPI00324986.1	Rab GDP dissociation inhibitor alpha	50504	4.8126	10694.7	34	35	62.6398	6.8403	307	22	1	14.8779	0.0115142	160.086	8.0903	8499
IPI:IPI00471584.7	IPI:IPI00471584.7	Heat shock protein HSP 90 beta	83229	4.775	10170.3	92	67	55.5249	10.8994	719	44	0	16.6513	0.0126748	224.264	18.6771	19118
IPI:IPI00189795.1	IPI:IPI00189795.1	Tubulin alpha 1A chain	50103	4.7622	9160.18	34	34	50.5543	10.3159	291	22	0	17.5118	0.0132946	14.5014	0.727	483
IPI:IPI00210566.3	IPI:IPI00210566.3	Heat shock protein HSP 90 alpha	84761	4.7357	7846.91	68	91	41.6098	10.8489	489	34	1	16.4547	0.0129047	123.431	10.4688	6215
IPI:IPI00471889.7	IPI:IPI00471889.7	Annexin A5	35722	4.7181	7070.85	31	29	50.1567	6.6158	228	16	0	15.4924	0.0115632	81.024	2.8962	19277
IPI:IPI00215107.3	IPI:IPI00215107.3	40S ribosomal protein SA	32803	4.6022	6766.49	17	25	54.5763	12.5218	132	13	0	17.4436	0.0123255	87.2755	2.8647	7397
IPI:IPI00188304.3	IPI:IPI00188304.3	Lactoylglutathione lyase	20806	4.9413	5193.49	15	17	27.7174	7.3369	88	6	0	16.6027	0.0116865	68.8554	1.4335	147
IPI:IPI00194285.1	IPI:IPI00194285.1	Histone binding protein RBBP7	47790	4.719	4545.77	23	27	38.8235	7.7231	181	12	0	15.4371	0.00854763	67.4001	3.2231	1539
IPI:IPI00230837.5	IPI:IPI00230837.5	Isoform Long of 14 3 3 protein beta alpha	28036	4.6163	4531.57	22	22	39.0244	10.5006	168	9	0	16.5657	0.0140888	0	0	7569
IPI:IPI00326211.1	IPI:IPI00326211.1	Carboxypeptidase E	53275	4.8885	4531.42	26	41	35.2941	6.6611	258	15	1	18.3832	0.011195	144.051	7.6792	8631
IPI:IPI00369093.1	IPI:IPI00369093.1	Cytochrome b c1 complex subunit 6 mitochondrial	10416	4.7153	4078.57	5	12	55.0562	2.3765	53	4	0	16.3853	0.0116302	25.374	0.2645	13680
IPI:IPI00207659.1	IPI:IPI00207659.1	Barrier to autointegration factor	10037	5.7083	3697.09	4	17	56.1798	6.9765	30	4	0	19.6198	0.0116508	30.0857	0.3022	5209
IPI:IPI00365423.1	IPI:IPI00365423.1	Protein phosphatase 2 Formerly 2A regulatory subunit A alpha isoform	65281	4.8142	3110.39	28	50	38.2003	9.2348	188	18	0	21.5105	0.0130134	56.4228	3.6857	12097
IPI:IPI00231368.5	IPI:IPI00231368.5	Thioredoxin	11665	4.5967	3057.66	6	10	40	5.9845	75	5	0	12.174	0.0115961	169.743	1.9815	7933
IPI:IPI00210280.1	IPI:IPI00210280.1	Isoform 1 of Catechol O methyltransferase	29578	5.2705	3012.18	8	21	18.5606	5.5049	61	5	0	17.5412	0.0122714	0	0	6113
IPI:IPI00205163.3	IPI:IPI00205163.3	RCG42492	20696	4.8327	2995.07	12	17	46.1538	13.8017	69	7	0	19.1087	0.0119768	50.6433	1.0488	4425
IPI:IPI00471525.2	IPI:IPI00471525.2	Uncharacterized protein	72225	6.0875	2675.64	15	47	20.1229	14.9829	142	11	0	18.9715	0.0131788	55.6664	4.023	19093
IPI:IPI00326888.4	IPI:IPI00326888.4	Secretogranin 1	77489	4.7842	2671.06	25	72	25.1852	11.5596	183	15	0	18.377	0.0164868	163.662	12.6896	8696
IPI:IPI00400628.1	IPI:IPI00400628.1	Secretagogin	32136	4.6243	2617.61	14	28	46.3768	16.6573	118	11	0	18.1086	0.0118209	69.3677	2.2306	17673
IPI:IPI00208205.1	IPI:IPI00208205.1	Heat shock cognate 71 kDa protein	70827	5.1998	2250.45	23	50	32.3529	17.0131	142	20	0	19.8546	0.0124077	36.1474	2.5618	5419
IPI:IPI00200070.1	IPI:IPI00200070.1	Nucleobindin 2	50059	4.8437	2051.9	30	38	38.3333	15.4221	182	16	0	18.1787	0.0126642	62.8002	3.1457	2982
IPI:IPI00201137.1	IPI:IPI00201137.1	Coatomer protein complex subunit epsilon Predicted isoform CRA a	34631	4.8239	2015.92	6	27	21.7532	23.2864	45	8	0	24.0357	0.0149306	21.9319	0.76	3313
IPI:IPI00370361.3	IPI:IPI00370361.3	Hematological and neurological expressed 1 protein	15565	4.8309	1909.99	5	11	66.443	5.4815	46	5	1	17.3046	0.0132431	21.273	0.3313	14165
IPI:IPI00200601.3	IPI:IPI00200601.3	Thioredoxin like protein 1	32228	4.6432	1744.85	13	21	56.0554	17.5571	108	13	0	22.5895	0.0129097	60.2382	1.9426	3141
IPI:IPI00372159.5	IPI:IPI00372159.5	Uncharacterized protein Fragment	21421	5.0096	1744.66	8	14	49.4949	4.8453	52	7	0	21.9309	0.0140687	21.8983	0.4694	14939
IPI:IPI00211336.1	IPI:IPI00211336.1	SH3 domain binding glutamic acid rich protein like 3 Predicted isoform CRA b	10470	4.8246	1733.2	4	7	31.1828	8.0816	23	2	0	9.7396	0.0116869	62.4734	0.6545	6437
IPI:IPI00192246.1	IPI:IPI00192246.1	Cytochrome c oxidase subunit 5A mitochondrial	16119	6.0826	1585.72	5	13	28.0822	8.5729	50	4	0	22.9194	0.0170952	48.0642	0.7753	1084
IPI:IPI00211216.4	IPI:IPI00211216.4	Eukaryotic translation initiation factor 5A 1	16821	4.8984	1518.46	11	14	37.013	9.2248	62	6	0	20.2794	0.00928031	50.8817	0.8565	6417
IPI:IPI00360971.1	IPI:IPI00360971.1	eukaryotic translation initiation factor 5A2	16782	5.2425	1504.09	9	14	50.3268	20.7824	63	6	0	24.7001	0.0103948	2.7153	0.0456	10273
IPI:IPI00326412.4	IPI:IPI00326412.4	Gamma enolase	47110	4.8424	1473.86	12	29	39.6313	14.5774	90	12	1	17.2461	0.0127567	45.843	2.1611	8645
IPI:IPI00959179.1	IPI:IPI00959179.1	tumor protein translationally controlled 1 like	19390	4.6919	1426.03	10	16	43.0233	19.1488	67	5	0	22.3556	0.0117403	32.4466	0.6296	38321
IPI:IPI00197553.1	IPI:IPI00197553.1	Isoform B23 1 of Nucleophosmin	32539	4.4242	1398.32	10	22	36.6438	13.0721	81	8	0	22.6418	0.0124913	38.1147	1.241	2308
IPI:IPI00201561.3	IPI:IPI00201561.3	Peroxiredoxin 2	21770	5.2048	1326.39	8	16	22.7273	8.3394	38	5	0	12.1521	0.0110364	16.7514	0.3649	3423
IPI:IPI00360386.4	IPI:IPI00360386.4	Uncharacterized protein	84806	4.6498	1271.86	22	57	28.3221	11.8708	147	18	0	17.4953	0.0130818	66.195	5.6173	10047
IPI:IPI00000000.0	IPI:IPI00000000.0	PYGM RABIT P00489 Glycogen phosphorylase muscle Oryctolagus cuniculus	97227	6.7941	1118.38	24	76	26.3345	8.5621	169	21	0	20.1259	0.0126615	50	4.8645	0
IPI:IPI00205022.1	IPI:IPI00205022.1	Nucleobindin 1	53473	4.858	1077.14	13	47	32.0261	9.7245	105	12	0	22.0343	0.0139558	34.5451	1.8484	4380
IPI:IPI00201868.1	IPI:IPI00201868.1	Neudesin	18979	5.1183	1065.07	6	16	39.1813	23.5482	39	7	0	26.6489	0.0150986	20.5002	0.3893	3502
IPI:IPI00326582.3	IPI:IPI00326582.3	peripherin	53949	5.1504	901.037	22	57	38.6892	11.2902	138	19	0	17.53	0.0133055	68.5213	3.6989	8666
IPI:IPI00214262.1	IPI:IPI00214262.1	NSFL1 cofactor p47	40655	4.8569	859.57	7	33	26.7568	8.7837	46	7	0	23.0427	0.0147566	0	0	7186
IPI:IPI00400579.1	IPI:IPI00400579.1	Lysosomal alpha glucosidase	106139	5.3505	739.942	6	58	6.7156	5.6577	45	4	1	15.5142	0.012092	38.309	4.0687	17660
IPI:IPI00188686.2	IPI:IPI00188686.2	proteasome subunit beta type 6 like	25287	4.6567	739.703	4	23	16.8067	27.3849	33	6	0	24.3463	0.0130425	42.1313	1.0661	198
IPI:IPI00364093.2	IPI:IPI00364093.2	ZH14 protein	27230	4.7324	682.225	5	20	17.623	4.5078	41	5	0	17.2381	0.014716	23.103	0.6295	11444
IPI:IPI00207657.1	IPI:IPI00207657.1	Ubiquitin carboxyl terminal hydrolase	95718	4.6974	681.017	11	62	13.0536	9.8189	77	11	0	21.9535	0.0119881	24.7943	2.3748	5208
IPI:IPI00210495.1	IPI:IPI00210495.1	UV excision repair protein RAD23 homolog B	43469	4.563	564.848	7	18	13.253	3.959	49	8	0	20.3125	0.0140604	12.2341	0.5321	6189
IPI:IPI00230848.7	IPI:IPI00230848.7	Myotrophin	12852	5.1341	456.045	3	9	25.4237	6.1314	26	3	0	17.954	0.0110488	48.0164	0.6175	7576
IPI:IPI00366795.2	IPI:IPI00366795.2	SUMO activating enzyme subunit 1	38488	4.8444	421.376	6	33	12.894	21.1953	55	8	0	20.8541	0.0133437	18.883	0.7272	12752
IPI:IPI00389636.3	IPI:IPI00389636.3	Uncharacterized protein	76056	5.0733	419.763	6	61	9.2219	17.3475	50	9	0	18.7271	0.01444	2.0772	0.1581	16383
IPI:IPI00464558.1	IPI:IPI00464558.1	Isoform 4 of Drebrin like protein	48095	4.7076	397.764	5	30	14.8492	22.4063	31	6	0	24.1223	0.0138252	25.5326	1.2288	18832
IPI:IPI00364928.1	IPI:IPI00364928.1	ADP sugar pyrophosphatase	24102	4.8829	382.797	4	14	15.0685	7.3791	33	4	0	12.9972	0.0113532	28.8837	0.6966	11843
IPI:IPI00389571.6	IPI:IPI00389571.6	Keratin type II cytoskeletal 8	53985	5.6926	374.52	13	42	27.3292	11.153	111	18	2	24.948	0.0162163	17.9042	0.9672	16370
IPI:IPI00476086.2	IPI:IPI00476086.2	RCG51062 isoform CRA a	40275	4.7043	330.476	4	22	8.8319	2.9361	27	4	0	17.3437	0.0149928	10.339	0.4167	19517
IPI:IPI00371462.3	IPI:IPI00371462.3	Ubiquitin thioesterase OTUB1	31250	4.6578	295.962	2	23	11.0701	7.0571	18	3	0	24.7744	0.0119154	10.7665	0.3367	14644
IPI:IPI00958138.1	IPI:IPI00958138.1	keratin 8 like	53699	5.9108	229.774	7	39	12.1901	12.7895	55	10	1	25.7559	0.0149208	0	0	37361
IPI:IPI00212811.1	IPI:IPI00212811.1	Cathepsin B	37445	5.2454	226.238	1	26	2.3599	8.9599	18	3	0	20.5662	0.012415	17.6983	0.6632	6818
IPI:IPI00203124.4	IPI:IPI00203124.4	Serine threonine protein phosphatase 4 catalytic subunit	35045	4.7281	225.095	1	24	4.2345	1.9037	13	2	0	21.1131	0.0132493	6.5846	0.2309	3815
IPI:IPI00373163.2	IPI:IPI00373163.2	p53 and DNA damage regulated protein 1	15382	7.3239	223.123	1	19	12.0301	7.4925	12	3	0	21.1021	0.0196965	2.351	0.0362	15401
IPI:IPI00777816.1	IPI:IPI00777816.1	Uncharacterized protein Fragment	24772	5.0422	220.078	2	15	6.25	5.6225	9	2	0	17.7529	0.0132829	16.9502	0.4202	27498
IPI:IPI00231553.4	IPI:IPI00231553.4	Ataxin 10	53692	4.843	210.896	2	41	5.2632	30.4654	43	6	1	27.832	0.0140268	14.8321	0.7969	8054
IPI:IPI00480679.4	IPI:IPI00480679.4	Keratin type I cytoskeletal 18	47732	4.9885	194.535	6	37	6.6194	13.9956	57	9	0	23.3317	0.0142358	20.111	0.9605	19861
IPI:IPI00364566.1	IPI:IPI00364566.1	Protein SEC13 homolog	35525	5.0026	182.735	1	25	5.2795	20.3089	37	5	0	23.484	0.0181539	22.5307	0.8009	11665
IPI:IPI00230946.4	IPI:IPI00230946.4	Dipeptidyl peptidase 2	55079	4.68	172.512	3	32	7	7.9537	29	6	0	20.3504	0.0155888	8.8145	0.4858	7646
IPI:IPI00231390.2	IPI:IPI00231390.2	Bin1 protein	45804	5.1216	169.02	4	34	8.0488	10.5597	34	6	0	18.4859	0.0138867	10.8482	0.4972	7950
IPI:IPI00195160.1	IPI:IPI00195160.1	Sulfated glycoprotein 1	61083	4.9559	165.804	1	43	3.6101	29.2172	15	2	0	18.3266	0.0121138	0	0	1738
IPI:IPI00200410.3	IPI:IPI00200410.3	EF hand domain containing protein D2	26742	4.8159	147.992	2	21	10.4603	34.0658	15	3	0	25.4761	0.0146465	19.3342	0.5174	3068
IPI:IPI00373505.2	IPI:IPI00373505.2	Tropomodulin 3	39447	4.5868	147.405	1	35	5.6818	6.2089	26	5	0	23.1012	0.0175031	10.5143	0.415	15573
IPI:IPI00366104.2	IPI:IPI00366104.2	Toll interacting protein	30294	4.8475	135.324	1	16	5.1095	32.5253	23	5	0	24.837	0.0170269	5.3431	0.162	12427
IPI:IPI00475474.3	IPI:IPI00475474.3	40S ribosomal protein S4 X isoform	29579	10.5861	123.527	3	20	3.4221	11.308	20	2	0	22.5368	0.0114683	96.4423	2.8545	19301
IPI:IPI00231418.5	IPI:IPI00231418.5	Lamin B1	66565	4.9711	106.597	1	68	1.7036	25.2604	38	9	0	26.998	0.0132134	6.5865	0.4387	7968
IPI:IPI00361541.4	IPI:IPI00361541.4	ubiquitin conjugating enzyme E2O	140901	4.7662	102.291	1	90	1.1619	22.4464	73	16	0	28.5001	0.016839	0	0	10494
IPI:IPI00569751.3	IPI:IPI00569751.3	Uncharacterized protein	69912	6.8915	101.243	1	48	3.7157	21.6629	36	6	1	28.8414	0.014727	0	0	23965
IPI:IPI00366234.2	IPI:IPI00366234.2	Protein OS 9	75318	4.5802	98.812	1	67	0.7508	16.6824	36	7	0	26.6645	0.0127603	0	0	12492
IPI:IPI00206402.1	IPI:IPI00206402.1	T cell surface glycoprotein CD5	53405	8.3773	98.0985	1	33	3.055	22.3095	30	4	0	25.085	0.0145592	8.8308	0.4719	4815
IPI:IPI00372646.5	IPI:IPI00372646.5	Uncharacterized protein	77313	9.0557	75.414	1	55	1.7217	32.3943	25	3	0	23.1101	0.029887	0	0	15144
IPI:IPI00471795.1	IPI:IPI00471795.1	Coiled coil domain containing protein 146	114573	6.9789	50.4756	3	121	0.5133	12.9724	27	5	0	23.2493	0.0133689	64.7015	7.4177	19229
Injection 3
Accession	Entry	Description	mW (Da)	pI (pH)	PLGS Score	Peptides	Theoretical Peptides	Coverage (%)	Precursor RMS Mass Error (ppm)	Products	Digest Peptides	Modified Peptides	Products RMS Mass Error (ppm)	Products RMS RT Error (min)	Amount (fmol)	Amount (ngrams)	Protein ID
IPI:IPI00400573.1	IPI:IPI00400573.1	Tubulin beta 2C chain	49769	4.602	33629	69	30	62.6966	5.9295	767	23	2	13.2947	0.0145826	282.326	14.0602	17654
IPI:IPI00765366.1	IPI:IPI00765366.1	tubulin beta 4	49553	4.5903	32730.5	61	30	70.9459	5.9214	638	24	2	13.428	0.0152708	56.162	2.7848	25373
IPI:IPI00475639.4	IPI:IPI00475639.4	Tubulin beta 2A chain	49874	4.5903	27621.1	59	30	59.1011	6.062	615	21	2	13.1989	0.0149757	135.111	6.743	19363
IPI:IPI00655259.1	IPI:IPI00655259.1	Tubulin beta 2B chain	49920	4.5903	27599.7	58	30	56.4045	5.9409	604	20	2	13.0413	0.0149126	0	0	24190
IPI:IPI00551812.1	IPI:IPI00551812.1	ATP synthase subunit beta mitochondrial	56318	5.0198	16727.3	36	36	48.0151	6.674	467	20	1	12.6698	0.0122357	345.717	19.4824	20088
IPI:IPI00189819.1	IPI:IPI00189819.1	Actin cytoplasmic 1	41709	5.142	16092.7	32	34	58.6667	14.002	250	19	1	15.475	0.0118288	137.586	5.7424	497
IPI:IPI00896224.1	IPI:IPI00896224.1	Actin cytoplasmic 2	41765	5.1594	16089.3	31	34	53.8667	13.1857	246	18	1	15.1114	0.0115854	0	0	31206
IPI:IPI00231695.6	IPI:IPI00231695.6	Thymosin beta 10	5022	5.1152	14671.1	12	5	45.4545	8.4229	117	4	0	17.4042	0.0102824	35.2597	0.1772	8149
IPI:IPI00206624.1	IPI:IPI00206624.1	78 kDa glucose regulated protein	72302	4.8748	13640.1	71	52	51.3761	11.9777	657	36	1	15.9654	0.0129698	203.471	14.7205	4884
IPI:IPI00471584.7	IPI:IPI00471584.7	Heat shock protein HSP 90 beta	83229	4.775	13090.8	77	67	58.1492	9.0643	711	42	0	16.0524	0.0124374	224.727	18.7156	19118
IPI:IPI00198887.1	IPI:IPI00198887.1	Protein disulfide isomerase	56915	4.6249	13023.6	82	47	60.3143	10.7727	681	35	0	15.1678	0.0149116	334.697	19.0615	2662
IPI:IPI00210566.3	IPI:IPI00210566.3	Heat shock protein HSP 90 alpha	84761	4.7357	9827.68	58	91	43.2469	11.5512	455	35	0	17.6571	0.0139413	15.6421	1.3267	6215
IPI:IPI00324986.1	IPI:IPI00324986.1	Rab GDP dissociation inhibitor alpha	50504	4.8126	9039.85	36	35	53.2438	6.5116	313	21	1	15.4848	0.0129893	143.484	7.2512	8499
IPI:IPI00339167.5	IPI:IPI00339167.5	Uncharacterized protein	50247	4.7622	7160.05	33	34	57.3951	6.1416	269	22	0	17.0646	0.0130478	129.082	6.4902	8995
IPI:IPI00392830.3	IPI:IPI00392830.3	Uncharacterized protein Fragment	76896	5.0674	6961.95	30	71	23.8381	13.1699	238	18	0	18.0951	0.013942	13.3492	1.0272	17149
IPI:IPI00230837.5	IPI:IPI00230837.5	Isoform Long of 14 3 3 protein beta alpha	28036	4.6163	6627.71	31	22	54.4715	9.412	247	11	0	17.284	0.011997	0	0	7569
IPI:IPI00949678.1	IPI:IPI00949678.1	Uncharacterized protein Fragment	74051	4.9257	6616.98	48	55	39.8134	13.9983	344	31	1	18.3878	0.0146292	96.5863	7.1569	33618
IPI:IPI00365985.5	IPI:IPI00365985.5	Isoform 1 of Endoplasmin	92713	4.5233	5886.88	62	79	38.6816	14.049	390	31	1	16.6353	0.012537	90.2205	8.3699	12376
IPI:IPI00215107.3	IPI:IPI00215107.3	40S ribosomal protein SA	32803	4.6022	5881.45	15	25	42.3729	9.2711	141	11	0	18.623	0.0117393	75.301	2.4717	7397
IPI:IPI00957766.1	IPI:IPI00957766.1	heat shock protein 1 alpha like	29644	4.7761	5874.42	12	19	45.9459	11.1311	114	11	0	19.1635	0.0124932	0	0	37011
IPI:IPI00231368.5	IPI:IPI00231368.5	Thioredoxin	11665	4.5967	5791.94	6	10	40	4.9729	75	5	0	12.7771	0.0137795	157.242	1.8356	7933
IPI:IPI00326211.1	IPI:IPI00326211.1	Carboxypeptidase E	53275	4.8885	5783.16	32	41	40.5462	8.1967	280	17	0	18.2651	0.0123029	132.223	7.0487	8631
IPI:IPI00188304.3	IPI:IPI00188304.3	Lactoylglutathione lyase	20806	4.9413	5444.94	15	17	25	9.2534	83	7	0	12.1611	0.0113201	67.9384	1.4145	147
IPI:IPI00471889.7	IPI:IPI00471889.7	Annexin A5	35722	4.7181	4818.07	34	29	48.5893	8.6719	227	16	0	14.6188	0.0118287	68.8231	2.4601	19277
IPI:IPI00207659.1	IPI:IPI00207659.1	Barrier to autointegration factor	10037	5.7083	4693.79	3	17	42.6966	4.5533	26	3	0	17.3189	0.012061	27.4316	0.2755	5209
IPI:IPI00194285.1	IPI:IPI00194285.1	Histone binding protein RBBP7	47790	4.719	3499.88	16	27	25.6471	8.7929	137	9	0	14.8501	0.0106982	57.455	2.7475	1539
IPI:IPI00952411.1	IPI:IPI00952411.1	Uncharacterized protein Fragment	24806	5.4069	3259.6	11	14	43.1193	8.1124	113	7	0	16.9749	0.010374	3.0098	0.0747	36285
IPI:IPI00210280.1	IPI:IPI00210280.1	Isoform 1 of Catechol O methyltransferase	29578	5.2705	3046.27	12	21	25.7576	8.3371	64	7	0	18.4182	0.0114303	0	0	6113
IPI:IPI00326888.4	IPI:IPI00326888.4	Secretogranin 1	77489	4.7842	2961.43	27	72	28.8889	8.3187	182	17	0	17.7793	0.0148048	158.439	12.2846	8696
IPI:IPI00782078.1	IPI:IPI00782078.1	Uncharacterized protein	64743	4.8688	2906.68	35	100	26.0398	10.6069	244	18	0	17.2865	0.0141275	0.8375	0.0543	29592
IPI:IPI00400628.1	IPI:IPI00400628.1	Secretagogin	32136	4.6243	2857.48	14	28	41.3043	6.4939	94	9	0	17.5211	0.011295	61.8612	1.9893	17673
IPI:IPI00372159.5	IPI:IPI00372159.5	Uncharacterized protein Fragment	21421	5.0096	2783.69	3	14	16.1616	17.4999	23	3	0	13.7667	0.00961082	0	0	14939
IPI:IPI00471525.2	IPI:IPI00471525.2	Uncharacterized protein	72225	6.0875	2716.99	12	47	13.8249	14.69	110	8	0	13.3417	0.0112837	45.1113	3.2602	19093
IPI:IPI00200070.1	IPI:IPI00200070.1	Nucleobindin 2	50059	4.8437	2716.12	23	38	36.9048	11.9066	155	15	1	21.5537	0.0125748	54.2972	2.7198	2982
IPI:IPI00370361.3	IPI:IPI00370361.3	Hematological and neurological expressed 1 protein	15565	4.8309	2689.98	4	11	38.255	4.6389	40	4	0	16.1955	0.0120149	19.2351	0.2996	14165
IPI:IPI00200601.3	IPI:IPI00200601.3	Thioredoxin like protein 1	32228	4.6432	2434.69	17	21	50.8651	21.7199	116	13	0	20.835	0.0112732	39.5129	1.2743	3141
IPI:IPI00780256.2	IPI:IPI00780256.2	Uncharacterized protein	33579	4.6203	2212.18	15	20	41.7219	13.1529	98	11	0	20.2669	0.0112307	10.9328	0.3674	28693
IPI:IPI00192246.1	IPI:IPI00192246.1	Cytochrome c oxidase subunit 5A mitochondrial	16119	6.0826	2204.85	4	13	28.0822	5.6633	34	4	0	19.1451	0.0125143	41.3291	0.6666	1084
IPI:IPI00211336.1	IPI:IPI00211336.1	SH3 domain binding glutamic acid rich protein like 3 Predicted isoform CRA b	10470	4.8246	1825.55	4	7	39.7849	5.8203	23	3	0	12.8409	0.0133673	35.9793	0.3769	6437
IPI:IPI00360386.4	IPI:IPI00360386.4	Uncharacterized protein	84806	4.6498	1755.29	22	57	28.5906	11.1581	175	22	1	18.4502	0.0149034	50.8352	4.3138	10047
IPI:IPI00208205.1	IPI:IPI00208205.1	Heat shock cognate 71 kDa protein	70827	5.1998	1631.55	21	50	32.6625	21.4743	157	20	0	21.9521	0.0142464	3.0626	0.217	5419
IPI:IPI00201137.1	IPI:IPI00201137.1	Coatomer protein complex subunit epsilon Predicted isoform CRA a	34631	4.8239	1493.96	11	27	36.039	5.1892	64	10	0	18.3304	0.0134072	19.929	0.6906	3313
IPI:IPI00208306.1	IPI:IPI00208306.1	Translationally controlled tumor protein	19449	4.5679	1434.36	9	15	28.4884	9.9632	86	7	1	14.5491	0.0118828	32.4921	0.6324	5481
IPI:IPI00188686.2	IPI:IPI00188686.2	proteasome subunit beta type 6 like	25287	4.6567	1327.53	5	23	21.0084	7.9885	39	5	0	15.1761	0.0105173	48.7835	1.2344	198
IPI:IPI00369093.1	IPI:IPI00369093.1	Cytochrome b c1 complex subunit 6 mitochondrial	10416	4.7153	1327.29	5	12	55.0562	11.6614	52	5	0	16.8711	0.0102409	21.2917	0.2219	13680
IPI:IPI00197553.1	IPI:IPI00197553.1	Isoform B23 1 of Nucleophosmin	32539	4.4242	1279.96	12	22	29.4521	14.7832	67	10	1	25.2818	0.0132093	43.2178	1.4072	2308
IPI:IPI00000000.0	IPI:IPI00000000.0	PYGM RABIT P00489 Glycogen phosphorylase muscle Oryctolagus cuniculus	97227	6.7941	1187.94	29	76	27.6394	12.8208	196	22	0	17.2425	0.0126123	50	4.8645	0
IPI:IPI00326412.4	IPI:IPI00326412.4	Gamma enolase	47110	4.8424	1159.94	12	29	35.9447	14.4984	103	15	1	19.1986	0.015147	51.8039	2.4421	8645
IPI:IPI00204375.2	IPI:IPI00204375.2	Ubiquitin carboxyl terminal hydrolase isozyme L1	24822	4.9662	1049.08	1	16	8.0717	4.0951	25	1	0	18.6895	0.010442	41.5788	1.0327	4217
IPI:IPI00205022.1	IPI:IPI00205022.1	Nucleobindin 1	53473	4.858	1007.86	9	47	27.451	7.3596	88	11	0	20.2402	0.0137667	23.5896	1.2622	4380
IPI:IPI00326582.3	IPI:IPI00326582.3	peripherin	53949	5.1504	973.086	30	57	35.518	11.7811	149	20	0	17.7092	0.0138747	62.1003	3.3523	8666
IPI:IPI00214262.1	IPI:IPI00214262.1	NSFL1 cofactor p47	40655	4.8569	891.656	6	33	18.1081	15.7286	36	5	0	18.7552	0.0148101	19.5212	0.7941	7186
IPI:IPI00364585.4	IPI:IPI00364585.4	Serine threonine kinase receptor associated protein	38432	4.8153	804.171	9	27	23.1429	13.9596	75	10	0	21.7786	0.0152177	23.0841	0.8877	11673
IPI:IPI00331865.3	IPI:IPI00331865.3	Isoform 2 of Drebrin like protein	48311	4.6829	786.082	11	31	30.485	8.1898	86	13	0	21.9165	0.0129148	0	0	8866
IPI:IPI00364093.2	IPI:IPI00364093.2	ZH14 protein	27230	4.7324	774.502	6	20	30.7377	13.4866	58	6	0	20.1796	0.0115707	16.1085	0.4389	11444
IPI:IPI00211216.4	IPI:IPI00211216.4	Eukaryotic translation initiation factor 5A 1	16821	4.8984	729.72	8	14	37.013	5.3603	39	5	1	18.1825	0.0101932	38.3392	0.6453	6417
IPI:IPI00400579.1	IPI:IPI00400579.1	Lysosomal alpha glucosidase	106139	5.3505	721.357	4	58	5.1417	16.8801	53	7	0	23.1247	0.0126553	32.4549	3.4469	17660
IPI:IPI00188804.1	IPI:IPI00188804.1	60S acidic ribosomal protein P2	11684	4.1971	704.828	3	9	57.3913	19.8652	31	4	0	24.6538	0.0192947	12.1057	0.1415	227
IPI:IPI00205163.3	IPI:IPI00205163.3	RCG42492	20696	4.8327	673.54	11	17	31.3187	17.2329	58	8	0	19.613	0.0126904	35.3941	0.733	4425
IPI:IPI00210495.1	IPI:IPI00210495.1	UV excision repair protein RAD23 homolog B	43469	4.563	672.001	5	18	9.6386	6.1333	35	4	0	19.614	0.0138252	10.5404	0.4585	6189
IPI:IPI00366795.2	IPI:IPI00366795.2	SUMO activating enzyme subunit 1	38488	4.8444	657.844	7	33	18.0516	6.0753	54	7	0	21.4152	0.0119278	33.5758	1.2931	12752
IPI:IPI00201868.1	IPI:IPI00201868.1	Neudesin	18979	5.1183	544.979	3	16	25.731	2.0506	32	4	0	25.6074	0.0117211	17.0795	0.3244	3502
IPI:IPI00196509.3	IPI:IPI00196509.3	Isoform AMPH2 1 of Myc box dependent interacting protein 1	64493	4.7673	537.348	6	40	8.1633	5.9238	40	6	0	23.9932	0.0125471	0	0	2031
IPI:IPI00207657.1	IPI:IPI00207657.1	Ubiquitin carboxyl terminal hydrolase	95718	4.6974	533.51	8	62	13.7529	24.1966	75	12	0	26.0102	0.0149212	19.6735	1.8843	5208
IPI:IPI00480679.4	IPI:IPI00480679.4	Keratin type I cytoskeletal 18	47732	4.9885	457.923	11	37	15.6028	17.8556	73	13	0	26.5939	0.016138	29.1042	1.3901	19861
IPI:IPI00551815.2	IPI:IPI00551815.2	Ybx1 protein	36178	10.1349	404.97	1	26	5.8282	5.6965	26	3	0	27.0431	0.0170151	0	0	20090
IPI:IPI00371286.2	IPI:IPI00371286.2	Uncharacterized protein	38967	4.6198	344.618	2	21	8.8571	16.3073	28	5	0	26.4984	0.012418	0	0	14576
IPI:IPI00365929.1	IPI:IPI00365929.1	protein disulfide isomerase A6	48729	4.8585	326.278	3	34	8.5393	10.1291	33	5	0	24.7551	0.0127442	10.2547	0.5	12342
IPI:IPI00390776.3	IPI:IPI00390776.3	Uncharacterized protein	23774	5.3188	325.099	2	15	11.7925	20.9697	27	5	0	29.0913	0.018501	6.243	0.1485	16651
IPI:IPI00476086.2	IPI:IPI00476086.2	RCG51062 isoform CRA a	40275	4.7043	317.328	4	22	8.8319	23.0688	31	4	0	20.9136	0.013457	9.5735	0.3858	19517
IPI:IPI00189523.4	IPI:IPI00189523.4	chromobox homolog 3	20798	5.0358	286.843	5	13	23.4973	8.6069	32	4	0	16.9965	0.0127812	0	0	389
IPI:IPI00365600.3	IPI:IPI00365600.3	cAMP dependent protein kinase type II beta regulatory subunit	46093	4.7049	283.391	2	28	6.7308	3.7642	15	3	0	20.6826	0.0148817	0	0	12173
IPI:IPI00231553.4	IPI:IPI00231553.4	Ataxin 10	53692	4.843	259.034	2	41	5.8947	6.5379	30	6	0	26.3763	0.01359	12.8077	0.6881	8054
IPI:IPI00358083.1	IPI:IPI00358083.1	Protein phosphatase 1 regulatory subunit 7	41271	4.6485	241.334	2	30	5.5556	5.6699	40	7	0	24.2152	0.0159886	7.7838	0.3214	9104
IPI:IPI00212811.1	IPI:IPI00212811.1	Cathepsin B	37445	5.2454	224.26	3	26	5.6047	7.7318	33	4	0	17.8541	0.0143191	12.3453	0.4626	6818
IPI:IPI00742453.1	IPI:IPI00742453.1	Isoform 2 of Oxidation resistance protein 1	37740	5.7916	190.812	2	25	7.5529	6.7474	16	3	0	25.3416	0.0126159	2.2216	0.0839	24395
IPI:IPI00194561.1	IPI:IPI00194561.1	Isoform 1 of Sequestosome 1	47650	4.8774	184.238	1	29	2.5057	19.9667	45	5	0	21.8016	0.0160633	6.7775	0.3232	1602
IPI:IPI00230946.4	IPI:IPI00230946.4	Dipeptidyl peptidase 2	55079	4.68	137.955	2	32	4.8	5.8873	20	4	0	25.2738	0.0122536	5.6883	0.3135	7646
IPI:IPI00949195.1	IPI:IPI00949195.1	Uncharacterized protein	115932	4.7487	132.921	2	89	2.1442	22.8999	82	16	0	28.4197	0.0158644	11.2528	1.3054	33147
IPI:IPI00363569.3	IPI:IPI00363569.3	Uncharacterized protein	23581	4.972	126.159	1	14	5.4187	7.2373	4	1	0	14.4028	0.0108323	17.0395	0.4021	11186
IPI:IPI00339079.6	IPI:IPI00339079.6	Golgi resident protein GCP60	60442	4.8047	109.962	1	42	1.9011	25.7916	22	5	0	22.6051	0.0119383	8.9947	0.544	8965
IPI:IPI00204510.6	IPI:IPI00204510.6	Proteasomal ubiquitin receptor ADRM1	42075	4.7585	107.761	2	20	3.9312	10.3156	24	3	0	20.3007	0.0164543	12.0344	0.5067	4255
IPI:IPI00212014.3	IPI:IPI00212014.3	Transitional endoplasmic reticulum ATPase	89292	4.9547	100.466	1	69	1.6129	22.1175	43	8	0	29.2024	0.0137287	7.3333	0.6552	6614
IPI:IPI00199968.4	IPI:IPI00199968.4	123 kDa protein	123035	4.8541	86.7994	4	63	0.6364	17.223	31	3	0	17.6373	0.0132938	0	0	2951

## Sheet: Fraction 4
Injection 1
Accession	Entry	Description	mW (Da)	pI (pH)	PLGS Score	Peptides	Theoretical Peptides	Coverage (%)	Precursor RMS Mass Error (ppm)	Products	Digest Peptides	Modified Peptides	Products RMS Mass Error (ppm)	Products RMS RT Error (min)	Amount (fmol)	Amount (ngrams)	Protein ID
IPI:IPI00189819.1	IPI:IPI00189819.1	Actin cytoplasmic 1	41709	5.142	14497.7	61	34	44.8	5.1307	622	22	0	12.9171	0.0126859	85.0687	3.5505	497
IPI:IPI00000000.0	IPI:IPI00000000.0	PYGM RABIT P00489 Glycogen phosphorylase muscle Oryctolagus cuniculus	97227	6.7941	4649.84	87	76	47.8055	5.4378	860	41	0	13.1647	0.0136576	50	4.8645	0
IPI:IPI00895591.1	IPI:IPI00895591.1	glycogen phosphorylase muscle form	97226	6.6671	3585.18	71	76	39.7862	5.5433	699	33	0	13.5098	0.01425	6.4551	0.628	31124
IPI:IPI00190181.4	IPI:IPI00190181.4	Glycogen phosphorylase muscle form	97211	6.9456	2734.29	56	75	29.5724	4.328	556	24	0	13.5029	0.0144141	0	0	573
IPI:IPI00208205.1	IPI:IPI00208205.1	Heat shock cognate 71 kDa protein	70827	5.1998	2635.48	45	50	45.356	6.8288	374	31	0	16.393	0.0163208	23.2616	1.6486	5419
IPI:IPI00189795.1	IPI:IPI00189795.1	Tubulin alpha 1A chain	50103	4.7622	2374.31	28	34	36.8071	4.5963	253	16	0	14.9438	0.0149279	2.653	0.133	483
IPI:IPI00471584.7	IPI:IPI00471584.7	Heat shock protein HSP 90 beta	83229	4.775	1421.06	37	67	38.3978	4.6494	287	29	0	16.1272	0.0167362	12.0984	1.0076	19118
IPI:IPI00230937.5	IPI:IPI00230937.5	Phosphatidylethanolamine binding protein 1	20788	5.3795	1134.65	4	13	22.4599	8.1157	43	4	0	10.4938	0.0148956	8.913	0.1854	7638
IPI:IPI00210566.3	IPI:IPI00210566.3	Heat shock protein HSP 90 alpha	84761	4.7357	908.768	23	91	23.3288	3.9613	174	18	0	16.083	0.0168234	2.9265	0.2482	6215
IPI:IPI00480679.4	IPI:IPI00480679.4	Keratin type I cytoskeletal 18	47732	4.9885	680.287	21	37	40.6619	7.0062	130	18	0	14.8783	0.015838	8.3836	0.4004	19861
IPI:IPI00212767.1	IPI:IPI00212767.1	Anionic trypsin 1	25942	4.517	526.971	1	7	8.1301	12.0294	21	2	0	15.905	0.0143738	13.8012	0.3583	6798
IPI:IPI00196994.1	IPI:IPI00196994.1	Rho GDP dissociation inhibitor 1	23392	4.9149	490.835	9	18	37.7451	7.6283	56	9	0	17.6726	0.016537	3.9638	0.0928	2176
IPI:IPI00194974.2	IPI:IPI00194974.2	Hnrpk protein	50996	5.0043	352.216	7	39	14.4397	7.9637	57	7	0	20.7133	0.0167142	0	0	1688
IPI:IPI00365929.1	IPI:IPI00365929.1	protein disulfide isomerase A6	48729	4.8585	313.431	7	34	17.0787	4.4651	46	8	0	18.2217	0.0156025	5.2445	0.2557	12342
IPI:IPI00326582.3	IPI:IPI00326582.3	peripherin	53949	5.1504	312.424	19	57	24.9471	5.4063	136	20	0	20.2776	0.0183901	9.15	0.4939	8666
IPI:IPI00193918.1	IPI:IPI00193918.1	Cytochrome c oxidase subunit 5B mitochondrial	13905	7.7483	232.496	3	11	15.5039	14.1259	21	3	0	25.6989	0.0176054	1.8595	0.0259	1462
IPI:IPI00207014.2	IPI:IPI00207014.2	Keratin type I cytoskeletal 19	44608	5.0338	224.689	6	39	7.196	13.8796	41	5	0	15.2345	0.015198	0	0	5007
IPI:IPI00212014.3	IPI:IPI00212014.3	Transitional endoplasmic reticulum ATPase	89292	4.9547	164.637	12	69	11.7866	6.9029	115	17	0	15.9395	0.0201623	5.144	0.4596	6614
IPI:IPI00197553.1	IPI:IPI00197553.1	Isoform B23 1 of Nucleophosmin	32539	4.4242	102.903	1	22	4.1096	5.2541	47	7	0	22.5197	0.0172776	0	0	2308
IPI:IPI00231418.5	IPI:IPI00231418.5	Lamin B1	66565	4.9711	101.171	3	68	4.4293	14.5817	47	7	0	19.0799	0.0157435	2.4465	0.163	7968
IPI:IPI00213015.1	IPI:IPI00213015.1	Dynactin subunit 2	44120	4.9673	98.706	1	28	2.7363	14.1145	21	3	0	26.6863	0.0195607	1.9141	0.0845	6863
IPI:IPI00324986.1	IPI:IPI00324986.1	Rab GDP dissociation inhibitor alpha	50504	4.8126	78.9565	1	35	2.9083	3.91	15	3	0	18.2227	0.0201876	1.9113	0.0966	8499
IPI:IPI00368347.2	IPI:IPI00368347.2	Ubiquitin like modifier activating enzyme 1	117713	5.2169	69.8823	3	67	2.552	6.411	50	8	0	24.8513	0.0189684	1.9294	0.2273	13388
IPI:IPI00197579.2	IPI:IPI00197579.2	Isoform 1 of Tubulin beta 5 chain	49638	4.5903	64.4463	1	30	1.8018	7.7541	15	3	0	20.772	0.0211707	0.8411	0.0418	2319
Injection 2
Accession	Entry	Description	mW (Da)	pI (pH)	PLGS Score	Peptides	Theoretical Peptides	Coverage (%)	Precursor RMS Mass Error (ppm)	Products	Digest Peptides	Modified Peptides	Products RMS Mass Error (ppm)	Products RMS RT Error (min)	Amount (fmol)	Amount (ngrams)	Protein ID
IPI:IPI00189819.1	IPI:IPI00189819.1	Actin cytoplasmic 1	41709	5.142	13328.8	59	34	44	4.6049	622	20	0	12.6484	0.0115854	89.715	3.7444	497
IPI:IPI00000000.0	IPI:IPI00000000.0	PYGM RABIT P00489 Glycogen phosphorylase muscle Oryctolagus cuniculus	97227	6.7941	4560.42	82	76	48.1613	5.1597	835	42	2	13.0496	0.0137034	50	4.8645	0
IPI:IPI00895591.1	IPI:IPI00895591.1	glycogen phosphorylase muscle form	97226	6.6671	3716.95	69	76	39.5487	9.0104	692	35	3	13.0257	0.0145735	1.6157	0.1572	31124
IPI:IPI00208205.1	IPI:IPI00208205.1	Heat shock cognate 71 kDa protein	70827	5.1998	2906.02	47	50	47.0588	3.8591	408	32	0	15.6379	0.013509	24.7496	1.754	5419
IPI:IPI00189795.1	IPI:IPI00189795.1	Tubulin alpha 1A chain	50103	4.7622	2288.57	26	34	31.4856	2.9746	229	14	0	13.5592	0.0125654	2.385	0.1196	483
IPI:IPI00230937.5	IPI:IPI00230937.5	Phosphatidylethanolamine binding protein 1	20788	5.3795	1604.55	3	13	18.7166	1.2433	44	3	0	13.325	0.0118877	9.1368	0.1901	7638
IPI:IPI00471584.7	IPI:IPI00471584.7	Heat shock protein HSP 90 beta	83229	4.775	1408.75	34	67	31.6298	8.165	289	26	0	14.9702	0.0165543	13.5597	1.1293	19118
IPI:IPI00210566.3	IPI:IPI00210566.3	Heat shock protein HSP 90 alpha	84761	4.7357	999.747	23	91	21.4188	4.1333	186	18	0	16.0665	0.0164407	4.317	0.3661	6215
IPI:IPI00480679.4	IPI:IPI00480679.4	Keratin type I cytoskeletal 18	47732	4.9885	536.312	16	37	30.4965	6.1871	128	16	0	16.455	0.0145114	8.9699	0.4284	19861
IPI:IPI00196994.1	IPI:IPI00196994.1	Rho GDP dissociation inhibitor 1	23392	4.9149	430.459	5	18	24.5098	7.4188	59	9	0	22.4239	0.0155511	4.254	0.0996	2176
IPI:IPI00365929.1	IPI:IPI00365929.1	protein disulfide isomerase A6	48729	4.8585	350.297	6	34	15.2809	28.4665	58	9	0	24.3776	0.0158663	4.9485	0.2413	12342
IPI:IPI00326582.3	IPI:IPI00326582.3	peripherin	53949	5.1504	346.087	19	57	23.6786	6.3698	153	21	0	17.7635	0.0169739	9.2593	0.4998	8666
IPI:IPI00194974.2	IPI:IPI00194974.2	Hnrpk protein	50996	5.0043	301.143	7	39	9.4828	7.308	65	7	0	18.2983	0.0139684	0	0	1688
IPI:IPI00212767.1	IPI:IPI00212767.1	Anionic trypsin 1	25942	4.517	229.184	1	7	8.1301	14.2468	20	2	0	16.7549	0.0185059	10.8436	0.2815	6798
IPI:IPI00204375.2	IPI:IPI00204375.2	Ubiquitin carboxyl terminal hydrolase isozyme L1	24822	4.9662	199.009	5	16	14.3498	7.831	25	4	0	17.933	0.0179452	3.9062	0.097	4217
IPI:IPI00212014.3	IPI:IPI00212014.3	Transitional endoplasmic reticulum ATPase	89292	4.9547	190.105	8	69	7.196	5.327	94	14	0	14.7741	0.0147033	5.6772	0.5073	6614
IPI:IPI00201561.3	IPI:IPI00201561.3	Peroxiredoxin 2	21770	5.2048	137.082	1	16	3.5354	4.3726	20	3	0	16.6532	0.0183617	3.3367	0.0727	3423
IPI:IPI00368347.2	IPI:IPI00368347.2	Ubiquitin like modifier activating enzyme 1	117713	5.2169	121.575	5	67	3.0246	5.5874	75	11	0	20.2351	0.017649	2.8062	0.3305	13388
IPI:IPI00231418.5	IPI:IPI00231418.5	Lamin B1	66565	4.9711	79.2157	1	68	1.3629	17.8552	34	5	0	22.9234	0.0171951	2.4406	0.1626	7968
Injection 3
Accession	Entry	Description	mW (Da)	pI (pH)	PLGS Score	Peptides	Theoretical Peptides	Coverage (%)	Precursor RMS Mass Error (ppm)	Products	Digest Peptides	Modified Peptides	Products RMS Mass Error (ppm)	Products RMS RT Error (min)	Amount (fmol)	Amount (ngrams)	Protein ID
IPI:IPI00189819.1	IPI:IPI00189819.1	Actin cytoplasmic 1	41709	5.142	13844.8	62	34	42.6667	4.7259	659	19	0	12.0015	0.0139442	99.7877	4.1648	497
IPI:IPI00000000.0	IPI:IPI00000000.0	PYGM RABIT P00489 Glycogen phosphorylase muscle Oryctolagus cuniculus	97227	6.7941	4034.48	82	76	46.382	7.723	780	40	0	12.7329	0.0143178	50	4.8645	0
IPI:IPI00895591.1	IPI:IPI00895591.1	glycogen phosphorylase muscle form	97226	6.6671	3045.77	66	76	38.7173	9.1549	624	33	0	12.9789	0.0148976	17.2839	1.6815	31124
IPI:IPI00208205.1	IPI:IPI00208205.1	Heat shock cognate 71 kDa protein	70827	5.1998	2655.82	44	50	43.6533	12.0763	355	29	0	16.838	0.0150872	27.2155	1.9288	5419
IPI:IPI00189795.1	IPI:IPI00189795.1	Tubulin alpha 1A chain	50103	4.7622	2505.61	30	34	28.8248	5.0988	260	14	0	12.9724	0.0151438	34.7948	1.7445	483
IPI:IPI00471584.7	IPI:IPI00471584.7	Heat shock protein HSP 90 beta	83229	4.775	1630.74	37	67	32.3204	5.1484	295	26	0	15.4857	0.0164716	12.0371	1.0025	19118
IPI:IPI00230937.5	IPI:IPI00230937.5	Phosphatidylethanolamine binding protein 1	20788	5.3795	1167.26	4	13	29.4118	1.4071	44	4	0	14.2492	0.0139257	7.4686	0.1554	7638
IPI:IPI00210566.3	IPI:IPI00210566.3	Heat shock protein HSP 90 alpha	84761	4.7357	1014.7	22	91	21.6917	12.1232	180	17	0	15.9504	0.0182438	3.8607	0.3274	6215
IPI:IPI00480679.4	IPI:IPI00480679.4	Keratin type I cytoskeletal 18	47732	4.9885	600.502	18	37	30.9693	10.9022	137	17	0	19.8429	0.015952	8.7808	0.4194	19861
IPI:IPI00326582.3	IPI:IPI00326582.3	peripherin	53949	5.1504	426.379	15	57	25.7928	4.9761	133	19	0	18.8628	0.0157114	11.7004	0.6316	8666
IPI:IPI00194974.2	IPI:IPI00194974.2	Hnrpk protein	50996	5.0043	334.546	7	39	14.4397	7.4302	60	7	0	18.2587	0.0164295	0	0	1688
IPI:IPI00196994.1	IPI:IPI00196994.1	Rho GDP dissociation inhibitor 1	23392	4.9149	326.906	8	18	27.9412	14.9021	57	9	0	18.9129	0.0182909	4.317	0.1011	2176
IPI:IPI00365929.1	IPI:IPI00365929.1	protein disulfide isomerase A6	48729	4.8585	280.543	4	34	11.6854	24.684	47	7	0	22.9017	0.0135918	5.3293	0.2599	12342
IPI:IPI00763112.4	IPI:IPI00763112.4	tubulin cofactor A like	19916	5.4954	249.746	1	17	4.0698	9.9369	35	5	0	24.5667	0.0154962	0	0	24528
IPI:IPI00360971.1	IPI:IPI00360971.1	eukaryotic translation initiation factor 5A2	16782	5.2425	221.717	3	14	8.4967	24.729	25	3	0	15.4249	0.01583	3.9802	0.0668	10273
IPI:IPI00201561.3	IPI:IPI00201561.3	Peroxiredoxin 2	21770	5.2048	186.751	2	16	9.0909	6.0012	20	3	0	12.6391	0.0183584	2.3457	0.0511	3423
IPI:IPI00212014.3	IPI:IPI00212014.3	Transitional endoplasmic reticulum ATPase	89292	4.9547	157.994	5	69	5.4591	15.7197	105	17	0	15.7934	0.0151867	5.5857	0.4991	6614
IPI:IPI00197553.1	IPI:IPI00197553.1	Isoform B23 1 of Nucleophosmin	32539	4.4242	128.026	1	22	2.7397	3.9751	30	4	0	20.5692	0.0171851	0	0	2308
IPI:IPI00369618.1	IPI:IPI00369618.1	Eukaryotic translation initiation factor 4A1 isoform CRA c	46124	5.1535	124.67	1	46	1.9704	3.9152	37	5	0	19.0906	0.0168829	1.7002	0.0785	13913
IPI:IPI00204375.2	IPI:IPI00204375.2	Ubiquitin carboxyl terminal hydrolase isozyme L1	24822	4.9662	124.194	1	16	3.5874	6.5068	24	4	0	23.4352	0.0204274	3.5672	0.0886	4217
IPI:IPI00231418.5	IPI:IPI00231418.5	Lamin B1	66565	4.9711	118.847	1	68	1.3629	15.3578	58	10	0	20.4819	0.018785	2.7455	0.1829	7968
IPI:IPI00368347.2	IPI:IPI00368347.2	Ubiquitin like modifier activating enzyme 1	117713	5.2169	87.7873	1	67	0.8507	14.0638	47	9	0	19.1651	0.018236	2.5906	0.3051	13388

## Sheet: Fraction 5
Injection 1
Accession	Entry	Description	mW (Da)	pI (pH)	PLGS Score	Peptides	Theoretical Peptides	Coverage (%)	Precursor RMS Mass Error (ppm)	Products	Digest Peptides	Modified Peptides	Products RMS Mass Error (ppm)	Products RMS RT Error (min)	Amount (fmol)	Amount (ngrams)	Protein ID
IPI:IPI00231697.5	IPI:IPI00231697.5	Stathmin	17277	5.6521	4739.9	16	24	49.6644	6.1791	157	9	0	15.4236	0.0141936	106.701	1.8447	8151
IPI:IPI00208205.1	IPI:IPI00208205.1	Heat shock cognate 71 kDa protein	70827	5.1998	4727.29	46	50	52.9412	13.2456	430	29	0	16.2716	0.0117475	119.024	8.4354	5419
IPI:IPI00339148.2	IPI:IPI00339148.2	60 kDa heat shock protein mitochondrial	60917	5.8044	2340.81	27	53	38.3944	13.0775	230	21	0	17.2499	0.0121275	82.8394	5.0495	8988
IPI:IPI00326582.3	IPI:IPI00326582.3	peripherin	53949	5.1504	2304.66	58	57	46.723	9.4247	477	30	0	13.887	0.0114073	167.737	9.0548	8666
IPI:IPI00189819.1	IPI:IPI00189819.1	Actin cytoplasmic 1	41709	5.142	2288.59	19	34	44.8	19.3445	131	16	1	19.8634	0.0140222	40.932	1.7084	497
IPI:IPI00568427.2	IPI:IPI00568427.2	Stathmin	17206	5.6475	2152.37	10	21	36	9.5618	91	6	0	12.8506	0.0115153	1.1735	0.0202	23556
IPI:IPI00370791.1	IPI:IPI00370791.1	stathmin like	17377	6.1571	1696.37	7	26	34.4371	11.0751	67	5	0	13.9931	0.011689	1.4378	0.025	14361
IPI:IPI00567316.1	IPI:IPI00567316.1	Uncharacterized protein	60090	5.4038	1662.48	22	53	31.1504	14.729	157	17	0	16.3203	0.0129448	0.3576	0.0215	23223
IPI:IPI00211756.1	IPI:IPI00211756.1	Prohibitin	29801	5.4293	1653.7	10	21	41.1765	4.5891	98	9	0	15.9553	0.0112101	17.8427	0.5321	6525
IPI:IPI00212658.4	IPI:IPI00212658.4	Guanine nucleotide binding protein G I G S G T subunit beta 2	37307	5.5355	1163.25	19	21	34.1176	8.1132	156	11	0	15.2578	0.0118853	36.5632	1.3649	6767
IPI:IPI00561103.3	IPI:IPI00561103.3	Uncharacterized protein	44935	5.5148	1083.9	14	33	29.5122	10.4738	115	11	0	16.5566	0.0109472	33.2664	1.4921	21497
IPI:IPI00201932.2	IPI:IPI00201932.2	Uncharacterized protein	19094	5.7275	1074.54	7	9	43.1034	6.8994	51	6	0	15.9154	0.0103452	0	0	3517
IPI:IPI00212655.4	IPI:IPI00212655.4	Guanine nucleotide binding protein G I G S G T subunit beta 1	37353	5.5351	996.296	15	21	20.2941	9.0231	101	7	0	13.6734	0.0111752	23.5229	0.8792	6766
IPI:IPI00553899.1	IPI:IPI00553899.1	Isoform 1 of Glutaredoxin 3	37825	5.3928	936.118	15	27	32.6409	5.6252	100	10	0	17.2821	0.0109688	25.3813	0.9607	20118
IPI:IPI00000000.0	IPI:IPI00000000.0	PYGM RABIT P00489 Glycogen phosphorylase muscle Oryctolagus cuniculus	97227	6.7941	880.496	31	76	33.2147	8.4459	251	24	0	17.92	0.0122	50	4.8645	0
IPI:IPI00215291.3	IPI:IPI00215291.3	Spliceosome RNA helicase Ddx39b	49004	5.3124	876.848	17	37	29.9065	9.4681	122	11	0	15.2604	0.0105631	36.7763	1.8033	7448
IPI:IPI00471584.7	IPI:IPI00471584.7	Heat shock protein HSP 90 beta	83229	4.775	788.654	24	67	29.0055	11.9739	146	19	0	19.3377	0.0128619	37.3586	3.1113	19118
IPI:IPI00777931.1	IPI:IPI00777931.1	Uncharacterized protein Fragment	28737	5.3339	761.968	9	22	25.1908	16.4649	75	8	0	19.7566	0.0132919	14.1763	0.4076	27551
IPI:IPI00212731.1	IPI:IPI00212731.1	Cathepsin D	44651	6.7139	745.376	13	27	23.5872	5.9967	100	9	0	17.1394	0.0142065	34.1655	1.5265	6794
IPI:IPI00470301.1	IPI:IPI00470301.1	T complex protein 1 subunit epsilon	59498	5.3679	733.662	25	51	35.4898	18.9534	186	21	0	20.8549	0.0126847	50.2937	2.9943	19067
IPI:IPI00370815.4	IPI:IPI00370815.4	Uncharacterized protein	59550	5.2181	727.668	24	51	40.3285	12.8213	151	18	0	17.9563	0.0104452	29.7236	1.7712	14369
IPI:IPI00201494.2	IPI:IPI00201494.2	Erlin 2	37686	5.4159	719.957	13	29	38.0531	6.83	106	12	0	17.8055	0.0129677	30.4033	1.1465	3410
IPI:IPI00373076.1	IPI:IPI00373076.1	V type proton ATPase catalytic subunit A	68221	5.2597	717.497	20	53	30.1459	12.2383	155	15	0	18.2045	0.012791	45.3333	3.0947	15355
IPI:IPI00895591.1	IPI:IPI00895591.1	glycogen phosphorylase muscle form	97226	6.6671	674.983	26	76	27.791	12.4035	202	20	0	18.7543	0.0123791	17.7073	1.7227	31124
IPI:IPI00389571.6	IPI:IPI00389571.6	Keratin type II cytoskeletal 8	53985	5.6926	642.482	19	42	33.1263	10.5757	116	15	0	19.5185	0.0114417	26.6853	1.4415	16370
IPI:IPI00191737.6	IPI:IPI00191737.6	Serum albumin	68686	6.048	622.061	5	50	5.7566	14.9335	41	3	0	20.0531	0.00892929	66.4866	4.5697	943
IPI:IPI00206222.3	IPI:IPI00206222.3	Uncharacterized protein	29221	6.4107	578.197	6	21	25.7463	16.3604	36	5	0	21.3578	0.0171935	13.103	0.3831	4750
IPI:IPI00212014.3	IPI:IPI00212014.3	Transitional endoplasmic reticulum ATPase	89292	4.9547	564.436	26	69	33.2506	11.2631	173	21	0	16.8669	0.0125622	31.5204	2.8163	6614
IPI:IPI00470288.4	IPI:IPI00470288.4	Creatine kinase B type	42698	5.2822	560.501	7	23	24.9344	13.9387	76	8	0	19.0755	0.014029	32.6421	1.3946	19060
IPI:IPI00369618.1	IPI:IPI00369618.1	Eukaryotic translation initiation factor 4A1 isoform CRA c	46124	5.1535	558.881	14	46	33.4975	9.1796	93	11	0	17.4479	0.0127639	12.7933	0.5905	13913
IPI:IPI00209848.1	IPI:IPI00209848.1	Cystatin B	11188	5.8694	529.086	4	7	37.7551	9.979	33	3	0	19.2046	0.013828	21.8281	0.2444	5931
IPI:IPI00199305.1	IPI:IPI00199305.1	V type proton ATPase subunit B brain isoform	56514	5.4487	520.607	20	41	41.4873	20.8263	128	14	0	22.6985	0.0139326	49.8905	2.8214	2754
IPI:IPI00188359.3	IPI:IPI00188359.3	Abhydrolase domain containing protein 14B	22603	5.5913	493.371	10	15	27.619	9.1809	59	5	0	14.9813	0.0106466	0	0	159
IPI:IPI00193595.3	IPI:IPI00193595.3	Eukaryotic initiation factor 4A II	46459	5.1632	490.073	12	50	25.7353	7.6842	83	10	1	20.3692	0.0139734	16.9609	0.7885	1398
IPI:IPI00201333.5	IPI:IPI00201333.5	Uncharacterized protein	106836	5.636	469.102	28	68	23.6229	12.3659	175	22	0	16.6838	0.0111041	27.4494	2.9345	3364
IPI:IPI00210566.3	IPI:IPI00210566.3	Heat shock protein HSP 90 alpha	84761	4.7357	465.492	9	91	10.7776	22.1808	68	9	0	25.4839	0.0149974	0.2075	0.0176	6215
IPI:IPI00766018.1	IPI:IPI00766018.1	Eukaryotic translation initiation factor 3 subunit I	36437	5.2615	455.712	11	29	22.1538	16.128	68	7	0	20.1504	0.0129268	20.7346	0.756	25629
IPI:IPI00362469.2	IPI:IPI00362469.2	6 phosphogluconolactonase	30802	6.4155	452.67	5	20	18.5567	4.4565	37	4	0	16.876	0.0128401	28.2339	0.8702	10821
IPI:IPI00948363.1	IPI:IPI00948363.1	RCG23530	28616	5.4946	441.896	6	25	20.8835	14.4804	34	6	0	16.2089	0.012809	13.491	0.3863	32341
IPI:IPI00370681.1	IPI:IPI00370681.1	F actin capping protein subunit alpha 2	32946	5.4747	410.989	9	22	23.0769	15.7867	53	6	0	20.6841	0.0129662	13.8264	0.4558	14308
IPI:IPI00207335.1	IPI:IPI00207335.1	Platelet activating factor acetylhydrolase IB subunit beta	25565	5.4999	389.675	7	17	14.8472	21.6915	52	4	0	17.3824	0.0104532	9.3097	0.2382	5123
IPI:IPI00209397.1	IPI:IPI00209397.1	Coronin 1B	53811	5.5644	387.343	11	29	12.8099	9.7907	60	7	0	17.6588	0.0134104	12.9352	0.6965	5826
IPI:IPI00949463.1	IPI:IPI00949463.1	Uncharacterized protein	78994	5.5388	354.324	18	47	22.2543	13.8439	110	13	0	15.0594	0.0103274	0	0	33411
IPI:IPI00471539.4	IPI:IPI00471539.4	Suclg2 protein	46958	7.7261	344.972	13	46	24.6544	8.9183	79	13	0	19.6128	0.0124976	13.8799	0.6522	19099
IPI:IPI00202283.1	IPI:IPI00202283.1	26S proteasome non ATPase regulatory subunit 13	42790	5.447	337.16	15	33	38.2979	13.9608	80	13	0	17.5669	0.0147857	23.2852	0.997	3604
IPI:IPI00231783.5	IPI:IPI00231783.5	L lactate dehydrogenase B chain	36589	5.6274	336.602	9	25	14.9701	6.3762	48	6	0	18.311	0.0148851	22.0159	0.8061	8210
IPI:IPI00373045.1	IPI:IPI00373045.1	Eukaryotic translation initiation factor 4B	69023	5.4205	336.042	8	57	13.748	12.1953	77	10	0	22.6532	0.0110638	17.4358	1.2042	15338
IPI:IPI00421610.3	IPI:IPI00421610.3	Isoamyl acetate hydrolyzing esterase 1 homolog	27986	5.5356	328.462	7	22	23.2932	8.4125	36	5	0	15.5103	0.0107401	18.2629	0.5114	18315
IPI:IPI00454374.1	IPI:IPI00454374.1	Coro1b protein	32258	7.8082	327.64	12	18	17.1821	9.622	55	6	0	18.8254	0.0130195	12.6131	0.4071	18657
IPI:IPI00370496.4	IPI:IPI00370496.4	Isoform 1 of Protein QN1 homolog	160902	5.426	314.909	6	158	2.9936	24.7141	70	11	0	27.2547	0.014122	33.1233	5.3329	14233
IPI:IPI00365217.1	IPI:IPI00365217.1	UMP CMP kinase	25816	8.0945	305.864	6	16	19.3833	14.4745	37	4	0	15.996	0.010115	36.3262	0.9384	11987
IPI:IPI00958138.1	IPI:IPI00958138.1	keratin 8 like	53699	5.9108	281.807	14	39	27.2727	9.497	76	11	2	20.6579	0.0134094	4.9702	0.2671	37361
IPI:IPI00231927.11	IPI:IPI00231927.11	ADP ATP translocase 1	32968	10.1094	273.859	8	30	25.8389	17.4181	39	7	0	17.9167	0.00968154	8.3023	0.2739	8300
IPI:IPI00365283.1	IPI:IPI00365283.1	F actin capping protein subunit beta	30609	5.59	263.316	9	27	27.9412	11.6858	74	9	1	19.339	0.0133872	34.4448	1.055	12028
IPI:IPI00231381.8	IPI:IPI00231381.8	Major vault protein	95739	5.2784	259.427	14	65	18.4669	5.8238	109	16	0	19.616	0.0135081	31.4812	3.0158	7943
IPI:IPI00212220.2	IPI:IPI00212220.2	Protein disulfide isomerase A4	72674	4.7928	254.357	17	64	19.4401	13.4736	107	17	0	18.6089	0.012079	31.3145	2.2772	6648
IPI:IPI00326888.4	IPI:IPI00326888.4	Secretogranin 1	77489	4.7842	248.808	8	72	8.7407	15.0562	71	8	0	19.7899	0.0118762	21.6931	1.682	8696
IPI:IPI00421897.3	IPI:IPI00421897.3	Ras related protein Rab 1A	22663	5.8482	244.765	3	19	17.0732	7.9218	40	7	0	26.05	0.0152423	9.058	0.2054	18440
IPI:IPI00555171.3	IPI:IPI00555171.3	Transgelin 2	22379	8.4485	233.367	3	22	18.0905	26.1512	27	4	0	27.8377	0.0150395	5.3551	0.1199	20274
IPI:IPI00202616.1	IPI:IPI00202616.1	Uncharacterized protein	30207	7.3511	210.889	2	28	9.8485	6.5468	25	3	0	23.7685	0.0123689	16.9669	0.5128	3702
IPI:IPI00948868.1	IPI:IPI00948868.1	Uncharacterized protein	48044	5.6995	196.022	7	25	13.5321	19.7532	53	8	0	18.6769	0.0125118	15.4445	0.7425	32827
IPI:IPI00557219.3	IPI:IPI00557219.3	Uncharacterized protein	35695	10.1349	195.451	1	26	7.1429	41.7193	13	2	0	16.3094	0.0119714	9.0852	0.3245	20442
IPI:IPI00471835.1	IPI:IPI00471835.1	Heat shock protein 105 kDa	96357	5.2529	184.199	6	70	9.324	7.1914	98	15	1	23.2374	0.0143984	7.5383	0.7268	19249
IPI:IPI00421788.1	IPI:IPI00421788.1	Keratin type II cytoskeletal 7	50678	5.5463	181.305	8	39	10.7221	19.0242	67	9	0	19.837	0.0149823	25.3975	1.2879	18397
IPI:IPI00212767.1	IPI:IPI00212767.1	Anionic trypsin 1	25942	4.517	180.53	1	7	8.1301	12.8514	25	2	0	21.9386	0.011181	75.7409	1.9662	6798
IPI:IPI00421899.1	IPI:IPI00421899.1	Cytosolic non specific dipeptidase	52659	5.3051	163.375	6	38	18.7368	24.4734	60	10	0	24.5192	0.0140587	18.1333	0.9555	18442
IPI:IPI00368347.2	IPI:IPI00368347.2	Ubiquitin like modifier activating enzyme 1	117713	5.2169	130.404	8	67	9.1682	19.1321	70	12	1	20.3372	0.0124382	8.5623	1.0085	13388
IPI:IPI00951637.1	IPI:IPI00951637.1	Uncharacterized protein	23391	5.6356	130.327	1	14	4.4335	28.5595	23	4	0	28.2294	0.00902709	1.4095	0.033	35533
IPI:IPI00193584.7	IPI:IPI00193584.7	Aminopeptidase B	72573	5.3423	125.719	4	45	6.6154	22.2176	44	7	0	22.0574	0.0154883	10.7004	0.7771	1396
IPI:IPI00781123.1	IPI:IPI00781123.1	Xaa Pro aminopeptidase 1	74620	5.4974	124.838	2	59	5.1051	3.226	26	4	0	18.8944	0.0157713	3.665	0.2737	29120
IPI:IPI00364340.2	IPI:IPI00364340.2	RuvB like 2	51114	5.3348	105.255	3	43	4.7516	18.9072	49	9	0	26.8831	0.0148676	10.5287	0.5385	11563
IPI:IPI00389420.7	IPI:IPI00389420.7	Serine arginine rich splicing factor 2	25461	12.2598	102.456	2	18	10.8597	25.9534	19	3	0	18.989	0.0179631	9.0057	0.2294	16333
IPI:IPI00212547.5	IPI:IPI00212547.5	Uncharacterized protein	55500	8.2295	88.0121	1	44	1.8711	21.1585	38	7	0	26.9412	0.0154777	94.8642	5.2683	6732
IPI:IPI00190943.2	IPI:IPI00190943.2	Isoform 1 of Glial fibrillary acidic protein	49926	5.1883	85.3054	2	48	3.0233	13.422	29	6	0	22.2266	0.0104324	0	0	763
IPI:IPI00231714.3	IPI:IPI00231714.3	Dihydrolipoyllysine residue acetyltransferase component of pyruvate dehydrogenase complex mitochond	67123	8.6237	70.5661	1	43	2.2152	7.4665	30	6	0	27.0832	0.0123391	2.0865	0.1401	8165
IPI:IPI00210009.1	IPI:IPI00210009.1	Nuclear migration protein nudC	38388	5.1026	69.2056	1	31	3.3133	9.8766	30	6	0	25.4582	0.0185653	12.206	0.4689	5985
IPI:IPI00480610.3	IPI:IPI00480610.3	methionine aminopeptidase 2	53157	5.7257	64.8254	1	43	1.25	13.8734	21	5	0	24.6629	0.0151537	0	0	19837
IPI:IPI00324741.3	IPI:IPI00324741.3	Protein disulfide isomerase A3	56587	5.8068	54.4608	2	53	2.3762	15.9047	41	6	0	19.1796	0.0135486	4.6321	0.2623	8474
IPI:IPI00196703.2	IPI:IPI00196703.2	Dynactin subunit 1	141856	5.5529	51.2822	1	106	1.0148	15.7851	40	8	1	26.527	0.0116014	0	0	2107
IPI:IPI00199203.1	IPI:IPI00199203.1	glyceraldehyde 3 phosphate dehydrogenase like	35832	6.1736	50.257	1	17	2.6866	12.5852	11	3	0	21.2307	0.0125515	1.8888	0.0677	2733
IPI:IPI00569759.2	IPI:IPI00569759.2	NIMA related kinase 2	51296	9.267	48.907	1	42	2.7088	22.1208	14	3	0	25.0034	0.0136092	3.8608	0.1982	23967
IPI:IPI00213463.2	IPI:IPI00213463.2	Alpha actinin 4	104849	5.1185	48.096	1	86	0.9879	5.6557	45	8	1	22.2751	0.0149861	1.8344	0.1925	6976
Injection 2
Accession	Entry	Description	mW (Da)	pI (pH)	PLGS Score	Peptides	Theoretical Peptides	Coverage (%)	Precursor RMS Mass Error (ppm)	Products	Digest Peptides	Modified Peptides	Products RMS Mass Error (ppm)	Products RMS RT Error (min)	Amount (fmol)	Amount (ngrams)	Protein ID
IPI:IPI00208205.1	IPI:IPI00208205.1	Heat shock cognate 71 kDa protein	70827	5.1998	6323.06	51	50	51.548	8.9776	449	30	0	15.9128	0.0111468	123.785	8.7728	5419
IPI:IPI00231697.5	IPI:IPI00231697.5	Stathmin	17277	5.6521	4432.05	17	24	63.0872	12.8746	164	12	0	15.9823	0.0136325	140.824	2.4346	8151
IPI:IPI00326582.3	IPI:IPI00326582.3	peripherin	53949	5.1504	2486	63	57	57.7167	9.5708	511	33	0	15.4815	0.0124058	168.372	9.0891	8666
IPI:IPI00339148.2	IPI:IPI00339148.2	60 kDa heat shock protein mitochondrial	60917	5.8044	2369.92	31	53	44.1536	9.606	249	24	0	17.9869	0.0119022	84.881	5.174	8988
IPI:IPI00568427.2	IPI:IPI00568427.2	Stathmin	17206	5.6475	2003.83	7	21	26.6667	5.522	68	6	0	18.6993	0.0110614	0	0	23556
IPI:IPI00189819.1	IPI:IPI00189819.1	Actin cytoplasmic 1	41709	5.142	1779.42	6	34	25.8667	4.1387	52	6	0	14.9177	0.00962074	44.0515	1.8386	497
IPI:IPI00567316.1	IPI:IPI00567316.1	Uncharacterized protein	60090	5.4038	1613.97	24	53	35.5752	10.9268	162	19	0	17.4923	0.0122636	3.1969	0.1922	23223
IPI:IPI00211756.1	IPI:IPI00211756.1	Prohibitin	29801	5.4293	1308.38	15	21	40.0735	19.6818	108	10	0	20.7784	0.0128217	29.7669	0.8877	6525
IPI:IPI00212658.4	IPI:IPI00212658.4	Guanine nucleotide binding protein G I G S G T subunit beta 2	37307	5.5355	1162.89	12	21	31.7647	8.5426	104	9	0	14.6672	0.010782	37.2461	1.3904	6767
IPI:IPI00212731.1	IPI:IPI00212731.1	Cathepsin D	44651	6.7139	1067.03	18	27	48.1572	12.7428	139	14	1	18.5419	0.0116839	45.0708	2.0138	6794
IPI:IPI00212655.4	IPI:IPI00212655.4	Guanine nucleotide binding protein G I G S G T subunit beta 1	37353	5.5351	1039.03	11	21	24.1176	7.7288	97	8	0	14.6439	0.0115977	16.1712	0.6044	6766
IPI:IPI00561103.3	IPI:IPI00561103.3	Uncharacterized protein	44935	5.5148	904.442	9	33	24.3902	8.0462	69	8	0	18.3814	0.0098282	30.5785	1.3715	21497
IPI:IPI00000000.0	IPI:IPI00000000.0	PYGM RABIT P00489 Glycogen phosphorylase muscle Oryctolagus cuniculus	97227	6.7941	853.65	34	76	37.841	16.3513	258	27	1	18.4093	0.0126281	50	4.8645	0
IPI:IPI00559336.3	IPI:IPI00559336.3	Uncharacterized protein	23521	7.3178	805.832	8	18	20.283	25.7108	59	5	0	19.4298	0.0133681	0	0	21023
IPI:IPI00422067.3	IPI:IPI00422067.3	Guanine nucleotide binding protein subunit beta 4	37339	5.6975	783.112	7	22	11.1765	8.3003	65	4	0	14.2514	0.0108999	0	0	18520
IPI:IPI00212014.3	IPI:IPI00212014.3	Transitional endoplasmic reticulum ATPase	89292	4.9547	743.304	25	69	30.1489	7.0393	206	21	0	18.5679	0.0131197	42.1409	3.7652	6614
IPI:IPI00370815.4	IPI:IPI00370815.4	Uncharacterized protein	59550	5.2181	705.103	31	51	47.9927	17.4599	196	23	0	20.6659	0.0125224	38.9328	2.32	14369
IPI:IPI00470301.1	IPI:IPI00470301.1	T complex protein 1 subunit epsilon	59498	5.3679	690.284	29	51	36.5989	11.3416	192	21	0	17.458	0.0130356	52.4838	3.1247	19067
IPI:IPI00766018.1	IPI:IPI00766018.1	Eukaryotic translation initiation factor 3 subunit I	36437	5.2615	675.266	11	29	23.3846	6.2806	65	7	0	20.2638	0.0106232	22.0802	0.8051	25629
IPI:IPI00895591.1	IPI:IPI00895591.1	glycogen phosphorylase muscle form	97226	6.6671	673.378	26	76	30.9976	12.3833	203	24	2	18.6961	0.0133132	0.6748	0.0657	31124
IPI:IPI00471584.7	IPI:IPI00471584.7	Heat shock protein HSP 90 beta	83229	4.775	661.862	20	67	27.9006	16.8688	144	18	0	19.2771	0.0120626	59.2127	4.9313	19118
IPI:IPI00470288.4	IPI:IPI00470288.4	Creatine kinase B type	42698	5.2822	657.007	10	23	31.2336	4.053	91	9	0	20.9329	0.013498	34.3542	1.4678	19060
IPI:IPI00553899.1	IPI:IPI00553899.1	Isoform 1 of Glutaredoxin 3	37825	5.3928	631.636	12	27	27.8932	14.9943	71	9	0	18.3538	0.0128241	24.3431	0.9214	20118
IPI:IPI00215291.3	IPI:IPI00215291.3	Spliceosome RNA helicase Ddx39b	49004	5.3124	629.006	15	37	23.8318	8.8911	110	10	0	16.4402	0.0115756	48.2519	2.3661	7448
IPI:IPI00201494.2	IPI:IPI00201494.2	Erlin 2	37686	5.4159	601.203	14	29	34.2183	5.872	96	12	0	22.0272	0.0132471	27.5937	1.0406	3410
IPI:IPI00373076.1	IPI:IPI00373076.1	V type proton ATPase catalytic subunit A	68221	5.2597	594.332	16	53	25.9319	16.1091	118	13	0	15.6808	0.0125016	49.1044	3.3521	15355
IPI:IPI00370681.1	IPI:IPI00370681.1	F actin capping protein subunit alpha 2	32946	5.4747	558.355	8	22	20.2797	17.0167	48	6	0	17.6837	0.00951418	26.281	0.8664	14308
IPI:IPI00551815.2	IPI:IPI00551815.2	Ybx1 protein	36178	10.1349	537.747	5	26	33.7423	4.7689	42	5	0	23.8894	0.0119639	0	0	20090
IPI:IPI00209848.1	IPI:IPI00209848.1	Cystatin B	11188	5.8694	533.575	4	7	48.9796	6.4786	32	4	0	22.7409	0.0101502	22.4172	0.251	5931
IPI:IPI00199305.1	IPI:IPI00199305.1	V type proton ATPase subunit B brain isoform	56514	5.4487	492.427	16	41	28.3757	18.5932	129	14	0	20.5519	0.0122052	53.2385	3.0107	2754
IPI:IPI00362469.2	IPI:IPI00362469.2	6 phosphogluconolactonase	30802	6.4155	488.796	10	20	35.7388	14.0919	58	8	1	15.9792	0.0130943	34.7972	1.0725	10821
IPI:IPI00421610.3	IPI:IPI00421610.3	Isoamyl acetate hydrolyzing esterase 1 homolog	27986	5.5356	469.424	4	22	21.2851	5.4399	40	5	0	18.1263	0.0135743	17.0592	0.4777	18315
IPI:IPI00191737.6	IPI:IPI00191737.6	Serum albumin	68686	6.048	455.724	6	50	9.2105	6.0325	41	5	0	19.1141	0.00698848	67.2737	4.6238	943
IPI:IPI00389571.6	IPI:IPI00389571.6	Keratin type II cytoskeletal 8	53985	5.6926	443.964	15	42	21.7391	10.4474	129	14	0	20.1998	0.0117804	35.583	1.9222	16370
IPI:IPI00231783.5	IPI:IPI00231783.5	L lactate dehydrogenase B chain	36589	5.6274	409.703	10	25	22.4551	9.6775	63	7	0	17.5317	0.0143224	25.8306	0.9457	8210
IPI:IPI00201333.5	IPI:IPI00201333.5	Uncharacterized protein	106836	5.636	393.693	21	68	20.4449	14.0948	149	18	0	20.2583	0.01195	22.9532	2.4538	3364
IPI:IPI00365217.1	IPI:IPI00365217.1	UMP CMP kinase	25816	8.0945	346.415	10	16	25.9912	15.1281	80	8	0	18.2763	0.0131536	41.492	1.0719	11987
IPI:IPI00231927.11	IPI:IPI00231927.11	ADP ATP translocase 1	32968	10.1094	345.826	6	30	17.7852	20.6153	45	8	0	26.0206	0.0120363	5.1152	0.1687	8300
IPI:IPI00369618.1	IPI:IPI00369618.1	Eukaryotic translation initiation factor 4A1 isoform CRA c	46124	5.1535	344.617	13	46	21.6749	7.1328	70	8	0	17.0046	0.0119016	25.7547	1.1887	13913
IPI:IPI00202283.1	IPI:IPI00202283.1	26S proteasome non ATPase regulatory subunit 13	42790	5.447	344.113	12	33	29.2553	10.781	69	11	0	18.9637	0.0144248	26.2231	1.1228	3604
IPI:IPI00202616.1	IPI:IPI00202616.1	Uncharacterized protein	30207	7.3511	335.716	3	28	14.7727	8.7502	25	5	0	20.3975	0.0150443	7.7979	0.2357	3702
IPI:IPI00210566.3	IPI:IPI00210566.3	Heat shock protein HSP 90 alpha	84761	4.7357	333.12	7	91	8.1855	17.2064	53	6	0	20.7608	0.0138312	13.538	1.1482	6215
IPI:IPI00951899.1	IPI:IPI00951899.1	Uncharacterized protein	80650	4.6397	323.194	7	66	8.9235	21.1931	51	9	0	22.9299	0.011896	9.7291	0.7852	35787
IPI:IPI00389350.2	IPI:IPI00389350.2	Uncharacterized protein	90514	5.7413	316.876	15	55	16.813	19.1059	116	15	0	21.825	0.0115463	19.8666	1.7994	16315
IPI:IPI00326888.4	IPI:IPI00326888.4	Secretogranin 1	77489	4.7842	316.865	6	72	6.6667	15.4848	49	5	0	14.891	0.0125609	18.4916	1.4338	8696
IPI:IPI00231381.8	IPI:IPI00231381.8	Major vault protein	95739	5.2784	274.576	13	65	18.6992	8.7361	95	14	0	22.069	0.0129778	27.5989	2.6439	7943
IPI:IPI00471645.1	IPI:IPI00471645.1	Dolichyl diphosphooligosaccharide protein glycosyltransferase 48 kDa subunit	48865	5.5386	271.88	7	25	13.8322	5.3866	48	6	0	19.1081	0.0122884	0	0	19147
IPI:IPI00555312.3	IPI:IPI00555312.3	Proteasome activator complex subunit 1	28558	5.6721	258.2	6	25	26.506	14.6781	41	7	0	18.2167	0.0148	13.8232	0.395	20347
IPI:IPI00190240.1	IPI:IPI00190240.1	Ubiquitin 40S ribosomal protein S27a	17939	10.0274	257.88	2	10	16.0256	20.6923	26	4	0	24.21	0.0111958	0	0	588
IPI:IPI00776957.2	IPI:IPI00776957.2	Uncharacterized protein	31701	9.6434	242.512	4	31	11.8467	13.2126	29	6	0	26.1806	0.0141829	3.2086	0.1018	27120
IPI:IPI00373045.1	IPI:IPI00373045.1	Eukaryotic translation initiation factor 4B	69023	5.4205	239.724	9	57	14.8936	21.4842	71	10	0	19.2132	0.0132113	10.3337	0.7137	15338
IPI:IPI00207335.1	IPI:IPI00207335.1	Platelet activating factor acetylhydrolase IB subunit beta	25565	5.4999	238.635	3	17	3.9301	3.8202	22	1	0	6.8656	0.00450688	12.1092	0.3098	5123
IPI:IPI00214417.2	IPI:IPI00214417.2	Serine threonine protein phosphatase 6 catalytic subunit	35136	5.3033	224.492	6	22	12.7869	12.5458	42	7	0	19.848	0.0134941	12.1071	0.4257	7224
IPI:IPI00471539.4	IPI:IPI00471539.4	Suclg2 protein	46958	7.7261	208.546	11	46	24.1935	12.4842	69	12	0	22.5836	0.0159278	17.356	0.8155	19099
IPI:IPI00212220.2	IPI:IPI00212220.2	Protein disulfide isomerase A4	72674	4.7928	194.801	13	64	14.7745	19.1056	99	17	0	21.6972	0.0151416	34.4409	2.5046	6648
IPI:IPI00365283.1	IPI:IPI00365283.1	F actin capping protein subunit beta	30609	5.59	188.947	6	27	23.8971	20.5217	61	7	0	20.7623	0.0119813	35.3811	1.0837	12028
IPI:IPI00188359.3	IPI:IPI00188359.3	Abhydrolase domain containing protein 14B	22603	5.5913	188.55	3	15	13.3333	16.4681	31	6	0	18.6306	0.0129073	8.8006	0.1991	159
IPI:IPI00454374.1	IPI:IPI00454374.1	Coro1b protein	32258	7.8082	186.1	3	18	5.4983	11.2596	33	4	0	21.1822	0.01298	20.3461	0.6568	18657
IPI:IPI00370496.4	IPI:IPI00370496.4	Isoform 1 of Protein QN1 homolog	160902	5.426	175.388	2	158	0.7128	21.2178	68	8	0	25.9193	0.0146733	38.2972	6.1659	14233
IPI:IPI00958138.1	IPI:IPI00958138.1	keratin 8 like	53699	5.9108	168.931	10	39	12.8099	9.9215	81	8	1	20.4106	0.0116987	10.0001	0.5373	37361
IPI:IPI00565272.3	IPI:IPI00565272.3	Uncharacterized protein	18581	5.4014	149.658	2	15	18.9024	28.1493	18	3	0	14.6754	0.0136749	17.4819	0.325	22655
IPI:IPI00358404.4	IPI:IPI00358404.4	Eukaryotic peptide chain release factor subunit 1	49000	5.3705	144.944	3	32	7.5515	9.1326	46	7	0	20.9557	0.0141897	10.3512	0.5075	9237
IPI:IPI00210692.1	IPI:IPI00210692.1	Caspase 7	34301	5.3978	142.388	3	29	9.2409	4.7836	19	3	0	21.7549	0.0111348	9.3556	0.3211	6245
IPI:IPI00471835.1	IPI:IPI00471835.1	Heat shock protein 105 kDa	96357	5.2529	138.406	5	70	6.993	15.1158	72	12	1	23.2356	0.0124996	6.3343	0.6107	19249
IPI:IPI00951939.1	IPI:IPI00951939.1	Uncharacterized protein	28851	11.9894	138.055	2	21	9.9206	12.703	16	3	0	23.4157	0.0174773	16.0407	0.4631	35826
IPI:IPI00192936.1	IPI:IPI00192936.1	Protein mago nashi homolog	17152	5.686	136.614	2	16	19.1781	2.7221	13	2	0	24.9621	0.0134821	0	0	1266
IPI:IPI00364340.2	IPI:IPI00364340.2	RuvB like 2	51114	5.3348	132.513	2	43	4.7516	14.591	43	8	0	23.5931	0.0142441	12.3627	0.6323	11563
IPI:IPI00368347.2	IPI:IPI00368347.2	Ubiquitin like modifier activating enzyme 1	117713	5.2169	130.302	5	67	6.4272	15.6939	72	12	0	20.9782	0.0144425	10.3134	1.2148	13388
IPI:IPI00363828.4	IPI:IPI00363828.4	Uncharacterized protein	47163	5.8837	125.215	2	41	7.9137	23.8885	25	6	0	21.678	0.0144634	8.9441	0.4221	11310
IPI:IPI00231968.4	IPI:IPI00231968.4	Annexin A4 isoform CRA a	35871	5.2359	125.12	2	30	7.21	6.93	22	4	0	27.1929	0.0170468	17.1886	0.617	8329
IPI:IPI00211053.6	IPI:IPI00211053.6	Creatine kinase M type	43017	6.616	108.539	3	31	6.0367	18.0641	29	4	0	20.7322	0.0124729	5.922	0.2549	6369
IPI:IPI00555171.3	IPI:IPI00555171.3	Transgelin 2	22379	8.4485	106.034	2	22	11.0553	14.6176	29	6	0	23.3164	0.0144615	4.4807	0.1003	20274
IPI:IPI00679218.1	IPI:IPI00679218.1	Uncharacterized protein	58806	5.2615	103.475	1	33	1.6791	24.8659	24	5	0	27.8866	0.0195851	0	0	24312
IPI:IPI00193584.7	IPI:IPI00193584.7	Aminopeptidase B	72573	5.3423	94.104	3	45	4.7692	20.4653	32	5	0	20.5723	0.0123079	7.3606	0.5345	1396
IPI:IPI00870112.1	IPI:IPI00870112.1	Dihydropyrimidinase related protein 2	62238	5.9229	93.1101	2	43	5.0699	23.3961	30	5	0	17.2117	0.0143105	6.3732	0.3969	30527
IPI:IPI00364304.2	IPI:IPI00364304.2	Xaa Pro dipeptidase	54714	5.5364	78.9913	2	33	3.4553	3.1669	18	4	1	22.3446	0.0173778	5.0892	0.2786	11543
IPI:IPI00421899.1	IPI:IPI00421899.1	Cytosolic non specific dipeptidase	52659	5.3051	73.5647	2	38	4.4211	19.5054	44	8	0	21.6544	0.0142276	13.782	0.7262	18442
IPI:IPI00373079.4	IPI:IPI00373079.4	zinc finger CCCH type containing 13	203403	9.7663	69.0079	1	1214	0.6366	22.731	150	31	0	30.4835	0.0163791	12.9419	2.634	15358
IPI:IPI00196703.2	IPI:IPI00196703.2	Dynactin subunit 1	141856	5.5529	67.1221	1	106	1.0148	30.1436	36	6	0	22.2328	0.0147012	0	0	2107
IPI:IPI00363160.1	IPI:IPI00363160.1	selenide water dikinase 1	42864	5.5682	65.4218	2	16	2.551	1.553	25	3	0	24.6875	0.0129355	7.4764	0.3207	11041
IPI:IPI00195798.1	IPI:IPI00195798.1	Prolyl endopeptidase	80690	5.5139	56.7783	2	59	2.6761	32.1095	17	3	0	14.791	0.0105091	3.4336	0.2772	1891
IPI:IPI00194324.2	IPI:IPI00194324.2	Pyruvate dehydrogenase E1 component subunit beta mitochondrial	38957	6.2016	54.5817	1	30	4.4568	3.5654	5	1	0	26.9127	0.0138925	3.8533	0.1502	1552
IPI:IPI00781123.1	IPI:IPI00781123.1	Xaa Pro aminopeptidase 1	74620	5.4974	53.4279	1	59	2.4024	17.618	28	6	0	22.6936	0.0129504	3.7136	0.2773	29120
IPI:IPI00198559.1	IPI:IPI00198559.1	Membrane protein palmitoylated 5	77104	5.8196	52.2545	1	63	1.1852	15.4382	31	7	0	26.75	0.0120411	6.5033	0.5017	2574
IPI:IPI00371470.4	IPI:IPI00371470.4	Uncharacterized protein	98298	5.2366	51.8017	2	65	1.3667	16.8737	32	6	0	24.5707	0.0132977	11.9898	1.1793	14648
IPI:IPI00212547.5	IPI:IPI00212547.5	Uncharacterized protein	55500	8.2295	48.0208	1	44	1.8711	17.9977	46	9	0	25.5915	0.0134644	103.819	5.7656	6732
Injection 3
Accession	Entry	Description	mW (Da)	pI (pH)	PLGS Score	Peptides	Theoretical Peptides	Coverage (%)	Precursor RMS Mass Error (ppm)	Products	Digest Peptides	Modified Peptides	Products RMS Mass Error (ppm)	Products RMS RT Error (min)	Amount (fmol)	Amount (ngrams)	Protein ID
IPI:IPI00400573.1	IPI:IPI00400573.1	Tubulin beta 2C chain	49769	4.602	31341.5	61	30	51.9101	7.1202	697	22	2	13.5129	0.0107824	258.673	12.8822	17654
IPI:IPI00765366.1	IPI:IPI00765366.1	tubulin beta 4	49553	4.5903	29818.1	55	30	58.3333	7.4054	577	21	2	14.2148	0.0107117	96.6702	4.7935	25373
IPI:IPI00197579.2	IPI:IPI00197579.2	Isoform 1 of Tubulin beta 5 chain	49638	4.5903	22632.5	50	30	51.8018	7.2114	567	18	1	13.8817	0.0104501	7.9601	0.3954	2319
IPI:IPI00551812.1	IPI:IPI00551812.1	ATP synthase subunit beta mitochondrial	56318	5.0198	20398.1	40	36	45.1796	8.9822	505	21	1	13.6277	0.0121902	388.756	21.9078	20088
IPI:IPI00189819.1	IPI:IPI00189819.1	Actin cytoplasmic 1	41709	5.142	14839.1	30	34	46.4	10.5039	217	17	0	16.5115	0.0129503	150.817	6.2946	497
IPI:IPI00198887.1	IPI:IPI00198887.1	Protein disulfide isomerase	56915	4.6249	14261.2	95	47	59.725	8.0995	789	38	0	13.6715	0.0133476	353.695	20.1435	2662
IPI:IPI00206624.1	IPI:IPI00206624.1	78 kDa glucose regulated protein	72302	4.8748	13448	72	52	56.5749	8.312	626	38	1	15.2867	0.0124518	219.754	15.8986	4884
IPI:IPI00471584.7	IPI:IPI00471584.7	Heat shock protein HSP 90 beta	83229	4.775	12285.9	76	67	52.3481	7.9086	720	38	0	14.2704	0.0116922	217.736	18.1334	19118
IPI:IPI00324986.1	IPI:IPI00324986.1	Rab GDP dissociation inhibitor alpha	50504	4.8126	10742.1	35	35	55.9284	6.9789	330	23	0	15.803	0.0125899	160.898	8.1313	8499
IPI:IPI00210566.3	IPI:IPI00210566.3	Heat shock protein HSP 90 alpha	84761	4.7357	10138.5	57	91	39.9727	11.9133	496	31	0	14.9822	0.0124086	119.468	10.1327	6215
IPI:IPI00339167.5	IPI:IPI00339167.5	Uncharacterized protein	50247	4.7622	8991.31	41	34	50.1104	11.8763	337	22	0	14.8265	0.012683	21.1693	1.0644	8995
IPI:IPI00471889.7	IPI:IPI00471889.7	Annexin A5	35722	4.7181	7329.99	29	29	60.5016	5.5776	212	17	0	14.1608	0.0121815	64.7336	2.3139	19277
IPI:IPI00188304.3	IPI:IPI00188304.3	Lactoylglutathione lyase	20806	4.9413	6727.22	17	17	45.6522	8.1588	97	8	0	15.4529	0.0121103	77.0524	1.6042	147
IPI:IPI00230837.5	IPI:IPI00230837.5	Isoform Long of 14 3 3 protein beta alpha	28036	4.6163	6426.32	30	22	49.5935	6.852	217	13	0	15.8173	0.0127881	0	0	7569
IPI:IPI00231368.5	IPI:IPI00231368.5	Thioredoxin	11665	4.5967	6358.81	5	10	40	5.0925	68	5	0	13.3226	0.0128192	174.722	2.0396	7933
IPI:IPI00365985.5	IPI:IPI00365985.5	Isoform 1 of Endoplasmin	92713	4.5233	5821.69	48	79	34.3284	12.1341	353	26	1	16.1011	0.0124669	93.6356	8.6867	12376
IPI:IPI00207659.1	IPI:IPI00207659.1	Barrier to autointegration factor	10037	5.7083	5677.96	8	17	82.0225	18.5282	46	7	0	27.1245	0.0146284	32.5123	0.3266	5209
IPI:IPI00326211.1	IPI:IPI00326211.1	Carboxypeptidase E	53275	4.8885	5362.73	30	41	40.5462	13.3921	260	16	0	18.3333	0.0112495	144.128	7.6833	8631
IPI:IPI00561025.1	IPI:IPI00561025.1	Uncharacterized protein	24438	4.4756	5330.15	7	15	38.9381	7.534	60	5	0	15.898	0.0179941	18.0317	0.4409	21482
IPI:IPI00215107.3	IPI:IPI00215107.3	40S ribosomal protein SA	32803	4.6022	5068.98	16	25	47.4576	6.9297	136	12	0	16.0912	0.0138682	89.1917	2.9276	7397
IPI:IPI00365423.1	IPI:IPI00365423.1	Protein phosphatase 2 Formerly 2A regulatory subunit A alpha isoform	65281	4.8142	4320.39	37	50	43.1239	7.9755	254	21	0	17.3489	0.0126769	85.7762	5.6031	12097
IPI:IPI00194285.1	IPI:IPI00194285.1	Histone binding protein RBBP7	47790	4.719	4081.96	17	27	48	7.7224	164	12	0	15.7945	0.00992259	70.3464	3.364	1539
IPI:IPI00205163.3	IPI:IPI00205163.3	RCG42492	20696	4.8327	4062.56	10	17	38.4615	12.3908	64	6	0	14.3887	0.013487	49.7836	1.031	4425
IPI:IPI00400628.1	IPI:IPI00400628.1	Secretagogin	32136	4.6243	3872.85	18	28	42.3913	18.7444	136	11	0	17.1937	0.0127083	71.7607	2.3076	17673
IPI:IPI00210280.1	IPI:IPI00210280.1	Isoform 1 of Catechol O methyltransferase	29578	5.2705	3457.4	13	21	34.8485	7.7099	81	7	0	15.2333	0.0131131	0	0	6113
IPI:IPI00326412.4	IPI:IPI00326412.4	Gamma enolase	47110	4.8424	2712.61	14	29	45.1613	6.4697	96	13	0	19.7448	0.0142307	58.0909	2.7384	8645
IPI:IPI00326888.4	IPI:IPI00326888.4	Secretogranin 1	77489	4.7842	2479.78	23	72	30.5185	10.989	194	16	0	17.9631	0.0142797	161.042	12.4865	8696
IPI:IPI00339153.3	IPI:IPI00339153.3	37 kDa protein	36837	4.5701	2322.38	10	21	32.6409	7.7276	63	8	0	17.2263	0.0150557	0	0	8989
IPI:IPI00471525.2	IPI:IPI00471525.2	Uncharacterized protein	72225	6.0875	2312.45	11	47	19.3548	15.2575	117	10	0	20.6678	0.0130479	56.5014	4.0833	19093
IPI:IPI00211216.4	IPI:IPI00211216.4	Eukaryotic translation initiation factor 5A 1	16821	4.8984	2081.87	10	14	25.3247	7.4532	53	4	0	15.0116	0.00999131	42.4919	0.7152	6417
IPI:IPI00200070.1	IPI:IPI00200070.1	Nucleobindin 2	50059	4.8437	2075.91	30	38	45.2381	6.6507	196	16	2	17.7785	0.0128915	63.7043	3.191	2982
IPI:IPI00205022.1	IPI:IPI00205022.1	Nucleobindin 1	53473	4.858	2023.36	14	47	36.6013	19.4868	110	15	0	22.722	0.0123372	34.0527	1.8221	4380
IPI:IPI00188686.2	IPI:IPI00188686.2	proteasome subunit beta type 6 like	25287	4.6567	2013.84	5	23	17.6471	4.6443	29	4	0	19.5722	0.0109657	51.8262	1.3114	198
IPI:IPI00192246.1	IPI:IPI00192246.1	Cytochrome c oxidase subunit 5A mitochondrial	16119	6.0826	1760.54	6	13	32.8767	7.4872	50	6	0	16.0196	0.0136454	52.7593	0.851	1084
IPI:IPI00370361.3	IPI:IPI00370361.3	Hematological and neurological expressed 1 protein	15565	4.8309	1628.56	6	11	67.1141	6.9362	47	6	1	17.8342	0.013275	30.2744	0.4715	14165
IPI:IPI00369093.1	IPI:IPI00369093.1	Cytochrome b c1 complex subunit 6 mitochondrial	10416	4.7153	1618.24	5	12	46.0674	17.1762	46	5	0	21.4405	0.0120582	21.0456	0.2194	13680
IPI:IPI00200601.3	IPI:IPI00200601.3	Thioredoxin like protein 1	32228	4.6432	1563.67	10	21	44.2907	14.9021	79	9	0	18.3623	0.0128003	52.5563	1.6949	3141
IPI:IPI00208306.1	IPI:IPI00208306.1	Translationally controlled tumor protein	19449	4.5679	1505.68	11	15	38.3721	9.2351	74	6	0	14.9628	0.0123205	46.8487	0.9118	5481
IPI:IPI00360386.4	IPI:IPI00360386.4	Uncharacterized protein	84806	4.6498	1488.45	20	57	25.5034	14.409	138	16	0	16.3848	0.0127781	41.1023	3.4879	10047
IPI:IPI00208205.1	IPI:IPI00208205.1	Heat shock cognate 71 kDa protein	70827	5.1998	1479.16	20	50	27.5542	14.5827	144	15	0	18.2564	0.0141536	0	0	5419
IPI:IPI00000000.0	IPI:IPI00000000.0	PYGM RABIT P00489 Glycogen phosphorylase muscle Oryctolagus cuniculus	97227	6.7941	1413.11	29	76	28.3511	13.8568	191	24	0	17.497	0.0124631	50	4.8645	0
IPI:IPI00326582.3	IPI:IPI00326582.3	peripherin	53949	5.1504	1166.42	31	57	38.4778	13.3526	174	23	0	18.9477	0.0120479	70.1622	3.7875	8666
IPI:IPI00230937.5	IPI:IPI00230937.5	Phosphatidylethanolamine binding protein 1	20788	5.3795	1076.78	2	13	16.5775	2.9185	22	2	0	18.9824	0.00845828	23.3809	0.4864	7638
IPI:IPI00366795.2	IPI:IPI00366795.2	SUMO activating enzyme subunit 1	38488	4.8444	1060.47	6	33	12.3209	10.0952	45	6	0	16.3528	0.0131738	13.6351	0.5251	12752
IPI:IPI00331865.3	IPI:IPI00331865.3	Isoform 2 of Drebrin like protein	48311	4.6829	1055.51	10	31	28.4065	6.5358	67	10	0	18.5379	0.012492	0	0	8866
IPI:IPI00197553.1	IPI:IPI00197553.1	Isoform B23 1 of Nucleophosmin	32539	4.4242	1031.79	11	22	35.6164	10.7343	80	9	0	22.9087	0.0137497	0.7712	0.0251	2308
IPI:IPI00364093.2	IPI:IPI00364093.2	ZH14 protein	27230	4.7324	997.883	4	20	13.1148	11.7365	33	3	0	20.9842	0.0112142	11.1959	0.3051	11444
IPI:IPI00201868.1	IPI:IPI00201868.1	Neudesin	18979	5.1183	978.914	2	16	12.2807	1.9548	18	3	0	22.5258	0.0135756	21.5699	0.4096	3502
IPI:IPI00214262.1	IPI:IPI00214262.1	NSFL1 cofactor p47	40655	4.8569	901.894	5	33	16.7568	5.7612	32	4	0	17.2537	0.0126335	21.196	0.8623	7186
IPI:IPI00476086.2	IPI:IPI00476086.2	RCG51062 isoform CRA a	40275	4.7043	839.763	5	22	12.5356	8.9472	34	4	0	20.4766	0.0133293	11.8883	0.4791	19517
IPI:IPI00210495.1	IPI:IPI00210495.1	UV excision repair protein RAD23 homolog B	43469	4.563	762.372	3	18	11.0843	6.8987	37	6	0	24.9985	0.0215543	20.8961	0.9089	6189
IPI:IPI00201137.1	IPI:IPI00201137.1	Coatomer protein complex subunit epsilon Predicted isoform CRA a	34631	4.8239	749.668	6	27	30.8442	13.4798	42	7	0	24.4945	0.0113586	16.9003	0.5857	3313
IPI:IPI00400579.1	IPI:IPI00400579.1	Lysosomal alpha glucosidase	106139	5.3505	739.831	5	58	5.8762	23.36	49	5	1	18.5779	0.0117282	29.0727	3.0877	17660
IPI:IPI00208286.1	IPI:IPI00208286.1	Ubiquitin carboxyl terminal hydrolase isozyme L3	26107	4.8411	496.081	2	17	13.0435	35.1438	23	3	0	27.1154	0.0233814	13.413	0.3504	5471
IPI:IPI00421995.1	IPI:IPI00421995.1	Chloride intracellular channel protein 1	26963	4.8992	474.77	1	20	7.4689	28.8617	17	3	0	28.341	0.0115714	0	0	18486
IPI:IPI00231553.4	IPI:IPI00231553.4	Ataxin 10	53692	4.843	465.536	9	41	17.8947	23.5039	59	11	0	26.9402	0.0127057	14.6005	0.7844	8054
IPI:IPI00191692.1	IPI:IPI00191692.1	Uncharacterized protein	37566	4.5947	462.782	4	15	19.4842	6.0703	50	5	0	21.0632	0.0136791	36.4429	1.3699	932
IPI:IPI00211336.1	IPI:IPI00211336.1	SH3 domain binding glutamic acid rich protein like 3 Predicted isoform CRA b	10470	4.8246	448.228	1	7	20.4301	25.1865	15	2	0	18.8101	0.0113278	37.9385	0.3975	6437
IPI:IPI00364928.1	IPI:IPI00364928.1	ADP sugar pyrophosphatase	24102	4.8829	436.541	2	14	10.9589	6.4923	21	2	0	10.022	0.0127658	0	0	11843
IPI:IPI00207657.1	IPI:IPI00207657.1	Ubiquitin carboxyl terminal hydrolase	95718	4.6974	435.992	9	62	13.5198	22.8739	62	10	0	24.6747	0.015622	28.9616	2.7739	5208
IPI:IPI00201561.3	IPI:IPI00201561.3	Peroxiredoxin 2	21770	5.2048	408.585	2	16	14.6465	13.5374	25	4	0	17.9333	0.0138	18.2581	0.3977	3423
IPI:IPI00364585.4	IPI:IPI00364585.4	Serine threonine kinase receptor associated protein	38432	4.8153	404.007	3	27	12.8571	11.4745	48	9	0	26.3905	0.01765	15.8461	0.6094	11673
IPI:IPI00203502.1	IPI:IPI00203502.1	Nuclear transport factor 2	14469	4.9525	399.803	5	8	33.0709	7.692	21	3	0	22.6344	0.0120167	18.2677	0.2645	3942
IPI:IPI00389571.6	IPI:IPI00389571.6	Keratin type II cytoskeletal 8	53985	5.6926	372.932	12	42	19.4617	14.6207	79	12	0	23.5089	0.0145868	21.8859	1.1823	16370
IPI:IPI00480679.4	IPI:IPI00480679.4	Keratin type I cytoskeletal 18	47732	4.9885	359.815	10	37	21.2766	15.161	80	11	0	22.9127	0.0144537	28.9092	1.3807	19861
IPI:IPI00364566.1	IPI:IPI00364566.1	Protein SEC13 homolog	35525	5.0026	322.857	2	25	8.6957	2.7162	12	2	0	11.4007	0.0129445	25.1334	0.8934	11665
IPI:IPI00371185.2	IPI:IPI00371185.2	small acidic protein	19949	4.506	304.613	4	11	13.8122	7.6669	27	4	1	21.7011	0.014947	13.6783	0.273	14530
IPI:IPI00194561.1	IPI:IPI00194561.1	Isoform 1 of Sequestosome 1	47650	4.8774	301.549	3	29	7.0615	11.7763	28	4	0	13.9993	0.0109856	0	0	1602
IPI:IPI00214953.3	IPI:IPI00214953.3	Chromobox homolog 5	22171	5.5657	292.173	2	21	13.6126	8.8694	18	3	0	28.8735	0.0146825	9.8905	0.2194	7364
IPI:IPI00362791.3	IPI:IPI00362791.3	Uncharacterized protein	67217	4.9785	273.011	2	25	5.4859	14.7245	23	4	0	20.0551	0.010354	9.0853	0.6111	10939
IPI:IPI00421876.2	IPI:IPI00421876.2	Ubiquilin 1	62032	4.678	249.893	1	26	2.5773	13.7638	25	5	0	19.8153	0.0133002	14.2649	0.8854	18431
IPI:IPI00389420.7	IPI:IPI00389420.7	Serine arginine rich splicing factor 2	25461	12.2598	217.756	2	18	11.3122	2.6101	11	2	0	7.8193	0.011172	14.5953	0.3718	16333
IPI:IPI00365600.3	IPI:IPI00365600.3	cAMP dependent protein kinase type II beta regulatory subunit	46093	4.7049	212.879	1	28	4.0865	2.2235	11	2	0	16.5094	0.0130984	9.7052	0.4476	12173
IPI:IPI00195160.1	IPI:IPI00195160.1	Sulfated glycoprotein 1	61083	4.9559	206.76	3	43	8.3032	28.3806	37	6	1	26.114	0.0167786	0	0	1738
IPI:IPI00358083.1	IPI:IPI00358083.1	Protein phosphatase 1 regulatory subunit 7	41271	4.6485	200.202	3	30	8.3333	13.4945	31	6	0	27.0969	0.0143862	9.6998	0.4006	9104
IPI:IPI00212014.3	IPI:IPI00212014.3	Transitional endoplasmic reticulum ATPase	89292	4.9547	140.21	2	69	2.6055	30.2532	46	9	0	23.8176	0.0169721	7.9765	0.7127	6614
IPI:IPI00365769.5	IPI:IPI00365769.5	ras GTPase activating like protein IQGAP1	188713	5.9808	108.236	1	117	1.0863	28.8469	69	15	0	31.0042	0.0191238	8.322	1.5715	12256
IPI:IPI00199968.4	IPI:IPI00199968.4	123 kDa protein	123035	4.8541	88.138	1	63	0.6364	25.0758	26	4	0	25.9811	0.015704	0	0	2951

## Sheet: Fraction 6
Injection 1
Accession	Entry	Description	mW (Da)	pI (pH)	PLGS Score	Peptides	Theoretical Peptides	Coverage (%)	Precursor RMS Mass Error (ppm)	Products	Digest Peptides	Modified Peptides	Products RMS Mass Error (ppm)	Products RMS RT Error (min)	Amount (fmol)	Amount (ngrams)	Protein ID
IPI:IPI00400573.1	IPI:IPI00400573.1	Tubulin beta 2C chain	49769	4.602	30105.1	69	30	66.0674	9.352	714	26	2	13.5975	0.0136103	289.528	14.4188	17654
IPI:IPI00765366.1	IPI:IPI00765366.1	tubulin beta 4	49553	4.5903	29387.8	63	30	74.0991	9.5042	599	29	4	14.5414	0.014162	60.0583	2.978	25373
IPI:IPI00551812.1	IPI:IPI00551812.1	ATP synthase subunit beta mitochondrial	56318	5.0198	21933.3	46	36	49.1493	6.2932	543	23	2	13.2026	0.012713	375.132	21.1401	20088
IPI:IPI00197579.2	IPI:IPI00197579.2	Isoform 1 of Tubulin beta 5 chain	49638	4.5903	21340.7	65	30	68.018	9.1208	649	25	2	14.4255	0.0140784	69.4525	3.4498	2319
IPI:IPI00475639.4	IPI:IPI00475639.4	Tubulin beta 2A chain	49874	4.5903	18566.2	56	30	53.2584	9.6247	582	22	1	13.5962	0.0149463	125.111	6.2439	19363
IPI:IPI00655259.1	IPI:IPI00655259.1	Tubulin beta 2B chain	49920	4.5903	18515.3	55	30	50.5618	9.5727	567	21	1	13.2957	0.0149312	0	0	24190
IPI:IPI00198887.1	IPI:IPI00198887.1	Protein disulfide isomerase	56915	4.6249	16556.8	78	47	50.0982	9.8574	708	32	0	13.1784	0.0127306	346.22	19.7177	2662
IPI:IPI00189819.1	IPI:IPI00189819.1	Actin cytoplasmic 1	41709	5.142	15145.4	32	34	60.5333	10.6834	226	18	1	16.4185	0.0126858	118.027	4.9261	497
IPI:IPI00896224.1	IPI:IPI00896224.1	Actin cytoplasmic 2	41765	5.1594	15143.4	31	34	55.7333	9.3377	223	17	1	16.0203	0.0126245	0	0	31206
IPI:IPI00206624.1	IPI:IPI00206624.1	78 kDa glucose regulated protein	72302	4.8748	11246.2	70	52	57.1865	8.8399	588	37	1	15.9596	0.0103934	211.841	15.3261	4884
IPI:IPI00324986.1	IPI:IPI00324986.1	Rab GDP dissociation inhibitor alpha	50504	4.8126	10694.7	34	35	62.6398	6.8403	307	22	1	14.8779	0.0115142	160.086	8.0903	8499
IPI:IPI00471584.7	IPI:IPI00471584.7	Heat shock protein HSP 90 beta	83229	4.775	10170.3	92	67	55.5249	10.8994	719	44	0	16.6513	0.0126748	224.264	18.6771	19118
IPI:IPI00189795.1	IPI:IPI00189795.1	Tubulin alpha 1A chain	50103	4.7622	9160.18	34	34	50.5543	10.3159	291	22	0	17.5118	0.0132946	14.5014	0.727	483
IPI:IPI00210566.3	IPI:IPI00210566.3	Heat shock protein HSP 90 alpha	84761	4.7357	7846.91	68	91	41.6098	10.8489	489	34	1	16.4547	0.0129047	123.431	10.4688	6215
IPI:IPI00471889.7	IPI:IPI00471889.7	Annexin A5	35722	4.7181	7070.85	31	29	50.1567	6.6158	228	16	0	15.4924	0.0115632	81.024	2.8962	19277
IPI:IPI00215107.3	IPI:IPI00215107.3	40S ribosomal protein SA	32803	4.6022	6766.49	17	25	54.5763	12.5218	132	13	0	17.4436	0.0123255	87.2755	2.8647	7397
IPI:IPI00188304.3	IPI:IPI00188304.3	Lactoylglutathione lyase	20806	4.9413	5193.49	15	17	27.7174	7.3369	88	6	0	16.6027	0.0116865	68.8554	1.4335	147
IPI:IPI00194285.1	IPI:IPI00194285.1	Histone binding protein RBBP7	47790	4.719	4545.77	23	27	38.8235	7.7231	181	12	0	15.4371	0.00854763	67.4001	3.2231	1539
IPI:IPI00230837.5	IPI:IPI00230837.5	Isoform Long of 14 3 3 protein beta alpha	28036	4.6163	4531.57	22	22	39.0244	10.5006	168	9	0	16.5657	0.0140888	0	0	7569
IPI:IPI00326211.1	IPI:IPI00326211.1	Carboxypeptidase E	53275	4.8885	4531.42	26	41	35.2941	6.6611	258	15	1	18.3832	0.011195	144.051	7.6792	8631
IPI:IPI00369093.1	IPI:IPI00369093.1	Cytochrome b c1 complex subunit 6 mitochondrial	10416	4.7153	4078.57	5	12	55.0562	2.3765	53	4	0	16.3853	0.0116302	25.374	0.2645	13680
IPI:IPI00207659.1	IPI:IPI00207659.1	Barrier to autointegration factor	10037	5.7083	3697.09	4	17	56.1798	6.9765	30	4	0	19.6198	0.0116508	30.0857	0.3022	5209
IPI:IPI00365423.1	IPI:IPI00365423.1	Protein phosphatase 2 Formerly 2A regulatory subunit A alpha isoform	65281	4.8142	3110.39	28	50	38.2003	9.2348	188	18	0	21.5105	0.0130134	56.4228	3.6857	12097
IPI:IPI00231368.5	IPI:IPI00231368.5	Thioredoxin	11665	4.5967	3057.66	6	10	40	5.9845	75	5	0	12.174	0.0115961	169.743	1.9815	7933
IPI:IPI00210280.1	IPI:IPI00210280.1	Isoform 1 of Catechol O methyltransferase	29578	5.2705	3012.18	8	21	18.5606	5.5049	61	5	0	17.5412	0.0122714	0	0	6113
IPI:IPI00205163.3	IPI:IPI00205163.3	RCG42492	20696	4.8327	2995.07	12	17	46.1538	13.8017	69	7	0	19.1087	0.0119768	50.6433	1.0488	4425
IPI:IPI00471525.2	IPI:IPI00471525.2	Uncharacterized protein	72225	6.0875	2675.64	15	47	20.1229	14.9829	142	11	0	18.9715	0.0131788	55.6664	4.023	19093
IPI:IPI00326888.4	IPI:IPI00326888.4	Secretogranin 1	77489	4.7842	2671.06	25	72	25.1852	11.5596	183	15	0	18.377	0.0164868	163.662	12.6896	8696
IPI:IPI00400628.1	IPI:IPI00400628.1	Secretagogin	32136	4.6243	2617.61	14	28	46.3768	16.6573	118	11	0	18.1086	0.0118209	69.3677	2.2306	17673
IPI:IPI00208205.1	IPI:IPI00208205.1	Heat shock cognate 71 kDa protein	70827	5.1998	2250.45	23	50	32.3529	17.0131	142	20	0	19.8546	0.0124077	36.1474	2.5618	5419
IPI:IPI00200070.1	IPI:IPI00200070.1	Nucleobindin 2	50059	4.8437	2051.9	30	38	38.3333	15.4221	182	16	0	18.1787	0.0126642	62.8002	3.1457	2982
IPI:IPI00201137.1	IPI:IPI00201137.1	Coatomer protein complex subunit epsilon Predicted isoform CRA a	34631	4.8239	2015.92	6	27	21.7532	23.2864	45	8	0	24.0357	0.0149306	21.9319	0.76	3313
IPI:IPI00370361.3	IPI:IPI00370361.3	Hematological and neurological expressed 1 protein	15565	4.8309	1909.99	5	11	66.443	5.4815	46	5	1	17.3046	0.0132431	21.273	0.3313	14165
IPI:IPI00200601.3	IPI:IPI00200601.3	Thioredoxin like protein 1	32228	4.6432	1744.85	13	21	56.0554	17.5571	108	13	0	22.5895	0.0129097	60.2382	1.9426	3141
IPI:IPI00372159.5	IPI:IPI00372159.5	Uncharacterized protein Fragment	21421	5.0096	1744.66	8	14	49.4949	4.8453	52	7	0	21.9309	0.0140687	21.8983	0.4694	14939
IPI:IPI00211336.1	IPI:IPI00211336.1	SH3 domain binding glutamic acid rich protein like 3 Predicted isoform CRA b	10470	4.8246	1733.2	4	7	31.1828	8.0816	23	2	0	9.7396	0.0116869	62.4734	0.6545	6437
IPI:IPI00192246.1	IPI:IPI00192246.1	Cytochrome c oxidase subunit 5A mitochondrial	16119	6.0826	1585.72	5	13	28.0822	8.5729	50	4	0	22.9194	0.0170952	48.0642	0.7753	1084
IPI:IPI00211216.4	IPI:IPI00211216.4	Eukaryotic translation initiation factor 5A 1	16821	4.8984	1518.46	11	14	37.013	9.2248	62	6	0	20.2794	0.00928031	50.8817	0.8565	6417
IPI:IPI00360971.1	IPI:IPI00360971.1	eukaryotic translation initiation factor 5A2	16782	5.2425	1504.09	9	14	50.3268	20.7824	63	6	0	24.7001	0.0103948	2.7153	0.0456	10273
IPI:IPI00326412.4	IPI:IPI00326412.4	Gamma enolase	47110	4.8424	1473.86	12	29	39.6313	14.5774	90	12	1	17.2461	0.0127567	45.843	2.1611	8645
IPI:IPI00959179.1	IPI:IPI00959179.1	tumor protein translationally controlled 1 like	19390	4.6919	1426.03	10	16	43.0233	19.1488	67	5	0	22.3556	0.0117403	32.4466	0.6296	38321
IPI:IPI00197553.1	IPI:IPI00197553.1	Isoform B23 1 of Nucleophosmin	32539	4.4242	1398.32	10	22	36.6438	13.0721	81	8	0	22.6418	0.0124913	38.1147	1.241	2308
IPI:IPI00201561.3	IPI:IPI00201561.3	Peroxiredoxin 2	21770	5.2048	1326.39	8	16	22.7273	8.3394	38	5	0	12.1521	0.0110364	16.7514	0.3649	3423
IPI:IPI00360386.4	IPI:IPI00360386.4	Uncharacterized protein	84806	4.6498	1271.86	22	57	28.3221	11.8708	147	18	0	17.4953	0.0130818	66.195	5.6173	10047
IPI:IPI00000000.0	IPI:IPI00000000.0	PYGM RABIT P00489 Glycogen phosphorylase muscle Oryctolagus cuniculus	97227	6.7941	1118.38	24	76	26.3345	8.5621	169	21	0	20.1259	0.0126615	50	4.8645	0
IPI:IPI00205022.1	IPI:IPI00205022.1	Nucleobindin 1	53473	4.858	1077.14	13	47	32.0261	9.7245	105	12	0	22.0343	0.0139558	34.5451	1.8484	4380
IPI:IPI00201868.1	IPI:IPI00201868.1	Neudesin	18979	5.1183	1065.07	6	16	39.1813	23.5482	39	7	0	26.6489	0.0150986	20.5002	0.3893	3502
IPI:IPI00326582.3	IPI:IPI00326582.3	peripherin	53949	5.1504	901.037	22	57	38.6892	11.2902	138	19	0	17.53	0.0133055	68.5213	3.6989	8666
IPI:IPI00214262.1	IPI:IPI00214262.1	NSFL1 cofactor p47	40655	4.8569	859.57	7	33	26.7568	8.7837	46	7	0	23.0427	0.0147566	0	0	7186
IPI:IPI00400579.1	IPI:IPI00400579.1	Lysosomal alpha glucosidase	106139	5.3505	739.942	6	58	6.7156	5.6577	45	4	1	15.5142	0.012092	38.309	4.0687	17660
IPI:IPI00188686.2	IPI:IPI00188686.2	proteasome subunit beta type 6 like	25287	4.6567	739.703	4	23	16.8067	27.3849	33	6	0	24.3463	0.0130425	42.1313	1.0661	198
IPI:IPI00364093.2	IPI:IPI00364093.2	ZH14 protein	27230	4.7324	682.225	5	20	17.623	4.5078	41	5	0	17.2381	0.014716	23.103	0.6295	11444
IPI:IPI00207657.1	IPI:IPI00207657.1	Ubiquitin carboxyl terminal hydrolase	95718	4.6974	681.017	11	62	13.0536	9.8189	77	11	0	21.9535	0.0119881	24.7943	2.3748	5208
IPI:IPI00210495.1	IPI:IPI00210495.1	UV excision repair protein RAD23 homolog B	43469	4.563	564.848	7	18	13.253	3.959	49	8	0	20.3125	0.0140604	12.2341	0.5321	6189
IPI:IPI00230848.7	IPI:IPI00230848.7	Myotrophin	12852	5.1341	456.045	3	9	25.4237	6.1314	26	3	0	17.954	0.0110488	48.0164	0.6175	7576
IPI:IPI00366795.2	IPI:IPI00366795.2	SUMO activating enzyme subunit 1	38488	4.8444	421.376	6	33	12.894	21.1953	55	8	0	20.8541	0.0133437	18.883	0.7272	12752
IPI:IPI00389636.3	IPI:IPI00389636.3	Uncharacterized protein	76056	5.0733	419.763	6	61	9.2219	17.3475	50	9	0	18.7271	0.01444	2.0772	0.1581	16383
IPI:IPI00464558.1	IPI:IPI00464558.1	Isoform 4 of Drebrin like protein	48095	4.7076	397.764	5	30	14.8492	22.4063	31	6	0	24.1223	0.0138252	25.5326	1.2288	18832
IPI:IPI00364928.1	IPI:IPI00364928.1	ADP sugar pyrophosphatase	24102	4.8829	382.797	4	14	15.0685	7.3791	33	4	0	12.9972	0.0113532	28.8837	0.6966	11843
IPI:IPI00389571.6	IPI:IPI00389571.6	Keratin type II cytoskeletal 8	53985	5.6926	374.52	13	42	27.3292	11.153	111	18	2	24.948	0.0162163	17.9042	0.9672	16370
IPI:IPI00476086.2	IPI:IPI00476086.2	RCG51062 isoform CRA a	40275	4.7043	330.476	4	22	8.8319	2.9361	27	4	0	17.3437	0.0149928	10.339	0.4167	19517
IPI:IPI00371462.3	IPI:IPI00371462.3	Ubiquitin thioesterase OTUB1	31250	4.6578	295.962	2	23	11.0701	7.0571	18	3	0	24.7744	0.0119154	10.7665	0.3367	14644
IPI:IPI00958138.1	IPI:IPI00958138.1	keratin 8 like	53699	5.9108	229.774	7	39	12.1901	12.7895	55	10	1	25.7559	0.0149208	0	0	37361
IPI:IPI00212811.1	IPI:IPI00212811.1	Cathepsin B	37445	5.2454	226.238	1	26	2.3599	8.9599	18	3	0	20.5662	0.012415	17.6983	0.6632	6818
IPI:IPI00203124.4	IPI:IPI00203124.4	Serine threonine protein phosphatase 4 catalytic subunit	35045	4.7281	225.095	1	24	4.2345	1.9037	13	2	0	21.1131	0.0132493	6.5846	0.2309	3815
IPI:IPI00373163.2	IPI:IPI00373163.2	p53 and DNA damage regulated protein 1	15382	7.3239	223.123	1	19	12.0301	7.4925	12	3	0	21.1021	0.0196965	2.351	0.0362	15401
IPI:IPI00777816.1	IPI:IPI00777816.1	Uncharacterized protein Fragment	24772	5.0422	220.078	2	15	6.25	5.6225	9	2	0	17.7529	0.0132829	16.9502	0.4202	27498
IPI:IPI00231553.4	IPI:IPI00231553.4	Ataxin 10	53692	4.843	210.896	2	41	5.2632	30.4654	43	6	1	27.832	0.0140268	14.8321	0.7969	8054
IPI:IPI00480679.4	IPI:IPI00480679.4	Keratin type I cytoskeletal 18	47732	4.9885	194.535	6	37	6.6194	13.9956	57	9	0	23.3317	0.0142358	20.111	0.9605	19861
IPI:IPI00364566.1	IPI:IPI00364566.1	Protein SEC13 homolog	35525	5.0026	182.735	1	25	5.2795	20.3089	37	5	0	23.484	0.0181539	22.5307	0.8009	11665
IPI:IPI00230946.4	IPI:IPI00230946.4	Dipeptidyl peptidase 2	55079	4.68	172.512	3	32	7	7.9537	29	6	0	20.3504	0.0155888	8.8145	0.4858	7646
IPI:IPI00231390.2	IPI:IPI00231390.2	Bin1 protein	45804	5.1216	169.02	4	34	8.0488	10.5597	34	6	0	18.4859	0.0138867	10.8482	0.4972	7950
IPI:IPI00195160.1	IPI:IPI00195160.1	Sulfated glycoprotein 1	61083	4.9559	165.804	1	43	3.6101	29.2172	15	2	0	18.3266	0.0121138	0	0	1738
IPI:IPI00200410.3	IPI:IPI00200410.3	EF hand domain containing protein D2	26742	4.8159	147.992	2	21	10.4603	34.0658	15	3	0	25.4761	0.0146465	19.3342	0.5174	3068
IPI:IPI00373505.2	IPI:IPI00373505.2	Tropomodulin 3	39447	4.5868	147.405	1	35	5.6818	6.2089	26	5	0	23.1012	0.0175031	10.5143	0.415	15573
IPI:IPI00366104.2	IPI:IPI00366104.2	Toll interacting protein	30294	4.8475	135.324	1	16	5.1095	32.5253	23	5	0	24.837	0.0170269	5.3431	0.162	12427
IPI:IPI00475474.3	IPI:IPI00475474.3	40S ribosomal protein S4 X isoform	29579	10.5861	123.527	3	20	3.4221	11.308	20	2	0	22.5368	0.0114683	96.4423	2.8545	19301
IPI:IPI00231418.5	IPI:IPI00231418.5	Lamin B1	66565	4.9711	106.597	1	68	1.7036	25.2604	38	9	0	26.998	0.0132134	6.5865	0.4387	7968
IPI:IPI00361541.4	IPI:IPI00361541.4	ubiquitin conjugating enzyme E2O	140901	4.7662	102.291	1	90	1.1619	22.4464	73	16	0	28.5001	0.016839	0	0	10494
IPI:IPI00569751.3	IPI:IPI00569751.3	Uncharacterized protein	69912	6.8915	101.243	1	48	3.7157	21.6629	36	6	1	28.8414	0.014727	0	0	23965
IPI:IPI00366234.2	IPI:IPI00366234.2	Protein OS 9	75318	4.5802	98.812	1	67	0.7508	16.6824	36	7	0	26.6645	0.0127603	0	0	12492
IPI:IPI00206402.1	IPI:IPI00206402.1	T cell surface glycoprotein CD5	53405	8.3773	98.0985	1	33	3.055	22.3095	30	4	0	25.085	0.0145592	8.8308	0.4719	4815
IPI:IPI00372646.5	IPI:IPI00372646.5	Uncharacterized protein	77313	9.0557	75.414	1	55	1.7217	32.3943	25	3	0	23.1101	0.029887	0	0	15144
IPI:IPI00471795.1	IPI:IPI00471795.1	Coiled coil domain containing protein 146	114573	6.9789	50.4756	3	121	0.5133	12.9724	27	5	0	23.2493	0.0133689	64.7015	7.4177	19229
Injection 2
Accession	Entry	Description	mW (Da)	pI (pH)	PLGS Score	Peptides	Theoretical Peptides	Coverage (%)	Precursor RMS Mass Error (ppm)	Products	Digest Peptides	Modified Peptides	Products RMS Mass Error (ppm)	Products RMS RT Error (min)	Amount (fmol)	Amount (ngrams)	Protein ID
IPI:IPI00324741.3	IPI:IPI00324741.3	Protein disulfide isomerase A3	56587	5.8068	18690.5	90	53	69.703	9.3	847	38	0	13.5513	0.0127945	312.539	17.6971	8474
IPI:IPI00230838.5	IPI:IPI00230838.5	ATP synthase subunit d mitochondrial	18751	6.1767	8186.4	9	11	40.3727	7.6007	93	6	0	17.3813	0.0107813	84.3914	1.5835	7570
IPI:IPI00198717.8	IPI:IPI00198717.8	Malate dehydrogenase cytoplasmic	36460	6.149	7562.68	31	29	46.7066	12.1089	276	18	0	15.9887	0.0122561	192.736	7.0316	2624
IPI:IPI00194404.5	IPI:IPI00194404.5	Nucleoside diphosphate kinase A	17181	5.9084	6428.86	12	16	46.0526	6.2299	79	6	0	9.5875	0.00895636	114.847	1.9745	1575
IPI:IPI00203088.4	IPI:IPI00203088.4	Uncharacterized protein	51186	6.2051	5164.06	23	28	38.5593	13.4509	175	14	1	16.8693	0.0106147	0	0	3804
IPI:IPI00190559.3	IPI:IPI00190559.3	Ubiquitin conjugating enzyme E2 N	17112	6.1494	4998.01	13	13	55.2632	6.1961	102	8	0	15.6994	0.0113891	61.3474	1.0505	659
IPI:IPI00207184.1	IPI:IPI00207184.1	Endoplasmic reticulum resident protein 29	28556	6.2305	4854.09	11	20	27.6923	13.9144	90	8	0	19.0903	0.011449	50.4114	1.4405	5073
IPI:IPI00364262.4	IPI:IPI00364262.4	glycyl tRNA synthetase	81740	6.1146	4853.41	38	62	38.4615	12.1851	296	30	0	17.0676	0.0123123	88.549	7.2427	11526
IPI:IPI00389571.6	IPI:IPI00389571.6	Keratin type II cytoskeletal 8	53985	5.6926	4430.13	38	42	51.7598	11.1413	316	26	0	17.1477	0.0118572	110.15	5.9502	16370
IPI:IPI00949766.1	IPI:IPI00949766.1	Ubiquitin carrier protein	16818	6.1419	4331.05	9	13	35.7616	5.1523	58	5	0	14.0838	0.00829506	19.9139	0.3351	33705
IPI:IPI00197568.2	IPI:IPI00197568.2	Rab GDP dissociation inhibitor beta	50504	5.8469	4264.32	27	43	47.4157	6.5763	220	19	1	18.6363	0.0126713	0	0	2314
IPI:IPI00767147.1	IPI:IPI00767147.1	enolase 3	53889	5.7294	3969.76	16	37	36.1616	14.7952	139	12	0	17.4767	0.0140771	66.2705	3.5736	26036
IPI:IPI00212523.1	IPI:IPI00212523.1	Protein DJ 1	19961	6.3618	3586.72	13	23	54.4974	7.2643	74	8	0	18.8325	0.012152	24.8201	0.4958	6727
IPI:IPI00555262.1	IPI:IPI00555262.1	Park7 protein	22488	8.2064	3358.46	9	25	46.2617	9.0651	63	7	0	19.8868	0.0110133	14.2332	0.3203	20322
IPI:IPI00382226.1	IPI:IPI00382226.1	Ab2 162	144618	5.1541	2870.43	18	97	15.3435	24.7775	121	16	1	24.0976	0.0137048	33.5602	4.8565	15793
IPI:IPI00679203.3	IPI:IPI00679203.3	Ferritin light chain 1	20735	5.9724	2865.01	10	16	62.2951	13.2745	92	9	0	21.6851	0.0127347	0	0	24306
IPI:IPI00200041.4	IPI:IPI00200041.4	Phenazine biosynthesis like domain containing protein	31667	5.863	2688.48	12	21	34.375	7.0666	116	9	0	19.474	0.0128988	79.6034	2.5224	2973
IPI:IPI00200847.1	IPI:IPI00200847.1	T complex protein 1 subunit alpha	60321	5.7909	2523.67	32	46	38.1295	8.2526	241	20	0	16.4871	0.0118866	59.5527	3.5946	3220
IPI:IPI00231643.5	IPI:IPI00231643.5	Superoxide dismutase Cu Zn	15901	5.8806	2171.37	12	12	64.9351	5.4498	108	6	0	20.1827	0.0137722	135.871	2.1619	8113
IPI:IPI00231920.3	IPI:IPI00231920.3	profilin 2	16103	7.9905	2131.73	5	17	24.8322	7.62	42	4	0	13.7953	0.0124199	0	0	8297
IPI:IPI00870112.1	IPI:IPI00870112.1	Dihydropyrimidinase related protein 2	62238	5.9229	2079.5	20	43	34.0909	6.9598	139	15	0	15.9167	0.0116282	42.7657	2.6634	30527
IPI:IPI00208215.2	IPI:IPI00208215.2	Thioredoxin dependent peroxide reductase mitochondrial	28277	7.3228	2032.61	4	20	28.7938	17.3277	38	6	0	20.7169	0.0120899	12.2157	0.3456	5424
IPI:IPI00208265.1	IPI:IPI00208265.1	Serine threonine protein phosphatase PP1 alpha catalytic subunit	37487	5.8925	1963.11	14	24	31.8182	7.8314	110	9	0	16.7929	0.0099125	27.5213	1.0324	5457
IPI:IPI00213684.1	IPI:IPI00213684.1	Tissue alpha L fucosidase	53452	5.7876	1894.06	13	34	25.5411	18.1025	82	10	0	21.0083	0.0120656	38.2562	2.0462	7070
IPI:IPI00958138.1	IPI:IPI00958138.1	keratin 8 like	53699	5.9108	1727.6	24	39	31.6116	8.6792	176	16	1	18.5899	0.011839	3.1601	0.1698	37361
IPI:IPI00000000.0	IPI:IPI00000000.0	PYGM RABIT P00489 Glycogen phosphorylase muscle Oryctolagus cuniculus	97227	6.7941	1696.81	31	76	37.3665	15.9115	206	26	1	18.1906	0.0126852	50	4.8645	0
IPI:IPI00231715.1	IPI:IPI00231715.1	Isoform Gamma 2 of Serine threonine protein phosphatase PP1 gamma catalytic subunit	38479	5.7087	1665.29	10	27	22.2552	15.7401	91	8	0	18.4702	0.00883463	0	0	8166
IPI:IPI00201699.3	IPI:IPI00201699.3	Transforming protein RhoA	21768	5.7296	1434.14	14	16	24.3523	9.0415	78	6	0	17.2365	0.0114227	27.9135	0.608	3465
IPI:IPI00190377.2	IPI:IPI00190377.2	Transaldolase	37436	6.6425	1429.8	16	30	37.6855	15.2008	113	14	0	17.5266	0.0133106	39.9034	1.4948	610
IPI:IPI00950379.1	IPI:IPI00950379.1	Uncharacterized protein	67106	5.4741	1426.28	22	50	31.6393	13.0486	158	20	0	19.2496	0.0130387	36.257	2.4346	34307
IPI:IPI00392583.4	IPI:IPI00392583.4	Dynein light chain roadblock type 1	10982	7.6304	1423.57	2	10	29.1667	7.8947	17	2	0	17.053	0.013212	15.6236	0.1717	17083
IPI:IPI00551702.2	IPI:IPI00551702.2	Dihydrolipoyllysine residue succinyltransferase component of 2 oxoglutarate dehydrogenase complex m	48894	8.896	1410.07	8	33	6.6079	22.1617	38	4	0	13.0276	0.0122731	15.367	0.7518	20042
IPI:IPI00191216.1	IPI:IPI00191216.1	Uncharacterized protein	44489	6.2595	1286.46	4	18	13.285	14.9264	40	5	0	21.8421	0.010251	15.3878	0.685	816
IPI:IPI00201333.5	IPI:IPI00201333.5	Uncharacterized protein	106836	5.636	1260.66	31	68	31.4619	6.5465	201	23	0	20.6681	0.0115505	51.3041	5.4846	3364
IPI:IPI00205598.1	IPI:IPI00205598.1	GrpE protein homolog 1 mitochondrial	24281	8.5615	1210.1	10	19	27.1889	25.4192	66	7	0	26.5067	0.0120216	21.9685	0.5338	4567
IPI:IPI00421600.8	IPI:IPI00421600.8	26S protease regulatory subunit 7	48544	5.4434	1144.33	16	36	25.6351	7.2484	89	11	0	20.664	0.0140306	27.6203	1.3417	18311
IPI:IPI00369217.1	IPI:IPI00369217.1	Heat shock protein 75 kDa mitochondrial	80410	6.5826	1142	16	68	24.9292	17.8224	117	15	0	21.6431	0.0122031	24.5412	1.9746	13740
IPI:IPI00373410.4	IPI:IPI00373410.4	Uncharacterized protein	61324	6.4314	1064.43	7	46	19.403	29.5558	69	11	0	26.6614	0.0142385	0	0	15532
IPI:IPI00895591.1	IPI:IPI00895591.1	glycogen phosphorylase muscle form	97226	6.6671	995.349	27	76	31.2352	17.2504	166	23	0	18.6412	0.0133251	5.9737	0.5812	31124
IPI:IPI00208209.1	IPI:IPI00208209.1	Peroxiredoxin 4	30988	6.1882	814.203	6	20	11.7216	6.7085	46	4	0	23.0105	0.0133168	0	0	5421
IPI:IPI00206664.1	IPI:IPI00206664.1	Isoform 1 of Low molecular weight phosphotyrosine protein phosphatase	18139	6.0758	796.467	3	14	20.2532	4.2953	28	3	0	20.2807	0.014692	32.0739	0.5822	4896
IPI:IPI00231637.5	IPI:IPI00231637.5	Glucose 6 phosphate 1 dehydrogenase	59337	5.935	785.22	19	54	37.4757	6.4787	118	16	1	20.4263	0.0151722	24.5962	1.4604	8107
IPI:IPI00326888.4	IPI:IPI00326888.4	Secretogranin 1	77489	4.7842	731.621	5	72	5.1852	19.5148	58	6	0	20.6052	0.0109287	12.3467	0.9573	8696
IPI:IPI00231106.5	IPI:IPI00231106.5	3 mercaptopyruvate sulfurtransferase	32919	5.8563	700.952	8	18	28.2828	6.0596	39	7	0	19.4562	0.0130725	12.8676	0.4239	7742
IPI:IPI00360075.2	IPI:IPI00360075.2	Leucine rich PPR motif containing protein mitochondrial	156553	6.1686	694.35	32	130	18.319	11.1151	221	30	0	22.4252	0.0137174	28.4772	4.461	9903
IPI:IPI00212731.1	IPI:IPI00212731.1	Cathepsin D	44651	6.7139	673.697	5	27	12.285	7.7693	42	6	0	18.9836	0.0105027	24.7139	1.1042	6794
IPI:IPI00421389.1	IPI:IPI00421389.1	Protein NDRG1	42926	5.7372	642.453	9	21	28.1726	14.964	63	7	0	23.1755	0.0121165	29.6957	1.2756	18220
IPI:IPI00190181.4	IPI:IPI00190181.4	Glycogen phosphorylase muscle form	97211	6.9456	505.733	21	75	23.3967	17.9548	147	22	0	19.6981	0.0137136	0	0	573
IPI:IPI00207947.6	IPI:IPI00207947.6	Leukotriene A4 hydrolase	69045	5.7651	496.432	4	54	8.5106	4.6079	37	5	0	18.7785	0.0120493	11.6275	0.8033	5300
IPI:IPI00364431.2	IPI:IPI00364431.2	succinyl CoA ligase ADP forming subunit beta mitochondrial	50274	7.6531	469.701	5	44	6.4516	8.057	53	9	0	20.3412	0.0119063	0	0	11602
IPI:IPI00203528.1	IPI:IPI00203528.1	Stomatin like protein 2	38390	8.9802	468.696	4	29	12.7479	22.7025	39	7	0	22.901	0.0173574	13.1579	0.5054	3950
IPI:IPI00202139.1	IPI:IPI00202139.1	Copper chaperone for superoxide dismutase	28871	5.7578	461.246	3	20	12.0438	3.6297	13	3	0	18.3719	0.00883429	0	0	3561
IPI:IPI00780700.2	IPI:IPI00780700.2	Tryptophanyl tRNA synthetase cytoplasmic	54108	6.0211	445.469	3	43	9.9792	16.4206	64	9	0	27.1163	0.0141035	12.454	0.6743	28919
IPI:IPI00464805.2	IPI:IPI00464805.2	Poly RC binding protein 2	38555	6.3463	363.835	1	24	3.5616	4.9645	15	2	0	18.0231	0.0103299	0	0	18969
IPI:IPI00561142.2	IPI:IPI00561142.2	Histidyl tRNA synthetase	57324	5.7557	346.982	6	43	11.811	8.4498	72	10	1	21.6594	0.0128292	18.5771	1.0656	21510
IPI:IPI00777584.1	IPI:IPI00777584.1	Glucose 6 phosphate 1 dehydrogenase	54074	5.7656	326.023	7	41	13.2911	24.4712	57	9	0	23.9606	0.0119098	0.8376	0.0453	27391
IPI:IPI00372125.3	IPI:IPI00372125.3	RCG26455 isoform CRA b	34554	6.0588	316.611	3	19	6.4516	27.8717	26	3	0	13.2779	0.0168167	13.9583	0.4826	14919
IPI:IPI00363265.3	IPI:IPI00363265.3	Stress 70 protein mitochondrial	73811	5.8975	302.931	6	69	10.8984	9.3301	67	13	1	23.1349	0.0157751	14.6823	1.0844	11076
IPI:IPI00421523.3	IPI:IPI00421523.3	Isoform 1 of Echinoderm microtubule associated protein like 2	70666	5.833	295.589	4	45	8.3205	12.7761	42	7	0	21.1056	0.0132199	0	0	18284
IPI:IPI00199609.1	IPI:IPI00199609.1	Insulin degrading enzyme	117635	6.1382	293.572	10	85	10.3042	11.138	99	15	0	23.6936	0.0138641	17.6054	2.0723	2852
IPI:IPI00215220.1	IPI:IPI00215220.1	Caspase 3	31471	5.8984	281.281	7	26	13.3574	4.8119	47	5	0	16.187	0.0159581	20.9984	0.6613	7428
IPI:IPI00211733.1	IPI:IPI00211733.1	26S protease regulatory subunit 4	49153	5.799	275.851	5	40	13.1818	15.5551	30	6	0	17.0474	0.00991941	20.9177	1.0288	6522
IPI:IPI00371012.4	IPI:IPI00371012.4	Minichromosome maintenance protein 7	81037	5.8337	273.662	6	63	6.6759	19.8721	54	8	0	20.2459	0.0168527	11.1998	0.9082	14446
IPI:IPI00200147.1	IPI:IPI00200147.1	60S acidic ribosomal protein P0	34193	5.8429	268.732	4	20	13.8801	7.4436	40	6	0	24.7904	0.0136279	10.8413	0.3709	3009
IPI:IPI00476178.3	IPI:IPI00476178.3	Proteasome subunit alpha type 3	28401	5.1242	254.811	2	30	6.2745	5.3172	29	5	0	21.5479	0.0134498	15.3577	0.4365	19552
IPI:IPI00202154.1	IPI:IPI00202154.1	Inositol 3 phosphate synthase 1	60845	5.6418	226.606	3	38	6.4632	12.626	24	5	0	25.7843	0.0123433	6.7897	0.4134	3566
IPI:IPI00189795.1	IPI:IPI00189795.1	Tubulin alpha 1A chain	50103	4.7622	226.297	1	34	3.3259	5.7199	22	4	0	25.5302	0.0171748	0	0	483
IPI:IPI00326582.3	IPI:IPI00326582.3	peripherin	53949	5.1504	225.936	7	57	9.3023	19.9994	72	11	0	21.5332	0.0123733	31.4394	1.6972	8666
IPI:IPI00373045.1	IPI:IPI00373045.1	Eukaryotic translation initiation factor 4B	69023	5.4205	211.991	3	57	7.5286	22.5472	46	9	0	25.4878	0.0116252	5.4247	0.3747	15338
IPI:IPI00869806.1	IPI:IPI00869806.1	Alpha centractin	42586	6.1838	209.86	1	31	2.9255	32.3634	12	3	0	27.9987	0.0154308	10.165	0.4332	30425
IPI:IPI00190375.1	IPI:IPI00190375.1	LDLR chaperone MESD	25199	5.3328	202.384	2	27	5.8036	10.0896	31	4	0	22.4392	0.0131829	39.1301	0.9867	609
IPI:IPI00188879.2	IPI:IPI00188879.2	Lamin C2	52603	6.1987	197.068	4	53	10.3896	19.1746	76	13	1	25.894	0.0133495	6.193	0.326	243
IPI:IPI00366218.3	IPI:IPI00366218.3	T complex protein 1 subunit beta	57422	5.9903	186.715	5	48	3.5514	9.8317	70	7	0	14.7458	0.0159095	18.7524	1.0775	12483
IPI:IPI00780415.2	IPI:IPI00780415.2	Uncharacterized protein	63640	6.1218	182.775	3	62	8.9789	8.6343	32	7	0	28.618	0.013463	2.9102	0.1853	28766
IPI:IPI00560938.1	IPI:IPI00560938.1	Uncharacterized protein	67304	5.4695	180.536	2	49	5.042	22.0541	47	10	1	26.6189	0.0173153	5.4212	0.3651	21459
IPI:IPI00199980.1	IPI:IPI00199980.1	Proteasome subunit beta type 7	29908	7.9891	179.338	2	19	8.3032	7.594	32	6	0	22.2123	0.01281	19.5849	0.5861	2954
IPI:IPI00193279.1	IPI:IPI00193279.1	Ornithine aminotransferase mitochondrial	48302	6.5623	172.193	1	32	2.0501	27.5283	22	4	0	21.6668	0.0142916	6.6941	0.3235	1333
IPI:IPI00194974.2	IPI:IPI00194974.2	Hnrpk protein	50996	5.0043	172.117	1	39	2.5862	11.8472	28	5	0	24.4772	0.0149322	0	0	1688
IPI:IPI00190971.1	IPI:IPI00190971.1	Cold shock domain containing protein E1	88838	5.9235	166.03	3	77	2.7569	16.8763	62	8	0	27.5955	0.015849	7.0654	0.6281	765
IPI:IPI00476033.2	IPI:IPI00476033.2	48 kDa protein	48309	9.0912	162.5	1	40	3.7209	32.507	9	2	0	28.3138	0.0118372	17.3611	0.8392	19497
IPI:IPI00200610.2	IPI:IPI00200610.2	Elongation factor G mitochondrial	83404	6.3563	160.497	3	58	3.5952	25.2522	35	7	0	28.7458	0.0175441	8.4839	0.708	3144
IPI:IPI00200928.1	IPI:IPI00200928.1	Isoform 1 of Endoplasmic reticulum aminopeptidase 1	106350	6.0542	154.331	4	64	4.9462	19.2601	63	11	0	25.7786	0.0116976	4.5699	0.4863	3252
IPI:IPI00365286.3	IPI:IPI00365286.3	Vinculin	116542	5.7162	154.304	6	107	4.6904	23.7304	117	21	1	23.744	0.0148456	15.2229	1.7752	12030
IPI:IPI00470254.4	IPI:IPI00470254.4	Ezrin	69347	5.7343	147.487	1	72	1.5358	21.6371	19	4	0	22.8537	0.0164578	0	0	19033
IPI:IPI00870481.1	IPI:IPI00870481.1	Phosphoribosyl transferase domain containing 1 Predicted isoform CRA b	25540	5.8544	144.312	2	18	8.8889	0.5583	10	2	0	22.7127	0.0128937	5.1703	0.1321	30675
IPI:IPI00454291.1	IPI:IPI00454291.1	LRRGT00194	198383	10.0025	120.586	2	154	0.8772	19.1935	98	19	2	27.7894	0.0148851	20.2483	4.0195	18590
IPI:IPI00205076.1	IPI:IPI00205076.1	Lon protease homolog mitochondrial	105726	6.1459	119.083	2	87	2.4211	22.1516	51	9	0	27.9844	0.0164461	7.9581	0.8419	4402
IPI:IPI00558684.3	IPI:IPI00558684.3	Uncharacterized protein	70284	7.9389	115.314	1	51	1.1146	10.9356	24	5	0	20.8804	0.0149258	9.7613	0.6865	20843
IPI:IPI00388776.5	IPI:IPI00388776.5	Uncharacterized protein	220667	5.5345	72.2354	1	160	0.3634	17.5003	97	20	1	27.0957	0.0166298	4.1363	0.9133	16174
IPI:IPI00778042.2	IPI:IPI00778042.2	coiled coil domain containing 152 like	30121	9.6735	62.0262	1	33	2.7559	20.9655	28	7	0	29.3612	0.017801	4.1814	0.126	27603
IPI:IPI00567909.2	IPI:IPI00567909.2	Uncharacterized protein Fragment	140764	5.6234	52.475	2	111	0.6304	22.3981	51	10	1	29.5714	0.0165324	35.5243	5.0037	23392
Injection 3
Accession	Entry	Description	mW (Da)	pI (pH)	PLGS Score	Peptides	Theoretical Peptides	Coverage (%)	Precursor RMS Mass Error (ppm)	Products	Digest Peptides	Modified Peptides	Products RMS Mass Error (ppm)	Products RMS RT Error (min)	Amount (fmol)	Amount (ngrams)	Protein ID
IPI:IPI00324741.3	IPI:IPI00324741.3	Protein disulfide isomerase A3	56587	5.8068	6498.24	73	53	68.1188	10.5404	658	35	0	13.4607	0.0107801	327.197	18.527	8474
IPI:IPI00198717.8	IPI:IPI00198717.8	Malate dehydrogenase cytoplasmic	36460	6.149	2977.36	33	29	50.2994	10.1409	259	18	0	16.8388	0.0126021	200.258	7.3061	2624
IPI:IPI00230838.5	IPI:IPI00230838.5	ATP synthase subunit d mitochondrial	18751	6.1767	2678.61	12	11	51.5528	7.9242	103	9	0	17.4442	0.0110785	89.104	1.6719	7570
IPI:IPI00190559.3	IPI:IPI00190559.3	Ubiquitin conjugating enzyme E2 N	17112	6.1494	2642.84	18	13	53.2895	7.1842	145	10	0	17.4442	0.0122365	75.0327	1.2848	659
IPI:IPI00203088.4	IPI:IPI00203088.4	Uncharacterized protein	51186	6.2051	2110.69	22	28	34.1102	10.1514	151	12	0	16.3551	0.0112066	0	0	3804
IPI:IPI00194404.5	IPI:IPI00194404.5	Nucleoside diphosphate kinase A	17181	5.9084	2085.04	11	16	46.7105	11.0884	92	6	0	16.176	0.0112064	112.772	1.9389	1575
IPI:IPI00231643.5	IPI:IPI00231643.5	Superoxide dismutase Cu Zn	15901	5.8806	1593.19	18	12	80.5195	12.7771	138	9	0	15.0076	0.0129636	169.564	2.6981	8113
IPI:IPI00464815.11	IPI:IPI00464815.11	Alpha enolase	47098	6.1377	1586.27	20	31	47.0046	13.3854	152	16	0	16.4838	0.0138583	69.0742	3.2553	18975
IPI:IPI00389571.6	IPI:IPI00389571.6	Keratin type II cytoskeletal 8	53985	5.6926	1557.48	34	42	42.029	7.2132	298	22	0	14.9076	0.0117195	109.605	5.9207	16370
IPI:IPI00364262.4	IPI:IPI00364262.4	glycyl tRNA synthetase	81740	6.1146	1553.93	29	62	28.7088	7.1715	235	23	0	15.2483	0.0114007	88.0579	7.2025	11526
IPI:IPI00200041.4	IPI:IPI00200041.4	Phenazine biosynthesis like domain containing protein	31667	5.863	1387.35	13	21	37.8472	3.6831	113	10	0	20.8822	0.0105272	79.8231	2.5294	2973
IPI:IPI00208205.1	IPI:IPI00208205.1	Heat shock cognate 71 kDa protein	70827	5.1998	1316.74	22	50	29.257	8.1264	158	17	0	20.9744	0.0131515	34.2211	2.4253	5419
IPI:IPI00382226.1	IPI:IPI00382226.1	Ab2 162	144618	5.1541	1295.37	13	97	10.7634	18.3585	86	11	0	19.581	0.0136466	24.8017	3.589	15793
IPI:IPI00679203.3	IPI:IPI00679203.3	Ferritin light chain 1	20735	5.9724	1290.6	6	16	37.1585	4.9489	65	5	0	18.7875	0.0106248	0	0	24306
IPI:IPI00200847.1	IPI:IPI00200847.1	T complex protein 1 subunit alpha	60321	5.7909	1246.13	33	46	35.6115	7.1959	251	18	0	17.489	0.0136462	62.1598	3.752	3220
IPI:IPI00197568.2	IPI:IPI00197568.2	Rab GDP dissociation inhibitor beta	50504	5.8469	1160.09	23	43	41.573	12.5134	176	17	0	17.4814	0.0127442	0	0	2314
IPI:IPI00207184.1	IPI:IPI00207184.1	Endoplasmic reticulum resident protein 29	28556	6.2305	1114.42	10	20	33.4615	5.7869	91	9	0	19.1808	0.0186052	53.8716	1.5394	5073
IPI:IPI00212523.1	IPI:IPI00212523.1	Protein DJ 1	19961	6.3618	1058.35	9	23	33.3333	8.7677	67	6	0	15.2506	0.0108431	21.0603	0.4207	6727
IPI:IPI00958138.1	IPI:IPI00958138.1	keratin 8 like	53699	5.9108	982.429	24	39	27.6859	7.8051	190	15	0	15.4799	0.0123264	6.0026	0.3225	37361
IPI:IPI00555262.1	IPI:IPI00555262.1	Park7 protein	22488	8.2064	922.828	6	25	22.4299	9.3834	47	4	0	17.6265	0.010969	68.1515	1.5336	20322
IPI:IPI00231920.3	IPI:IPI00231920.3	profilin 2	16103	7.9905	898.963	5	17	24.8322	6.3726	41	4	0	15.3266	0.0143933	0	0	8297
IPI:IPI00190375.1	IPI:IPI00190375.1	LDLR chaperone MESD	25199	5.3328	865.666	11	27	25.8929	8.9433	61	5	0	15.9103	0.0128881	66.9497	1.6882	609
IPI:IPI00208265.1	IPI:IPI00208265.1	Serine threonine protein phosphatase PP1 alpha catalytic subunit	37487	5.8925	818.644	18	24	45.7576	12.6786	122	12	0	15.4437	0.0120466	27.9899	1.05	5457
IPI:IPI00201699.3	IPI:IPI00201699.3	Transforming protein RhoA	21768	5.7296	735.661	11	16	24.3523	7.2088	69	6	0	16.4055	0.0100178	26.8261	0.5843	3465
IPI:IPI00213684.1	IPI:IPI00213684.1	Tissue alpha L fucosidase	53452	5.7876	709.9	9	34	12.3377	16.7292	62	7	0	14.9495	0.0126744	37.7592	2.0196	7070
IPI:IPI00231715.1	IPI:IPI00231715.1	Isoform Gamma 2 of Serine threonine protein phosphatase PP1 gamma catalytic subunit	38479	5.7087	704.026	15	27	38.5757	16.2837	112	13	0	17.9166	0.0113129	5.5266	0.2128	8166
IPI:IPI00870112.1	IPI:IPI00870112.1	Dihydropyrimidinase related protein 2	62238	5.9229	661.637	20	43	36.8881	5.5483	147	17	0	18.4416	0.012162	36.8962	2.2978	30527
IPI:IPI00957556.1	IPI:IPI00957556.1	phenazine biosynthesis like domain containing protein like	31881	5.3143	580.476	9	20	21.875	6.9359	61	6	0	18.2964	0.00992386	1.3965	0.0446	36808
IPI:IPI00208215.2	IPI:IPI00208215.2	Thioredoxin dependent peroxide reductase mitochondrial	28277	7.3228	576.361	5	20	26.07	5.2699	37	4	0	13.9902	0.0108075	21.5445	0.6096	5424
IPI:IPI00000000.0	IPI:IPI00000000.0	PYGM RABIT P00489 Glycogen phosphorylase muscle Oryctolagus cuniculus	97227	6.7941	537.683	23	76	28.1139	7.8655	187	21	1	20.5135	0.0132438	50	4.8645	0
IPI:IPI00201333.5	IPI:IPI00201333.5	Uncharacterized protein	106836	5.636	501.722	24	68	18.9619	9.7126	172	17	0	20.15	0.0127851	49.4705	5.2886	3364
IPI:IPI00206664.1	IPI:IPI00206664.1	Isoform 1 of Low molecular weight phosphotyrosine protein phosphatase	18139	6.0758	489.244	4	14	27.8481	17.461	26	4	0	20.8015	0.0139324	32.921	0.5976	4896
IPI:IPI00369217.1	IPI:IPI00369217.1	Heat shock protein 75 kDa mitochondrial	80410	6.5826	452.639	20	68	29.4618	16.5117	149	19	0	16.2907	0.013506	24.6203	1.981	13740
IPI:IPI00421600.8	IPI:IPI00421600.8	26S protease regulatory subunit 7	48544	5.4434	412.46	16	36	26.7898	19.8414	91	11	0	20.2414	0.0135662	27.2977	1.326	18311
IPI:IPI00208209.1	IPI:IPI00208209.1	Peroxiredoxin 4	30988	6.1882	406.02	8	20	29.6703	5.2336	58	6	0	17.9363	0.013096	0	0	5421
IPI:IPI00205598.1	IPI:IPI00205598.1	GrpE protein homolog 1 mitochondrial	24281	8.5615	387.743	10	19	24.8848	9.2966	53	7	0	16.2357	0.0110943	21.9195	0.5326	4567
IPI:IPI00190377.2	IPI:IPI00190377.2	Transaldolase	37436	6.6425	381.004	22	30	32.9377	7.3367	144	14	0	17.6639	0.0121963	46.0835	1.7263	610
IPI:IPI00895591.1	IPI:IPI00895591.1	glycogen phosphorylase muscle form	97226	6.6671	379.455	23	76	25.0594	10.8968	156	19	1	22.2393	0.0137535	1.3767	0.1339	31124
IPI:IPI00191737.6	IPI:IPI00191737.6	Serum albumin	68686	6.048	376.239	7	50	8.7171	28.1733	65	8	0	24.0488	0.0152668	73.7317	5.0677	943
IPI:IPI00389350.2	IPI:IPI00389350.2	Uncharacterized protein	90514	5.7413	368.534	16	55	17.3149	17.049	133	14	0	20.806	0.0134862	2.1613	0.1958	16315
IPI:IPI00950710.1	IPI:IPI00950710.1	Uncharacterized protein Fragment	12574	4.9669	336.312	2	7	22.9508	3.0506	17	2	0	22.1622	0.0143325	13.5564	0.1706	34632
IPI:IPI00870220.2	IPI:IPI00870220.2	prefoldin 5	17315	5.9063	330.688	2	12	19.4805	2.5593	16	2	0	10.7654	0.0105386	9.7295	0.1686	30575
IPI:IPI00203630.1	IPI:IPI00203630.1	Isoform 1 of Growth factor receptor bound protein 2	25190	5.857	329.951	3	20	11.9816	17.7211	33	5	0	21.8243	0.0121581	0	0	3980
IPI:IPI00200053.3	IPI:IPI00200053.3	Uncharacterized protein	18666	5.6946	326.259	4	11	14.9068	7.9397	22	3	0	18.4725	0.00854421	0	0	2977
IPI:IPI00373410.4	IPI:IPI00373410.4	Uncharacterized protein	61324	6.4314	321.389	10	46	20.709	15.6242	69	13	0	19.9757	0.0137811	0	0	15532
IPI:IPI00360075.2	IPI:IPI00360075.2	Leucine rich PPR motif containing protein mitochondrial	156553	6.1686	313.067	32	130	21.9109	11.8363	244	32	0	22.4888	0.0149753	33.261	5.2104	9903
IPI:IPI00421389.1	IPI:IPI00421389.1	Protein NDRG1	42926	5.7372	305.816	5	21	15.9898	7.1325	38	4	0	17.8965	0.0132394	23.5473	1.0115	18220
IPI:IPI00231637.5	IPI:IPI00231637.5	Glucose 6 phosphate 1 dehydrogenase	59337	5.935	300.55	9	54	19.6117	4.9947	61	10	0	21.0751	0.0111998	23.1722	1.3759	8107
IPI:IPI00198720.1	IPI:IPI00198720.1	Isocitrate dehydrogenase NAD subunit alpha mitochondrial	39588	6.4902	279.915	8	31	22.1311	8.8059	59	10	0	24.5462	0.015987	27.2204	1.0783	2626
IPI:IPI00364431.2	IPI:IPI00364431.2	succinyl CoA ligase ADP forming subunit beta mitochondrial	50274	7.6531	278.064	11	44	20	17.1908	63	12	0	18.3431	0.0122935	28.3742	1.4274	11602
IPI:IPI00389830.1	IPI:IPI00389830.1	Uncharacterized protein	47971	6.6691	268.984	5	28	9.7506	23.9058	41	4	0	17.8456	0.0113296	10.194	0.4893	16422
IPI:IPI00780700.2	IPI:IPI00780700.2	Tryptophanyl tRNA synthetase cytoplasmic	54108	6.0211	256.281	9	43	19.1268	6.9246	56	9	0	19.1109	0.0123317	0	0	28919
IPI:IPI00551702.2	IPI:IPI00551702.2	Dihydrolipoyllysine residue succinyltransferase component of 2 oxoglutarate dehydrogenase complex m	48894	8.896	220.948	8	33	9.4714	11.7686	45	8	0	23.1959	0.0146945	9.436	0.4617	20042
IPI:IPI00372125.3	IPI:IPI00372125.3	RCG26455 isoform CRA b	34554	6.0588	193.422	3	19	13.871	0.8389	21	3	0	21.2202	0.014271	10.9861	0.3799	14919
IPI:IPI00326888.4	IPI:IPI00326888.4	Secretogranin 1	77489	4.7842	161.684	7	72	4.7407	15.2935	66	5	0	17.3042	0.0116642	24.8037	1.9232	8696
IPI:IPI00191216.1	IPI:IPI00191216.1	Uncharacterized protein	44489	6.2595	161.559	3	18	7.2464	28.2223	25	4	0	27.4791	0.0125552	12.9862	0.5781	816
IPI:IPI00193279.1	IPI:IPI00193279.1	Ornithine aminotransferase mitochondrial	48302	6.5623	160.04	4	32	9.1116	23.4783	42	8	0	22.5879	0.0114251	20.1147	0.9722	1333
IPI:IPI00208193.1	IPI:IPI00208193.1	Nucleic acid binding factor pRM10	33793	9.6495	158.704	4	27	13.0872	6.4275	40	6	1	22.6619	0.0149276	14.1655	0.479	5411
IPI:IPI00561142.2	IPI:IPI00561142.2	Histidyl tRNA synthetase	57324	5.7557	151.927	5	43	10.6299	24.3327	73	13	0	22.4048	0.0168597	19.2022	1.1014	21510
IPI:IPI00366218.3	IPI:IPI00366218.3	T complex protein 1 subunit beta	57422	5.9903	135.011	6	48	6.3551	9.2361	57	8	0	21.7266	0.0152224	13.5905	0.7809	12483
IPI:IPI00367431.2	IPI:IPI00367431.2	Uncharacterized protein	36264	5.9956	119.029	2	20	7.1651	6.5659	15	4	0	15.4986	0.0117146	3.4575	0.1255	13008
IPI:IPI00231927.11	IPI:IPI00231927.11	ADP ATP translocase 1	32968	10.1094	113.377	2	30	7.047	16.2043	20	4	0	31.8144	0.0122698	8.951	0.2953	8300
IPI:IPI00777584.1	IPI:IPI00777584.1	Glucose 6 phosphate 1 dehydrogenase	54074	5.7656	107.715	3	41	7.384	10.4971	33	7	0	27.7909	0.0115927	3.5305	0.191	27391
IPI:IPI00201410.1	IPI:IPI00201410.1	Isoform 1 of Serine threonine protein phosphatase 2B catalytic subunit alpha isoform	58606	5.4778	105.418	5	32	9.7889	10.1653	55	7	0	22.4498	0.0155684	5.0684	0.2972	3384
IPI:IPI00205076.1	IPI:IPI00205076.1	Lon protease homolog mitochondrial	105726	6.1459	102.795	6	87	5.4737	9.7627	74	12	0	18.8838	0.0130965	14.4311	1.5267	4402
IPI:IPI00363265.3	IPI:IPI00363265.3	Stress 70 protein mitochondrial	73811	5.8975	100.123	4	69	5.891	12.7999	63	11	0	21.6943	0.0145381	12.179	0.8995	11076
IPI:IPI00200610.2	IPI:IPI00200610.2	Elongation factor G mitochondrial	83404	6.3563	88.415	3	58	5.1931	8.8101	39	7	0	18.5668	0.0131183	0	0	3144
IPI:IPI00959354.1	IPI:IPI00959354.1	similar to LRRGT00057	175688	9.8663	78.0631	3	139	1.7299	21.1332	95	21	0	24.1039	0.0162749	1.0399	0.1826	38486
IPI:IPI00948770.1	IPI:IPI00948770.1	Uncharacterized protein	33375	4.3222	69.7387	2	15	3.1646	1.8239	21	2	0	15.6345	0.0138392	5.3058	0.1772	32730
IPI:IPI00363647.4	IPI:IPI00363647.4	Uncharacterized protein	26192	6.7557	66.0199	1	22	6.0484	5.9942	17	3	0	28.3356	0.0161485	3.6717	0.0962	11222
IPI:IPI00199609.1	IPI:IPI00199609.1	Insulin degrading enzyme	117635	6.1382	65.5347	2	85	1.6683	19.4499	57	10	0	22.3721	0.0126737	12.3289	1.4512	2852
IPI:IPI00373045.1	IPI:IPI00373045.1	Eukaryotic translation initiation factor 4B	69023	5.4205	63.8429	3	57	5.401	11.5442	18	3	0	12.8654	0.0129463	4.6276	0.3196	15338
IPI:IPI00198498.3	IPI:IPI00198498.3	Cortactin isoform C	52594	4.7994	62.0822	1	32	1.9108	6.4212	33	6	0	21.6387	0.0134482	7.1015	0.3737	2554
IPI:IPI00371012.4	IPI:IPI00371012.4	Minichromosome maintenance protein 7	81037	5.8337	54.8595	4	63	2.2253	5.6873	31	4	0	18.6086	0.0123622	6.6958	0.543	14446
IPI:IPI00373184.2	IPI:IPI00373184.2	Fragile X mental retardation syndrome related protein 1	63907	5.9692	50.2752	1	54	2.2887	21.9626	24	5	0	27.7312	0.0143725	3.4871	0.223	15415
IPI:IPI00369525.2	IPI:IPI00369525.2	Gap junction gamma 2 protein	46960	6.7516	41.8185	1	28	1.5909	4.722	17	3	0	22.6646	0.013698	22.5877	1.0614	13864

## Sheet: Fraction 7
Injection 1
Accession	Entry	Description	mW (Da)	pI (pH)	PLGS Score	Peptides	Theoretical Peptides	Coverage (%)	Precursor RMS Mass Error (ppm)	Products	Digest Peptides	Modified Peptides	Products RMS Mass Error (ppm)	Products RMS RT Error (min)	Amount (fmol)	Amount (ngrams)	Protein ID
IPI:IPI00464815.11	IPI:IPI00464815.11	Alpha enolase	47098	6.1377	7345.98	41	31	55.9908	11.0433	461	22	0	13.7775	0.0105965	120.77	5.6916	18975
IPI:IPI00213013.1	IPI:IPI00213013.1	Stress induced phosphoprotein 1	62530	6.3858	3379.91	67	61	62.7993	6.3241	510	43	0	14.8013	0.011098	56.7794	3.5527	6861
IPI:IPI00391544.2	IPI:IPI00391544.2	Ester hydrolase C11orf54 homolog	34970	6.1608	2791.93	16	28	34.2857	4.6326	134	11	0	16.154	0.0102421	26.2226	0.9176	16831
IPI:IPI00231146.7	IPI:IPI00231146.7	Histidine triad nucleotide binding protein 1	13768	6.4102	2601.07	5	11	24.6032	4.7384	47	4	0	12.4724	0.0142019	65.3844	0.9008	7773
IPI:IPI00327830.3	IPI:IPI00327830.3	Fatty acid binding protein epidermal	15049	6.9756	2140.14	17	13	69.6296	6.2791	131	9	0	17.9991	0.0127501	55.9638	0.8428	8812
IPI:IPI00000000.0	IPI:IPI00000000.0	PYGM RABIT P00489 Glycogen phosphorylase muscle Oryctolagus cuniculus	97227	6.7941	2104.22	48	76	40.688	6.3947	442	32	1	14.3074	0.0112843	50	4.8645	0
IPI:IPI00470317.5	IPI:IPI00470317.5	Elongation factor 1 gamma	50029	6.303	1892.42	35	37	42.3341	5.7221	267	20	0	15.4737	0.0115697	45.9519	2.3004	19075
IPI:IPI00957678.1	IPI:IPI00957678.1	ribosomal protein S12 like	14491	6.3373	1673.49	11	18	54.5455	16.1682	64	6	0	18.5134	0.0110376	24.4782	0.355	36927
IPI:IPI00193854.4	IPI:IPI00193854.4	Pterin 4 alpha carbinolamine dehydratase	11992	6.3278	1619.25	14	11	39.4231	15.5706	77	5	0	15.7372	0.0115339	48.7491	0.585	1447
IPI:IPI00231737.5	IPI:IPI00231737.5	Aldose reductase	35774	6.2651	1619.2	21	24	40.8228	9.3272	145	15	0	16.5163	0.0123526	26.0652	0.9331	8182
IPI:IPI00895591.1	IPI:IPI00895591.1	glycogen phosphorylase muscle form	97226	6.6671	1476.56	40	76	32.4228	6.8924	363	26	1	14.5177	0.0115383	3.2325	0.3145	31124
IPI:IPI00213613.2	IPI:IPI00213613.2	Uncharacterized protein	71958	8.8702	1253.21	27	72	32.8125	14.1809	224	22	0	18.9266	0.0131694	18.1826	1.3092	7039
IPI:IPI00207184.1	IPI:IPI00207184.1	Endoplasmic reticulum resident protein 29	28556	6.2305	1185.5	7	20	21.5385	3.3859	65	5	0	13.4891	0.0112515	20.8022	0.5944	5073
IPI:IPI00190377.2	IPI:IPI00190377.2	Transaldolase	37436	6.6425	1128.75	27	30	49.8516	5.6938	175	21	0	18.0669	0.0113734	27.8573	1.0435	610
IPI:IPI00208193.1	IPI:IPI00208193.1	Nucleic acid binding factor pRM10	33793	9.6495	1070.34	10	27	28.5235	11.8929	71	8	0	15.6845	0.0118899	19.2047	0.6494	5411
IPI:IPI00212723.2	IPI:IPI00212723.2	heterogeneous nuclear ribonucleoprotein A B	30834	8.1394	1060.38	8	22	27.0175	8.4711	65	7	0	14.7161	0.0117728	0	0	6789
IPI:IPI00464805.2	IPI:IPI00464805.2	Poly RC binding protein 2	38555	6.3463	1032.21	8	24	21.3699	9.3435	58	7	0	17.5478	0.0112521	0	0	18969
IPI:IPI00372826.3	IPI:IPI00372826.3	splicing factor arginine serine rich 3	19317	12.0414	1023.15	10	14	37.1951	10.0493	53	6	0	18.01	0.0135181	0	0	15234
IPI:IPI00950005.1	IPI:IPI00950005.1	Uncharacterized protein Fragment	37328	5.4692	1008.62	8	21	17.7711	3.9613	95	5	0	15.8922	0.0105736	1.0747	0.0401	33938
IPI:IPI00421428.9	IPI:IPI00421428.9	Phosphoglycerate mutase 1	28813	6.7861	990.72	11	20	33.4646	17.1548	80	8	0	16.9952	0.0119732	16.9875	0.4898	18251
IPI:IPI00372388.1	IPI:IPI00372388.1	T complex protein 1 subunit gamma	60608	6.2032	955.235	36	49	49.3578	15.7233	246	29	0	18.1603	0.0113716	40.6893	2.4677	15039
IPI:IPI00371270.1	IPI:IPI00371270.1	Proliferation associated 2G4 isoform CRA a	43629	6.4167	796.556	19	32	37.3096	8.1504	139	16	0	16.3061	0.012768	24.239	1.0582	14567
IPI:IPI00476295.7	IPI:IPI00476295.7	Adenosylhomocysteinase	47507	6.0639	673.638	18	35	33.3333	4.7235	113	14	0	15.0835	0.0102557	15.8148	0.7518	19600
IPI:IPI00326888.4	IPI:IPI00326888.4	Secretogranin 1	77489	4.7842	667.171	13	72	13.4815	12.1679	156	10	0	15.0401	0.00957411	51.2096	3.9706	8696
IPI:IPI00372854.5	IPI:IPI00372854.5	Uncharacterized protein	36846	6.3999	657.787	10	22	25.4335	3.7738	82	8	0	16.7076	0.012136	11.3572	0.4187	15252
IPI:IPI00896224.1	IPI:IPI00896224.1	Actin cytoplasmic 2	41765	5.1594	657.622	7	34	21.3333	7.7607	44	8	0	16.6522	0.0146921	10.0189	0.4187	31206
IPI:IPI00565591.3	IPI:IPI00565591.3	Uncharacterized protein	18951	7.8019	610.426	9	15	43.8202	3.4857	52	6	0	17.2034	0.00946728	9.5944	0.1819	22731
IPI:IPI00191501.1	IPI:IPI00191501.1	Proteasome subunit alpha type 6	27381	6.3613	599.09	4	20	19.1057	1.782	30	4	0	12.3342	0.011804	12.2831	0.3365	886
IPI:IPI00371236.3	IPI:IPI00371236.3	Elongation factor Tu mitochondrial	49491	7.3229	570.299	21	40	37.1681	6.7969	138	17	0	19.8022	0.0128548	21.1102	1.0454	14552
IPI:IPI00372857.1	IPI:IPI00372857.1	SAR1 homolog A	22384	6.2342	567.803	5	18	19.697	1.4802	37	4	0	21.5996	0.0105341	9.3449	0.2093	15254
IPI:IPI00560533.3	IPI:IPI00560533.3	Hypoxanthine guanine phosphoribosyltransferase	24461	6.0696	553.361	14	19	36.6972	9.1111	61	8	0	19.4027	0.0162816	7.5982	0.186	21340
IPI:IPI00191748.3	IPI:IPI00191748.3	Proteasome subunit alpha type 1	29498	6.1487	551.929	14	25	42.5856	17.5701	94	12	0	19.5274	0.0126149	13.802	0.4074	948
IPI:IPI00211317.1	IPI:IPI00211317.1	Dynein light chain 2 cytoplasmic	10343	7.2422	536.752	8	7	32.5843	8.4531	40	4	0	16.2167	0.0123594	15.0022	0.1553	6434
IPI:IPI00206224.1	IPI:IPI00206224.1	Aspartyl tRNA synthetase cytoplasmic	57090	5.9896	508.149	22	46	35.1297	4.7391	138	19	0	16.6097	0.0132549	13.3419	0.7622	4752
IPI:IPI00339162.2	IPI:IPI00339162.2	rCG29914 like	31715	6.4836	508.093	7	25	29.5918	21.2339	41	7	0	20.8451	0.0135196	6.7014	0.2127	8993
IPI:IPI00204772.4	IPI:IPI00204772.4	Pre mRNA processing factor 19	57266	6.1404	502.485	15	29	21.4149	5.7089	98	10	0	17.5527	0.0106392	20.4563	1.1722	4314
IPI:IPI00870112.1	IPI:IPI00870112.1	Dihydropyrimidinase related protein 2	62238	5.9229	466.178	15	43	26.9231	5.8997	101	13	0	15.0363	0.0129901	15.5487	0.9683	30527
IPI:IPI00869806.1	IPI:IPI00869806.1	Alpha centractin	42586	6.1838	377.391	10	31	28.7234	3.7071	71	10	0	17.5883	0.0104895	13.8627	0.5907	30425
IPI:IPI00203088.4	IPI:IPI00203088.4	Uncharacterized protein	51186	6.2051	376.89	6	28	12.5	4.435	43	6	0	19.5074	0.0136027	0	0	3804
IPI:IPI00948374.1	IPI:IPI00948374.1	35 kDa protein	34604	6.4222	349.332	10	24	12.4183	12.0556	57	6	0	16.5381	0.0102531	0	0	32351
IPI:IPI00324741.3	IPI:IPI00324741.3	Protein disulfide isomerase A3	56587	5.8068	336.756	8	53	17.2277	5.8404	64	10	0	20.3161	0.0118523	10.8156	0.6124	8474
IPI:IPI00212767.1	IPI:IPI00212767.1	Anionic trypsin 1	25942	4.517	335.015	1	7	8.1301	0.4811	19	1	0	13.8761	0.00997265	52.287	1.3573	6798
IPI:IPI00370315.1	IPI:IPI00370315.1	Eukaryotic translation initiation factor 4H	27307	7.1977	332.727	9	32	24.1935	6.8947	42	5	0	18.4388	0.0130304	0	0	14146
IPI:IPI00206172.2	IPI:IPI00206172.2	Isoform 1 of Mitogen activated protein kinase 3	43053	6.1425	326.212	9	32	21.3158	17.6474	53	9	0	18.6438	0.0131954	10.4278	0.4492	4736
IPI:IPI00557219.3	IPI:IPI00557219.3	Uncharacterized protein	35695	10.1349	323.512	2	26	8.6957	15.039	18	5	0	25.1656	0.0189522	1.5465	0.0552	20442
IPI:IPI00421395.1	IPI:IPI00421395.1	LRRGT00192	33803	9.0064	317.348	9	24	19.9324	4.8663	46	6	0	16.9857	0.0121667	0	0	18224
IPI:IPI00780332.1	IPI:IPI00780332.1	phosphoglucomutase 1	61351	6.1214	310.803	10	45	20.1068	6.4506	90	13	0	17.2649	0.0147915	11.5403	0.7085	28728
IPI:IPI00191216.1	IPI:IPI00191216.1	Uncharacterized protein	44489	6.2595	297.156	10	18	20.2899	10.4176	48	7	0	16.0624	0.0108185	12.8521	0.5721	816
IPI:IPI00471908.6	IPI:IPI00471908.6	Asparagine synthetase glutamine hydrolyzing	64205	5.9938	290.984	9	47	16.5775	3.4503	61	9	0	18.3169	0.0112621	14.3485	0.9218	19286
IPI:IPI00190240.1	IPI:IPI00190240.1	Ubiquitin 40S ribosomal protein S27a	17939	10.0274	284.027	1	10	10.2564	5.229	10	2	0	7.6852	0.0133986	0	0	588
IPI:IPI00365946.3	IPI:IPI00365946.3	SAP domain containing ribonucleoprotein	23590	6.2893	279.671	10	16	33.8095	5.452	52	9	1	20.4956	0.0167766	7.9195	0.1869	12352
IPI:IPI00365672.1	IPI:IPI00365672.1	Phospholipase D3	54364	6.0612	274.672	4	25	9.2213	6.6349	41	5	0	23.3632	0.0101414	13.7952	0.7504	12211
IPI:IPI00210264.3	IPI:IPI00210264.3	Glutathione S transferase omega 1	27650	6.2554	260.5	6	21	20.7469	22.9438	37	5	0	22.037	0.0134446	10.9029	0.3017	6109
IPI:IPI00231927.11	IPI:IPI00231927.11	ADP ATP translocase 1	32968	10.1094	247.643	6	30	18.1208	14.3582	57	10	0	24.8327	0.0137693	3.1109	0.1026	8300
IPI:IPI00231148.8	IPI:IPI00231148.8	Glycerol 3 phosphate dehydrogenase NAD cytoplasmic	37428	6.1516	244.867	14	28	30.659	13.7596	80	12	0	22.214	0.0139715	11.899	0.4456	7774
IPI:IPI00765842.4	IPI:IPI00765842.4	Uncharacterized protein	53985	8.3156	242.913	9	44	18.1443	8.3328	71	12	1	20.0935	0.0135526	0	0	25560
IPI:IPI00326561.3	IPI:IPI00326561.3	Delta 3 5 Delta 2 4 dienoyl CoA isomerase mitochondrial	36148	7.9958	241.738	8	31	20.4893	4.3736	51	6	0	19.2252	0.0110517	12.7505	0.4612	8662
IPI:IPI00362072.2	IPI:IPI00362072.2	Actin related protein 2	44705	6.2957	233.433	4	23	11.1675	13.6085	43	7	0	21.1369	0.0138939	0	0	10679
IPI:IPI00215093.1	IPI:IPI00215093.1	2 oxoglutarate dehydrogenase mitochondrial	116221	6.2975	199.992	11	70	12.61	19.9007	103	17	0	21.5133	0.0136338	13.6186	1.5838	7390
IPI:IPI00200466.3	IPI:IPI00200466.3	ADP ATP translocase 2	32880	10.0303	195.708	6	31	20.8054	14.9819	49	9	0	24.1625	0.0136652	1.5522	0.0511	3099
IPI:IPI00656385.1	IPI:IPI00656385.1	Eukaryotic initiation factor 4A III	46811	6.2933	193.577	11	48	13.6253	16.9943	82	10	0	20.1864	0.0134797	11.6786	0.547	24262
IPI:IPI00215349.5	IPI:IPI00215349.5	WD repeat containing protein 1	66139	6.1479	185.756	7	43	8.7459	6.9121	54	9	0	24.1156	0.0144326	14.4443	0.9559	7471
IPI:IPI00212268.1	IPI:IPI00212268.1	RuvB like 1	50182	5.9861	184.392	5	34	14.2544	6.7488	55	8	0	20.2856	0.0122076	6.8769	0.3453	6658
IPI:IPI00198717.8	IPI:IPI00198717.8	Malate dehydrogenase cytoplasmic	36460	6.149	161.5	4	29	11.6766	9.2294	36	5	0	21.3641	0.0151571	9.1734	0.3347	2624
IPI:IPI00201969.1	IPI:IPI00201969.1	Vesicle amine transport protein 1 homolog T californica isoform CRA a	43091	6.1659	153.212	4	23	9.1584	2.8512	39	6	0	16.9731	0.013442	6.0614	0.2614	3528
IPI:IPI00203214.6	IPI:IPI00203214.6	Elongation factor 2	95222	6.3926	146.399	10	69	5.2448	15.7063	70	9	0	18.4413	0.0119883	5.8082	0.5534	3846
IPI:IPI00392657.1	IPI:IPI00392657.1	Uncharacterized protein	47728	6.2924	132.726	2	39	4.0816	17.5918	50	9	0	19.5385	0.0138205	0	0	17103
IPI:IPI00193568.3	IPI:IPI00193568.3	Isoform 4 of Dynamin 1 like protein	83167	6.6253	119.988	5	81	6.016	17.9847	82	15	0	21.0503	0.0145535	0	0	1391
IPI:IPI00231786.5	IPI:IPI00231786.5	NADP dependent malic enzyme	63962	6.5004	115.412	3	43	6.1189	6.2656	56	10	0	22.8621	0.0136739	5.7249	0.3664	8213
IPI:IPI00367451.1	IPI:IPI00367451.1	Pirin	32158	6.2311	115.331	1	23	4.4674	3.9113	15	3	0	20.6693	0.0117095	3.3825	0.1088	13019
IPI:IPI00200147.1	IPI:IPI00200147.1	60S acidic ribosomal protein P0	34193	5.8429	92.2152	1	20	3.1546	5.8755	24	4	0	16.8928	0.0140552	3.8541	0.1319	3009
IPI:IPI00421326.3	IPI:IPI00421326.3	DnaJ homolog subfamily B member 11	40469	5.8813	85.0579	3	27	11.4525	13.063	38	6	0	26.5921	0.0117807	7.3451	0.2974	18176
IPI:IPI00373289.1	IPI:IPI00373289.1	Coatomer subunit delta	57163	5.8147	75.8417	3	40	4.6967	22.0385	45	8	1	22.4489	0.0133982	10.2445	0.586	15470
IPI:IPI00193716.1	IPI:IPI00193716.1	Isovaleryl CoA dehydrogenase mitochondrial	46405	7.8415	74.2749	1	31	3.7736	10.9298	32	6	0	20.5522	0.0110972	10.5745	0.491	1418
IPI:IPI00471530.2	IPI:IPI00471530.2	Isoform 1 of Cytosol aminopeptidase	56114	6.8439	74.2013	1	42	1.7341	8.5502	45	8	0	24.1443	0.0133147	3.4921	0.1961	19097
IPI:IPI00366218.3	IPI:IPI00366218.3	T complex protein 1 subunit beta	57422	5.9903	66.9373	1	48	2.9907	6.6756	21	4	0	19.5685	0.0144558	4.9117	0.2822	12483
IPI:IPI00208917.4	IPI:IPI00208917.4	Alpha aminoadipic semialdehyde dehydrogenase	58711	7.7933	66.0376	1	36	2.5974	2.3225	23	4	0	24.2432	0.0105064	3.572	0.2098	5621
IPI:IPI00202549.1	IPI:IPI00202549.1	Isoform R type of Pyruvate kinase isozymes R L	62161	6.4678	62.5089	1	46	1.3937	13.3069	23	4	0	14.5109	0.0117695	0	0	3683
IPI:IPI00366416.2	IPI:IPI00366416.2	Uncharacterized protein	35411	9.473	61.404	1	22	3.0675	3.07	14	2	1	15.5501	0.0130175	6.8124	0.2414	12575
IPI:IPI00212314.5	IPI:IPI00212314.5	Moesin	67696	6.1155	54.7142	1	64	1.5598	10.7128	35	7	0	20.5654	0.0124017	2.5591	0.1733	6673
Injection 2
Accession	Entry	Description	mW (Da)	pI (pH)	PLGS Score	Peptides	Theoretical Peptides	Coverage (%)	Precursor RMS Mass Error (ppm)	Products	Digest Peptides	Modified Peptides	Products RMS Mass Error (ppm)	Products RMS RT Error (min)	Amount (fmol)	Amount (ngrams)	Protein ID
IPI:IPI00767147.1	IPI:IPI00767147.1	enolase 3	53889	5.7294	7242.93	39	37	47.0707	6.9773	415	23	0	14.1584	0.0103204	123.248	6.646	26036
IPI:IPI00213013.1	IPI:IPI00213013.1	Stress induced phosphoprotein 1	62530	6.3858	3407.09	59	61	59.116	11.2575	474	40	0	16.2918	0.0112294	60.43	3.7811	6861
IPI:IPI00231146.7	IPI:IPI00231146.7	Histidine triad nucleotide binding protein 1	13768	6.4102	2706.41	4	11	23.8095	5.5055	41	3	0	9.2981	0.00921306	63.3498	0.8728	7773
IPI:IPI00000000.0	IPI:IPI00000000.0	PYGM RABIT P00489 Glycogen phosphorylase muscle Oryctolagus cuniculus	97227	6.7941	2244.99	57	76	42.9419	12.108	451	34	1	13.6727	0.0115205	50	4.8645	0
IPI:IPI00391544.2	IPI:IPI00391544.2	Ester hydrolase C11orf54 homolog	34970	6.1608	1862.85	17	28	30.4762	4.5682	131	11	0	15.2062	0.0105762	27.038	0.9461	16831
IPI:IPI00327830.3	IPI:IPI00327830.3	Fatty acid binding protein epidermal	15049	6.9756	1784.15	12	13	59.2593	4.3952	110	8	0	17.2393	0.0112727	54.2934	0.8176	8812
IPI:IPI00895591.1	IPI:IPI00895591.1	glycogen phosphorylase muscle form	97226	6.6671	1662.6	48	76	35.0356	12.6923	369	27	1	14.1973	0.012039	0	0	31124
IPI:IPI00201060.4	IPI:IPI00201060.4	Prelamin A C	74278	6.5473	1569.49	39	74	44.0602	11.229	285	35	0	18.7074	0.0121221	33.9523	2.5235	3282
IPI:IPI00231737.5	IPI:IPI00231737.5	Aldose reductase	35774	6.2651	1556.66	19	24	41.4557	16.4195	141	14	0	15.5797	0.0128219	26.7994	0.9593	8182
IPI:IPI00470317.5	IPI:IPI00470317.5	Elongation factor 1 gamma	50029	6.303	1502.25	34	37	37.5286	7.8178	263	18	0	14.4345	0.0120298	48.1	2.4079	19075
IPI:IPI00190240.1	IPI:IPI00190240.1	Ubiquitin 40S ribosomal protein S27a	17939	10.0274	1477.93	4	10	19.8718	10.5326	24	4	0	20.97	0.00966443	0	0	588
IPI:IPI00454367.3	IPI:IPI00454367.3	Lmna protein	50570	6.6619	1402.13	25	48	45.9276	11.5268	203	23	0	19.1967	0.0121859	0	0	18651
IPI:IPI00213396.2	IPI:IPI00213396.2	40S ribosomal protein S12	14555	8.3937	1255.99	4	13	17.4242	23.8147	23	3	0	16.5425	0.0124092	0	0	6959
IPI:IPI00372826.3	IPI:IPI00372826.3	splicing factor arginine serine rich 3	19317	12.0414	1185.59	7	14	26.2195	6.2451	41	4	0	12.2948	0.0122033	0	0	15234
IPI:IPI00421428.9	IPI:IPI00421428.9	Phosphoglycerate mutase 1	28813	6.7861	1170.05	14	20	47.6378	6.0584	112	10	0	19.3277	0.011634	22.2301	0.6409	18251
IPI:IPI00193854.4	IPI:IPI00193854.4	Pterin 4 alpha carbinolamine dehydratase	11992	6.3278	1127.97	8	11	24.0385	7.3303	64	3	0	14.1765	0.0112265	44.1177	0.5294	1447
IPI:IPI00190377.2	IPI:IPI00190377.2	Transaldolase	37436	6.6425	1076.94	27	30	49.5549	13.1657	162	20	0	16.5912	0.011637	27.0773	1.0143	610
IPI:IPI00207184.1	IPI:IPI00207184.1	Endoplasmic reticulum resident protein 29	28556	6.2305	995.5	10	20	30	5.6131	80	8	0	15.9836	0.0150867	21.0606	0.6018	5073
IPI:IPI00372388.1	IPI:IPI00372388.1	T complex protein 1 subunit gamma	60608	6.2032	893.291	35	49	47.156	12.4429	223	28	0	19.3371	0.0119659	21.2718	1.2901	15039
IPI:IPI00464805.2	IPI:IPI00464805.2	Poly RC binding protein 2	38555	6.3463	878.412	7	24	28.2192	3.7591	49	7	0	17.8168	0.0100741	18.2886	0.7056	18969
IPI:IPI00608171.1	IPI:IPI00608171.1	Pcbp2 protein	35324	8.0054	867.597	6	23	23.8806	3.0077	45	6	0	17.4633	0.0101574	0	0	24082
IPI:IPI00208193.1	IPI:IPI00208193.1	Nucleic acid binding factor pRM10	33793	9.6495	756.924	9	27	25.1678	6.0491	65	7	0	16.9941	0.013189	0	0	5411
IPI:IPI00211317.1	IPI:IPI00211317.1	Dynein light chain 2 cytoplasmic	10343	7.2422	750.356	4	7	32.5843	5.8427	23	3	0	16.3777	0.0116087	14.759	0.1528	6434
IPI:IPI00371270.1	IPI:IPI00371270.1	Proliferation associated 2G4 isoform CRA a	43629	6.4167	715.14	20	32	40.3553	6.6408	137	15	0	15.5585	0.0140315	25.1498	1.098	14567
IPI:IPI00191748.3	IPI:IPI00191748.3	Proteasome subunit alpha type 1	29498	6.1487	713.943	28	25	56.2738	6.7763	152	17	0	18.7206	0.0142337	17.2821	0.5101	948
IPI:IPI00372854.5	IPI:IPI00372854.5	Uncharacterized protein	36846	6.3999	690.888	10	22	17.341	4.3174	74	7	0	16.6641	0.0121269	11.6814	0.4307	15252
IPI:IPI00326888.4	IPI:IPI00326888.4	Secretogranin 1	77489	4.7842	675.577	15	72	14.8148	19.1301	153	11	0	16.7302	0.0111429	55.7432	4.3221	8696
IPI:IPI00950005.1	IPI:IPI00950005.1	Uncharacterized protein Fragment	37328	5.4692	628.86	10	21	11.747	9.4294	80	5	0	13.7578	0.0100356	0	0	33938
IPI:IPI00476295.7	IPI:IPI00476295.7	Adenosylhomocysteinase	47507	6.0639	601.04	21	35	37.963	6.5365	137	17	0	18.0702	0.0121388	16.9757	0.807	19600
IPI:IPI00951777.1	IPI:IPI00951777.1	Uncharacterized protein Fragment	19821	8.8488	589.941	3	16	9.0909	9.7536	21	2	0	19.5422	0.00714417	0	0	35671
IPI:IPI00204772.4	IPI:IPI00204772.4	Pre mRNA processing factor 19	57266	6.1404	574.541	14	29	21.9885	17.301	92	10	0	20.301	0.0121951	20.8138	1.1927	4314
IPI:IPI00560533.3	IPI:IPI00560533.3	Hypoxanthine guanine phosphoribosyltransferase	24461	6.0696	530.38	7	19	31.6514	3.7804	51	6	0	18.2555	0.0102594	7.9568	0.1948	21340
IPI:IPI00189819.1	IPI:IPI00189819.1	Actin cytoplasmic 1	41709	5.142	496.038	5	34	17.6	13.7925	37	6	0	21.3167	0.0136334	10.2744	0.4288	497
IPI:IPI00370315.1	IPI:IPI00370315.1	Eukaryotic translation initiation factor 4H	27307	7.1977	486.094	8	32	27.8226	6.9006	43	6	0	21.4136	0.0120195	13.003	0.3553	14146
IPI:IPI00327144.7	IPI:IPI00327144.7	Cofilin 1	18520	8.2196	457.087	7	19	24.0964	6.0382	41	5	0	19.7293	0.0114712	8.8464	0.1639	8732
IPI:IPI00371236.3	IPI:IPI00371236.3	Elongation factor Tu mitochondrial	49491	7.3229	449.807	20	40	33.8496	6.5146	117	16	0	18.4991	0.0124174	21.0403	1.042	14552
IPI:IPI00206224.1	IPI:IPI00206224.1	Aspartyl tRNA synthetase cytoplasmic	57090	5.9896	442.334	19	46	34.7305	6.0221	119	18	0	15.6839	0.0129067	13.3934	0.7651	4752
IPI:IPI00372857.1	IPI:IPI00372857.1	SAR1 homolog A	22384	6.2342	433.915	4	18	15.6566	6.4152	35	3	0	16.8567	0.00975294	9.4483	0.2116	15254
IPI:IPI00870112.1	IPI:IPI00870112.1	Dihydropyrimidinase related protein 2	62238	5.9229	414.905	11	43	23.2517	12.1104	91	12	0	17.5139	0.0126708	14.227	0.886	30527
IPI:IPI00324741.3	IPI:IPI00324741.3	Protein disulfide isomerase A3	56587	5.8068	363.989	10	53	18.0198	19.389	72	12	0	20.6439	0.0137966	10.6927	0.6055	8474
IPI:IPI00565591.3	IPI:IPI00565591.3	Uncharacterized protein	18951	7.8019	358.612	5	15	23.5955	16.9339	34	5	0	22.4428	0.0147284	4.7925	0.0909	22731
IPI:IPI00212767.1	IPI:IPI00212767.1	Anionic trypsin 1	25942	4.517	347.485	1	7	8.1301	2.4711	23	1	0	17.1948	0.00813396	47.8381	1.2419	6798
IPI:IPI00362072.2	IPI:IPI00362072.2	Actin related protein 2	44705	6.2957	335.337	4	23	12.9442	4.2902	27	4	0	15.0221	0.0105617	0	0	10679
IPI:IPI00208277.1	IPI:IPI00208277.1	28 kDa heat and acid stable phosphoprotein	20592	7.6351	329.449	5	16	24.8619	21.7611	30	5	0	21.8875	0.0117971	8.1241	0.1674	5464
IPI:IPI00191216.1	IPI:IPI00191216.1	Uncharacterized protein	44489	6.2595	325.344	8	18	17.8744	20.0203	57	9	0	18.348	0.0126905	13.5547	0.6034	816
IPI:IPI00869806.1	IPI:IPI00869806.1	Alpha centractin	42586	6.1838	325.045	6	31	16.7553	2.1298	41	6	0	18.2469	0.0145901	13.1496	0.5604	30425
IPI:IPI00191501.1	IPI:IPI00191501.1	Proteasome subunit alpha type 6	27381	6.3613	318.638	5	20	22.3577	5.2793	29	5	0	19.6514	0.0112369	13.474	0.3692	886
IPI:IPI00471908.6	IPI:IPI00471908.6	Asparagine synthetase glutamine hydrolyzing	64205	5.9938	302.248	9	47	16.0428	4.0199	63	9	0	18.1121	0.0125879	12.7473	0.819	19286
IPI:IPI00231038.4	IPI:IPI00231038.4	26S proteasome non ATPase regulatory subunit 9	24813	6.4367	301.868	3	21	14.8649	3.7214	26	3	0	21.1343	0.0126141	7.7423	0.1922	7704
IPI:IPI00210264.3	IPI:IPI00210264.3	Glutathione S transferase omega 1	27650	6.2554	301.464	5	21	12.8631	18.7622	32	6	0	20.8731	0.0132791	6.3851	0.1767	6109
IPI:IPI00206172.2	IPI:IPI00206172.2	Isoform 1 of Mitogen activated protein kinase 3	43053	6.1425	274.887	8	32	25.2632	13.4415	51	10	0	23.5834	0.0145116	8.7621	0.3775	4736
IPI:IPI00766649.1	IPI:IPI00766649.1	Uncharacterized protein	28152	6.4389	271.314	5	22	22.9508	3.7619	28	5	0	20.8532	0.0114005	8.838	0.249	25857
IPI:IPI00231767.5	IPI:IPI00231767.5	Triosephosphate isomerase	26831	6.9937	254.465	6	21	34.9398	17.5898	27	7	0	23.2629	0.00939078	4.1368	0.1111	8199
IPI:IPI00365672.1	IPI:IPI00365672.1	Phospholipase D3	54364	6.0612	244.735	5	25	11.2705	16.676	35	5	0	17.5526	0.0131523	13.5137	0.7351	12211
IPI:IPI00656385.1	IPI:IPI00656385.1	Eukaryotic initiation factor 4A III	46811	6.2933	228.468	9	48	19.2214	20.7137	76	11	0	20.432	0.0113531	11.4948	0.5384	24262
IPI:IPI00208038.1	IPI:IPI00208038.1	Eukaryotic translation initiation factor 3 subunit H	39880	6.1992	205.84	5	28	14.2045	2.7305	37	5	0	19.1505	0.0130527	7.2548	0.2895	5332
IPI:IPI00780332.1	IPI:IPI00780332.1	phosphoglucomutase 1	61351	6.1214	204.742	10	45	17.6157	9.049	71	10	0	17.9128	0.013422	10.3306	0.6342	28728
IPI:IPI00198717.8	IPI:IPI00198717.8	Malate dehydrogenase cytoplasmic	36460	6.149	201.435	3	29	10.7784	4.8366	23	4	0	17.3831	0.0162975	9.6683	0.3527	2624
IPI:IPI00215349.5	IPI:IPI00215349.5	WD repeat containing protein 1	66139	6.1479	197.755	9	43	13.2013	8.9208	66	11	0	18.0397	0.0133157	14.784	0.9784	7471
IPI:IPI00200147.1	IPI:IPI00200147.1	60S acidic ribosomal protein P0	34193	5.8429	187.332	4	20	22.7129	25.6508	29	5	0	22.4314	0.0146185	5.905	0.202	3009
IPI:IPI00326561.3	IPI:IPI00326561.3	Delta 3 5 Delta 2 4 dienoyl CoA isomerase mitochondrial	36148	7.9958	185.594	9	31	14.6789	9.1284	44	5	0	16.0386	0.0140583	12.0509	0.4359	8662
IPI:IPI00765842.4	IPI:IPI00765842.4	Uncharacterized protein	53985	8.3156	178.3	10	44	23.299	18.0541	69	12	0	23.2867	0.0156246	10.389	0.5612	25560
IPI:IPI00231786.5	IPI:IPI00231786.5	NADP dependent malic enzyme	63962	6.5004	177.01	5	43	10.1399	25.7578	46	8	0	21.8062	0.0122558	4.7536	0.3042	8213
IPI:IPI00231148.8	IPI:IPI00231148.8	Glycerol 3 phosphate dehydrogenase NAD cytoplasmic	37428	6.1516	170.019	9	28	20.6304	18.1229	52	8	0	19.3516	0.0130752	12.3567	0.4628	7774
IPI:IPI00192541.4	IPI:IPI00192541.4	AH receptor interacting protein	37575	6.0736	149.609	4	27	13.9394	18.5161	34	6	0	21.5382	0.0175702	5.5099	0.2072	1176
IPI:IPI00215093.1	IPI:IPI00215093.1	2 oxoglutarate dehydrogenase mitochondrial	116221	6.2975	142.563	12	70	12.7077	9.93	91	16	0	20.5162	0.0135595	0	0	7390
IPI:IPI00212268.1	IPI:IPI00212268.1	RuvB like 1	50182	5.9861	128.802	4	34	12.0614	3.5996	28	4	0	19.0223	0.0105749	4.6158	0.2318	6658
IPI:IPI00203214.6	IPI:IPI00203214.6	Elongation factor 2	95222	6.3926	122.924	9	69	7.1096	15.8926	90	16	0	21.8191	0.0142843	6.6688	0.6354	3846
IPI:IPI00411177.3	IPI:IPI00411177.3	Uncharacterized protein Fragment	28513	6.0948	122.8	3	19	8.5938	20.8684	21	4	0	23.9631	0.0189401	0.7972	0.0227	17748
IPI:IPI00201969.1	IPI:IPI00201969.1	Vesicle amine transport protein 1 homolog T californica isoform CRA a	43091	6.1659	119.518	2	23	6.1881	16.295	28	5	0	18.4228	0.0143803	5.8851	0.2538	3528
IPI:IPI00780927.2	IPI:IPI00780927.2	splicing factor arginine serine rich 1B	27727	10.6003	107.407	3	29	13.7097	29.9369	19	4	0	17.0542	0.0125955	3.5206	0.0977	29028
IPI:IPI00471530.2	IPI:IPI00471530.2	Isoform 1 of Cytosol aminopeptidase	56114	6.8439	96.4171	1	42	1.7341	7.0036	47	8	0	23.4161	0.0138045	4.5432	0.2551	19097
IPI:IPI00208917.4	IPI:IPI00208917.4	Alpha aminoadipic semialdehyde dehydrogenase	58711	7.7933	91.6837	2	36	4.6382	22.0886	36	7	0	22.1955	0.0129416	5.4769	0.3218	5621
IPI:IPI00421326.3	IPI:IPI00421326.3	DnaJ homolog subfamily B member 11	40469	5.8813	88.178	2	27	6.9832	3.3232	40	5	0	20.708	0.013696	6.7232	0.2723	18176
IPI:IPI00392657.1	IPI:IPI00392657.1	Uncharacterized protein	47728	6.2924	83.3246	1	39	1.8141	11.3306	33	6	0	22.6429	0.0152964	0	0	17103
IPI:IPI00876578.1	IPI:IPI00876578.1	Multiple inositol polyphosphate phosphatase 1	54554	6.4493	82.11	4	37	6.0291	9.306	25	6	0	21.1683	0.0149819	2.4602	0.1343	30850
IPI:IPI00206227.1	IPI:IPI00206227.1	Heart and neural crest derivatives expressed protein 2	23651	9.5213	81.6464	1	14	3.2258	4.4734	7	1	0	10.7289	0.0154984	39.3538	0.9313	4755
IPI:IPI00776957.2	IPI:IPI00776957.2	Uncharacterized protein	31701	9.6434	71.0881	1	31	4.1812	5.4862	36	6	0	14.1564	0.0141126	3.8811	0.1231	27120
IPI:IPI00373233.4	IPI:IPI00373233.4	Atpase class I type 8B member 2	116791	6.0624	70.6694	1	51	1.3575	17.6703	47	8	0	23.3955	0.0133627	2.6411	0.3086	15438
IPI:IPI00231827.6	IPI:IPI00231827.6	Nucleolin isoform CRA c	77230	4.4592	65.7745	3	57	4.0616	25.7581	39	9	0	26.1265	0.0157499	0	0	8242
IPI:IPI00193568.3	IPI:IPI00193568.3	Isoform 4 of Dynamin 1 like protein	83167	6.6253	65.5051	2	81	2.139	23.375	51	10	0	23.3619	0.0122904	0	0	1391
IPI:IPI00361890.3	IPI:IPI00361890.3	Uridine phosphorylase 1 isoform CRA a	34091	6.2646	64.4313	1	24	3.2051	6.3553	15	3	0	17.688	0.0173537	5.8792	0.2006	10618
IPI:IPI00212314.5	IPI:IPI00212314.5	Moesin	67696	6.1155	61.6335	1	64	1.5598	21.597	39	10	0	26.8525	0.0143852	2.7845	0.1886	6673
IPI:IPI00464693.1	IPI:IPI00464693.1	Dnase1l1 protein	34778	8.0914	56.8741	1	29	4.886	10.9441	13	1	0	29.4485	0.00721015	7.9123	0.2754	18901
IPI:IPI00373289.1	IPI:IPI00373289.1	Coatomer subunit delta	57163	5.8147	55.7554	2	40	2.1526	5.6891	39	7	0	20.5884	0.0119816	4.5624	0.261	15470
IPI:IPI00781881.1	IPI:IPI00781881.1	Werner syndrome ATP dependent helicase homolog isoform 1	157174	6.0352	43.4785	1	112	0.5	12.596	46	10	0	26.5374	0.0146927	0	0	29501
IPI:IPI00188079.6	IPI:IPI00188079.6	Uncharacterized protein Fragment	143327	9.4259	37.0975	1	180	0.6792	27.7001	87	20	0	25.3286	0.0145104	0	0	94
Injection 3
Accession	Entry	Description	mW (Da)	pI (pH)	PLGS Score	Peptides	Theoretical Peptides	Coverage (%)	Precursor RMS Mass Error (ppm)	Products	Digest Peptides	Modified Peptides	Products RMS Mass Error (ppm)	Products RMS RT Error (min)	Amount (fmol)	Amount (ngrams)	Protein ID
IPI:IPI00464815.11	IPI:IPI00464815.11	Alpha enolase	47098	6.1377	8165.47	35	31	40.553	6.5513	381	19	0	12.8905	0.0107925	136.236	6.4205	18975
IPI:IPI00213013.1	IPI:IPI00213013.1	Stress induced phosphoprotein 1	62530	6.3858	2738.92	63	61	56.7219	12.1553	474	41	0	16.2767	0.0105021	74.6398	4.6702	6861
IPI:IPI00231146.7	IPI:IPI00231146.7	Histidine triad nucleotide binding protein 1	13768	6.4102	2600.97	4	11	23.0159	4.213	44	3	0	11.8191	0.0102895	77.4701	1.0673	7773
IPI:IPI00201060.4	IPI:IPI00201060.4	Prelamin A C	74278	6.5473	2168.14	36	74	41.6541	13.2151	287	31	0	16.5898	0.0125157	39.325	2.9228	3282
IPI:IPI00213613.2	IPI:IPI00213613.2	Uncharacterized protein	71958	8.8702	2001.4	30	72	37.0313	14.0247	235	27	0	17.1947	0.0128042	21.0956	1.5189	7039
IPI:IPI00000000.0	IPI:IPI00000000.0	PYGM RABIT P00489 Glycogen phosphorylase muscle Oryctolagus cuniculus	97227	6.7941	1857.86	40	76	39.0273	11.8286	365	31	0	15.9298	0.0104763	50	4.8645	0
IPI:IPI00193854.4	IPI:IPI00193854.4	Pterin 4 alpha carbinolamine dehydratase	11992	6.3278	1740.49	12	11	30.7692	8.9525	93	4	0	11.9925	0.0133264	53.9089	0.6469	1447
IPI:IPI00327830.3	IPI:IPI00327830.3	Fatty acid binding protein epidermal	15049	6.9756	1594.39	14	13	59.2593	4.6523	112	8	0	17.4863	0.0110449	61.2325	0.9221	8812
IPI:IPI00470317.5	IPI:IPI00470317.5	Elongation factor 1 gamma	50029	6.303	1505.23	32	37	30.2059	5.6722	263	15	0	14.047	0.0112003	54.3939	2.723	19075
IPI:IPI00231737.5	IPI:IPI00231737.5	Aldose reductase	35774	6.2651	1504.38	23	24	40.8228	5.2904	148	14	0	16.1408	0.014529	29.2097	1.0456	8182
IPI:IPI00391544.2	IPI:IPI00391544.2	Ester hydrolase C11orf54 homolog	34970	6.1608	1419.47	16	28	32.6984	5.7426	128	11	0	13.7707	0.0108839	31.5193	1.103	16831
IPI:IPI00957678.1	IPI:IPI00957678.1	ribosomal protein S12 like	14491	6.3373	1396.65	11	18	37.8788	19.5286	73	6	0	18.3085	0.00958752	32.404	0.4699	36927
IPI:IPI00895591.1	IPI:IPI00895591.1	glycogen phosphorylase muscle form	97226	6.6671	1224.71	32	76	31.7102	13.0813	289	25	0	17.6713	0.010938	1.4183	0.138	31124
IPI:IPI00207184.1	IPI:IPI00207184.1	Endoplasmic reticulum resident protein 29	28556	6.2305	1017.18	8	20	27.3077	4.1858	64	7	0	17.6366	0.012367	24.0691	0.6878	5073
IPI:IPI00190377.2	IPI:IPI00190377.2	Transaldolase	37436	6.6425	994.672	22	30	41.8398	5.6782	152	15	1	17.1547	0.0117457	30.3986	1.1387	610
IPI:IPI00372388.1	IPI:IPI00372388.1	T complex protein 1 subunit gamma	60608	6.2032	987.876	34	49	42.7523	6.1597	219	27	1	18.0967	0.0120284	48.7606	2.9572	15039
IPI:IPI00190240.1	IPI:IPI00190240.1	Ubiquitin 40S ribosomal protein S27a	17939	10.0274	938.441	6	10	26.9231	7.4185	39	5	0	15.6232	0.0139144	0	0	588
IPI:IPI00191748.3	IPI:IPI00191748.3	Proteasome subunit alpha type 1	29498	6.1487	850.444	24	25	50.1901	6.1321	144	15	0	17.3076	0.0131608	17.7578	0.5242	948
IPI:IPI00208193.1	IPI:IPI00208193.1	Nucleic acid binding factor pRM10	33793	9.6495	789.507	8	27	24.4966	21.4217	61	7	0	14.466	0.0105556	0	0	5411
IPI:IPI00190181.4	IPI:IPI00190181.4	Glycogen phosphorylase muscle form	97211	6.9456	779.896	24	75	24.4656	9.9812	219	19	0	16.8118	0.0108955	5.7544	0.5598	573
IPI:IPI00371270.1	IPI:IPI00371270.1	Proliferation associated 2G4 isoform CRA a	43629	6.4167	729.735	19	32	32.4873	15.0592	138	15	0	17.8146	0.0133876	29.9279	1.3066	14567
IPI:IPI00372826.3	IPI:IPI00372826.3	splicing factor arginine serine rich 3	19317	12.0414	713.146	5	14	25	7.6129	27	4	0	12.3341	0.0118561	0	0	15234
IPI:IPI00421428.9	IPI:IPI00421428.9	Phosphoglycerate mutase 1	28813	6.7861	709.472	10	20	38.5827	5.9502	91	8	0	17.6095	0.0118554	25.501	0.7352	18251
IPI:IPI00950005.1	IPI:IPI00950005.1	Uncharacterized protein Fragment	37328	5.4692	698.719	12	21	15.3614	4.285	100	6	0	15.7373	0.00803886	1.297	0.0484	33938
IPI:IPI00951777.1	IPI:IPI00951777.1	Uncharacterized protein Fragment	19821	8.8488	673.282	4	16	12.5	3.7387	23	3	0	16.1495	0.00817525	0	0	35671
IPI:IPI00357945.2	IPI:IPI00357945.2	Phosphorylase	96713	6.4413	640.334	13	74	14.1844	6.3317	112	12	0	14.1073	0.00929395	4.3041	0.4165	9040
IPI:IPI00464805.2	IPI:IPI00464805.2	Poly RC binding protein 2	38555	6.3463	631.652	8	24	24.9315	5.8915	49	7	0	17.2083	0.0115814	17.542	0.6768	18969
IPI:IPI00326888.4	IPI:IPI00326888.4	Secretogranin 1	77489	4.7842	628.352	13	72	13.037	18.4196	143	10	0	17.0009	0.0108286	55.1928	4.2794	8696
IPI:IPI00608171.1	IPI:IPI00608171.1	Pcbp2 protein	35324	8.0054	619.542	7	23	20.2985	5.294	45	6	0	15.3732	0.011982	0	0	24082
IPI:IPI00371236.3	IPI:IPI00371236.3	Elongation factor Tu mitochondrial	49491	7.3229	580.05	19	40	30.9735	11.558	133	14	0	16.0928	0.0118917	24.9523	1.2357	14552
IPI:IPI00870112.1	IPI:IPI00870112.1	Dihydropyrimidinase related protein 2	62238	5.9229	549.187	12	43	24.3007	4.0938	113	13	0	18.0552	0.0137074	17.4921	1.0894	30527
IPI:IPI00370315.1	IPI:IPI00370315.1	Eukaryotic translation initiation factor 4H	27307	7.1977	504.653	7	32	23.7903	19.7258	49	6	0	22.3605	0.01298	0	0	14146
IPI:IPI00476295.7	IPI:IPI00476295.7	Adenosylhomocysteinase	47507	6.0639	504.036	19	35	25.9259	3.7367	104	11	0	16.2451	0.00936623	20.3349	0.9667	19600
IPI:IPI00208277.1	IPI:IPI00208277.1	28 kDa heat and acid stable phosphoprotein	20592	7.6351	476.865	4	16	31.4917	16.1455	25	5	0	20.1428	0.0125588	7.4175	0.1528	5464
IPI:IPI00204772.4	IPI:IPI00204772.4	Pre mRNA processing factor 19	57266	6.1404	472.085	15	29	21.4149	9.0098	101	10	0	18.4109	0.0123304	24.0469	1.3779	4314
IPI:IPI00201444.1	IPI:IPI00201444.1	Dynein light chain 1 cytoplasmic	10359	7.2241	451.457	4	7	24.7191	12.2653	37	3	0	22.2889	0.0119349	18.2644	0.1893	3397
IPI:IPI00565591.3	IPI:IPI00565591.3	Uncharacterized protein	18951	7.8019	437.218	5	15	33.7079	7.5079	43	6	0	20.5987	0.0120212	10.3437	0.1961	22731
IPI:IPI00560533.3	IPI:IPI00560533.3	Hypoxanthine guanine phosphoribosyltransferase	24461	6.0696	436.852	9	19	22.9358	5.6178	53	6	0	18.544	0.0154968	8.1472	0.1994	21340
IPI:IPI00189819.1	IPI:IPI00189819.1	Actin cytoplasmic 1	41709	5.142	393.295	8	34	22.9333	26.9997	49	8	0	26.0494	0.0141933	10.8018	0.4508	497
IPI:IPI00191501.1	IPI:IPI00191501.1	Proteasome subunit alpha type 6	27381	6.3613	392.867	7	20	22.3577	24.7433	41	6	0	17.5695	0.0130301	12.3864	0.3394	886
IPI:IPI00206224.1	IPI:IPI00206224.1	Aspartyl tRNA synthetase cytoplasmic	57090	5.9896	391.119	17	46	29.3413	16.5371	119	18	0	18.0154	0.0124291	16.6928	0.9536	4752
IPI:IPI00372857.1	IPI:IPI00372857.1	SAR1 homolog A	22384	6.2342	384.398	4	18	19.697	12.7844	38	5	0	21.2998	0.0136236	9.4454	0.2116	15254
IPI:IPI00212767.1	IPI:IPI00212767.1	Anionic trypsin 1	25942	4.517	376.597	1	7	8.1301	2.1093	17	1	0	14.6938	0.00936104	41.5191	1.0778	6798
IPI:IPI00365672.1	IPI:IPI00365672.1	Phospholipase D3	54364	6.0612	318.742	6	25	10.4508	8.069	36	5	0	15.4498	0.0110189	15.0708	0.8198	12211
IPI:IPI00324741.3	IPI:IPI00324741.3	Protein disulfide isomerase A3	56587	5.8068	297.574	15	53	22.1782	7.6677	73	10	0	19.3256	0.0157551	14.2711	0.8081	8474
IPI:IPI00206227.1	IPI:IPI00206227.1	Heart and neural crest derivatives expressed protein 2	23651	9.5213	291.582	3	14	8.7558	9.8053	19	3	0	18.2677	0.0175904	23.1557	0.548	4755
IPI:IPI00421395.1	IPI:IPI00421395.1	LRRGT00192	33803	9.0064	262.226	6	24	11.8243	6.6615	34	4	0	19.3288	0.0117234	0	0	18224
IPI:IPI00206172.2	IPI:IPI00206172.2	Isoform 1 of Mitogen activated protein kinase 3	43053	6.1425	261.259	7	32	17.8947	22.1344	39	7	0	19.9014	0.0131196	11.6535	0.502	4736
IPI:IPI00372854.5	IPI:IPI00372854.5	Uncharacterized protein	36846	6.3999	247.087	5	22	12.7168	7.4187	55	6	0	16.9611	0.0136393	14.0426	0.5177	15252
IPI:IPI00231038.4	IPI:IPI00231038.4	26S proteasome non ATPase regulatory subunit 9	24813	6.4367	241.254	2	21	10.8108	3.9293	24	3	1	21.7331	0.0112739	7.5346	0.1871	7704
IPI:IPI00471908.6	IPI:IPI00471908.6	Asparagine synthetase glutamine hydrolyzing	64205	5.9938	234.407	11	47	16.0428	4.8577	75	12	0	17.7179	0.0146421	18.9832	1.2196	19286
IPI:IPI00215349.5	IPI:IPI00215349.5	WD repeat containing protein 1	66139	6.1479	230.62	10	43	13.0363	17.1811	76	13	0	19.8702	0.0122927	16.099	1.0655	7471
IPI:IPI00191216.1	IPI:IPI00191216.1	Uncharacterized protein	44489	6.2595	227.496	7	18	17.8744	11.4312	48	9	0	20.9122	0.0109087	14.1999	0.6321	816
IPI:IPI00362072.2	IPI:IPI00362072.2	Actin related protein 2	44705	6.2957	226.817	7	23	16.7513	11.3081	50	8	0	17.7797	0.0169337	16.5434	0.74	10679
IPI:IPI00780332.1	IPI:IPI00780332.1	phosphoglucomutase 1	61351	6.1214	222.039	9	45	20.4626	7.7369	73	11	0	19.6077	0.0154444	9.9999	0.6139	28728
IPI:IPI00365946.3	IPI:IPI00365946.3	SAP domain containing ribonucleoprotein	23590	6.2893	214.87	5	16	17.1429	6.2026	24	3	0	15.3157	0.0142805	8.6558	0.2043	12352
IPI:IPI00869806.1	IPI:IPI00869806.1	Alpha centractin	42586	6.1838	202.605	8	31	17.2872	7.7171	54	6	0	19.2503	0.0138234	22.0401	0.9392	30425
IPI:IPI00326561.3	IPI:IPI00326561.3	Delta 3 5 Delta 2 4 dienoyl CoA isomerase mitochondrial	36148	7.9958	200.853	11	31	19.8777	22.6116	71	9	0	21.9674	0.0141702	14.1665	0.5124	8662
IPI:IPI00231148.8	IPI:IPI00231148.8	Glycerol 3 phosphate dehydrogenase NAD cytoplasmic	37428	6.1516	198.691	12	28	20.3438	4.0022	69	9	1	16.417	0.0125178	11.5431	0.4323	7774
IPI:IPI00198717.8	IPI:IPI00198717.8	Malate dehydrogenase cytoplasmic	36460	6.149	171.614	4	29	11.6766	14.9375	40	7	0	21.2298	0.0218828	9.5128	0.3471	2624
IPI:IPI00285606.6	IPI:IPI00285606.6	Isoform 1 of Cell division control protein 42 homolog	21245	6.1533	162.575	1	13	5.7592	0.6427	8	1	0	14.6528	0.0105433	9.4342	0.2006	8365
IPI:IPI00208038.1	IPI:IPI00208038.1	Eukaryotic translation initiation factor 3 subunit H	39880	6.1992	156.336	3	28	10.7955	7.8533	35	6	0	23.3423	0.0121653	6.0332	0.2408	5332
IPI:IPI00201969.1	IPI:IPI00201969.1	Vesicle amine transport protein 1 homolog T californica isoform CRA a	43091	6.1659	147.512	3	23	9.1584	21.9806	33	6	0	25.8925	0.0113252	5.9669	0.2573	3528
IPI:IPI00950733.1	IPI:IPI00950733.1	Uncharacterized protein	118097	6.3951	143.519	8	72	8.1888	14.4005	82	14	0	22.7711	0.0132507	16.8866	1.9955	34655
IPI:IPI00208348.1	IPI:IPI00208348.1	Pyridoxal kinase	34885	6.3384	141.97	4	21	12.1795	10.3579	28	4	0	23.6469	0.0129236	4.9359	0.1723	5494
IPI:IPI00210264.3	IPI:IPI00210264.3	Glutathione S transferase omega 1	27650	6.2554	129.324	3	21	7.8838	6.8386	19	3	0	18.9347	0.0132535	6.9646	0.1927	6109
IPI:IPI00765842.4	IPI:IPI00765842.4	Uncharacterized protein	53985	8.3156	126.854	3	44	7.2165	19.1989	39	7	0	21.5451	0.0137059	0	0	25560
IPI:IPI00203214.6	IPI:IPI00203214.6	Elongation factor 2	95222	6.3926	124.175	7	69	6.4103	6.9784	64	11	0	20.3984	0.0116361	9.8198	0.9357	3846
IPI:IPI00373289.1	IPI:IPI00373289.1	Coatomer subunit delta	57163	5.8147	117.312	5	40	8.4149	17.7177	47	8	0	19.5773	0.0150302	10.2539	0.5865	15470
IPI:IPI00192541.4	IPI:IPI00192541.4	AH receptor interacting protein	37575	6.0736	106.34	2	27	7.2727	2.323	23	4	0	24.3727	0.0144052	4.3146	0.1622	1176
IPI:IPI00656385.1	IPI:IPI00656385.1	Eukaryotic initiation factor 4A III	46811	6.2933	102.213	3	48	7.5426	6.4407	48	7	0	19.0414	0.0116595	12.8612	0.6024	24262
IPI:IPI00231767.5	IPI:IPI00231767.5	Triosephosphate isomerase	26831	6.9937	99.5572	1	21	6.0241	21.5524	22	5	0	23.7343	0.0150643	1.2814	0.0344	8199
IPI:IPI00471530.2	IPI:IPI00471530.2	Isoform 1 of Cytosol aminopeptidase	56114	6.8439	95.8404	2	42	2.3121	17.6595	41	8	0	22.6947	0.0114566	7.1288	0.4003	19097
IPI:IPI00388301.4	IPI:IPI00388301.4	Uncharacterized protein	80894	7.0358	83.8307	3	81	4.0111	27.706	69	13	0	24.2917	0.0163492	4.1136	0.333	16070
IPI:IPI00392657.1	IPI:IPI00392657.1	Uncharacterized protein	47728	6.2924	73.3796	1	39	2.4943	4.4398	23	4	0	18.1947	0.0131102	0	0	17103
IPI:IPI00951677.1	IPI:IPI00951677.1	Trio and actin binding protein isoform 1b Fragment	61734	6.1542	52.7789	1	54	1.6636	20.7337	24	5	0	21.9657	0.0126847	5.839	0.3607	35573

## Sheet: Fraction 8
Injection 1
Accession	Entry	Description	mW (Da)	pI (pH)	PLGS Score	Peptides	Theoretical Peptides	Coverage (%)	Precursor RMS Mass Error (ppm)	Products	Digest Peptides	Modified Peptides	Products RMS Mass Error (ppm)	Products RMS RT Error (min)	Amount (fmol)	Amount (ngrams)	Protein ID
IPI:IPI00969317.1	IPI:IPI00969317.1	Ubiquitin 60S ribosomal protein L40	14718	10.2647	32073.9	43	9	69.5313	11.1784	324	19	0	16.1276	0.0158141	152.465	2.2456	39357
IPI:IPI00190240.1	IPI:IPI00190240.1	Ubiquitin 40S ribosomal protein S27a	17939	10.0274	32063.8	41	10	46.1538	10.6906	316	17	0	15.3395	0.0157105	0	0	588
IPI:IPI00325189.4	IPI:IPI00325189.4	Nucleoside diphosphate kinase B	17271	7.3176	23405.7	33	14	69.0789	6.205	322	11	0	10.9063	0.00967211	238.285	4.1183	8520
IPI:IPI00421428.9	IPI:IPI00421428.9	Phosphoglycerate mutase 1	28813	6.7861	20608.1	40	20	58.2677	6.7282	397	17	0	15.0603	0.00929286	121.385	3.4998	18251
IPI:IPI00194404.5	IPI:IPI00194404.5	Nucleoside diphosphate kinase A	17181	5.9084	19876.7	22	16	40.1316	6.6411	255	6	0	11.0674	0.0100513	0	0	1575
IPI:IPI00324633.2	IPI:IPI00324633.2	Glutamate dehydrogenase 1 mitochondrial	61377	7.9801	12121.3	48	44	51.6129	9.267	372	25	0	16.8682	0.0126357	64.941	3.9884	8464
IPI:IPI00203214.6	IPI:IPI00203214.6	Elongation factor 2	95222	6.3926	10701.7	100	69	47.2028	12.408	815	46	0	14.7812	0.01111	144.509	13.7694	3846
IPI:IPI00231767.5	IPI:IPI00231767.5	Triosephosphate isomerase	26831	6.9937	7448.62	16	21	68.6747	5.437	153	13	0	17.722	0.00998393	42.6817	1.146	8199
IPI:IPI00196316.1	IPI:IPI00196316.1	Eukaryotic translation initiation factor 1B Predicted isoform CRA b	12815	7.2515	7245.15	5	9	62.8319	3.4226	50	4	0	16.618	0.0138212	19.9606	0.256	1993
IPI:IPI00201060.4	IPI:IPI00201060.4	Prelamin A C	74278	6.5473	5620.38	40	74	50.9774	9.6779	327	31	0	17.9556	0.0127697	45.8263	3.406	3282
IPI:IPI00213013.1	IPI:IPI00213013.1	Stress induced phosphoprotein 1	62530	6.3858	5251.46	44	61	56.3536	8.4487	323	32	0	18.036	0.0113479	49.1311	3.0741	6861
IPI:IPI00208181.1	IPI:IPI00208181.1	Galectin 2	14723	7.4114	4519.96	12	12	57.6923	5.6883	113	6	0	17.1202	0.0111592	37.3675	0.5505	5402
IPI:IPI00000000.0	IPI:IPI00000000.0	PYGM RABIT P00489 Glycogen phosphorylase muscle Oryctolagus cuniculus	97227	6.7941	4311.06	41	76	40.2135	5.8946	344	34	0	17.5122	0.0118738	50	4.8645	0
IPI:IPI00200419.3	IPI:IPI00200419.3	Dihydrofolate reductase	21624	7.3046	3994.24	10	19	44.9198	15.4485	79	8	0	17.3945	0.0112899	26.9911	0.584	3075
IPI:IPI00327830.3	IPI:IPI00327830.3	Fatty acid binding protein epidermal	15049	6.9756	3148.19	16	13	54.0741	12.5401	94	7	0	18.4918	0.0138702	34.4397	0.5186	8812
IPI:IPI00200920.1	IPI:IPI00200920.1	Far upstream element binding protein 2	74180	6.3924	2861.11	32	48	41.8863	5.4607	248	27	0	15.5429	0.0127449	34.4578	2.5577	3249
IPI:IPI00210532.3	IPI:IPI00210532.3	Transgelin 3	22486	7.1697	2775.52	9	18	40.7035	15.114	70	8	0	16.2329	0.0121103	14.5365	0.3271	6203
IPI:IPI00882480.2	IPI:IPI00882480.2	poly rC binding protein 1 like	55046	9.7126	2703.8	11	37	29.8246	3.9828	105	11	1	20.2426	0.0128984	45.9724	2.5322	30972
IPI:IPI00895591.1	IPI:IPI00895591.1	glycogen phosphorylase muscle form	97226	6.6671	2665.86	33	76	32.5416	6.2685	264	28	0	18.1709	0.0123718	0	0	31124
IPI:IPI00627078.1	IPI:IPI00627078.1	non histone chromosomal protein HMG 17	9373	10.5066	2507.8	2	6	30	3.3534	27	2	0	20.1416	0.0108062	12.6478	0.1186	24104
IPI:IPI00201964.4	IPI:IPI00201964.4	Uncharacterized protein	64301	7.6838	2142.46	22	36	37.1429	8.4341	172	17	0	18.9303	0.0113945	0	0	3526
IPI:IPI00903436.1	IPI:IPI00903436.1	6 phosphogluconate dehydrogenase decarboxylating	53202	6.6028	2097.85	19	36	31.0559	11.1142	117	14	0	19.341	0.0112391	27.8283	1.4815	31250
IPI:IPI00367437.8	IPI:IPI00367437.8	putative RNA binding protein 3	16972	8.8896	2042.71	3	13	28.2051	8.1924	32	3	0	14.3718	0.0114914	15.6759	0.2662	13011
IPI:IPI00231303.4	IPI:IPI00231303.4	ribose phosphate pyrophosphokinase I like	34783	6.5387	1915.01	17	22	41.8239	9.9961	110	14	1	21.3401	0.0131597	22.5914	0.7863	7885
IPI:IPI00194045.1	IPI:IPI00194045.1	Isocitrate dehydrogenase NADP cytoplasmic	46704	6.566	1896.55	18	35	33.5749	14.7352	118	15	0	18.5895	0.0128129	26.3157	1.2299	1489
IPI:IPI00198567.1	IPI:IPI00198567.1	LIM and SH3 domain protein 1	29951	6.6696	1811.58	17	23	39.1635	12.8688	106	12	0	19.444	0.0123025	21.2971	0.6383	2578
IPI:IPI00212969.3	IPI:IPI00212969.3	Isoform B0b of Heterogeneous nuclear ribonucleoproteins A2 B1	33938	9.3005	1777.84	9	28	22.0447	5.9391	100	6	0	13.0926	0.00865015	0	0	6850
IPI:IPI00475732.3	IPI:IPI00475732.3	40S ribosomal protein S12	14424	5.8945	1760.41	7	16	31.8182	5.0797	43	4	0	19.1879	0.0134482	21.9678	0.3171	19392
IPI:IPI00765501.1	IPI:IPI00765501.1	RCG49489 isoform CRA a	32558	6.2787	1755.93	7	21	26.9896	4.194	46	6	1	19.145	0.0114111	18.7648	0.6113	25420
IPI:IPI00949013.1	IPI:IPI00949013.1	Dihydropyrimidinase related protein 1	62156	6.672	1661.69	17	42	28.8462	5.951	128	15	0	18.9426	0.0115708	17.6408	1.0972	32969
IPI:IPI00201444.1	IPI:IPI00201444.1	Dynein light chain 1 cytoplasmic	10359	7.2241	1613.05	4	7	58.427	11.8144	34	4	0	16.7357	0.0112399	26.1778	0.2714	3397
IPI:IPI00214801.3	IPI:IPI00214801.3	Isoform 2 of ATP citrate synthase	119627	7.1208	1579.56	36	92	27.4977	12.1968	227	28	0	17.326	0.0107437	26.7632	3.2037	7327
IPI:IPI00362534.3	IPI:IPI00362534.3	Uncharacterized protein	73100	6.7718	1513.59	20	65	30.5136	16.893	150	20	0	21.2485	0.0103139	16.4682	1.2046	10832
IPI:IPI00188111.1	IPI:IPI00188111.1	Chaperonin subunit 6a	57980	6.6606	1488.05	20	42	28.2486	5.7592	161	14	1	16.2025	0.0118199	29.4683	1.7097	98
IPI:IPI00199600.1	IPI:IPI00199600.1	RCG55259 isoform CRA c	13701	7.1823	1472.31	5	13	27.9661	23.313	27	4	0	23.3469	0.0112996	16.6247	0.2279	2847
IPI:IPI00569387.3	IPI:IPI00569387.3	Uncharacterized protein	15971	4.7787	1416.79	6	11	29.2857	17.9841	49	5	0	16.4372	0.0128849	0	0	23847
IPI:IPI00358757.5	IPI:IPI00358757.5	histidine triad nucleotide binding protein 2	17369	9.8256	1407.68	1	16	9.2025	6.1557	14	1	0	22.4791	0.0117086	9.2713	0.1611	9384
IPI:IPI00205332.4	IPI:IPI00205332.4	Electron transfer flavoprotein subunit alpha mitochondrial	34929	8.4853	1322.07	6	24	18.6186	23.1748	50	7	0	24.2981	0.0136629	10.2845	0.3595	4479
IPI:IPI00212478.1	IPI:IPI00212478.1	RCG39817 isoform CRA a	16094	8.6506	1312.2	2	11	15.6463	32.3691	26	3	0	26.5596	0.0175494	2.8222	0.0455	6710
IPI:IPI00951116.1	IPI:IPI00951116.1	16 kDa protein	15955	8.2463	1284.19	2	13	14.966	25.8106	28	4	0	23.652	0.0127652	2.1546	0.0344	35028
IPI:IPI00212767.1	IPI:IPI00212767.1	Anionic trypsin 1	25942	4.517	1272.01	1	7	8.1301	2.0188	25	1	0	11.7045	0.0116337	63.2355	1.6416	6798
IPI:IPI00372826.3	IPI:IPI00372826.3	splicing factor arginine serine rich 3	19317	12.0414	1264.33	4	14	26.8293	4.8372	23	4	0	22.3195	0.0119797	0	0	15234
IPI:IPI00366785.5	IPI:IPI00366785.5	Tyrosyl tRNA synthetase cytoplasmic	62986	8.5977	1254.52	26	55	34.0426	10.6945	154	19	0	17.6628	0.013173	23.8895	1.5057	12750
IPI:IPI00211317.1	IPI:IPI00211317.1	Dynein light chain 2 cytoplasmic	10343	7.2422	1234.49	3	7	33.7079	19.6888	28	4	0	21.3026	0.0116338	1.7757	0.0184	6434
IPI:IPI00392151.3	IPI:IPI00392151.3	Uncharacterized protein	58506	6.3539	1149.48	18	41	24.0602	5.1872	143	12	1	17.3276	0.0119161	3.672	0.215	16978
IPI:IPI00194388.5	IPI:IPI00194388.5	Uncharacterized protein	23388	7.0371	1131.11	4	13	26.8182	4.5562	38	4	0	17.7238	0.00921496	16.8042	0.3933	1571
IPI:IPI00203730.1	IPI:IPI00203730.1	GTP binding nuclear protein Ran testis specific isoform	24435	6.6945	1127.52	2	19	9.7222	21.3105	22	3	0	16.3517	0.0132753	19.8866	0.4863	4013
IPI:IPI00365545.1	IPI:IPI00365545.1	Dihydrolipoyl dehydrogenase mitochondrial	54004	7.7646	1077.45	10	31	20.6287	9.7594	102	10	0	22.5818	0.0155731	22.0428	1.1912	12145
IPI:IPI00364124.2	IPI:IPI00364124.2	Alpha 2 macroglobulin receptor associated protein	42006	6.9501	1016.58	18	36	37.7778	9.1551	112	15	0	18.282	0.0122761	26.5709	1.1168	11453
IPI:IPI00231757.12	IPI:IPI00231757.12	Proteasome subunit alpha type 2	25910	7.2986	935.145	10	15	35.8974	4.6402	64	7	0	17.21	0.012996	18.91	0.4903	8194
IPI:IPI00373591.3	IPI:IPI00373591.3	Far upstream element binding protein 1	67155	7.4262	908.251	16	45	20.5008	7.7141	104	15	0	18.0075	0.0129791	12.6741	0.8517	15613
IPI:IPI00208193.1	IPI:IPI00208193.1	Nucleic acid binding factor pRM10	33793	9.6495	907.786	3	27	11.4094	9.2245	25	4	0	14.2272	0.0123796	0	0	5411
IPI:IPI00231929.7	IPI:IPI00231929.7	Isoform M1 of Pyruvate kinase isozymes M1 M2	57780	6.6541	902.206	14	44	25.2354	7.3938	82	12	1	22.591	0.0154984	14.3262	0.8283	8301
IPI:IPI00390362.1	IPI:IPI00390362.1	NADH dehydrogenase ubiquinone flavoprotein 3 mitochondrial	11934	9.8716	900.628	1	11	19.4444	1.7268	12	1	0	22.8266	0.0140865	5.5749	0.0666	16560
IPI:IPI00210351.2	IPI:IPI00210351.2	Adenylate kinase isoenzyme 1	21570	8.1436	881.686	4	16	17.5258	25.2185	21	4	0	25.3161	0.0104204	6.339	0.1368	6142
IPI:IPI00208277.1	IPI:IPI00208277.1	28 kDa heat and acid stable phosphoprotein	20592	7.6351	748.441	3	16	17.1271	8.3908	24	4	0	17.2064	0.0120182	7.0095	0.1444	5464
IPI:IPI00200147.1	IPI:IPI00200147.1	60S acidic ribosomal protein P0	34193	5.8429	704.835	7	20	22.3975	2.7638	49	6	0	18.1999	0.0109775	8.5758	0.2934	3009
IPI:IPI00372739.2	IPI:IPI00372739.2	Methionine aminopeptidase	43177	6.7623	692.923	4	29	12.4352	5.0222	33	5	0	21.837	0.0106397	6.0777	0.2626	15192
IPI:IPI00359611.2	IPI:IPI00359611.2	Uncharacterized protein	36469	6.3483	676.098	7	29	16.25	13.4808	53	6	0	15.6862	0.0112701	10.7514	0.3923	9713
IPI:IPI00555314.1	IPI:IPI00555314.1	ATP dependent RNA helicase DDX1	82444	6.8115	666.38	17	63	19.1892	11.5006	120	14	0	20.8925	0.0108552	16.8577	1.3907	20348
IPI:IPI00214246.1	IPI:IPI00214246.1	Acyl protein thioesterase 2	24790	6.8337	586.674	3	18	10.8225	6.7174	30	5	0	20.305	0.0114863	5.0018	0.1241	7179
IPI:IPI00373218.3	IPI:IPI00373218.3	Peptidyl prolyl cis trans isomerase D	40739	6.7938	558.697	9	34	24.0541	8.9009	63	10	1	23.0172	0.0113701	14.7311	0.6005	15432
IPI:IPI00230859.5	IPI:IPI00230859.5	Alcohol dehydrogenase NADP	36482	6.9456	525.555	3	29	8.9231	28.6878	40	7	0	23.7018	0.0141481	6.0076	0.2193	7584
IPI:IPI00230857.7	IPI:IPI00230857.7	Isoform 1 of Adenylate kinase 2 mitochondrial	26362	6.3499	517.634	2	24	8.7866	28.3708	35	6	0	24.6486	0.0148713	0	0	7582
IPI:IPI00230938.1	IPI:IPI00230938.1	Isoform 2 of Syntaxin binding protein 1	68692	6.3153	506.447	7	48	9.6186	18.3039	52	8	0	16.6044	0.0164992	15.2463	1.048	7639
IPI:IPI00368449.2	IPI:IPI00368449.2	Phosphomannomutase 2	27691	7.0812	443.366	4	23	19.4215	4.343	39	5	0	18.0916	0.0138315	13.085	0.3626	13441
IPI:IPI00388015.3	IPI:IPI00388015.3	coronin 1C	53144	6.6716	435.505	14	33	19.1983	6.6231	101	12	0	20.8997	0.0123002	13.3823	0.7116	15997
IPI:IPI00213667.1	IPI:IPI00213667.1	Hemiferrin	24075	7.5599	435.338	2	24	4.1667	11.595	22	4	0	19.8264	0.0140956	4.5353	0.1093	7064
IPI:IPI00569357.1	IPI:IPI00569357.1	Glycosyltransferase 25 domain containing 1	71069	6.6804	411.106	4	53	7.7796	5.8006	36	6	0	19.4109	0.0125697	5.393	0.3835	23837
IPI:IPI00392676.4	IPI:IPI00392676.4	Biliverdin reductase B Flavin reductase NADPH Predicted isoform CRA b	22080	6.3195	406.653	5	13	13.1068	6.0839	31	5	0	15.3056	0.0117664	16.2878	0.3599	17109
IPI:IPI00209916.1	IPI:IPI00209916.1	tRNA splicing ligase RtcB homolog	55213	6.8058	404.397	7	38	11.0891	24.6782	59	8	0	22.3321	0.0127613	12.8869	0.712	5954
IPI:IPI00393333.3	IPI:IPI00393333.3	Bifunctional purine biosynthesis protein PURH	64168	6.7218	385.249	5	48	11.1486	17.4573	56	13	0	21.1238	0.01403	8.5912	0.5516	17258
IPI:IPI00382233.1	IPI:IPI00382233.1	Ab2 076	103244	6.0699	384.839	3	62	3.7383	21.1998	29	6	0	24.2289	0.0130966	0	0	15799
IPI:IPI00559552.2	IPI:IPI00559552.2	budding uninhibited by benzimidazoles 3 homolog	36931	6.3876	379.421	2	23	3.0675	19.4256	37	5	0	24.7674	0.0111458	0	0	21080
IPI:IPI00555187.2	IPI:IPI00555187.2	Adenylyl cyclase associated protein 1	51556	7.2995	364.111	5	41	13.9241	6.4716	38	6	0	23.9742	0.0128851	7.731	0.3988	20283
IPI:IPI00199688.3	IPI:IPI00199688.3	Mitogen activated protein kinase 1	41249	6.5308	358.244	3	28	9.4972	5.3999	31	4	0	22.4088	0.0113112	12.0153	0.4959	2873
IPI:IPI00212226.1	IPI:IPI00212226.1	Isoform Delta 1 of Calcium calmodulin dependent protein kinase type II subunit delta	60042	6.8677	336.493	3	43	4.878	23.1165	49	10	0	21.7357	0.0142725	6.8798	0.4133	6650
IPI:IPI00191707.4	IPI:IPI00191707.4	Pyruvate dehydrogenase E1 component subunit alpha somatic form mitochondrial	43198	8.1385	332.094	3	36	8.2051	6.4374	35	6	0	19.4305	0.0116741	12.5858	0.544	933
IPI:IPI00231954.5	IPI:IPI00231954.5	6 phosphofructokinase type C	85665	6.9364	330.406	6	56	5.9645	15.7642	63	10	0	25.3145	0.0152315	8.387	0.7189	8317
IPI:IPI00366422.2	IPI:IPI00366422.2	Pyrroline 5 carboxylate reductase 3	28859	6.6352	325.143	1	14	4.0146	22.4224	45	7	0	24.0123	0.0154796	4.5972	0.1328	12581
IPI:IPI00210319.3	IPI:IPI00210319.3	Isoform 1 of Dynamin 2	98169	7.0968	313.834	3	84	3.6782	14.6331	63	13	0	22.0489	0.0161564	0	0	6126
IPI:IPI00197468.1	IPI:IPI00197468.1	WD40 repeat containing protein SMU1	57514	6.7701	305.27	5	40	8.577	9.47	61	11	1	22.4666	0.0148803	4.8711	0.2803	2280
IPI:IPI00365946.3	IPI:IPI00365946.3	SAP domain containing ribonucleoprotein	23590	6.2893	290.504	2	16	9.5238	33.809	18	3	0	21.5719	0.0123868	6.316	0.1491	12352
IPI:IPI00211779.1	IPI:IPI00211779.1	Peroxiredoxin 1	22095	8.2425	273.582	1	18	5.5276	24.4055	42	7	0	23.6694	0.0154819	8.0111	0.1771	6539
IPI:IPI00198232.1	IPI:IPI00198232.1	Uncharacterized protein	83335	6.6086	254.669	5	57	8.5873	11.5051	63	12	1	24.363	0.0161547	8.7423	0.729	2488
IPI:IPI00869949.2	IPI:IPI00869949.2	Uncharacterized protein	26418	8.2236	219.463	1	22	4.8458	20.9265	24	4	0	22.1138	0.0161889	11.5075	0.3042	30467
IPI:IPI00326888.4	IPI:IPI00326888.4	Secretogranin 1	77489	4.7842	213.497	3	72	1.6296	19.9518	53	6	0	22.59	0.011144	9.4429	0.7322	8696
IPI:IPI00471608.1	IPI:IPI00471608.1	Staphylococcal nuclease domain containing protein 1	101888	6.7698	203.522	4	83	3.0803	20.2674	66	12	0	22.5838	0.0136335	4.9008	0.4997	19130
IPI:IPI00869844.2	IPI:IPI00869844.2	phosphoenolpyruvate carboxykinase 2	70696	7.5919	189.601	2	55	3.5938	22.6156	49	10	0	25.6144	0.0144385	2.6598	0.1882	30438
IPI:IPI00372524.3	IPI:IPI00372524.3	Uncharacterized protein	87275	7.2233	183.401	5	63	3.1447	5.8472	63	10	0	25.0037	0.00977637	4.0661	0.3551	15100
IPI:IPI00371270.1	IPI:IPI00371270.1	Proliferation associated 2G4 isoform CRA a	43629	6.4167	173.939	1	32	2.7919	5.0987	41	8	0	25.5239	0.0173325	7.8391	0.3422	14567
IPI:IPI00231359.3	IPI:IPI00231359.3	Acyl Coenzyme A dehydrogenase C 2 to C 3 short chain	44939	8.3635	168.244	1	37	2.8986	21.4998	35	6	0	23.4087	0.0169825	4.031	0.1813	7929
IPI:IPI00365405.3	IPI:IPI00365405.3	Mthfd1l protein	105775	7.233	161.027	3	76	1.9447	24.2873	67	13	0	27.8881	0.0138651	3.4359	0.3637	12085
IPI:IPI00198978.1	IPI:IPI00198978.1	Proteasome Prosome macropain 26S subunit non ATPase 12	52902	7.1433	138.608	1	38	2.193	6.7589	32	5	0	26.0272	0.012333	0	0	2686
IPI:IPI00208598.1	IPI:IPI00208598.1	Vigilin	141496	6.5063	133.874	1	115	0.7098	22.8561	43	9	0	26.3144	0.0150093	3.9258	0.5558	5542
IPI:IPI00870224.2	IPI:IPI00870224.2	Oxysterol binding protein	84876	6.9113	123.481	3	57	4.3941	22.3243	45	9	1	24.721	0.0147294	4.3597	0.3703	30577
IPI:IPI00201174.4	IPI:IPI00201174.4	minichromosome maintenance deficient 4	96510	6.8007	112.198	1	69	1.9722	23.1157	52	9	0	27.1174	0.0150227	11.4553	1.1063	3321
IPI:IPI00395281.1	IPI:IPI00395281.1	Electron transfer flavoprotein ubiquinone oxidoreductase mitochondrial	68154	7.2795	109.28	1	51	1.9481	14.612	23	4	0	29.3851	0.0154458	6.2659	0.4273	17587
IPI:IPI00869818.1	IPI:IPI00869818.1	Sec23 homolog A	86106	6.6475	107.24	1	54	1.6993	24.5313	35	6	1	29.1535	0.0130349	3.2321	0.2785	30429
Injection 2
Accession	Entry	Description	mW (Da)	pI (pH)	PLGS Score	Peptides	Theoretical Peptides	Coverage (%)	Precursor RMS Mass Error (ppm)	Products	Digest Peptides	Modified Peptides	Products RMS Mass Error (ppm)	Products RMS RT Error (min)	Amount (fmol)	Amount (ngrams)	Protein ID
IPI:IPI00361888.3	IPI:IPI00361888.3	Polyubiquitin C	91031	8.8528	28925	21	75	10.8642	8.9607	202	15	0	16.761	0.0149833	0	0	10617
IPI:IPI00325189.4	IPI:IPI00325189.4	Nucleoside diphosphate kinase B	17271	7.3176	22462.9	27	14	59.2105	5.3168	260	10	0	12.9828	0.0100987	258.626	4.4698	8520
IPI:IPI00421428.9	IPI:IPI00421428.9	Phosphoglycerate mutase 1	28813	6.7861	21351.7	34	20	56.2992	6.2956	342	14	0	14.9967	0.00902136	137.145	3.9542	18251
IPI:IPI00194404.5	IPI:IPI00194404.5	Nucleoside diphosphate kinase A	17181	5.9084	20234	18	16	46.7105	9.6124	200	7	0	13.3857	0.0107201	13.7476	0.2364	1575
IPI:IPI00324633.2	IPI:IPI00324633.2	Glutamate dehydrogenase 1 mitochondrial	61377	7.9801	12012.4	40	44	43.9068	5.4562	303	21	0	14.7111	0.013418	65.3889	4.0159	8464
IPI:IPI00203214.6	IPI:IPI00203214.6	Elongation factor 2	95222	6.3926	9158.56	104	69	45.338	11.0068	867	46	0	15.6343	0.0121906	168.796	16.0836	3846
IPI:IPI00208181.1	IPI:IPI00208181.1	Galectin 2	14723	7.4114	7134.31	12	12	70.7692	7.914	107	8	0	17.3978	0.0112743	41.1547	0.6063	5402
IPI:IPI00213013.1	IPI:IPI00213013.1	Stress induced phosphoprotein 1	62530	6.3858	5777.65	51	61	61.1418	10.5485	380	37	1	17.357	0.0112723	57.2549	3.5825	6861
IPI:IPI00231767.5	IPI:IPI00231767.5	Triosephosphate isomerase	26831	6.9937	5718.75	17	21	61.4458	7.3688	170	12	0	15.8515	0.0112589	44.7384	1.2012	8199
IPI:IPI00201060.4	IPI:IPI00201060.4	Prelamin A C	74278	6.5473	5681.59	48	74	53.2331	11.1408	389	35	1	17.6571	0.0131568	53.9172	4.0073	3282
IPI:IPI00196316.1	IPI:IPI00196316.1	Eukaryotic translation initiation factor 1B Predicted isoform CRA b	12815	7.2515	4453.95	4	9	41.5929	5.0405	52	3	0	19.6769	0.0127955	15.462	0.1983	1993
IPI:IPI00370011.2	IPI:IPI00370011.2	RCG33041 isoform CRA b	12738	7.3132	4409.49	5	9	53.0973	25.9532	58	4	0	20.0976	0.0141001	20.631	0.263	14043
IPI:IPI00000000.0	IPI:IPI00000000.0	PYGM RABIT P00489 Glycogen phosphorylase muscle Oryctolagus cuniculus	97227	6.7941	4267.1	43	76	44.9585	9.5469	364	35	1	17.6636	0.0122233	50	4.8645	0
IPI:IPI00882480.2	IPI:IPI00882480.2	poly rC binding protein 1 like	55046	9.7126	3189.32	15	37	30.7992	7.3849	136	11	0	19.095	0.0122551	0	0	30972
IPI:IPI00200920.1	IPI:IPI00200920.1	Far upstream element binding protein 2	74180	6.3924	2655.71	34	48	49.2372	10.0875	245	30	0	19.4895	0.0122784	40.2774	2.9897	3249
IPI:IPI00367437.8	IPI:IPI00367437.8	putative RNA binding protein 3	16972	8.8896	2593.08	8	13	31.4103	10.4072	66	4	0	12.597	0.0111	40.7794	0.6926	13011
IPI:IPI00627078.1	IPI:IPI00627078.1	non histone chromosomal protein HMG 17	9373	10.5066	2517.89	2	6	30	2.9487	33	2	0	24.4677	0.0111238	12.165	0.1141	24104
IPI:IPI00200419.3	IPI:IPI00200419.3	Dihydrofolate reductase	21624	7.3046	2345.87	11	19	49.1979	12.9686	87	9	0	16.5105	0.012051	29.8158	0.6452	3075
IPI:IPI00327830.3	IPI:IPI00327830.3	Fatty acid binding protein epidermal	15049	6.9756	2314.08	15	13	61.4815	12.9661	78	8	0	19.3971	0.0138615	42.3246	0.6374	8812
IPI:IPI00198567.1	IPI:IPI00198567.1	LIM and SH3 domain protein 1	29951	6.6696	2144.98	20	23	51.3308	9.2124	138	16	0	19.3159	0.0127108	25.829	0.7741	2578
IPI:IPI00564052.2	IPI:IPI00564052.2	Uncharacterized protein Fragment	19014	9.6046	2100.04	1	11	7.8313	4.744	38	2	0	24.1435	0.0164869	225.392	4.2885	22310
IPI:IPI00765501.1	IPI:IPI00765501.1	RCG49489 isoform CRA a	32558	6.2787	2097.89	11	21	28.0277	5.3485	57	8	0	17.5856	0.0104972	22.1311	0.721	25420
IPI:IPI00210532.3	IPI:IPI00210532.3	Transgelin 3	22486	7.1697	2036.76	12	18	48.2412	5.4627	79	10	0	22.6328	0.0121063	16.764	0.3772	6203
IPI:IPI00194045.1	IPI:IPI00194045.1	Isocitrate dehydrogenase NADP cytoplasmic	46704	6.566	2016.87	16	35	33.3333	3.7836	108	15	1	19.065	0.0126136	27.374	1.2793	1489
IPI:IPI00903436.1	IPI:IPI00903436.1	6 phosphogluconate dehydrogenase decarboxylating	53202	6.6028	1960.81	11	36	22.9814	5.4922	78	10	0	13.9965	0.00938361	32.1758	1.7129	31250
IPI:IPI00212969.3	IPI:IPI00212969.3	Isoform B0b of Heterogeneous nuclear ribonucleoproteins A2 B1	33938	9.3005	1705.14	12	28	26.8371	13.0724	105	8	0	14.0797	0.0109529	0	0	6850
IPI:IPI00214665.2	IPI:IPI00214665.2	ATP citrate synthase isoform 1	120703	7.121	1702.85	37	92	28.0654	11.1936	266	30	0	20.1472	0.0117222	0	0	7298
IPI:IPI00372826.3	IPI:IPI00372826.3	splicing factor arginine serine rich 3	19317	12.0414	1583.44	5	14	26.2195	10.7277	35	6	0	21.7163	0.0103806	0	0	15234
IPI:IPI00765134.1	IPI:IPI00765134.1	heterogeneous nuclear ribonucleoprotein L isoform a	67860	8.4666	1472.96	15	38	24.077	16.9266	141	14	0	18.4206	0.0101383	38.2607	2.598	25279
IPI:IPI00368449.2	IPI:IPI00368449.2	Phosphomannomutase 2	27691	7.0812	1445.59	10	23	42.1488	7.0158	68	10	0	17.7831	0.0129388	15.3115	0.4243	13441
IPI:IPI00188111.1	IPI:IPI00188111.1	Chaperonin subunit 6a	57980	6.6606	1393.76	19	42	26.3653	5.7088	138	15	0	16.0662	0.0117954	38.7795	2.2499	98
IPI:IPI00373591.3	IPI:IPI00373591.3	Far upstream element binding protein 1	67155	7.4262	1375.9	19	45	27.543	7.4111	133	18	0	19.2837	0.0120426	16.6576	1.1193	15613
IPI:IPI00231303.4	IPI:IPI00231303.4	ribose phosphate pyrophosphokinase I like	34783	6.5387	1371.38	11	22	37.1069	3.7145	85	9	0	19.3966	0.0108994	26.5727	0.9249	7885
IPI:IPI00959070.1	IPI:IPI00959070.1	ribosomal protein S12 like	36707	9.8943	1295.47	3	32	5.8824	16.1049	25	4	0	15.4925	0.0130436	14.5383	0.534	38219
IPI:IPI00212478.1	IPI:IPI00212478.1	RCG39817 isoform CRA a	16094	8.6506	1294.58	1	11	6.8027	7.5114	21	3	0	9.9203	0.0114234	5.5667	0.0896	6710
IPI:IPI00203730.1	IPI:IPI00203730.1	GTP binding nuclear protein Ran testis specific isoform	24435	6.6945	1290.87	3	19	14.8148	5.322	25	3	0	12.6609	0.0118253	24.1237	0.5899	4013
IPI:IPI00569387.3	IPI:IPI00569387.3	Uncharacterized protein	15971	4.7787	1283.68	9	11	42.1429	6.1006	56	7	0	23.1829	0.010798	0	0	23847
IPI:IPI00949013.1	IPI:IPI00949013.1	Dihydropyrimidinase related protein 1	62156	6.672	1202.44	15	42	27.2727	9.5146	119	16	0	18.8632	0.0118875	19.6547	1.2224	32969
IPI:IPI00205332.4	IPI:IPI00205332.4	Electron transfer flavoprotein subunit alpha mitochondrial	34929	8.4853	1178.25	8	24	26.4264	4.9967	54	8	1	23.4794	0.0131385	11.8306	0.4135	4479
IPI:IPI00358757.5	IPI:IPI00358757.5	histidine triad nucleotide binding protein 2	17369	9.8256	1147.93	5	16	21.4724	9.7164	48	3	0	18.721	0.0128947	14.7557	0.2565	9384
IPI:IPI00366785.5	IPI:IPI00366785.5	Tyrosyl tRNA synthetase cytoplasmic	62986	8.5977	1116.11	22	55	30.8511	14.5882	157	22	0	19.8862	0.0140631	27.2841	1.7196	12750
IPI:IPI00205745.3	IPI:IPI00205745.3	Isoform Mitochondrial of Peroxiredoxin 5 mitochondrial	22164	8.8321	1111.12	4	18	23.9437	11.6312	37	6	0	22.4866	0.01539	0	0	4601
IPI:IPI00199600.1	IPI:IPI00199600.1	RCG55259 isoform CRA c	13701	7.1823	1082.37	6	13	38.1356	7.5864	58	7	0	21.6191	0.0130588	20.1137	0.2758	2847
IPI:IPI00212767.1	IPI:IPI00212767.1	Anionic trypsin 1	25942	4.517	1037.3	2	7	10.5691	5.8776	27	2	0	15.9087	0.0108706	35.3953	0.9188	6798
IPI:IPI00208193.1	IPI:IPI00208193.1	Nucleic acid binding factor pRM10	33793	9.6495	988.004	4	27	15.7718	6.4282	40	4	0	18.257	0.0120011	0	0	5411
IPI:IPI00362534.3	IPI:IPI00362534.3	Uncharacterized protein	73100	6.7718	965.233	18	65	26.1329	3.8879	122	17	1	17.6688	0.0106384	8.7466	0.6398	10832
IPI:IPI00230859.5	IPI:IPI00230859.5	Alcohol dehydrogenase NADP	36482	6.9456	932.803	5	29	16	4.3627	40	7	0	21.8752	0.0122753	10.017	0.3657	7584
IPI:IPI00365545.1	IPI:IPI00365545.1	Dihydrolipoyl dehydrogenase mitochondrial	54004	7.7646	923.852	10	31	19.8428	4.7798	98	10	0	18.992	0.0146143	25.6301	1.385	12145
IPI:IPI00231757.12	IPI:IPI00231757.12	Proteasome subunit alpha type 2	25910	7.2986	879.166	5	15	23.9316	3.6276	43	5	0	22.9002	0.0165665	21.0858	0.5467	8194
IPI:IPI00954695.1	IPI:IPI00954695.1	Uncharacterized protein	72949	6.592	848.029	17	61	23.6722	3.7833	110	16	1	17.8144	0.0112541	1.877	0.137	36373
IPI:IPI00209916.1	IPI:IPI00209916.1	tRNA splicing ligase RtcB homolog	55213	6.8058	728.755	9	38	22.3762	12.3366	78	11	0	23.5298	0.0122925	17.0475	0.9419	5954
IPI:IPI00392676.4	IPI:IPI00392676.4	Biliverdin reductase B Flavin reductase NADPH Predicted isoform CRA b	22080	6.3195	657.71	7	13	24.7573	12.0804	36	6	0	20.8762	0.0107303	19.1643	0.4234	17109
IPI:IPI00370117.3	IPI:IPI00370117.3	Uncharacterized protein	109408	4.6672	631.011	8	73	2.3663	18.6481	79	5	0	19.7659	0.0119123	2.4871	0.2723	14088
IPI:IPI00388015.3	IPI:IPI00388015.3	coronin 1C	53144	6.6716	602.883	13	33	19.4093	9.6143	101	14	1	21.1524	0.0123812	14.2294	0.7567	15997
IPI:IPI00205372.3	IPI:IPI00205372.3	Isoform 1 of Syntaxin binding protein 1	67525	6.509	586.31	10	48	10.4377	14.41	76	12	0	17.3397	0.0149617	17.2578	1.1661	4486
IPI:IPI00231929.7	IPI:IPI00231929.7	Isoform M1 of Pyruvate kinase isozymes M1 M2	57780	6.6541	582.138	9	44	18.0791	19.0578	70	11	0	22.2207	0.0149616	15.6819	0.9067	8301
IPI:IPI00366422.2	IPI:IPI00366422.2	Pyrroline 5 carboxylate reductase 3	28859	6.6352	579.732	5	14	18.9781	12.8304	42	7	0	23.6686	0.0145673	8.3608	0.2414	12581
IPI:IPI00207217.1	IPI:IPI00207217.1	Enoyl CoA hydratase mitochondrial	31496	8.1599	550.536	3	24	15.8621	22.9407	36	7	0	23.3067	0.0140616	11.5634	0.3644	5084
IPI:IPI00213667.1	IPI:IPI00213667.1	Hemiferrin	24075	7.5599	542.001	3	24	7.8704	10.3123	22	3	0	20.7842	0.0139225	8.0912	0.1949	7064
IPI:IPI00200147.1	IPI:IPI00200147.1	60S acidic ribosomal protein P0	34193	5.8429	535.432	3	20	12.9338	1.8298	31	4	0	21.2399	0.0106619	8.2832	0.2834	3009
IPI:IPI00555314.1	IPI:IPI00555314.1	ATP dependent RNA helicase DDX1	82444	6.8115	526.563	14	63	15.5405	8.6122	128	16	0	20.058	0.0126488	19.3147	1.5934	20348
IPI:IPI00194388.5	IPI:IPI00194388.5	Uncharacterized protein	23388	7.0371	518.74	4	13	26.8182	11.9412	35	4	0	20.3616	0.0108353	19.676	0.4605	1571
IPI:IPI00208277.1	IPI:IPI00208277.1	28 kDa heat and acid stable phosphoprotein	20592	7.6351	483.788	3	16	17.1271	2.4934	25	3	0	21.3634	0.0125725	8.1988	0.1689	5464
IPI:IPI00198327.2	IPI:IPI00198327.2	Voltage dependent anion selective channel protein 2	31725	7.372	462.965	5	20	15.9322	21.167	37	6	0	19.7849	0.0118449	13.379	0.4247	2507
IPI:IPI00373218.3	IPI:IPI00373218.3	Peptidyl prolyl cis trans isomerase D	40739	6.7938	459.648	7	34	10.8108	9.7856	66	9	1	15.6045	0.0131702	15.2133	0.6202	15432
IPI:IPI00365946.3	IPI:IPI00365946.3	SAP domain containing ribonucleoprotein	23590	6.2893	446.305	2	16	9.0476	22.4262	23	4	0	21.5128	0.0106117	6.6106	0.156	12352
IPI:IPI00359611.2	IPI:IPI00359611.2	Uncharacterized protein	36469	6.3483	433.452	3	29	5.625	12.4645	30	4	0	23.2302	0.014271	10.7284	0.3915	9713
IPI:IPI00364124.2	IPI:IPI00364124.2	Alpha 2 macroglobulin receptor associated protein	42006	6.9501	430.994	14	36	26.6667	7.1798	111	13	0	18.676	0.0117672	25.0804	1.0542	11453
IPI:IPI00199688.3	IPI:IPI00199688.3	Mitogen activated protein kinase 1	41249	6.5308	399.12	2	28	5.0279	25.8164	38	6	0	25.9276	0.012956	12.1845	0.5029	2873
IPI:IPI00210319.3	IPI:IPI00210319.3	Isoform 1 of Dynamin 2	98169	7.0968	396.117	6	84	7.5862	16.9334	82	14	0	30.1809	0.0139127	0	0	6126
IPI:IPI00212226.1	IPI:IPI00212226.1	Isoform Delta 1 of Calcium calmodulin dependent protein kinase type II subunit delta	60042	6.8677	342.718	3	43	5.6285	16.2204	31	5	0	20.3441	0.0150445	0	0	6650
IPI:IPI00421624.1	IPI:IPI00421624.1	Inosine 5 monophosphate dehydrogenase	55763	6.9252	340.748	2	41	6.2257	10.3184	14	4	0	23.4455	0.0148764	3.4334	0.1916	18319
IPI:IPI00198232.1	IPI:IPI00198232.1	Uncharacterized protein	83335	6.6086	330.415	5	57	6.6482	16.1864	52	8	0	22.3615	0.0132028	5.9979	0.5002	2488
IPI:IPI00211779.1	IPI:IPI00211779.1	Peroxiredoxin 1	22095	8.2425	312.168	1	18	5.5276	22.5383	30	5	0	17.4993	0.0116031	7.2857	0.1611	6539
IPI:IPI00198978.1	IPI:IPI00198978.1	Proteasome Prosome macropain 26S subunit non ATPase 12	52902	7.1433	294.426	2	38	4.1667	10.7208	34	5	0	19.5078	0.013086	0	0	2686
IPI:IPI00869949.2	IPI:IPI00869949.2	Uncharacterized protein	26418	8.2236	281.838	2	22	8.37	3.7649	18	3	0	21.5472	0.0119662	15.8486	0.419	30467
IPI:IPI00191707.4	IPI:IPI00191707.4	Pyruvate dehydrogenase E1 component subunit alpha somatic form mitochondrial	43198	8.1385	263.257	3	36	8.2051	3.7295	46	5	0	21.8857	0.0141225	14.8789	0.6432	933
IPI:IPI00372524.3	IPI:IPI00372524.3	Uncharacterized protein	87275	7.2233	242.579	5	63	5.5346	3.7093	76	11	0	18.9575	0.0127452	7.7183	0.674	15100
IPI:IPI00371270.1	IPI:IPI00371270.1	Proliferation associated 2G4 isoform CRA a	43629	6.4167	224.544	1	32	3.2995	23.4157	39	8	0	22.2961	0.0172095	4.1967	0.1832	14567
IPI:IPI00208598.1	IPI:IPI00208598.1	Vigilin	141496	6.5063	220.366	1	115	1.2618	8.0878	45	9	0	27.924	0.0143391	5.7841	0.8189	5542
IPI:IPI00555187.2	IPI:IPI00555187.2	Adenylyl cyclase associated protein 1	51556	7.2995	220.157	3	41	8.0169	5.2752	22	3	0	15.2076	0.014108	5.7884	0.2986	20283
IPI:IPI00326888.4	IPI:IPI00326888.4	Secretogranin 1	77489	4.7842	208.807	3	72	1.6296	4.4061	38	1	0	15.3339	0.00873607	31.0155	2.4048	8696
IPI:IPI00569357.1	IPI:IPI00569357.1	Glycosyltransferase 25 domain containing 1	71069	6.6804	202.417	2	53	3.0794	3.0733	25	4	0	25.5082	0.0138279	3.4184	0.2431	23837
IPI:IPI00950089.1	IPI:IPI00950089.1	Uncharacterized protein Fragment	48675	7.5883	198.495	1	34	2.6608	24.0038	16	2	0	23.4904	0.0205413	7.7875	0.3793	34021
IPI:IPI00365405.3	IPI:IPI00365405.3	Mthfd1l protein	105775	7.233	186.111	3	76	1.9447	19.7605	75	14	0	25.9094	0.0146744	5.7984	0.6137	12085
IPI:IPI00197468.1	IPI:IPI00197468.1	WD40 repeat containing protein SMU1	57514	6.7701	165.958	2	40	1.7544	3.7091	27	5	0	21.902	0.0126406	6.5066	0.3745	2280
Injection 3
Accession	Entry	Description	mW (Da)	pI (pH)	PLGS Score	Peptides	Theoretical Peptides	Coverage (%)	Precursor RMS Mass Error (ppm)	Products	Digest Peptides	Modified Peptides	Products RMS Mass Error (ppm)	Products RMS RT Error (min)	Amount (fmol)	Amount (ngrams)	Protein ID
IPI:IPI00190240.1	IPI:IPI00190240.1	Ubiquitin 40S ribosomal protein S27a	17939	10.0274	34624.3	38	10	46.1538	8.587	250	15	0	15.578	0.0139618	0	0	588
IPI:IPI00421428.9	IPI:IPI00421428.9	Phosphoglycerate mutase 1	28813	6.7861	22234	43	20	57.4803	7.0522	406	16	0	14.6601	0.00966811	129.301	3.728	18251
IPI:IPI00325189.4	IPI:IPI00325189.4	Nucleoside diphosphate kinase B	17271	7.3176	20087	26	14	59.2105	4.718	279	10	0	11.9133	0.0107478	266.728	4.6099	8520
IPI:IPI00194404.5	IPI:IPI00194404.5	Nucleoside diphosphate kinase A	17181	5.9084	16151.6	16	16	40.1316	4.7082	213	6	0	12.5274	0.011299	0	0	1575
IPI:IPI00324633.2	IPI:IPI00324633.2	Glutamate dehydrogenase 1 mitochondrial	61377	7.9801	12186.2	40	44	37.276	6.9571	326	21	0	15.038	0.0113066	66.6712	4.0947	8464
IPI:IPI00781570.3	IPI:IPI00781570.3	Uncharacterized protein Fragment	21067	6.3959	9393.83	22	11	34.4086	8.0327	199	7	0	15.3416	0.0101388	0	0	29348
IPI:IPI00203214.6	IPI:IPI00203214.6	Elongation factor 2	95222	6.3926	8555.65	93	69	37.7622	11.1738	801	39	0	15.958	0.0109127	167.049	15.9172	3846
IPI:IPI00231767.5	IPI:IPI00231767.5	Triosephosphate isomerase	26831	6.9937	8045.31	19	21	70.6827	12.1591	163	15	0	18.4708	0.0113572	45.8379	1.2307	8199
IPI:IPI00196316.1	IPI:IPI00196316.1	Eukaryotic translation initiation factor 1B Predicted isoform CRA b	12815	7.2515	7287.17	3	9	26.5487	4.3211	43	2	0	14.1041	0.0138137	22.8666	0.2932	1993
IPI:IPI00208181.1	IPI:IPI00208181.1	Galectin 2	14723	7.4114	5141.06	12	12	57.6923	6.2213	100	6	0	19.1221	0.011645	43.8849	0.6465	5402
IPI:IPI00213013.1	IPI:IPI00213013.1	Stress induced phosphoprotein 1	62530	6.3858	5140.85	54	61	56.5378	12.8994	379	37	0	19.283	0.011755	61.822	3.8682	6861
IPI:IPI00454367.3	IPI:IPI00454367.3	Lmna protein	50570	6.6619	4144.81	26	48	43.8914	10.4989	226	19	0	19.9883	0.0129433	0	0	18651
IPI:IPI00000000.0	IPI:IPI00000000.0	PYGM RABIT P00489 Glycogen phosphorylase muscle Oryctolagus cuniculus	97227	6.7941	4028.96	38	76	37.9597	11.2834	336	29	1	19.3961	0.0116581	50	4.8645	0
IPI:IPI00200419.3	IPI:IPI00200419.3	Dihydrofolate reductase	21624	7.3046	3496.03	9	19	40.6417	7.5988	72	6	0	16.3532	0.0123376	28.0459	0.6069	3075
IPI:IPI00882480.2	IPI:IPI00882480.2	poly rC binding protein 1 like	55046	9.7126	3013.72	7	37	21.0526	8.1563	86	7	0	16.9536	0.0106385	0	0	30972
IPI:IPI00327830.3	IPI:IPI00327830.3	Fatty acid binding protein epidermal	15049	6.9756	2501.26	9	13	35.5556	17.6525	63	7	0	18.2888	0.0100576	33.9264	0.5109	8812
IPI:IPI00210532.3	IPI:IPI00210532.3	Transgelin 3	22486	7.1697	2242.07	8	18	37.1859	2.6998	58	7	0	15.0819	0.0110364	14.5635	0.3277	6203
IPI:IPI00895591.1	IPI:IPI00895591.1	glycogen phosphorylase muscle form	97226	6.6671	2211.97	32	76	32.8979	13.7124	278	27	2	21.0236	0.0123128	1.0582	0.103	31124
IPI:IPI00558791.3	IPI:IPI00558791.3	Uncharacterized protein	47431	6.5662	1981.75	15	36	27.791	7.0856	110	12	0	19.9354	0.0118232	25.5475	1.2125	20867
IPI:IPI00212767.1	IPI:IPI00212767.1	Anionic trypsin 1	25942	4.517	1959.84	1	7	8.1301	10.3548	26	2	0	20.3542	0.0122417	59.1393	1.5352	6798
IPI:IPI00199600.1	IPI:IPI00199600.1	RCG55259 isoform CRA c	13701	7.1823	1900.97	4	13	33.8983	7.9439	27	3	0	26.4364	0.0113981	16.6794	0.2287	2847
IPI:IPI00366785.5	IPI:IPI00366785.5	Tyrosyl tRNA synthetase cytoplasmic	62986	8.5977	1843.42	26	55	35.461	11.6396	171	24	0	22.6086	0.0123045	24.2895	1.5309	12750
IPI:IPI00201964.4	IPI:IPI00201964.4	Uncharacterized protein	64301	7.6838	1776.41	21	36	34.958	13.4882	172	19	0	18.0027	0.0115561	40.1732	2.5848	3526
IPI:IPI00564052.2	IPI:IPI00564052.2	Uncharacterized protein Fragment	19014	9.6046	1761.15	1	11	7.8313	1.405	32	1	0	25.6317	0.016493	436.449	8.3043	22310
IPI:IPI00367437.8	IPI:IPI00367437.8	putative RNA binding protein 3	16972	8.8896	1759.1	9	13	31.4103	11.848	56	4	0	13.9003	0.0107607	39.9137	0.6779	13011
IPI:IPI00214665.2	IPI:IPI00214665.2	ATP citrate synthase isoform 1	120703	7.121	1731.11	45	92	32.0618	11.2509	283	36	0	19.5675	0.0113086	0	0	7298
IPI:IPI00212796.3	IPI:IPI00212796.3	GTP binding nuclear protein Ran	24407	7.312	1720.66	5	17	18.0556	11.8085	42	6	0	21.6966	0.012846	24.9353	0.609	6810
IPI:IPI00231303.4	IPI:IPI00231303.4	ribose phosphate pyrophosphokinase I like	34783	6.5387	1693.63	11	22	32.0755	8.9148	90	9	0	19.2376	0.0133438	26.6114	0.9262	7885
IPI:IPI00627078.1	IPI:IPI00627078.1	non histone chromosomal protein HMG 17	9373	10.5066	1642.32	2	6	30	4.3802	22	2	0	15.1793	0.0130147	11.7929	0.1106	24104
IPI:IPI00194388.5	IPI:IPI00194388.5	Uncharacterized protein	23388	7.0371	1634.44	4	13	26.8182	9.7909	45	5	0	19.6564	0.0105552	19.6397	0.4596	1571
IPI:IPI00212969.3	IPI:IPI00212969.3	Isoform B0b of Heterogeneous nuclear ribonucleoproteins A2 B1	33938	9.3005	1622.26	10	28	26.8371	4.7418	106	7	0	17.1011	0.0110826	0	0	6850
IPI:IPI00198567.1	IPI:IPI00198567.1	LIM and SH3 domain protein 1	29951	6.6696	1619.01	17	23	45.6274	8.2871	104	12	0	19.9104	0.0122748	12.2477	0.3671	2578
IPI:IPI00948000.1	IPI:IPI00948000.1	Uncharacterized protein	30059	5.826	1609.73	17	23	49.0494	8.9033	104	12	0	19.7929	0.0122536	13.0161	0.3915	31988
IPI:IPI00231192.5	IPI:IPI00231192.5	Hemoglobin subunit beta 2	15972	9.2049	1502.84	2	13	15.6463	26.2881	21	3	0	18.1332	0.01258	5.1592	0.0825	7807
IPI:IPI00957678.1	IPI:IPI00957678.1	ribosomal protein S12 like	14491	6.3373	1492.41	5	18	34.0909	9.0083	46	5	0	20.4375	0.0121233	23.9384	0.3471	36927
IPI:IPI00200920.1	IPI:IPI00200920.1	Far upstream element binding protein 2	74180	6.3924	1421.85	30	48	33.5645	6.0988	210	26	0	17.8274	0.0125568	38.5263	2.8597	3249
IPI:IPI00358757.5	IPI:IPI00358757.5	histidine triad nucleotide binding protein 2	17369	9.8256	1412.52	4	16	24.5399	7.5605	28	3	0	17.5667	0.00944073	8.8344	0.1535	9384
IPI:IPI00765501.1	IPI:IPI00765501.1	RCG49489 isoform CRA a	32558	6.2787	1382.8	4	21	16.609	5.7476	38	5	1	15.5257	0.0100091	17.7495	0.5783	25420
IPI:IPI00569387.3	IPI:IPI00569387.3	Uncharacterized protein	15971	4.7787	1371.92	5	11	24.2857	3.3506	34	4	0	17.1535	0.0108432	0	0	23847
IPI:IPI00188111.1	IPI:IPI00188111.1	Chaperonin subunit 6a	57980	6.6606	1368.25	22	42	25.4237	10.1797	153	16	0	16.9063	0.0141481	39.0707	2.2668	98
IPI:IPI00903436.1	IPI:IPI00903436.1	6 phosphogluconate dehydrogenase decarboxylating	53202	6.6028	1290.24	18	36	29.6066	12.4156	125	15	0	18.5344	0.0113502	38.6047	2.0552	31250
IPI:IPI00208193.1	IPI:IPI00208193.1	Nucleic acid binding factor pRM10	33793	9.6495	1253.64	5	27	15.1007	1.6843	37	4	0	18.4899	0.01194	0	0	5411
IPI:IPI00231757.12	IPI:IPI00231757.12	Proteasome subunit alpha type 2	25910	7.2986	1128.82	6	15	22.6496	3.5089	34	5	0	17.1285	0.0115372	20.7389	0.5377	8194
IPI:IPI00949013.1	IPI:IPI00949013.1	Dihydropyrimidinase related protein 1	62156	6.672	1083.62	14	42	23.951	6.4791	120	16	1	22.5064	0.013116	35.0842	2.1821	32969
IPI:IPI00362534.3	IPI:IPI00362534.3	Uncharacterized protein	73100	6.7718	954.067	16	65	22.0544	13.4287	138	19	1	23.9158	0.0125634	18.6511	1.3642	10832
IPI:IPI00954695.1	IPI:IPI00954695.1	Uncharacterized protein	72949	6.592	936.54	15	61	20.0303	13.7671	126	18	1	23.3443	0.0128654	0	0	36373
IPI:IPI00209916.1	IPI:IPI00209916.1	tRNA splicing ligase RtcB homolog	55213	6.8058	919.462	12	38	24.7525	9.1949	80	13	0	19.7787	0.011793	17.1044	0.945	5954
IPI:IPI00364124.2	IPI:IPI00364124.2	Alpha 2 macroglobulin receptor associated protein	42006	6.9501	876.297	17	36	40	13.0243	115	15	0	16.6886	0.0110543	24.8966	1.0464	11453
IPI:IPI00373591.3	IPI:IPI00373591.3	Far upstream element binding protein 1	67155	7.4262	804.924	18	45	25.6651	12.3241	125	16	0	19.7503	0.0108278	15.4421	1.0377	15613
IPI:IPI00392676.4	IPI:IPI00392676.4	Biliverdin reductase B Flavin reductase NADPH Predicted isoform CRA b	22080	6.3195	788.564	10	13	28.6408	6.2711	49	7	0	15.3301	0.0117802	24.6903	0.5455	17109
IPI:IPI00365545.1	IPI:IPI00365545.1	Dihydrolipoyl dehydrogenase mitochondrial	54004	7.7646	776.753	13	31	24.165	8.0195	86	10	0	19.7855	0.0164493	27.499	1.486	12145
IPI:IPI00368449.2	IPI:IPI00368449.2	Phosphomannomutase 2	27691	7.0812	725.433	5	23	27.2727	9.7871	43	6	0	23.5534	0.0132217	12.4738	0.3456	13441
IPI:IPI00230859.5	IPI:IPI00230859.5	Alcohol dehydrogenase NADP	36482	6.9456	707.919	5	29	15.0769	8.0618	37	7	0	17.913	0.0147488	6.883	0.2513	7584
IPI:IPI00205332.4	IPI:IPI00205332.4	Electron transfer flavoprotein subunit alpha mitochondrial	34929	8.4853	666.366	7	24	21.6216	9.6417	44	6	0	26.508	0.013666	9.3407	0.3265	4479
IPI:IPI00359611.2	IPI:IPI00359611.2	Uncharacterized protein	36469	6.3483	544.653	7	29	11.5625	10.6183	47	5	0	19.838	0.0122197	12.6773	0.4626	9713
IPI:IPI00213571.1	IPI:IPI00213571.1	Isoform 1 of Cytosolic acyl coenzyme A thioester hydrolase	37537	7.2698	532.657	2	23	5.3254	33.1479	33	6	0	25.8153	0.0175058	3.5838	0.1346	7020
IPI:IPI00211779.1	IPI:IPI00211779.1	Peroxiredoxin 1	22095	8.2425	511.575	5	18	34.6734	12.4789	60	9	1	27.6831	0.014398	8.8719	0.1962	6539
IPI:IPI00231929.7	IPI:IPI00231929.7	Isoform M1 of Pyruvate kinase isozymes M1 M2	57780	6.6541	484.414	5	44	9.6045	17.6632	49	9	0	20.7329	0.0136367	16.2936	0.9421	8301
IPI:IPI00199688.3	IPI:IPI00199688.3	Mitogen activated protein kinase 1	41249	6.5308	474.776	4	28	12.0112	12.5291	55	10	0	21.12	0.00859945	12.8636	0.531	2873
IPI:IPI00208598.1	IPI:IPI00208598.1	Vigilin	141496	6.5063	431.782	6	115	5.9148	29.0336	78	14	0	29.3401	0.0136503	7.4455	1.0542	5542
IPI:IPI00388015.3	IPI:IPI00388015.3	coronin 1C	53144	6.6716	418.067	8	33	14.7679	5.9498	86	11	0	21.3811	0.0118497	13.8503	0.7365	15997
IPI:IPI00555314.1	IPI:IPI00555314.1	ATP dependent RNA helicase DDX1	82444	6.8115	361.405	12	63	14.5946	7.6781	108	12	0	20.6245	0.0131527	18.4797	1.5245	20348
IPI:IPI00212226.1	IPI:IPI00212226.1	Isoform Delta 1 of Calcium calmodulin dependent protein kinase type II subunit delta	60042	6.8677	353.868	2	43	4.3152	6.1675	29	5	0	18.8692	0.0137161	0	0	6650
IPI:IPI00372524.3	IPI:IPI00372524.3	Uncharacterized protein	87275	7.2233	346.582	8	63	9.9371	11.2773	73	13	0	22.6622	0.0113168	8.844	0.7723	15100
IPI:IPI00200651.5	IPI:IPI00200651.5	N acetylneuraminic acid synthase	40025	6.4032	336.103	3	24	11.9777	2.8342	25	5	0	22.5324	0.0130743	11.2665	0.4512	3156
IPI:IPI00393034.3	IPI:IPI00393034.3	pyruvate dehydrogenase E1 component subunit alpha somatic form mitochondrial like isoform 2	44183	8.1374	324.246	6	36	12.2807	16.2991	54	9	0	20.8229	0.0136991	0	0	17199
IPI:IPI00373218.3	IPI:IPI00373218.3	Peptidyl prolyl cis trans isomerase D	40739	6.7938	319.884	5	34	7.5676	21.1618	53	8	0	26.0492	0.0153543	9.7034	0.3956	15432
IPI:IPI00198327.2	IPI:IPI00198327.2	Voltage dependent anion selective channel protein 2	31725	7.372	318.774	4	20	7.4576	9.1134	40	6	0	24.2993	0.0133206	12.9798	0.4121	2507
IPI:IPI00210319.3	IPI:IPI00210319.3	Isoform 1 of Dynamin 2	98169	7.0968	302.499	6	84	5.4023	12.2774	62	11	0	22.437	0.0141037	0	0	6126
IPI:IPI00200147.1	IPI:IPI00200147.1	60S acidic ribosomal protein P0	34193	5.8429	299.911	3	20	5.3628	3.2257	36	5	0	17.9245	0.0144085	9.1524	0.3132	3009
IPI:IPI00372739.2	IPI:IPI00372739.2	Methionine aminopeptidase	43177	6.7623	286.5	2	29	5.9585	14.9251	32	5	0	15.7249	0.0124307	4.0772	0.1762	15192
IPI:IPI00210317.5	IPI:IPI00210317.5	Diphosphomevalonate decarboxylase	43875	6.6498	286.373	4	32	10.4738	16.9318	30	6	1	28.7979	0.0145336	2.8379	0.1246	6124
IPI:IPI00214246.1	IPI:IPI00214246.1	Acyl protein thioesterase 2	24790	6.8337	284.715	2	18	11.2554	8.186	19	4	0	23.3802	0.00948047	12.4989	0.3101	7179
IPI:IPI00366422.2	IPI:IPI00366422.2	Pyrroline 5 carboxylate reductase 3	28859	6.6352	279.082	2	14	8.0292	2.0759	22	4	0	19.2159	0.012477	6.5136	0.1881	12581
IPI:IPI00198232.1	IPI:IPI00198232.1	Uncharacterized protein	83335	6.6086	269.509	5	57	10.1108	12.3562	53	10	0	29.2648	0.0141733	5.428	0.4526	2488
IPI:IPI00201032.1	IPI:IPI00201032.1	Isoform 1 of Heterogeneous nuclear ribonucleoprotein D0	38168	7.8979	266.167	4	24	5.6657	4.3106	31	6	0	20.9884	0.0134439	0	0	3275
IPI:IPI00372826.3	IPI:IPI00372826.3	splicing factor arginine serine rich 3	19317	12.0414	263.723	2	14	11.5854	17.9994	24	5	0	19.8768	0.0119686	0	0	15234
IPI:IPI00203398.6	IPI:IPI00203398.6	DNA directed polymerase delta interacting protein 2	41771	8.7788	260.831	3	37	9.2391	22.805	27	5	0	22.5567	0.0123091	0	0	3905
IPI:IPI00370752.3	IPI:IPI00370752.3	Omega amidase NIT2	30681	7.0778	229.814	1	23	5.4348	0.5079	12	2	0	19.6399	0.0112849	9.4729	0.2908	14339
IPI:IPI00471608.1	IPI:IPI00471608.1	Staphylococcal nuclease domain containing protein 1	101888	6.7698	228.26	7	83	6.4906	12.4695	63	11	0	24.095	0.0111231	10.2567	1.0457	19130
IPI:IPI01016454.1	IPI:IPI01016454.1	Glutathione reductase Fragment	46271	7.8713	223.644	1	33	2.8302	3.7207	18	3	0	23.9261	0.013165	3.5929	0.1664	39771
IPI:IPI00393333.3	IPI:IPI00393333.3	Bifunctional purine biosynthesis protein PURH	64168	6.7218	202.746	4	48	7.7703	13.9044	46	8	0	19.435	0.0151366	10.849	0.6966	17258
IPI:IPI00231359.3	IPI:IPI00231359.3	Acyl Coenzyme A dehydrogenase C 2 to C 3 short chain	44939	8.3635	199.829	1	37	2.8986	16.9507	45	8	0	23.2118	0.0139905	8.3389	0.375	7929
IPI:IPI00372941.1	IPI:IPI00372941.1	Sorting and assembly machinery component 50 homolog	51927	6.3446	184.24	1	40	2.7719	11.0318	32	6	0	24.6352	0.0116533	4.4772	0.2326	15289
IPI:IPI00382233.1	IPI:IPI00382233.1	Ab2 076	103244	6.0699	181.203	1	62	1.4538	25.5487	52	8	0	28.8861	0.0140778	7.7209	0.7976	15799
IPI:IPI00205372.3	IPI:IPI00205372.3	Isoform 1 of Syntaxin binding protein 1	67525	6.509	172.647	5	48	4.2088	18.6704	52	9	0	17.6262	0.0119923	10.2388	0.6918	4486
IPI:IPI00365405.3	IPI:IPI00365405.3	Mthfd1l protein	105775	7.233	172.073	4	76	2.7636	13.6364	65	12	0	24.681	0.0145099	4.7286	0.5005	12085
IPI:IPI00212516.2	IPI:IPI00212516.2	Tmed4 protein	26128	8.829	168.021	1	21	3.9648	26.345	19	3	0	27.8739	0.0125502	4.4604	0.1166	6723
IPI:IPI00569357.1	IPI:IPI00569357.1	Glycosyltransferase 25 domain containing 1	71069	6.6804	166.46	2	53	3.0794	15.0416	22	5	0	22.7515	0.0147401	3.7823	0.269	23837
IPI:IPI00207217.1	IPI:IPI00207217.1	Enoyl CoA hydratase mitochondrial	31496	8.1599	162.544	1	24	3.1034	6.8957	33	6	2	23.9239	0.0143286	8.8102	0.2777	5084
IPI:IPI00197468.1	IPI:IPI00197468.1	WD40 repeat containing protein SMU1	57514	6.7701	162.07	2	40	3.7037	7.4467	30	5	0	21.9188	0.0127691	3.2328	0.1861	2280
IPI:IPI00199716.1	IPI:IPI00199716.1	Uncharacterized protein	86299	6.4894	146.939	1	54	1.5645	5.2296	19	4	0	20.8566	0.014091	4.2671	0.3685	2881
IPI:IPI00326888.4	IPI:IPI00326888.4	Secretogranin 1	77489	4.7842	137.392	3	72	1.6296	4.8346	44	3	0	18.9216	0.0106284	26.919	2.0872	8696
IPI:IPI00209570.2	IPI:IPI00209570.2	NAD dependent malic enzyme mitochondrial	65309	7.6465	136.62	1	37	1.5411	7.4898	29	6	0	21.8691	0.0142024	3.516	0.2298	5868
IPI:IPI00198978.1	IPI:IPI00198978.1	Proteasome Prosome macropain 26S subunit non ATPase 12	52902	7.1433	125.406	1	38	1.9737	3.1646	23	3	0	18.4304	0.0084697	0	0	2686
IPI:IPI00947878.1	IPI:IPI00947878.1	Uncharacterized protein Fragment	47995	6.358	102.762	1	38	2.148	9.9523	13	3	0	20.6454	0.0139567	1.6371	0.0786	31868

## Sheet: Fraction 9
Injection 1
Accession	Entry	Description	mW (Da)	pI (pH)	PLGS Score	Peptides	Theoretical Peptides	Coverage (%)	Precursor RMS Mass Error (ppm)	Products	Digest Peptides	Modified Peptides	Products RMS Mass Error (ppm)	Products RMS RT Error (min)	Amount (fmol)	Amount (ngrams)	Protein ID
IPI:IPI00231767.5	IPI:IPI00231767.5	Triosephosphate isomerase	26831	6.9937	17318.1	25	21	69.8795	5.9791	319	15	0	13.5194	0.00857132	67.7168	1.8181	8199
IPI:IPI00339197.4	IPI:IPI00339197.4	Isoform M2 of Pyruvate kinase isozymes M1 M2	57744	7.1938	15622.8	64	44	58.1921	7.8358	629	30	0	15.2258	0.00968558	2.0732	0.1198	9001
IPI:IPI00230907.5	IPI:IPI00230907.5	Macrophage migration inhibitory factor	12469	7.1572	13308.8	5	7	23.4783	7.1997	58	3	0	14.3323	0.00832982	57.5467	0.718	7621
IPI:IPI00361888.3	IPI:IPI00361888.3	Polyubiquitin C	91031	8.8528	12622.2	10	75	8.1481	10.84	84	6	0	14.5367	0.0107574	12.5031	1.1389	10617
IPI:IPI00190240.1	IPI:IPI00190240.1	Ubiquitin 40S ribosomal protein S27a	17939	10.0274	12618.1	9	10	33.9744	2.5491	80	5	0	13.5861	0.01054	0	0	588
IPI:IPI00421539.3	IPI:IPI00421539.3	Aconitate hydratase mitochondrial	85380	7.6703	10257.9	69	55	45.2564	4.5103	671	33	0	14.3055	0.0101837	0	0	18291
IPI:IPI00231134.5	IPI:IPI00231134.5	Guanine nucleotide binding protein subunit beta 2 like 1	35054	7.5645	9004.75	27	27	58.0442	11.8894	255	20	0	16.0889	0.0121759	56.4729	1.9809	7763
IPI:IPI00325189.4	IPI:IPI00325189.4	Nucleoside diphosphate kinase B	17271	7.3176	8398.42	14	14	49.3421	4.1279	126	7	0	14.8282	0.0100894	25.2855	0.437	8520
IPI:IPI00000000.0	IPI:IPI00000000.0	PYGM RABIT P00489 Glycogen phosphorylase muscle Oryctolagus cuniculus	97227	6.7941	7539.52	51	76	41.1625	6.4976	464	31	0	14.0216	0.0112033	50	4.8645	0
IPI:IPI00194404.5	IPI:IPI00194404.5	Nucleoside diphosphate kinase A	17181	5.9084	7258.07	10	16	44.7368	11.3946	104	6	0	17.6636	0.0116553	3.9347	0.0676	1575
IPI:IPI00560210.3	IPI:IPI00560210.3	Uncharacterized protein Fragment	18238	8.6206	6981.67	14	13	50	9.1115	113	10	0	16.8506	0.0142791	0	0	21267
IPI:IPI00214665.2	IPI:IPI00214665.2	ATP citrate synthase isoform 1	120703	7.121	5801.79	83	92	39.8728	6.1294	666	42	0	15.29	0.0111182	0	0	7298
IPI:IPI00191897.4	IPI:IPI00191897.4	Nucleoside diphosphate kinase	16179	5.9306	5777.4	10	11	33.5664	4.156	93	5	0	14.8412	0.00967717	0	0	1004
IPI:IPI00212796.3	IPI:IPI00212796.3	GTP binding nuclear protein Ran	24407	7.312	5700.31	16	17	44.4444	4.3736	130	12	0	15.0436	0.0132416	45.0229	1.0996	6810
IPI:IPI00895591.1	IPI:IPI00895591.1	glycogen phosphorylase muscle form	97226	6.6671	4993.88	49	76	39.905	11.4231	410	30	1	15.6225	0.0116579	1.4242	0.1386	31124
IPI:IPI00763872.1	IPI:IPI00763872.1	RCG20683 isoform CRA b	23945	7.8263	4695.19	15	16	64.8148	12.5786	135	12	0	15.7512	0.0114762	16.2453	0.3893	24804
IPI:IPI00205745.3	IPI:IPI00205745.3	Isoform Mitochondrial of Peroxiredoxin 5 mitochondrial	22164	8.8321	4134.66	9	18	35.6808	5.2568	75	7	0	18.2979	0.0101939	0	0	4601
IPI:IPI00198327.2	IPI:IPI00198327.2	Voltage dependent anion selective channel protein 2	31725	7.372	4054.07	15	20	46.7797	8.1865	123	13	0	14.9148	0.0105049	31.3371	0.9948	2507
IPI:IPI00231139.6	IPI:IPI00231139.6	transketolase	71113	7.4198	3933.26	37	45	32.3664	6.1796	299	24	0	15.2705	0.0111388	42.643	3.0344	7767
IPI:IPI00554039.1	IPI:IPI00554039.1	glyceraldehyde 3 phosphate dehydrogenase like	35760	8.3507	2945.61	11	19	33.6336	20.5286	61	9	0	18.1288	0.014072	10.2717	0.3676	20163
IPI:IPI00230857.7	IPI:IPI00230857.7	Isoform 1 of Adenylate kinase 2 mitochondrial	26362	6.3499	2820.78	12	24	31.7992	6.9192	81	8	0	20.9836	0.0123484	0	0	7582
IPI:IPI00231228.5	IPI:IPI00231228.5	ADP ribosylation factor like protein 3	20443	7.0902	2701.99	10	16	41.7582	18.7392	55	8	0	16.1366	0.0117845	9.1952	0.1881	7835
IPI:IPI00193151.1	IPI:IPI00193151.1	Dihydropteridine reductase	25535	7.8479	2416.02	15	19	55.6017	5.1771	109	10	0	17.1585	0.0106692	18.5124	0.473	1302
IPI:IPI00373140.2	IPI:IPI00373140.2	destrin like	18507	7.7146	1874.19	8	19	29.697	17.7382	53	5	0	18.3987	0.0111706	7.4535	0.138	15389
IPI:IPI00568369.3	IPI:IPI00568369.3	Destrin	18521	8.0984	1861.06	7	19	22.4242	17.7865	54	5	0	18.5957	0.0145506	0	0	23541
IPI:IPI00212969.3	IPI:IPI00212969.3	Isoform B0b of Heterogeneous nuclear ribonucleoproteins A2 B1	33938	9.3005	1688.69	16	28	44.4089	10.2215	148	14	0	19.1965	0.0116461	33.6355	1.1422	6850
IPI:IPI00188584.1	IPI:IPI00188584.1	Proteasome subunit beta type 2	22897	7.2667	1606	9	19	34.8259	5.4824	53	7	0	16.743	0.00867554	12.6891	0.2907	187
IPI:IPI00555187.2	IPI:IPI00555187.2	Adenylyl cyclase associated protein 1	51556	7.2995	1550.36	22	41	35.865	7.2682	179	18	0	20.1588	0.0122211	20.1748	1.0408	20283
IPI:IPI00766788.1	IPI:IPI00766788.1	Succinyl CoA 3 ketoacid coenzyme A transferase 1 mitochondrial	56168	8.5748	1535.74	11	38	21.7308	6.0637	75	11	0	18.4725	0.0108864	14.3075	0.8041	25909
IPI:IPI00201964.4	IPI:IPI00201964.4	Uncharacterized protein	64301	7.6838	1461.7	16	36	25.5462	6.2803	140	14	0	18.0617	0.0116691	12.1397	0.7811	3526
IPI:IPI00195109.3	IPI:IPI00195109.3	Serine hydroxymethyltransferase	55729	8.1749	1338.64	21	46	32.7381	8.3332	143	17	1	18.0837	0.011952	12.5994	0.7026	1721
IPI:IPI00387771.6	IPI:IPI00387771.6	Peptidyl prolyl cis trans isomerase A	17862	8.272	1315.47	10	12	59.7561	4.8849	79	10	0	18.406	0.012984	16.83	0.3008	15938
IPI:IPI00230942.5	IPI:IPI00230942.5	Glutathione S transferase Yb 3	25664	7.1653	1290.54	15	21	51.8349	5.9849	107	14	0	19.7223	0.012558	13.407	0.3443	7643
IPI:IPI00231298.5	IPI:IPI00231298.5	Platelet activating factor acetylhydrolase IB subunit alpha	46640	7.014	1287.61	11	39	30.9756	5.1076	83	12	0	16.8017	0.0125192	11.443	0.534	7881
IPI:IPI00364621.2	IPI:IPI00364621.2	RCG39189 isoform CRA a	54125	7.6139	1197.97	16	33	27.833	12.0427	106	15	0	20.6844	0.0102602	9.9247	0.5375	11689
IPI:IPI00950089.1	IPI:IPI00950089.1	Uncharacterized protein Fragment	48675	7.5883	1181.38	7	34	17.0732	8.3992	59	8	0	18.4347	0.0133856	11.6734	0.5686	34021
IPI:IPI00421513.8	IPI:IPI00421513.8	Aspartate aminotransferase cytoplasmic	46399	6.8232	1175.93	11	35	28.5714	6.0698	103	12	0	20.4555	0.011607	17.212	0.7991	18281
IPI:IPI00760137.1	IPI:IPI00760137.1	Sorbitol dehydrogenase	38209	7.1887	1138.06	13	30	20.7283	6.3301	86	9	0	17.5177	0.0135827	14.9503	0.5716	24454
IPI:IPI00779902.1	IPI:IPI00779902.1	Uncharacterized protein	25170	8.5142	1136.41	9	28	32.4561	8.8501	59	9	0	19.9604	0.0157906	8.0941	0.2039	28527
IPI:IPI00203214.6	IPI:IPI00203214.6	Elongation factor 2	95222	6.3926	1013.06	25	69	26.69	11.2475	167	24	0	17.1808	0.0113306	14.7387	1.4044	3846
IPI:IPI00201032.1	IPI:IPI00201032.1	Isoform 1 of Heterogeneous nuclear ribonucleoprotein D0	38168	7.8979	992.849	6	24	16.1473	9.4326	50	6	0	22.6303	0.0143463	0	0	3275
IPI:IPI00324633.2	IPI:IPI00324633.2	Glutamate dehydrogenase 1 mitochondrial	61377	7.9801	914.907	13	44	18.638	13.4761	101	18	0	21.7704	0.0138476	8.9241	0.5481	8464
IPI:IPI00200419.3	IPI:IPI00200419.3	Dihydrofolate reductase	21624	7.3046	887.365	7	19	32.6203	18.3018	41	6	0	21.0412	0.0144846	6.5016	0.1407	3075
IPI:IPI00213587.1	IPI:IPI00213587.1	26S protease regulatory subunit 8	45597	7.3837	879.54	12	33	31.2808	12.8985	96	14	0	21.6064	0.0141506	11.7834	0.5376	7027
IPI:IPI00364321.3	IPI:IPI00364321.3	Electron transfer flavoprotein subunit beta	27670	7.83	838.812	8	17	30.9804	3.5201	49	8	0	21.3934	0.0139023	12.8084	0.3546	11552
IPI:IPI00231356.9	IPI:IPI00231356.9	C 1 tetrahydrofolate synthase cytoplasmic	100932	7.0721	817.89	27	67	26.4171	9.546	172	25	0	19.9867	0.0116104	6.2485	0.6311	7926
IPI:IPI00231046.8	IPI:IPI00231046.8	Proteasome subunit alpha type 4	29479	7.7133	809.812	11	25	25.6705	4.1122	57	7	0	16.2224	0.0120842	12.0537	0.3556	7708
IPI:IPI00231229.9	IPI:IPI00231229.9	Glutathione S transferase P	23424	7.1581	781.01	3	17	18.0952	3.1054	27	5	0	24.2428	0.0101757	4.8919	0.1147	7836
IPI:IPI00213571.1	IPI:IPI00213571.1	Isoform 1 of Cytosolic acyl coenzyme A thioester hydrolase	37537	7.2698	767.127	5	23	13.6095	6.2298	48	8	0	19.1174	0.0129758	5.8304	0.219	7020
IPI:IPI00205332.4	IPI:IPI00205332.4	Electron transfer flavoprotein subunit alpha mitochondrial	34929	8.4853	758.564	5	24	21.6216	5.4164	38	6	0	14.4025	0.0112442	6.2142	0.2172	4479
IPI:IPI00951052.1	IPI:IPI00951052.1	Uncharacterized protein	94559	8.0693	744.755	9	59	10.9215	15.9042	84	13	0	24.6198	0.0129083	8.2302	0.7787	34966
IPI:IPI00358757.5	IPI:IPI00358757.5	histidine triad nucleotide binding protein 2	17369	9.8256	712.798	2	16	17.1779	7.8707	15	3	0	17.8462	0.0134312	5.3913	0.0937	9384
IPI:IPI00396910.1	IPI:IPI00396910.1	ATP synthase subunit alpha mitochondrial	59716	9.5021	648.596	7	46	11.5732	6.2995	65	9	0	20.5056	0.0145477	6.4648	0.3863	17629
IPI:IPI00782646.1	IPI:IPI00782646.1	Ubiquitin carrier protein	20886	7.7109	606.46	8	16	20.2186	6.015	41	5	0	20.9256	0.0113565	9.7603	0.204	29859
IPI:IPI00368291.3	IPI:IPI00368291.3	BolA like 1	14394	9.7234	547.726	3	10	34.3066	2.0772	16	3	0	15.1308	0.00777385	2.375	0.0342	13366
IPI:IPI00215235.6	IPI:IPI00215235.6	septin 9 isoform 1	64826	7.2673	527.963	12	57	15.7986	15.5265	86	14	0	24.0714	0.0152952	0	0	7433
IPI:IPI00362105.2	IPI:IPI00362105.2	proteasome prosome macropain 26S subunit ATPase 6	45768	7.7421	501.584	6	44	19.1067	7.1167	65	11	0	25.5182	0.0127328	5.8729	0.269	10696
IPI:IPI00960040.1	IPI:IPI00960040.1	histone cluster 1 H2ae like	51695	11.4716	490.27	2	42	3.5197	20.184	31	6	0	24.7205	0.0149077	3.0054	0.1555	39125
IPI:IPI00231426.6	IPI:IPI00231426.6	Phosphoglycerate kinase 1	44509	7.9043	478.762	6	32	16.7866	15.3911	50	10	0	23.2793	0.0119597	4.5899	0.2044	7972
IPI:IPI00207003.1	IPI:IPI00207003.1	Cytoplasmic aconitate hydratase	98065	6.7357	474.824	5	70	4.4994	28.2678	85	13	0	24.6293	0.0135088	8.4004	0.8243	4999
IPI:IPI00200920.1	IPI:IPI00200920.1	Far upstream element binding protein 2	74180	6.3924	434.899	9	48	12.0666	13.5872	86	13	0	19.9574	0.0123012	4.946	0.3671	3249
IPI:IPI00373591.3	IPI:IPI00373591.3	Far upstream element binding protein 1	67155	7.4262	431.9	7	45	10.7981	9.6673	86	13	0	20.892	0.0119503	6.5854	0.4425	15613
IPI:IPI00776809.2	IPI:IPI00776809.2	Uncharacterized protein	19612	6.2488	405.661	2	11	8.9888	5.5687	20	3	0	16.2991	0.0122689	6.0738	0.1192	27038
IPI:IPI00188240.4	IPI:IPI00188240.4	Peptidyl prolyl cis trans isomerase	18239	8.1998	370.152	2	12	16.2651	8.4	28	5	0	21.9503	0.0123298	0	0	132
IPI:IPI00212741.8	IPI:IPI00212741.8	6 phosphofructokinase liver type	85284	7.0655	309.657	6	48	7.6923	6.8767	56	10	0	20.6951	0.0141763	3.7831	0.3228	6795
IPI:IPI00364311.1	IPI:IPI00364311.1	Glucose 6 phosphate isomerase	62787	7.5903	307.806	2	40	3.0466	12.5581	47	7	0	25.2759	0.014462	8.4727	0.5323	11545
IPI:IPI00196994.1	IPI:IPI00196994.1	Rho GDP dissociation inhibitor 1	23392	4.9149	307.721	2	18	15.1961	4.1323	20	3	0	20.738	0.0114167	2.7276	0.0638	2176
IPI:IPI00231927.11	IPI:IPI00231927.11	ADP ATP translocase 1	32968	10.1094	273.709	3	30	6.3758	22.1314	25	4	0	24.3294	0.0136133	3.6754	0.1213	8300
IPI:IPI00212767.1	IPI:IPI00212767.1	Anionic trypsin 1	25942	4.517	270.206	1	7	8.1301	2.2786	21	1	0	15.6651	0.0102697	40.1733	1.0429	6798
IPI:IPI00951316.1	IPI:IPI00951316.1	Phosphoserine aminotransferase	40185	7.0382	257.118	3	27	5.4645	26.9701	42	9	0	27.4916	0.0167756	3.7974	0.1527	35219
IPI:IPI00362070.5	IPI:IPI00362070.5	UDP glucose pyrophosphorylase 2 isoform CRA b	56987	7.4355	253.408	3	41	6.2992	20.4272	59	10	0	22.4336	0.0145214	6.3579	0.3625	10678
IPI:IPI00471608.1	IPI:IPI00471608.1	Staphylococcal nuclease domain containing protein 1	101888	6.7698	203.224	5	83	4.6205	13.0158	77	13	0	22.175	0.0131177	0	0	19130
IPI:IPI00201060.4	IPI:IPI00201060.4	Prelamin A C	74278	6.5473	186.56	2	74	2.5564	16.0143	57	11	0	23.5393	0.016112	3.4643	0.2575	3282
IPI:IPI00950498.1	IPI:IPI00950498.1	Uncharacterized protein	55733	5.2432	172.436	4	35	4.6653	4.8897	26	3	0	11.2096	0.0089887	9.7874	0.5458	34422
IPI:IPI00213847.3	IPI:IPI00213847.3	granulins isoform a	65109	6.2875	145.494	1	38	2.1595	0.8422	23	2	0	21.6217	0.00929286	10.9808	0.7155	7098
Injection 2
Accession	Entry	Description	mW (Da)	pI (pH)	PLGS Score	Peptides	Theoretical Peptides	Coverage (%)	Precursor RMS Mass Error (ppm)	Products	Digest Peptides	Modified Peptides	Products RMS Mass Error (ppm)	Products RMS RT Error (min)	Amount (fmol)	Amount (ngrams)	Protein ID
IPI:IPI00231767.5	IPI:IPI00231767.5	Triosephosphate isomerase	26831	6.9937	17932	32	21	78.7149	6.5993	398	18	0	14.7585	0.00872724	76.5217	2.0545	8199
IPI:IPI00339197.4	IPI:IPI00339197.4	Isoform M2 of Pyruvate kinase isozymes M1 M2	57744	7.1938	17158.4	71	44	67.6083	9.1167	701	36	0	15.2495	0.010895	95.9822	5.5459	9001
IPI:IPI00230907.5	IPI:IPI00230907.5	Macrophage migration inhibitory factor	12469	7.1572	15028.1	4	7	23.4783	3.0799	51	3	0	11.085	0.00790489	57.7303	0.7203	7621
IPI:IPI00190240.1	IPI:IPI00190240.1	Ubiquitin 40S ribosomal protein S27a	17939	10.0274	13581	14	10	37.8205	3.9662	102	6	0	15.4576	0.00949808	0	0	588
IPI:IPI00421539.3	IPI:IPI00421539.3	Aconitate hydratase mitochondrial	85380	7.6703	10668	73	55	47.4359	7.5994	695	35	0	13.9741	0.0105975	0	0	18291
IPI:IPI00231134.5	IPI:IPI00231134.5	Guanine nucleotide binding protein subunit beta 2 like 1	35054	7.5645	8479.28	21	27	51.4196	4.7186	228	15	0	14.6924	0.0117561	60.2122	2.1121	7763
IPI:IPI00560210.3	IPI:IPI00560210.3	Uncharacterized protein Fragment	18238	8.6206	7869.84	18	13	60.4938	7.9733	125	13	1	17.4284	0.0131999	0	0	21267
IPI:IPI00000000.0	IPI:IPI00000000.0	PYGM RABIT P00489 Glycogen phosphorylase muscle Oryctolagus cuniculus	97227	6.7941	7327.05	58	76	41.9929	7.1884	500	35	0	13.9693	0.0125453	50	4.8645	0
IPI:IPI00325189.4	IPI:IPI00325189.4	Nucleoside diphosphate kinase B	17271	7.3176	7177.96	12	14	46.0526	6.3571	93	6	0	14.5739	0.0112385	30.2699	0.5232	8520
IPI:IPI00194404.5	IPI:IPI00194404.5	Nucleoside diphosphate kinase A	17181	5.9084	7125.29	10	16	44.0789	7.8258	84	6	0	14.5278	0.0120154	4.5576	0.0784	1575
IPI:IPI00212796.3	IPI:IPI00212796.3	GTP binding nuclear protein Ran	24407	7.312	6030.75	13	17	40.7407	4.5976	118	10	0	16.798	0.0116024	45.4261	1.1094	6810
IPI:IPI00214665.2	IPI:IPI00214665.2	ATP citrate synthase isoform 1	120703	7.121	5720.24	85	92	40.0545	5.9992	660	43	0	15.1324	0.0107032	0	0	7298
IPI:IPI00895591.1	IPI:IPI00895591.1	glycogen phosphorylase muscle form	97226	6.6671	4706.81	47	76	35.867	10.2386	407	30	0	15.314	0.013	1.1289	0.1098	31124
IPI:IPI00198327.2	IPI:IPI00198327.2	Voltage dependent anion selective channel protein 2	31725	7.372	4034.02	13	20	42.0339	2.1431	108	9	0	15.8054	0.0103068	31.9239	1.0135	2507
IPI:IPI00231139.6	IPI:IPI00231139.6	transketolase	71113	7.4198	3994.62	43	45	35.7252	5.4047	320	24	0	15.3083	0.0109853	46.4977	3.3087	7767
IPI:IPI00763872.1	IPI:IPI00763872.1	RCG20683 isoform CRA b	23945	7.8263	3562.75	15	16	60.6481	5.4319	114	11	0	16.094	0.0103572	18.4773	0.4427	24804
IPI:IPI00230857.7	IPI:IPI00230857.7	Isoform 1 of Adenylate kinase 2 mitochondrial	26362	6.3499	3436.74	15	24	41.0042	5.7048	113	8	0	13.5629	0.012537	0	0	7582
IPI:IPI00231228.5	IPI:IPI00231228.5	ADP ribosylation factor like protein 3	20443	7.0902	3393.32	10	16	53.2967	21.7234	55	8	0	16.1226	0.00890458	9.234	0.1889	7835
IPI:IPI00554039.1	IPI:IPI00554039.1	glyceraldehyde 3 phosphate dehydrogenase like	35760	8.3507	3384.21	10	19	24.3243	10.8632	59	8	0	17.4836	0.016209	10.1499	0.3632	20163
IPI:IPI00205745.3	IPI:IPI00205745.3	Isoform Mitochondrial of Peroxiredoxin 5 mitochondrial	22164	8.8321	2959.06	8	18	32.3944	8.6563	56	6	0	19.6083	0.0115264	0	0	4601
IPI:IPI00555187.2	IPI:IPI00555187.2	Adenylyl cyclase associated protein 1	51556	7.2995	2212.02	25	41	51.4768	11.653	181	20	0	18.2838	0.0134757	22.1942	1.145	20283
IPI:IPI00193151.1	IPI:IPI00193151.1	Dihydropteridine reductase	25535	7.8479	2109.58	15	19	48.9627	12.3447	113	9	0	16.4819	0.0132233	18.5884	0.475	1302
IPI:IPI00369419.4	IPI:IPI00369419.4	Uncharacterized protein Fragment	18566	8.1586	2048.14	13	17	41.8182	14.6508	56	8	0	21.0728	0.00905717	15.553	0.289	13816
IPI:IPI00230942.5	IPI:IPI00230942.5	Glutathione S transferase Yb 3	25664	7.1653	2020.66	12	21	49.5413	2.8	95	12	0	20.0623	0.0110209	9.2383	0.2372	7643
IPI:IPI00421513.8	IPI:IPI00421513.8	Aspartate aminotransferase cytoplasmic	46399	6.8232	2017.62	21	35	41.6465	10.0208	129	16	0	17.9331	0.0107458	18.7972	0.8727	18281
IPI:IPI00387771.6	IPI:IPI00387771.6	Peptidyl prolyl cis trans isomerase A	17862	8.272	1983.97	11	12	56.0976	4.8702	61	8	0	19.4437	0.011065	17.0461	0.3047	15938
IPI:IPI00212969.3	IPI:IPI00212969.3	Isoform B0b of Heterogeneous nuclear ribonucleoproteins A2 B1	33938	9.3005	1912.19	15	28	39.2971	11.7005	142	13	1	17.0768	0.0116113	23.8937	0.8114	6850
IPI:IPI00766788.1	IPI:IPI00766788.1	Succinyl CoA 3 ketoacid coenzyme A transferase 1 mitochondrial	56168	8.5748	1817.74	12	38	22.3077	17.1282	84	11	0	14.0967	0.0124525	14.8381	0.834	25909
IPI:IPI00763463.1	IPI:IPI00763463.1	cofilin 1 like isoform 1	18425	7.6245	1808.51	7	20	19.3939	17.6022	43	5	0	22.3533	0.00807381	2.9514	0.0544	24656
IPI:IPI00324633.2	IPI:IPI00324633.2	Glutamate dehydrogenase 1 mitochondrial	61377	7.9801	1755.14	15	44	28.3154	4.6924	86	14	0	19.5849	0.0148764	7.6896	0.4723	8464
IPI:IPI00411230.3	IPI:IPI00411230.3	Glutathione S transferase Mu 2	25685	7.2193	1544.66	8	22	29.3578	7.9267	62	8	0	19.5706	0.0104065	3.1963	0.0822	17759
IPI:IPI00231298.5	IPI:IPI00231298.5	Platelet activating factor acetylhydrolase IB subunit alpha	46640	7.014	1462.65	11	39	31.4634	11.0731	86	13	0	19.171	0.0113664	12.0127	0.5606	7881
IPI:IPI00188584.1	IPI:IPI00188584.1	Proteasome subunit beta type 2	22897	7.2667	1451.11	7	19	27.8607	5.7096	40	5	0	14.5655	0.0106655	12.526	0.287	187
IPI:IPI00195109.3	IPI:IPI00195109.3	Serine hydroxymethyltransferase	55729	8.1749	1419.44	28	46	40.4762	9.8752	165	21	0	17.3275	0.0118351	14.8646	0.8289	1721
IPI:IPI00210351.2	IPI:IPI00210351.2	Adenylate kinase isoenzyme 1	21570	8.1436	1333.79	6	16	22.1649	4.5224	41	6	0	20.4868	0.013341	6.6053	0.1426	6142
IPI:IPI00368291.3	IPI:IPI00368291.3	BolA like 1	14394	9.7234	1290.05	4	10	38.6861	23.2258	28	6	0	27.567	0.0143052	3.1136	0.0448	13366
IPI:IPI00760137.1	IPI:IPI00760137.1	Sorbitol dehydrogenase	38209	7.1887	1169.83	17	30	32.2129	6.2889	99	10	0	16.7517	0.0106605	15.1355	0.5787	24454
IPI:IPI00951052.1	IPI:IPI00951052.1	Uncharacterized protein	94559	8.0693	1106.93	16	59	15.2446	12.941	95	12	0	21.0038	0.0132908	8.3134	0.7866	34966
IPI:IPI00950089.1	IPI:IPI00950089.1	Uncharacterized protein Fragment	48675	7.5883	1088.6	5	34	13.5255	7.7021	43	5	0	16.9097	0.0105766	11.4187	0.5562	34021
IPI:IPI00364321.3	IPI:IPI00364321.3	Electron transfer flavoprotein subunit beta	27670	7.83	1086.9	13	17	43.5294	23.295	65	11	0	24.5287	0.0144023	13.1476	0.364	11552
IPI:IPI00364621.2	IPI:IPI00364621.2	RCG39189 isoform CRA a	54125	7.6139	1073.32	17	33	24.8509	5.3183	105	12	0	15.9267	0.011075	8.8677	0.4803	11689
IPI:IPI00203214.6	IPI:IPI00203214.6	Elongation factor 2	95222	6.3926	1072.71	26	69	25.2914	10.9375	197	26	0	19.8231	0.0118999	15.2127	1.4495	3846
IPI:IPI00201964.4	IPI:IPI00201964.4	Uncharacterized protein	64301	7.6838	1064.17	16	36	32.2689	5.6941	117	13	1	16.6617	0.0101566	12.8939	0.8296	3526
IPI:IPI00201032.1	IPI:IPI00201032.1	Isoform 1 of Heterogeneous nuclear ribonucleoprotein D0	38168	7.8979	1045.55	5	24	12.1813	10.0214	42	5	0	18.3162	0.0122418	0	0	3275
IPI:IPI00200419.3	IPI:IPI00200419.3	Dihydrofolate reductase	21624	7.3046	1043.26	8	19	36.3636	22.7776	55	8	0	23.4542	0.0134355	6.8814	0.1489	3075
IPI:IPI00358757.5	IPI:IPI00358757.5	histidine triad nucleotide binding protein 2	17369	9.8256	952.121	3	16	24.5399	21.2378	22	5	0	25.1103	0.0118515	3.9516	0.0687	9384
IPI:IPI00782646.1	IPI:IPI00782646.1	Ubiquitin carrier protein	20886	7.7109	924.908	8	16	28.4153	25.8415	60	9	0	23.1277	0.0116614	17.3304	0.3622	29859
IPI:IPI00960040.1	IPI:IPI00960040.1	histone cluster 1 H2ae like	51695	11.4716	777.163	4	42	8.0745	17.994	26	5	0	21.1054	0.0134542	8.562	0.4429	39125
IPI:IPI00231046.8	IPI:IPI00231046.8	Proteasome subunit alpha type 4	29479	7.7133	742.81	14	25	27.2031	4.9984	61	8	0	22.1961	0.0113493	15.09	0.4451	7708
IPI:IPI00231356.9	IPI:IPI00231356.9	C 1 tetrahydrofolate synthase cytoplasmic	100932	7.0721	709.633	21	67	22.7807	12.8308	149	24	0	21.0363	0.0132735	9.4301	0.9524	7926
IPI:IPI00370315.1	IPI:IPI00370315.1	Eukaryotic translation initiation factor 4H	27307	7.1977	688.248	7	32	28.2258	10.503	38	7	0	26.724	0.0128199	18.0001	0.4918	14146
IPI:IPI00213571.1	IPI:IPI00213571.1	Isoform 1 of Cytosolic acyl coenzyme A thioester hydrolase	37537	7.2698	650.985	5	23	14.7929	2.5347	28	4	0	9.7131	0.00991388	3.846	0.1445	7020
IPI:IPI00421328.1	IPI:IPI00421328.1	LRRGT00071	89548	6.2373	592.413	8	61	3.9506	20.3616	45	7	0	19.2688	0.0127883	0.6726	0.0603	18178
IPI:IPI00213587.1	IPI:IPI00213587.1	26S protease regulatory subunit 8	45597	7.3837	587.924	12	33	32.7586	6.3574	87	13	0	21.8381	0.0144822	12.4721	0.5691	7027
IPI:IPI00231426.6	IPI:IPI00231426.6	Phosphoglycerate kinase 1	44509	7.9043	488.794	10	32	11.9904	21.1484	74	12	0	23.4261	0.013015	3.8062	0.1695	7972
IPI:IPI00200920.1	IPI:IPI00200920.1	Far upstream element binding protein 2	74180	6.3924	483.474	10	48	14.0083	12.4975	78	11	0	18.4394	0.01216	5.2577	0.3903	3249
IPI:IPI00373591.3	IPI:IPI00373591.3	Far upstream element binding protein 1	67155	7.4262	471.771	7	45	13.1455	17.2132	73	10	0	23.6254	0.0136184	6.3606	0.4274	15613
IPI:IPI00396910.1	IPI:IPI00396910.1	ATP synthase subunit alpha mitochondrial	59716	9.5021	462.008	7	46	9.7649	20.5125	68	12	0	21.1579	0.0120854	5.3153	0.3176	17629
IPI:IPI00781133.1	IPI:IPI00781133.1	Uncharacterized protein	98894	7.0345	458.451	10	70	10.7023	9.8572	90	15	0	20.8216	0.0138998	6.8464	0.6775	29127
IPI:IPI00213847.3	IPI:IPI00213847.3	granulins isoform a	65109	6.2875	442.534	2	38	4.9834	11.5261	37	4	0	19.1045	0.0111571	8.5365	0.5562	7098
IPI:IPI00464805.2	IPI:IPI00464805.2	Poly RC binding protein 2	38555	6.3463	432.493	3	24	10.411	3.5574	18	4	0	19.501	0.0109087	0	0	18969
IPI:IPI00764064.2	IPI:IPI00764064.2	Uncharacterized protein	62633	7.3649	406.759	7	45	15.3025	7.9499	65	10	0	22.3573	0.0127251	5.5954	0.3507	24881
IPI:IPI00364311.1	IPI:IPI00364311.1	Glucose 6 phosphate isomerase	62787	7.5903	349.352	4	40	4.3011	9.3849	40	6	0	21.3165	0.0152926	7.3272	0.4603	11545
IPI:IPI00215235.6	IPI:IPI00215235.6	septin 9 isoform 1	64826	7.2673	343.098	7	57	10.7639	5.5255	63	10	0	19.4253	0.0127537	0	0	7433
IPI:IPI00212741.8	IPI:IPI00212741.8	6 phosphofructokinase liver type	85284	7.0655	330.06	10	48	12.0513	7.5954	51	9	0	13.333	0.012058	6.0311	0.5147	6795
IPI:IPI00200147.1	IPI:IPI00200147.1	60S acidic ribosomal protein P0	34193	5.8429	316.835	3	20	12.9338	17.3787	23	5	0	27.1933	0.0124668	1.8815	0.0644	3009
IPI:IPI00230859.5	IPI:IPI00230859.5	Alcohol dehydrogenase NADP	36482	6.9456	285.347	3	29	7.6923	17.6311	31	7	0	26.4035	0.0163985	3.101	0.1132	7584
IPI:IPI00201443.1	IPI:IPI00201443.1	RNA terminal phosphate cyclase domain 1 isoform CRA a	39288	7.5547	278.449	3	28	9.5628	6.6804	16	4	0	15.4712	0.0175155	1.9013	0.0747	3396
IPI:IPI00362105.2	IPI:IPI00362105.2	proteasome prosome macropain 26S subunit ATPase 6	45768	7.7421	277.198	4	44	14.1439	29.9003	39	7	0	19.8465	0.0133611	7.0124	0.3211	10696
IPI:IPI00205332.4	IPI:IPI00205332.4	Electron transfer flavoprotein subunit alpha mitochondrial	34929	8.4853	275.796	7	24	12.6126	11.8628	44	6	0	24.974	0.0184161	7.5411	0.2636	4479
IPI:IPI00950498.1	IPI:IPI00950498.1	Uncharacterized protein	55733	5.2432	274.6	9	35	8.3164	2.9973	55	7	1	15.6239	0.0123288	10.7005	0.5968	34422
IPI:IPI00188240.4	IPI:IPI00188240.4	Peptidyl prolyl cis trans isomerase	18239	8.1998	269.305	2	12	16.2651	27.0955	25	4	0	28.7612	0.0165669	13.2403	0.2416	132
IPI:IPI00231927.11	IPI:IPI00231927.11	ADP ATP translocase 1	32968	10.1094	244.534	3	30	5.0336	11.0939	30	5	0	23.1391	0.0161676	4.5937	0.1515	8300
IPI:IPI00372498.1	IPI:IPI00372498.1	Bifunctional ATP dependent dihydroxyacetone kinase FAD AMP lyase cyclizing	59406	7.3021	225.326	2	35	3.6332	18.2884	28	5	0	24.9956	0.0122436	4.7057	0.2797	15090
IPI:IPI00362070.5	IPI:IPI00362070.5	UDP glucose pyrophosphorylase 2 isoform CRA b	56987	7.4355	221.017	5	41	9.0551	5.4225	46	7	0	26.0735	0.0139892	4.4324	0.2527	10678
IPI:IPI00195803.1	IPI:IPI00195803.1	UDP glucose 6 dehydrogenase	54857	7.3903	213.147	3	47	6.0852	5.1944	58	10	1	24.2685	0.0146751	5.4766	0.3006	1892
IPI:IPI00196994.1	IPI:IPI00196994.1	Rho GDP dissociation inhibitor 1	23392	4.9149	202.087	2	18	15.1961	19.935	19	3	0	21.2421	0.0135775	2.6913	0.063	2176
IPI:IPI00191745.3	IPI:IPI00191745.3	Coproporphyrinogen III oxidase mitochondrial	49246	8.5573	197.381	4	39	10.3837	22.193	42	9	0	21.7297	0.0178924	1.7155	0.0845	947
IPI:IPI00568535.2	IPI:IPI00568535.2	Uncharacterized protein	100133	8.4428	189.346	4	83	4.3968	15.6788	96	18	1	25.3103	0.0150116	7.7297	0.7745	23590
IPI:IPI00210884.1	IPI:IPI00210884.1	DnaJ homolog subfamily A member 1	44839	6.6709	174.833	2	30	4.534	9.0327	44	8	0	25.2108	0.0116066	4.0567	0.182	6292
IPI:IPI00464535.1	IPI:IPI00464535.1	Isoform 2 of Plasminogen activator inhibitor 1 RNA binding protein	42958	8.9674	148.133	2	41	6.8878	21.3203	35	6	0	22.5697	0.0122525	2.4497	0.1053	18818
IPI:IPI00959265.1	IPI:IPI00959265.1	peroxiredoxin 1 like	22150	8.5704	136.855	1	20	5.5276	3.2641	22	3	0	32.0668	0.0154479	3.0365	0.0673	38402
IPI:IPI00358035.4	IPI:IPI00358035.4	Uncharacterized protein Fragment	75268	6.5632	97.1028	2	55	3.2164	18.4929	29	5	0	24.9506	0.0140033	3.4293	0.2583	9084
IPI:IPI00421357.3	IPI:IPI00421357.3	Uncharacterized protein	169752	7.1574	91.2508	2	135	1.3228	21.2557	74	14	0	25.4989	0.0153379	0	0	18195
Injection3
Accession	Entry	Description	mW (Da)	pI (pH)	PLGS Score	Peptides	Theoretical Peptides	Coverage (%)	Precursor RMS Mass Error (ppm)	Products	Digest Peptides	Modified Peptides	Products RMS Mass Error (ppm)	Products RMS RT Error (min)	Amount (fmol)	Amount (ngrams)	Protein ID
IPI:IPI00764193.1	IPI:IPI00764193.1	M2 pyruvate kinase like	57840	7.5004	15544.8	66	44	63.5338	8.3856	636	33	0	14.7283	0.0103043	103.044	5.9639	24926
IPI:IPI00230907.5	IPI:IPI00230907.5	Macrophage migration inhibitory factor	12469	7.1572	14730.9	4	7	23.4783	1.1074	52	3	0	8.9263	0.0081543	58.7424	0.7329	7621
IPI:IPI00231767.5	IPI:IPI00231767.5	Triosephosphate isomerase	26831	6.9937	13183	24	21	72.6908	12.2963	355	16	0	14.6507	0.00895922	73.6393	1.9771	8199
IPI:IPI00421539.3	IPI:IPI00421539.3	Aconitate hydratase mitochondrial	85380	7.6703	9668.78	71	55	45.641	7.8973	651	34	0	13.7081	0.010514	0	0	18291
IPI:IPI00361888.3	IPI:IPI00361888.3	Polyubiquitin C	91031	8.8528	9446.52	13	75	9.6296	8.9977	95	10	0	16.0635	0.0104492	39.4733	3.5955	10617
IPI:IPI00190240.1	IPI:IPI00190240.1	Ubiquitin 40S ribosomal protein S27a	17939	10.0274	9443.06	12	10	41.6667	8.2191	91	9	0	15.2435	0.0102439	0	0	588
IPI:IPI00325189.4	IPI:IPI00325189.4	Nucleoside diphosphate kinase B	17271	7.3176	7178.48	14	14	53.9474	6.7262	119	8	0	14.7811	0.0107217	30.3308	0.5242	8520
IPI:IPI00560210.3	IPI:IPI00560210.3	Uncharacterized protein Fragment	18238	8.6206	6900.19	11	13	46.2963	17.5179	106	8	0	20.3935	0.0159869	0	0	21267
IPI:IPI00231134.5	IPI:IPI00231134.5	Guanine nucleotide binding protein subunit beta 2 like 1	35054	7.5645	6863.32	21	27	51.4196	4.5919	222	16	0	16.0829	0.012101	62.9843	2.2093	7763
IPI:IPI00194404.5	IPI:IPI00194404.5	Nucleoside diphosphate kinase A	17181	5.9084	6424.03	10	16	39.4737	6.1116	98	5	0	15.6374	0.0106314	0	0	1575
IPI:IPI00212796.3	IPI:IPI00212796.3	GTP binding nuclear protein Ran	24407	7.312	6336	13	17	35.6481	15.0957	115	10	0	15.9691	0.0121046	48.6203	1.1875	6810
IPI:IPI00000000.0	IPI:IPI00000000.0	PYGM RABIT P00489 Glycogen phosphorylase muscle Oryctolagus cuniculus	97227	6.7941	5626.72	55	76	38.4342	5.5228	444	34	0	14.5441	0.011331	50	4.8645	0
IPI:IPI00214665.2	IPI:IPI00214665.2	ATP citrate synthase isoform 1	120703	7.121	4579.76	73	92	35.4223	5.6415	579	38	0	15.6184	0.0115095	0	0	7298
IPI:IPI00231139.6	IPI:IPI00231139.6	transketolase	71113	7.4198	4100.51	45	45	32.2137	5.051	347	23	0	15.1547	0.0110119	46.9477	3.3407	7767
IPI:IPI00205745.3	IPI:IPI00205745.3	Isoform Mitochondrial of Peroxiredoxin 5 mitochondrial	22164	8.8321	3841.24	5	18	32.3944	2.8441	44	5	0	17.2094	0.00938656	0	0	4601
IPI:IPI00763872.1	IPI:IPI00763872.1	RCG20683 isoform CRA b	23945	7.8263	3675.05	14	16	42.1296	3.8335	104	9	0	17.5476	0.00991187	17.4405	0.4179	24804
IPI:IPI00198327.2	IPI:IPI00198327.2	Voltage dependent anion selective channel protein 2	31725	7.372	3471.47	12	20	32.5424	2.7344	103	8	0	17.1904	0.0108586	32.7758	1.0405	2507
IPI:IPI00230857.7	IPI:IPI00230857.7	Isoform 1 of Adenylate kinase 2 mitochondrial	26362	6.3499	3124.43	13	24	28.0335	5.0881	92	6	0	15.2117	0.0123495	0	0	7582
IPI:IPI00231228.5	IPI:IPI00231228.5	ADP ribosylation factor like protein 3	20443	7.0902	2496.99	9	16	41.2088	5.3494	56	7	0	19.0216	0.0102396	9.288	0.19	7835
IPI:IPI00193151.1	IPI:IPI00193151.1	Dihydropteridine reductase	25535	7.8479	2287.55	12	19	36.9295	10.2034	105	9	0	17.8211	0.0123676	19.5311	0.4991	1302
IPI:IPI00555187.2	IPI:IPI00555187.2	Adenylyl cyclase associated protein 1	51556	7.2995	2082.01	24	41	38.8186	12.7405	176	20	0	17.1998	0.012355	20.0834	1.0361	20283
IPI:IPI00324633.2	IPI:IPI00324633.2	Glutamate dehydrogenase 1 mitochondrial	61377	7.9801	1882.42	8	44	10.0358	8.6152	60	10	0	18.1973	0.0150468	7.1902	0.4416	8464
IPI:IPI00387771.6	IPI:IPI00387771.6	Peptidyl prolyl cis trans isomerase A	17862	8.272	1847.84	10	12	45.1219	4.7635	65	10	0	16.3664	0.0108602	17.1392	0.3064	15938
IPI:IPI00230942.5	IPI:IPI00230942.5	Glutathione S transferase Yb 3	25664	7.1653	1814	13	21	41.7431	14.7048	92	12	0	15.3692	0.0126376	13.8469	0.3556	7643
IPI:IPI00373140.2	IPI:IPI00373140.2	destrin like	18507	7.7146	1791.22	6	19	18.7879	11.5589	43	4	0	20.7311	0.0154817	5.97	0.1106	15389
IPI:IPI00188584.1	IPI:IPI00188584.1	Proteasome subunit beta type 2	22897	7.2667	1767.91	8	19	30.8458	5.8889	48	6	0	17.4227	0.0118744	13.6084	0.3118	187
IPI:IPI00554039.1	IPI:IPI00554039.1	glyceraldehyde 3 phosphate dehydrogenase like	35760	8.3507	1742.1	8	19	23.1231	6.9307	47	6	0	19.6745	0.0143636	1.677	0.06	20163
IPI:IPI00766788.1	IPI:IPI00766788.1	Succinyl CoA 3 ketoacid coenzyme A transferase 1 mitochondrial	56168	8.5748	1412.93	10	38	16.7308	5.0539	78	10	0	17.972	0.012656	15.2234	0.8556	25909
IPI:IPI00421513.8	IPI:IPI00421513.8	Aspartate aminotransferase cytoplasmic	46399	6.8232	1386.58	17	35	29.2978	7.7741	128	15	0	17.0789	0.0112256	18.9353	0.8791	18281
IPI:IPI00231298.5	IPI:IPI00231298.5	Platelet activating factor acetylhydrolase IB subunit alpha	46640	7.014	1364.77	12	39	29.2683	7.5766	80	11	0	19.7238	0.0112325	12.4652	0.5818	7881
IPI:IPI00212969.3	IPI:IPI00212969.3	Isoform B0b of Heterogeneous nuclear ribonucleoproteins A2 B1	33938	9.3005	1341.29	15	28	36.4217	20.8473	145	13	0	17.235	0.0118133	0	0	6850
IPI:IPI00760137.1	IPI:IPI00760137.1	Sorbitol dehydrogenase	38209	7.1887	1301.28	16	30	20.1681	7.1484	79	10	0	19.0965	0.0112904	16.7714	0.6412	24454
IPI:IPI00201964.4	IPI:IPI00201964.4	Uncharacterized protein	64301	7.6838	1207.95	15	36	25.7143	7.5748	112	14	0	16.0197	0.0103607	13.6442	0.8779	3526
IPI:IPI00950089.1	IPI:IPI00950089.1	Uncharacterized protein Fragment	48675	7.5883	1073.46	2	34	5.0998	8.1304	33	5	0	23.0162	0.01534	9.5538	0.4653	34021
IPI:IPI00213587.1	IPI:IPI00213587.1	26S protease regulatory subunit 8	45597	7.3837	1028.34	11	33	28.0788	6.2832	103	14	0	22.1568	0.014407	16.2744	0.7425	7027
IPI:IPI00195109.3	IPI:IPI00195109.3	Serine hydroxymethyltransferase	55729	8.1749	1004.53	24	46	25.9921	10.977	137	16	0	16.0825	0.0119623	14.2633	0.7954	1721
IPI:IPI00201032.1	IPI:IPI00201032.1	Isoform 1 of Heterogeneous nuclear ribonucleoprotein D0	38168	7.8979	1002.19	6	24	16.1473	4.0881	45	5	0	21.5114	0.0125749	0	0	3275
IPI:IPI00782646.1	IPI:IPI00782646.1	Ubiquitin carrier protein	20886	7.7109	988.369	9	16	36.612	15.6744	58	8	0	19.7655	0.012998	17.3929	0.3635	29859
IPI:IPI00364321.3	IPI:IPI00364321.3	Electron transfer flavoprotein subunit beta	27670	7.83	970.453	6	17	25.4902	19.4862	53	9	0	20.0571	0.0142919	11.6446	0.3224	11552
IPI:IPI00231046.8	IPI:IPI00231046.8	Proteasome subunit alpha type 4	29479	7.7133	959.34	10	25	25.6705	5.4482	61	9	0	16.812	0.0120501	12.5499	0.3702	7708
IPI:IPI00203214.6	IPI:IPI00203214.6	Elongation factor 2	95222	6.3926	871.374	24	69	21.6783	16.1426	187	25	0	20.948	0.0119791	16.0845	1.5326	3846
IPI:IPI00951052.1	IPI:IPI00951052.1	Uncharacterized protein	94559	8.0693	767.99	10	59	8.6462	17.9746	89	12	0	23.2348	0.0122517	9.1707	0.8677	34966
IPI:IPI00231356.9	IPI:IPI00231356.9	C 1 tetrahydrofolate synthase cytoplasmic	100932	7.0721	692.989	22	67	21.4973	10.7009	148	24	0	19.1471	0.0115727	10.5693	1.0674	7926
IPI:IPI00396910.1	IPI:IPI00396910.1	ATP synthase subunit alpha mitochondrial	59716	9.5021	624.699	4	46	6.8716	29.0877	38	7	0	19.5264	0.0169503	5.18	0.3095	17629
IPI:IPI00364621.2	IPI:IPI00364621.2	RCG39189 isoform CRA a	54125	7.6139	566.076	13	33	12.9225	7.5139	93	12	0	16.9652	0.0108472	8.7402	0.4734	11689
IPI:IPI00200920.1	IPI:IPI00200920.1	Far upstream element binding protein 2	74180	6.3924	485.047	7	48	12.2053	21.1436	85	12	0	21.9109	0.0127767	4.9922	0.3706	3249
IPI:IPI00960040.1	IPI:IPI00960040.1	histone cluster 1 H2ae like	51695	11.4716	482.136	1	42	1.6563	20.9466	27	5	0	28.6386	0.0176076	4.1785	0.2161	39125
IPI:IPI00362105.2	IPI:IPI00362105.2	proteasome prosome macropain 26S subunit ATPase 6	45768	7.7421	476.941	4	44	12.1588	5.7419	49	9	0	19.8051	0.01117	9.0573	0.4148	10696
IPI:IPI00373591.3	IPI:IPI00373591.3	Far upstream element binding protein 1	67155	7.4262	470.533	9	45	12.2066	4.1436	77	10	0	19.1244	0.0134296	6.8312	0.459	15613
IPI:IPI00231229.9	IPI:IPI00231229.9	Glutathione S transferase P	23424	7.1581	458.775	3	17	19.5238	16.189	18	3	0	22.5186	0.0106078	10.7385	0.2517	7836
IPI:IPI00869493.2	IPI:IPI00869493.2	stromal cell derived factor 2	24040	7.8895	444.04	4	12	12.3288	20.645	33	5	0	20.6332	0.0125872	6.7495	0.1624	30299
IPI:IPI00555323.3	IPI:IPI00555323.3	Histone H3 1	15394	11.5404	443.424	3	12	11.7647	16.4609	34	5	0	22.6928	0.0129669	6.9773	0.1075	20352
IPI:IPI00213205.2	IPI:IPI00213205.2	Uncharacterized protein	21376	7.829	414.078	4	22	19.8925	15.3384	22	5	0	17.4943	0.0135995	4.1625	0.089	6909
IPI:IPI00231426.6	IPI:IPI00231426.6	Phosphoglycerate kinase 1	44509	7.9043	396.844	6	32	12.7098	4.4835	46	9	0	18.193	0.0120035	3.6464	0.1624	7972
IPI:IPI00557424.3	IPI:IPI00557424.3	Uncharacterized protein	69576	8.6574	392.2	1	50	1.7657	16.1845	53	8	0	21.3337	0.0144019	4.5586	0.3174	20495
IPI:IPI00213571.1	IPI:IPI00213571.1	Isoform 1 of Cytosolic acyl coenzyme A thioester hydrolase	37537	7.2698	380.69	3	23	10.0592	2.4892	17	3	0	14.7999	0.00707522	3.4456	0.1294	7020
IPI:IPI00200419.3	IPI:IPI00200419.3	Dihydrofolate reductase	21624	7.3046	370.131	2	19	13.9037	6.396	14	3	0	18.5878	0.00768585	2.8857	0.0624	3075
IPI:IPI00370315.1	IPI:IPI00370315.1	Eukaryotic translation initiation factor 4H	27307	7.1977	335.926	5	32	10.0806	6.3855	38	6	0	19.1586	0.0125408	0	0	14146
IPI:IPI00213847.3	IPI:IPI00213847.3	granulins isoform a	65109	6.2875	333.343	2	38	4.9834	21.4261	31	4	0	23.2257	0.010891	10.554	0.6877	7098
IPI:IPI00215235.6	IPI:IPI00215235.6	septin 9 isoform 1	64826	7.2673	311.923	2	57	3.9931	5.9193	40	7	0	17.8983	0.0121206	0	0	7433
IPI:IPI00207003.1	IPI:IPI00207003.1	Cytoplasmic aconitate hydratase	98065	6.7357	294.082	1	70	1.5748	13.8384	40	6	0	21.8375	0.0138818	3.8078	0.3737	4999
IPI:IPI00205332.4	IPI:IPI00205332.4	Electron transfer flavoprotein subunit alpha mitochondrial	34929	8.4853	266.982	1	24	3.9039	3.0158	25	4	0	18.8617	0.0116988	6.8436	0.2392	4479
IPI:IPI00958268.1	IPI:IPI00958268.1	poly rC binding protein 1 like	42592	8.3719	256.852	1	27	2.7569	13.5941	23	5	0	25.8762	0.0133268	6.4375	0.2715	37482
IPI:IPI00201060.4	IPI:IPI00201060.4	Prelamin A C	74278	6.5473	243.264	2	74	3.1579	10.7654	55	11	0	21.2245	0.0131181	5.1481	0.3826	3282
IPI:IPI00950498.1	IPI:IPI00950498.1	Uncharacterized protein	55733	5.2432	182.16	2	35	2.4341	4.5466	37	4	0	16.8234	0.012306	7.845	0.4375	34422
IPI:IPI00230859.5	IPI:IPI00230859.5	Alcohol dehydrogenase NADP	36482	6.9456	177.062	1	29	3.0769	11.1355	25	5	0	22.6377	0.0163086	3.4733	0.1268	7584
IPI:IPI00331919.6	IPI:IPI00331919.6	Phosphoserine aminotransferase	40600	7.6425	163.75	1	27	2.7027	3.6826	26	3	0	24.8894	0.0110175	0	0	8885
IPI:IPI00212741.8	IPI:IPI00212741.8	6 phosphofructokinase liver type	85284	7.0655	156.45	2	48	1.1538	8.5252	46	8	0	21.9491	0.0151738	5.2308	0.4464	6795
IPI:IPI00568535.2	IPI:IPI00568535.2	Uncharacterized protein	100133	8.4428	122.14	1	83	1.0147	22.3977	61	11	0	22.053	0.0152584	6.1222	0.6134	23590

## Sheet: Fraction 10
Injection 1
Accession	Entry	Description	mW (Da)	pI (pH)	PLGS Score	Peptides	Theoretical Peptides	Coverage (%)	Precursor RMS Mass Error (ppm)	Products	Digest Peptides	Modified Peptides	Products RMS Mass Error (ppm)	Products RMS RT Error (min)	Amount (fmol)	Amount (ngrams)	Protein ID
IPI:IPI00555252.3	IPI:IPI00555252.3	Glyceraldehyde 3 phosphate dehydrogenase	35805	8.0799	9098.67	24	19	47.1471	10.2472	192	15	0	13.3894	0.0124171	27.4335	0.9829	20315
IPI:IPI00000000.0	IPI:IPI00000000.0	PYGM RABIT P00489 Glycogen phosphorylase muscle Oryctolagus cuniculus	97227	6.7941	4715.71	76	76	49.7034	9.022	763	42	0	13.0322	0.0121509	50	4.8645	0
IPI:IPI00387771.6	IPI:IPI00387771.6	Peptidyl prolyl cis trans isomerase A	17862	8.272	4222.13	17	12	50.6098	3.3109	154	11	0	13.539	0.00999109	38.0673	0.6804	15938
IPI:IPI00895591.1	IPI:IPI00895591.1	glycogen phosphorylase muscle form	97226	6.6671	3742.16	62	76	43.5867	12.832	606	38	0	13.9632	0.0124879	1.3476	0.1311	31124
IPI:IPI00190181.4	IPI:IPI00190181.4	Glycogen phosphorylase muscle form	97211	6.9456	2627.43	49	75	33.848	10.8022	480	29	0	14.8408	0.012815	15.2607	1.4845	573
IPI:IPI00211779.1	IPI:IPI00211779.1	Peroxiredoxin 1	22095	8.2425	2027.63	21	18	65.3266	11.2451	139	13	0	14.4002	0.0127626	15.0761	0.3333	6539
IPI:IPI00231426.6	IPI:IPI00231426.6	Phosphoglycerate kinase 1	44509	7.9043	1867.28	33	32	46.7626	3.8242	276	21	0	15.0283	0.0122421	16.8006	0.7483	7972
IPI:IPI00396910.1	IPI:IPI00396910.1	ATP synthase subunit alpha mitochondrial	59716	9.5021	1681.52	42	46	34.7197	5.1173	321	21	0	14.6107	0.0117481	20.1036	1.2013	17629
IPI:IPI00373140.2	IPI:IPI00373140.2	destrin like	18507	7.7146	1563.57	11	19	39.3939	19.2278	65	8	0	17.1598	0.0128557	6.7701	0.1254	15389
IPI:IPI00763209.2	IPI:IPI00763209.2	regulator of G protein signaling like 1 like	126804	8.9971	1508.17	15	90	7.2727	16.3358	107	12	0	15.3438	0.0143514	10.7881	1.3604	24568
IPI:IPI00382376.1	IPI:IPI00382376.1	Isoform 1 of Heterogeneous nuclear ribonucleoprotein A3	39627	9.2212	1506.62	13	32	16.6227	7.2923	100	10	0	15.0993	0.0137369	0	0	15887
IPI:IPI00206977.1	IPI:IPI00206977.1	Citrate synthase mitochondrial	51833	8.4161	1353.77	23	33	27.2532	10.2922	174	14	0	15.998	0.0110681	22.1389	1.1483	4987
IPI:IPI00190240.1	IPI:IPI00190240.1	Ubiquitin 40S ribosomal protein S27a	17939	10.0274	1323.85	10	10	33.9744	11.535	60	8	0	17.8291	0.0166041	0	0	588
IPI:IPI00372910.2	IPI:IPI00372910.2	phosphoglycerate kinase 1 like	43148	6.1282	1314.01	22	31	34.5679	7.1515	190	15	0	14.2324	0.0122482	0.885	0.0382	15273
IPI:IPI00231929.7	IPI:IPI00231929.7	Isoform M1 of Pyruvate kinase isozymes M1 M2	57780	6.6541	1153.63	19	44	24.1055	3.0245	135	14	0	14.5612	0.0137668	11.3254	0.6548	8301
IPI:IPI00231734.5	IPI:IPI00231734.5	Fructose bisphosphate aldolase A	39327	8.0667	1020	23	31	35.4396	9.4027	168	17	0	14.3128	0.0125392	13.4893	0.5308	8180
IPI:IPI00201505.3	IPI:IPI00201505.3	Cellular nucleic acid binding protein	19677	7.396	1011.94	11	25	36.3128	4.7608	83	6	0	13.3496	0.0145781	22.8575	0.4501	3413
IPI:IPI00371769.1	IPI:IPI00371769.1	Phosphoglycerate kinase	44981	7.5941	946.631	11	33	20.1439	22.137	100	9	0	15.4778	0.0126842	6.3014	0.2836	14773
IPI:IPI00203991.1	IPI:IPI00203991.1	COX17 homolog cytochrome c oxidase assembly protein	6779	7.6555	870.676	4	9	66.6667	8.5349	30	3	0	16.2183	0.0161406	5.9607	0.0404	4078
IPI:IPI00357945.2	IPI:IPI00357945.2	Phosphorylase	96713	6.4413	826.211	23	74	11.1111	10.7536	200	12	0	14.3231	0.0140785	0	0	9040
IPI:IPI00211127.1	IPI:IPI00211127.1	Argininosuccinate synthase	46466	7.7384	679.393	26	33	23.7864	5.7395	152	15	0	13.8518	0.0119621	20.6439	0.9599	6396
IPI:IPI00201032.1	IPI:IPI00201032.1	Isoform 1 of Heterogeneous nuclear ribonucleoprotein D0	38168	7.8979	621.692	5	24	15.2975	8.7505	34	5	0	19.777	0.0122393	0	0	3275
IPI:IPI00364311.1	IPI:IPI00364311.1	Glucose 6 phosphate isomerase	62787	7.5903	548.257	15	40	19.7133	13.6831	99	11	0	16.559	0.0136194	10.5614	0.6635	11545
IPI:IPI00560210.3	IPI:IPI00560210.3	Uncharacterized protein Fragment	18238	8.6206	547.896	6	13	33.3333	2.2582	51	5	0	15.9739	0.0171287	0	0	21267
IPI:IPI00947909.1	IPI:IPI00947909.1	Glucose 6 phosphate isomerase	38487	9.5112	491.937	11	32	22.029	8.0278	72	8	0	17.0213	0.0136159	0.9438	0.0363	31899
IPI:IPI00231028.2	IPI:IPI00231028.2	ES1 protein homolog mitochondrial	28154	9.2411	417.589	9	19	21.8045	4.1758	60	7	0	18.7714	0.0154771	9.2117	0.2595	7696
IPI:IPI00208193.1	IPI:IPI00208193.1	Nucleic acid binding factor pRM10	33793	9.6495	405.84	3	27	12.4161	3.4823	30	3	0	13.6371	0.01034	0	0	5411
IPI:IPI00421539.3	IPI:IPI00421539.3	Aconitate hydratase mitochondrial	85380	7.6703	382.545	18	55	25.1282	9.8159	114	18	0	18.3843	0.0151868	0	0	18291
IPI:IPI00464535.1	IPI:IPI00464535.1	Isoform 2 of Plasminogen activator inhibitor 1 RNA binding protein	42958	8.9674	377.4	8	41	17.3469	20.567	69	9	0	23.7807	0.0151741	4.4372	0.1907	18818
IPI:IPI00231134.5	IPI:IPI00231134.5	Guanine nucleotide binding protein subunit beta 2 like 1	35054	7.5645	367.871	12	27	33.7539	12.0222	75	11	0	18.8889	0.0149152	7.0668	0.2479	7763
IPI:IPI00464805.2	IPI:IPI00464805.2	Poly RC binding protein 2	38555	6.3463	318.623	6	24	16.7123	5.944	42	6	0	17.3089	0.0141447	0	0	18969
IPI:IPI00364061.5	IPI:IPI00364061.5	heterogeneous nuclear ribonucleoprotein L isoform b	63923	8.042	315.309	13	34	15.529	19.4092	93	13	0	20.2171	0.0142285	6.6187	0.4234	11433
IPI:IPI00367437.8	IPI:IPI00367437.8	putative RNA binding protein 3	16972	8.8896	290.54	5	13	19.8718	17.1899	37	4	0	15.0273	0.0151625	7.6443	0.1298	13011
IPI:IPI00362949.1	IPI:IPI00362949.1	Cytochrome b c1 complex subunit Rieske mitochondrial	29427	9.1022	248.09	5	24	8.3942	12.6386	43	6	1	15.0829	0.015561	6.0863	0.1792	10992
IPI:IPI00211593.1	IPI:IPI00211593.1	Superoxide dismutase Mn mitochondrial	24658	9.0509	240.931	4	17	20.2703	2.9499	28	4	0	17.2935	0.013504	2.6112	0.0644	6485
IPI:IPI00193445.1	IPI:IPI00193445.1	Creatine kinase U type mitochondrial	46999	8.5468	232.346	6	25	8.6124	3.5323	40	5	0	18.7798	0.0117979	3.8263	0.1799	1369
IPI:IPI00464532.1	IPI:IPI00464532.1	Pyrroline 5 carboxylate reductase 2	33651	7.6915	211.001	6	27	15.9375	11.8252	43	7	0	23.5667	0.0161052	3.5513	0.1196	18817
IPI:IPI00193171.1	IPI:IPI00193171.1	Niemann Pick disease type C2	16353	7.572	198.874	5	12	20.1342	11.454	26	3	0	18.9302	0.0125215	3.9147	0.0641	1310
IPI:IPI00192159.2	IPI:IPI00192159.2	Uncharacterized protein	16947	7.8371	195.466	7	9	14	2.8491	28	3	0	13.7367	0.0144613	0	0	1064
IPI:IPI00191913.1	IPI:IPI00191913.1	NADH dehydrogenase Ubiquinone flavoprotein 1 isoform CRA a	50698	8.0134	190.648	7	35	14.8707	22.3109	50	8	0	20.4683	0.0115142	12.8878	0.6538	1006
IPI:IPI00358677.2	IPI:IPI00358677.2	Transcription elongation factor A protein 1	33871	8.4472	175.488	6	33	20.2658	22.3708	45	8	0	21.7232	0.0159099	3.2294	0.1095	9343
IPI:IPI00212767.1	IPI:IPI00212767.1	Anionic trypsin 1	25942	4.517	173.485	1	7	8.1301	1.0239	17	1	0	16.4277	0.0129578	16.1678	0.4197	6798
IPI:IPI00214665.2	IPI:IPI00214665.2	ATP citrate synthase isoform 1	120703	7.121	170.448	18	92	14.0781	15.0933	112	18	0	19.3433	0.0122234	0	0	7298
IPI:IPI00555171.3	IPI:IPI00555171.3	Transgelin 2	22379	8.4485	126.372	2	22	11.0553	5.3428	14	3	0	18.2534	0.0157801	2.2922	0.0513	20274
IPI:IPI00203391.3	IPI:IPI00203391.3	Multifunctional protein ADE2	47066	7.6046	123.386	3	35	5.4118	18.2376	33	6	0	23.1177	0.0133077	10.2695	0.4837	3904
IPI:IPI00231139.6	IPI:IPI00231139.6	transketolase	71113	7.4198	99.9523	6	45	5.3435	10.8403	42	4	0	14.1299	0.0140257	4.2922	0.3054	7767
IPI:IPI00337168.5	IPI:IPI00337168.5	T complex protein 1 subunit delta	58062	7.9993	96.5664	3	42	6.4935	7.1855	37	7	0	25.6161	0.0155622	1.7877	0.1039	8937
IPI:IPI00231046.8	IPI:IPI00231046.8	Proteasome subunit alpha type 4	29479	7.7133	86.9564	2	25	6.8966	20.0125	18	3	0	18.2585	0.0150778	3.0756	0.0907	7708
IPI:IPI00208205.1	IPI:IPI00208205.1	Heat shock cognate 71 kDa protein	70827	5.1998	76.5206	3	50	6.0372	14.8245	37	7	0	26.8071	0.0160496	0	0	5419
IPI:IPI00364286.3	IPI:IPI00364286.3	Uncharacterized protein	59620	7.99	52.0359	1	44	1.1029	8.3512	30	6	0	17.1316	0.0174561	7.8407	0.4678	11535
IPI:IPI00363794.5	IPI:IPI00363794.5	similar to hypothetical protein FLJ23305	81593	5.8438	30.5094	1	85	0.6964	25.0951	37	5	0	25.1653	0.0146557	2.7611	0.2254	11290
Injection 2
Accession	Entry	Description	mW (Da)	pI (pH)	PLGS Score	Peptides	Theoretical Peptides	Coverage (%)	Precursor RMS Mass Error (ppm)	Products	Digest Peptides	Modified Peptides	Products RMS Mass Error (ppm)	Products RMS RT Error (min)	Amount (fmol)	Amount (ngrams)	Protein ID
IPI:IPI00555252.3	IPI:IPI00555252.3	Glyceraldehyde 3 phosphate dehydrogenase	35805	8.0799	9000.23	22	19	45.045	4.5466	196	13	0	13.0144	0.0114861	29.1676	1.045	20315
IPI:IPI00387771.6	IPI:IPI00387771.6	Peptidyl prolyl cis trans isomerase A	17862	8.272	5508.06	18	12	57.9268	5.4262	155	13	0	12.5133	0.0113116	40.7253	0.7279	15938
IPI:IPI00000000.0	IPI:IPI00000000.0	PYGM RABIT P00489 Glycogen phosphorylase muscle Oryctolagus cuniculus	97227	6.7941	3957.64	72	76	47.9241	8.624	724	41	0	13.844	0.0123086	50	4.8645	0
IPI:IPI00231426.6	IPI:IPI00231426.6	Phosphoglycerate kinase 1	44509	7.9043	1938.78	37	32	44.3645	3.888	283	19	0	14.8386	0.0113972	17.6073	0.7842	7972
IPI:IPI00211779.1	IPI:IPI00211779.1	Peroxiredoxin 1	22095	8.2425	1722.3	15	18	60.804	4.2076	124	12	0	16.9616	0.0123679	15.0674	0.3331	6539
IPI:IPI00190240.1	IPI:IPI00190240.1	Ubiquitin 40S ribosomal protein S27a	17939	10.0274	1718.04	10	10	41.6667	9.7443	66	8	0	19.8835	0.0174912	0	0	588
IPI:IPI00373140.2	IPI:IPI00373140.2	destrin like	18507	7.7146	1446.62	11	19	38.1818	5.2604	72	7	0	16.7657	0.0119011	9.478	0.1755	15389
IPI:IPI00372910.2	IPI:IPI00372910.2	phosphoglycerate kinase 1 like	43148	6.1282	1330.29	23	31	29.6296	3.9569	195	12	0	15.8083	0.011207	0.6526	0.0282	15273
IPI:IPI00763209.2	IPI:IPI00763209.2	regulator of G protein signaling like 1 like	126804	8.9971	1274.38	16	90	7.6364	11.1833	113	10	0	15.8223	0.0146901	13.8803	1.7504	24568
IPI:IPI00396910.1	IPI:IPI00396910.1	ATP synthase subunit alpha mitochondrial	59716	9.5021	1234.33	45	46	35.443	7.1706	298	23	0	13.6777	0.0126607	21.6371	1.2929	17629
IPI:IPI00201505.3	IPI:IPI00201505.3	Cellular nucleic acid binding protein	19677	7.396	1171.59	7	25	31.2849	4.7049	75	5	0	12.5308	0.0118896	24.6346	0.4851	3413
IPI:IPI00560210.3	IPI:IPI00560210.3	Uncharacterized protein Fragment	18238	8.6206	1117.28	8	13	40.7407	1.7194	61	7	0	17.0821	0.0155534	0	0	21267
IPI:IPI00206977.1	IPI:IPI00206977.1	Citrate synthase mitochondrial	51833	8.4161	1042.48	21	33	27.2532	3.7815	178	14	0	17.4037	0.0129675	23.2165	1.2042	4987
IPI:IPI00371769.1	IPI:IPI00371769.1	Phosphoglycerate kinase	44981	7.5941	965.356	11	33	19.9041	15.2918	100	9	0	15.6384	0.0120641	8.052	0.3624	14773
IPI:IPI00764193.1	IPI:IPI00764193.1	M2 pyruvate kinase like	57840	7.5004	794.027	13	44	17.6692	5.9847	128	14	0	17.8393	0.0135611	11.8421	0.6854	24926
IPI:IPI00951991.1	IPI:IPI00951991.1	45 kDa protein	45058	7.8497	791.662	18	34	24.8804	3.7725	154	13	0	17.1518	0.0134614	14.4202	0.6502	35878
IPI:IPI00364311.1	IPI:IPI00364311.1	Glucose 6 phosphate isomerase	62787	7.5903	594.155	18	40	21.8638	15.091	130	13	0	17.9503	0.0131203	12.3455	0.7756	11545
IPI:IPI00211127.1	IPI:IPI00211127.1	Argininosuccinate synthase	46466	7.7384	545.202	27	33	23.5437	11.4436	174	15	0	16.5835	0.0134923	21.4626	0.9979	6396
IPI:IPI00230907.5	IPI:IPI00230907.5	Macrophage migration inhibitory factor	12469	7.1572	480.27	2	7	15.6522	3.0914	20	2	0	17.9388	0.013192	3.4998	0.0437	7621
IPI:IPI00231134.5	IPI:IPI00231134.5	Guanine nucleotide binding protein subunit beta 2 like 1	35054	7.5645	451.205	10	27	22.082	3.6558	63	9	0	15.2078	0.0148157	7.064	0.2478	7763
IPI:IPI00231028.2	IPI:IPI00231028.2	ES1 protein homolog mitochondrial	28154	9.2411	404.615	8	19	13.5338	6.135	64	6	0	14.2495	0.0130137	9.4553	0.2664	7696
IPI:IPI00367437.8	IPI:IPI00367437.8	putative RNA binding protein 3	16972	8.8896	399.542	5	13	19.8718	2.8036	28	3	0	9.627	0.0120459	7.4095	0.1258	13011
IPI:IPI00464805.2	IPI:IPI00464805.2	Poly RC binding protein 2	38555	6.3463	378.056	6	24	15.6164	4.8864	45	6	0	20.4781	0.0126988	0	0	18969
IPI:IPI00201032.1	IPI:IPI00201032.1	Isoform 1 of Heterogeneous nuclear ribonucleoprotein D0	38168	7.8979	369.529	2	24	6.7989	2.4089	24	3	0	14.6854	0.011737	0	0	3275
IPI:IPI00208193.1	IPI:IPI00208193.1	Nucleic acid binding factor pRM10	33793	9.6495	368.081	3	27	12.4161	4.0498	40	5	0	22.8319	0.013641	0	0	5411
IPI:IPI00202238.1	IPI:IPI00202238.1	Uncharacterized protein	20845	7.7031	346.333	4	21	17.0455	4.3312	35	3	0	17.6552	0.0130737	6.2688	0.1308	3592
IPI:IPI00362949.1	IPI:IPI00362949.1	Cytochrome b c1 complex subunit Rieske mitochondrial	29427	9.1022	345.801	7	24	16.7883	3.6153	50	7	0	14.7762	0.0106675	8.3483	0.2458	10992
IPI:IPI00464535.1	IPI:IPI00464535.1	Isoform 2 of Plasminogen activator inhibitor 1 RNA binding protein	42958	8.9674	257.266	5	41	10.7143	8.0136	67	9	0	22.6451	0.0135756	4.5692	0.1964	18818
IPI:IPI00201964.4	IPI:IPI00201964.4	Uncharacterized protein	64301	7.6838	249.261	8	36	11.0924	12.3442	86	12	0	17.542	0.0140069	0	0	3526
IPI:IPI00193445.1	IPI:IPI00193445.1	Creatine kinase U type mitochondrial	46999	8.5468	183.624	7	25	11.7225	16.4408	43	7	0	20.0948	0.0190182	3.4066	0.1602	1369
IPI:IPI00212767.1	IPI:IPI00212767.1	Anionic trypsin 1	25942	4.517	176.334	1	7	8.1301	0.5264	16	1	0	12.8079	0.01407	14.2357	0.3696	6798
IPI:IPI00214665.2	IPI:IPI00214665.2	ATP citrate synthase isoform 1	120703	7.121	158.13	11	92	6.6303	4.2956	100	14	0	15.796	0.014787	0	0	7298
IPI:IPI00421539.3	IPI:IPI00421539.3	Aconitate hydratase mitochondrial	85380	7.6703	153.627	6	55	5.3846	12.2738	79	10	0	17.8176	0.0169874	0	0	18291
IPI:IPI00211593.1	IPI:IPI00211593.1	Superoxide dismutase Mn mitochondrial	24658	9.0509	139.536	1	17	6.3063	5.9207	28	4	0	18.424	0.0144535	2.9009	0.0716	6485
IPI:IPI00191913.1	IPI:IPI00191913.1	NADH dehydrogenase Ubiquinone flavoprotein 1 isoform CRA a	50698	8.0134	122.415	1	35	2.3707	14.7186	40	7	0	20.7922	0.0129473	3.0822	0.1564	1006
IPI:IPI00358677.2	IPI:IPI00358677.2	Transcription elongation factor A protein 1	33871	8.4472	120.653	1	33	2.6578	9.9451	32	6	0	22.2784	0.0125395	0	0	9343
IPI:IPI00337168.5	IPI:IPI00337168.5	T complex protein 1 subunit delta	58062	7.9993	100.822	1	42	2.0408	8.9107	29	4	0	25.7766	0.0144703	2.4137	0.1402	8937
Injection 3
Accession	Entry	Description	mW (Da)	pI (pH)	PLGS Score	Peptides	Theoretical Peptides	Coverage (%)	Precursor RMS Mass Error (ppm)	Products	Digest Peptides	Modified Peptides	Products RMS Mass Error (ppm)	Products RMS RT Error (min)	Amount (fmol)	Amount (ngrams)	Protein ID
IPI:IPI00554039.1	IPI:IPI00554039.1	glyceraldehyde 3 phosphate dehydrogenase like	35760	8.3507	9311.93	18	19	34.5345	4.4748	146	11	0	16.1855	0.0122047	30.3437	1.0858	20163
IPI:IPI00950270.1	IPI:IPI00950270.1	Uncharacterized protein Fragment	34353	9.2203	6882.12	4	24	11.9497	18.596	48	4	0	15.1822	0.0130278	0	0	34201
IPI:IPI00387771.6	IPI:IPI00387771.6	Peptidyl prolyl cis trans isomerase A	17862	8.272	3100.4	16	12	56.0976	3.4567	135	12	0	15.1211	0.0119196	42.5565	0.7607	15938
IPI:IPI00000000.0	IPI:IPI00000000.0	PYGM RABIT P00489 Glycogen phosphorylase muscle Oryctolagus cuniculus	97227	6.7941	2702.96	58	76	42.3488	5.558	605	36	0	14.135	0.0132609	50	4.8645	0
IPI:IPI00231426.6	IPI:IPI00231426.6	Phosphoglycerate kinase 1	44509	7.9043	1272.62	35	32	40.2878	5.1913	255	21	0	17.0331	0.0127857	18.7277	0.8341	7972
IPI:IPI00211779.1	IPI:IPI00211779.1	Peroxiredoxin 1	22095	8.2425	1255.31	12	18	51.7588	6.3646	90	10	0	16.0901	0.0125344	16.7025	0.3693	6539
IPI:IPI00763209.2	IPI:IPI00763209.2	regulator of G protein signaling like 1 like	126804	8.9971	1183.01	12	90	6.6364	9.3527	69	7	0	18.1793	0.0152578	4.9214	0.6206	24568
IPI:IPI00950846.1	IPI:IPI00950846.1	Uncharacterized protein	40074	9.4706	1181.02	9	37	12.6344	11.1897	64	6	0	16.4438	0.0164505	0	0	34765
IPI:IPI00396910.1	IPI:IPI00396910.1	ATP synthase subunit alpha mitochondrial	59716	9.5021	1169.91	35	46	33.9964	6.2475	267	20	0	13.8895	0.0139614	22.7491	1.3593	17629
IPI:IPI00373140.2	IPI:IPI00373140.2	destrin like	18507	7.7146	1166.71	10	19	27.2727	5.4842	70	5	0	13.7887	0.0149397	9.7341	0.1803	15389
IPI:IPI00206977.1	IPI:IPI00206977.1	Citrate synthase mitochondrial	51833	8.4161	1112.58	20	33	31.7597	16.4706	153	16	0	17.058	0.0132353	24.6033	1.2761	4987
IPI:IPI00372910.2	IPI:IPI00372910.2	phosphoglycerate kinase 1 like	43148	6.1282	923.13	21	31	26.6667	4.7069	176	13	0	17.4481	0.0127287	0	0	15273
IPI:IPI00190240.1	IPI:IPI00190240.1	Ubiquitin 40S ribosomal protein S27a	17939	10.0274	893.531	9	10	35.2564	13.625	51	7	0	17.6146	0.0190134	0	0	588
IPI:IPI00231734.5	IPI:IPI00231734.5	Fructose bisphosphate aldolase A	39327	8.0667	763.858	17	31	32.6923	13.961	117	14	0	18.2535	0.0142658	15.3162	0.6027	8180
IPI:IPI00201505.3	IPI:IPI00201505.3	Cellular nucleic acid binding protein	19677	7.396	634.255	6	25	24.0223	3.0439	45	4	0	17.1734	0.0115957	28.9646	0.5703	3413
IPI:IPI00560210.3	IPI:IPI00560210.3	Uncharacterized protein Fragment	18238	8.6206	556.36	6	13	33.3333	4.7298	45	5	0	15.6476	0.0159439	0	0	21267
IPI:IPI00209976.1	IPI:IPI00209976.1	ATPase inhibitor mitochondrial	12240	10.0578	547.114	3	12	7.4766	1.3998	21	2	0	14.0774	0.0161181	0	0	5973
IPI:IPI00231929.7	IPI:IPI00231929.7	Isoform M1 of Pyruvate kinase isozymes M1 M2	57780	6.6541	522.483	10	44	16.5725	4.4606	90	11	0	16.9238	0.015689	12.8285	0.7417	8301
IPI:IPI00211127.1	IPI:IPI00211127.1	Argininosuccinate synthase	46466	7.7384	481.172	22	33	20.3883	5.2807	136	15	0	15.1509	0.0143638	22.2251	1.0334	6396
IPI:IPI00364311.1	IPI:IPI00364311.1	Glucose 6 phosphate isomerase	62787	7.5903	428.608	15	40	20.6093	9.9353	115	14	0	19.2169	0.0154661	14.0985	0.8858	11545
IPI:IPI00208193.1	IPI:IPI00208193.1	Nucleic acid binding factor pRM10	33793	9.6495	383.492	3	27	12.4161	14.4626	41	6	0	21.3391	0.0157959	11.4843	0.3883	5411
IPI:IPI00955177.1	IPI:IPI00955177.1	Isoform 2 of Putative RNA binding protein 3	16915	7.7368	368.504	5	13	19.8718	19.5053	37	5	0	17.3191	0.0150397	8.9971	0.1523	36383
IPI:IPI00464805.2	IPI:IPI00464805.2	Poly RC binding protein 2	38555	6.3463	358.303	4	24	12.0548	2.609	32	5	0	14.3136	0.0145761	0	0	18969
IPI:IPI00421539.3	IPI:IPI00421539.3	Aconitate hydratase mitochondrial	85380	7.6703	336.785	11	55	16.1538	13.9674	83	12	0	17.7851	0.01668	0	0	18291
IPI:IPI00464535.1	IPI:IPI00464535.1	Isoform 2 of Plasminogen activator inhibitor 1 RNA binding protein	42958	8.9674	331.311	4	41	11.2245	20.6274	43	6	0	19.223	0.013388	4.7895	0.2059	18818
IPI:IPI00201032.1	IPI:IPI00201032.1	Isoform 1 of Heterogeneous nuclear ribonucleoprotein D0	38168	7.8979	309.718	2	24	6.7989	11.2461	21	3	0	21.115	0.0165042	0	0	3275
IPI:IPI00230907.5	IPI:IPI00230907.5	Macrophage migration inhibitory factor	12469	7.1572	287.777	2	7	15.6522	4.8459	23	3	0	23.1689	0.0156536	4.1723	0.0521	7621
IPI:IPI00202238.1	IPI:IPI00202238.1	Uncharacterized protein	20845	7.7031	223.707	3	21	17.0455	4.9651	35	5	0	21.4561	0.0153131	7.6599	0.1598	3592
IPI:IPI00362949.1	IPI:IPI00362949.1	Cytochrome b c1 complex subunit Rieske mitochondrial	29427	9.1022	207.21	7	24	11.6788	3.7198	48	6	0	12.2845	0.0151137	10.8263	0.3188	10992
IPI:IPI00231134.5	IPI:IPI00231134.5	Guanine nucleotide binding protein subunit beta 2 like 1	35054	7.5645	207.099	7	27	12.3028	4.6758	39	7	0	16.4304	0.0148817	7.649	0.2683	7763
IPI:IPI00201964.4	IPI:IPI00201964.4	Uncharacterized protein	64301	7.6838	198.556	9	36	12.7731	12.7981	78	11	0	20.2	0.014074	8.0692	0.5192	3526
IPI:IPI00204331.1	IPI:IPI00204331.1	Ubiquitin conjugating enzyme E2 D2	16724	7.8442	194.946	3	8	8.8435	1.8209	20	2	0	14.8679	0.0144882	4.6261	0.0774	4201
IPI:IPI00211593.1	IPI:IPI00211593.1	Superoxide dismutase Mn mitochondrial	24658	9.0509	190.996	2	17	9.4595	2.6982	26	4	0	14.4979	0.0153	2.863	0.0706	6485
IPI:IPI00191913.1	IPI:IPI00191913.1	NADH dehydrogenase Ubiquinone flavoprotein 1 isoform CRA a	50698	8.0134	179.606	4	35	9.4828	3.9076	33	4	0	15.0608	0.0121919	2.8433	0.1442	1006
IPI:IPI00231028.2	IPI:IPI00231028.2	ES1 protein homolog mitochondrial	28154	9.2411	160.818	6	19	10.5263	6.9132	29	4	0	21.045	0.0159499	8.2679	0.2329	7696
IPI:IPI00193445.1	IPI:IPI00193445.1	Creatine kinase U type mitochondrial	46999	8.5468	149.238	5	25	9.5694	11.2495	40	7	0	19.0512	0.0160202	4.3937	0.2066	1369
IPI:IPI00203391.3	IPI:IPI00203391.3	Multifunctional protein ADE2	47066	7.6046	130.597	1	35	2.3529	17.8706	48	7	0	22.855	0.0158381	3.7833	0.1782	3904
IPI:IPI00214665.2	IPI:IPI00214665.2	ATP citrate synthase isoform 1	120703	7.121	112.735	6	92	3.6331	7.3938	88	13	0	16.7706	0.014814	0	0	7298
IPI:IPI00231139.6	IPI:IPI00231139.6	transketolase	71113	7.4198	85.3639	3	45	2.5954	10.6325	51	7	0	21.9181	0.0169966	4.8588	0.3457	7767

[truncated: 2 more sheets: Fraction 11, Fraction 12]
