# Supplementary material for: Effect of IAPP on the proteome of cultured Rin-5F cells
Source: BMC Biochem. 2018 Nov 12;19:9. doi: 10.1186/s12858-018-0099-3 (PMC6233276; doi:10.1186/s12858-018-0099-3)
Supplement: Supplementary file 2 — Table S1. Protein Mass Spectrometry Data. (ZIP 2439 kb) [file 12858_2018_99_MOESM2_ESM.zip › Table S1b MS data experiment 1- IAPP treated samples.xlsx]

## Sheet: Fraction 1
Injection 1
Accession	Entry	Description	mW (Da)	pI (pH)	PLGS Score	Peptides	Theoretical Peptides	Coverage (%)	Precursor RMS Mass Error (ppm)	Products	Digest Peptides	Modified Peptides	Products RMS Mass Error (ppm)	Products RMS RT Error (min)	Amount (fmol)	Amount (ngrams)	Protein ID
IPI:IPI00191728.1	IPI:IPI00191728.1	Calreticulin	47965	4.1385	5479.42	56	50	49.2788	3.831	549	22	0	12.6197	0.0145817	77.4533	3.7174	940		11552
IPI:IPI00000000.0	IPI:IPI00000000.0	PYGM RABIT P00489 Glycogen phosphorylase muscle Oryctolagus cuniculus	97227	6.7941	4890.71	69	76	37.7224	4.8514	725	33	1	13.4075	0.0127876	50	4.8645	0
IPI:IPI00231651.6	IPI:IPI00231651.6	Uncharacterized protein	21804	4.2828	4519.74	24	22	77.8281	3.5541	297	13	0	16.7938	0.0148172	49.5975	1.0821	8120
IPI:IPI00895591.1	IPI:IPI00895591.1	glycogen phosphorylase muscle form	97226	6.6671	3977.07	56	76	30.6413	4.9415	574	27	1	12.8759	0.0130103	0	0	31124
IPI:IPI00991259.1	IPI:IPI00991259.1	nascent polypeptide associated complex subunit alpha isoform 2	220059	9.7786	3867.71	11	171	4.7619	23.2389	93	9	0	16.9937	0.013673	15.1267	3.3308	39492
IPI:IPI00365944.5	IPI:IPI00365944.5	Myosin light polypeptide 6	16964	4.2592	3659.45	12	14	51.6556	3.517	124	8	0	14.8358	0.0142734	20.7005	0.3514	12350
IPI:IPI00198620.1	IPI:IPI00198620.1	ATP synthase subunit delta mitochondrial	17584	4.9391	2591.35	8	7	17.2619	3.9317	106	3	0	11.2213	0.0145339	59.8877	1.0537	2594
IPI:IPI00207305.1	IPI:IPI00207305.1	Isoform Brain of Clathrin light chain A	26963	4.2147	2108.84	25	14	39.5161	8.9348	232	12	0	12.7344	0.0133225	0	0	5111
IPI:IPI00188804.1	IPI:IPI00188804.1	60S acidic ribosomal protein P2	11684	4.1971	1901.45	5	9	58.2609	3.1643	58	5	0	17.781	0.0162231	14.2752	0.1669	227
IPI:IPI00326888.4	IPI:IPI00326888.4	Secretogranin 1	77489	4.7842	1801.11	28	72	28	9.9143	266	17	0	13.1027	0.0131677	129.736	10.0591	8696
IPI:IPI00365215.1	IPI:IPI00365215.1	Nuclear autoantigenic sperm protein	84148	4.1025	1086.69	17	83	14.8196	4.0685	157	13	0	16.3102	0.0133886	11.4398	0.9632	11985
IPI:IPI00554194.1	IPI:IPI00554194.1	calumenin isoform b	37124	4.2369	925.249	21	33	47.9365	7.8832	164	12	0	18.9514	0.0143739	13.1139	0.4872	20216
IPI:IPI00189061.3	IPI:IPI00189061.3	MARCKS related protein	19835	4.4302	880.9	5	14	34.6734	2.1298	59	4	0	16.8901	0.0134615	11.0536	0.2194	292
IPI:IPI00231107.5	IPI:IPI00231107.5	Parathymosin	11552	3.9476	815.994	6	9	31.3726	7.7167	31	4	0	14.5974	0.0192013	3.8037	0.044	7743
IPI:IPI00369350.3	IPI:IPI00369350.3	S phase kinase associated protein 1	18660	4.1995	773.04	11	17	41.1043	6.3593	58	7	0	18.9431	0.0162542	6.7416	0.1259	13794
IPI:IPI00776882.1	IPI:IPI00776882.1	calumenin isoform a	37040	4.3004	751.155	16	34	38.4127	8.0392	132	10	0	18.0568	0.0141063	4.4883	0.1664	27079
IPI:IPI00327469.1	IPI:IPI00327469.1	Alpha 2 HS glycoprotein	37958	6.0423	681.219	9	18	3.6932	6.8158	52	2	0	6.9168	0.00921986	85.3432	3.2415	8763
IPI:IPI00388209.2	IPI:IPI00388209.2	Protein kinase C substrate 80K H Predicted isoform CRA b	59181	4.2112	534.498	18	41	23.2381	4.8745	134	14	0	18.9314	0.0136605	12.8384	0.7603	16047
IPI:IPI00209303.1	IPI:IPI00209303.1	Neural F box protein NFB42	33678	4.0986	438.018	5	23	16.5541	0.8962	32	4	0	20.8051	0.0119831	2.3146	0.078	5789
IPI:IPI00211864.1	IPI:IPI00211864.1	Beta synuclein	14495	4.2729	380.82	6	12	22.6277	11.7152	33	5	0	20.9855	0.0155583	4.681	0.0679	6567
IPI:IPI00189627.1	IPI:IPI00189627.1	Chromogranin A	51993	4.4923	378.078	8	47	19.5279	2.7211	87	10	0	16.5084	0.0165265	0	0	418
IPI:IPI00365935.3	IPI:IPI00365935.3	Prostaglandin E synthase 3	18709	4.1364	234.678	1	15	4.375	1.0825	18	3	0	9.9363	0.0189523	2.5374	0.0475	12344
IPI:IPI00480687.2	IPI:IPI00480687.2	Myristoylated alanine rich C kinase substrate	29776	4.1023	226.554	3	27	13.2686	27.8357	33	4	0	23.1258	0.0177694	4.5792	0.1364	19866
IPI:IPI00366110.3	IPI:IPI00366110.3	Uncharacterized protein	47274	4.4771	210.105	3	29	7.601	4.9722	33	4	0	14.2369	0.018118	0	0	12430
IPI:IPI00195160.1	IPI:IPI00195160.1	Sulfated glycoprotein 1	61083	4.9559	178.249	5	43	10.2888	6.3845	48	7	0	20.3221	0.0159595	0	0	1738
IPI:IPI00198667.7	IPI:IPI00198667.7	Clusterin	51342	5.343	159.278	2	33	5.1454	6.1011	18	3	0	19.2979	0.0160873	0	0	2611
IPI:IPI00480820.4	IPI:IPI00480820.4	Membrane associated progesterone receptor component 1	21584	4.2321	153.828	10	19	15.8974	2.9523	40	5	0	17.8799	0.0133878	3.948	0.0853	19913
IPI:IPI00206336.1	IPI:IPI00206336.1	Lysosome associated membrane glycoprotein 1	43941	8.0563	118.78	2	26	5.6511	25.5682	30	4	0	23.3154	0.0190631	10.1379	0.4458	4792
IPI:IPI00191139.1	IPI:IPI00191139.1	Secretogranin 3	53150	4.7444	99.5701	1	52	3.1847	12.5283	46	7	0	18.8147	0.0189644	3.639	0.1935	800
IPI:IPI00370111.3	IPI:IPI00370111.3	zinc finger protein 609 partial	125461	8.0912	75.7264	1	82	2.926	29.2965	51	7	0	29.0194	0.0201988	0	0	14084
Injection 2
Accession	Entry	Description	mW (Da)	pI (pH)	PLGS Score	Peptides	Theoretical Peptides	Coverage (%)	Precursor RMS Mass Error (ppm)	Products	Digest Peptides	Modified Peptides	Products RMS Mass Error (ppm)	Products RMS RT Error (min)	Amount (fmol)	Amount (ngrams)	Protein ID
IPI:IPI00231651.6	IPI:IPI00231651.6	Uncharacterized protein	21804	4.2828	5331.79	20	22	75.1131	2.752	274	11	0	14.2578	0.014589	53.0231	1.1568	8120
IPI:IPI00191728.1	IPI:IPI00191728.1	Calreticulin	47965	4.1385	4642.42	57	50	49.0385	4.0068	516	23	0	12.2087	0.0136924	81.3557	3.9047	940
IPI:IPI00000000.0	IPI:IPI00000000.0	PYGM RABIT P00489 Glycogen phosphorylase muscle Oryctolagus cuniculus	97227	6.7941	4170.45	70	76	39.3832	4.537	716	34	0	13.2307	0.0143259	50	4.8645	0
IPI:IPI00365944.5	IPI:IPI00365944.5	Myosin light polypeptide 6	16964	4.2592	3787.19	15	14	54.3046	3.4879	139	9	0	14.0003	0.0124487	20.7862	0.3529	12350
IPI:IPI00991259.1	IPI:IPI00991259.1	nascent polypeptide associated complex subunit alpha isoform 2	220059	9.7786	3467.39	10	171	4.8544	6.848	97	9	0	15.8706	0.0130514	14.6447	3.2247	39492
IPI:IPI00895591.1	IPI:IPI00895591.1	glycogen phosphorylase muscle form	97226	6.6671	3069.5	59	76	32.304	5.3738	587	28	0	12.9943	0.0151499	0.4322	0.0421	31124
IPI:IPI00188804.1	IPI:IPI00188804.1	60S acidic ribosomal protein P2	11684	4.1971	2570.43	5	9	73.913	3.1644	60	5	0	15.649	0.0167201	14.9011	0.1742	227
IPI:IPI00198620.1	IPI:IPI00198620.1	ATP synthase subunit delta mitochondrial	17584	4.9391	2502.45	7	7	17.2619	6.3397	96	3	0	12.5145	0.0139167	61.7005	1.0856	2594
IPI:IPI00207305.1	IPI:IPI00207305.1	Isoform Brain of Clathrin light chain A	26963	4.2147	1931.35	25	14	36.6936	10.4878	216	11	0	14.1352	0.0138454	3.7516	0.1012	5111
IPI:IPI00326888.4	IPI:IPI00326888.4	Secretogranin 1	77489	4.7842	1556.83	32	72	35.8519	11.3719	277	20	0	16.7839	0.0138689	136.848	10.6106	8696
IPI:IPI00365215.1	IPI:IPI00365215.1	Nuclear autoantigenic sperm protein	84148	4.1025	902.692	16	83	13.0155	7.1916	143	11	0	16.6958	0.0148068	11.7895	0.9927	11985
IPI:IPI00369350.3	IPI:IPI00369350.3	S phase kinase associated protein 1	18660	4.1995	875.764	13	17	37.4233	3.4095	64	9	0	17.6813	0.0137899	7.6068	0.142	13794
IPI:IPI00189061.3	IPI:IPI00189061.3	MARCKS related protein	19835	4.4302	745.293	3	14	31.1558	2.5725	48	4	0	16.7128	0.018194	10.1746	0.2019	292
IPI:IPI00327469.1	IPI:IPI00327469.1	Alpha 2 HS glycoprotein	37958	6.0423	629.395	9	18	3.6932	5.2193	52	2	0	8.2938	0.0100604	84.2349	3.1994	8763
IPI:IPI00231107.5	IPI:IPI00231107.5	Parathymosin	11552	3.9476	490.653	3	9	22.549	1.211	16	3	0	10.6683	0.0199449	3.8062	0.044	7743
IPI:IPI00388209.2	IPI:IPI00388209.2	Protein kinase C substrate 80K H Predicted isoform CRA b	59181	4.2112	466.288	14	41	19.0476	3.7004	103	11	0	15.2917	0.0136718	14.0007	0.8291	16047
IPI:IPI00211864.1	IPI:IPI00211864.1	Beta synuclein	14495	4.2729	325.535	6	12	22.6277	5.6861	35	4	0	23.0004	0.0176094	4.7558	0.069	6567
IPI:IPI00189627.1	IPI:IPI00189627.1	Chromogranin A	51993	4.4923	280.958	7	47	13.5193	2.0522	68	7	0	16.1007	0.0180737	0	0	418
IPI:IPI00365935.3	IPI:IPI00365935.3	Prostaglandin E synthase 3	18709	4.1364	255.992	1	15	4.375	11.9202	19	4	0	19.2802	0.0135261	2.4601	0.0461	12344
IPI:IPI00209303.1	IPI:IPI00209303.1	Neural F box protein NFB42	33678	4.0986	231.617	3	23	12.5	3.0033	18	3	0	14.5267	0.0155628	2.432	0.082	5789
IPI:IPI00561004.1	IPI:IPI00561004.1	polymerase RNA II DNA directed polypeptide H	17132	4.2966	214.754	1	13	8.6667	4.3603	17	3	0	18.9448	0.0132005	2.8035	0.0481	21476
IPI:IPI00195160.1	IPI:IPI00195160.1	Sulfated glycoprotein 1	61083	4.9559	196.151	4	43	7.5812	19.1723	34	7	0	16.2605	0.0167044	0	0	1738
IPI:IPI00480687.2	IPI:IPI00480687.2	Myristoylated alanine rich C kinase substrate	29776	4.1023	186.472	2	27	8.4142	1.2988	27	3	0	19.0886	0.0180675	4.7128	0.1404	19866
IPI:IPI00206336.1	IPI:IPI00206336.1	Lysosome associated membrane glycoprotein 1	43941	8.0563	166.201	2	26	5.6511	0.6324	26	3	0	19.834	0.0126727	10.6789	0.4695	4792
IPI:IPI00367660.3	IPI:IPI00367660.3	hypothetical protein LOC363485	22409	4.2601	160.623	2	25	10.6061	3.309	31	5	0	18.2817	0.0154453	2.6488	0.0594	13091
IPI:IPI00780387.1	IPI:IPI00780387.1	Nucleosome assembly protein 1 like 4	43889	4.3845	158.606	2	26	5.4404	28.7928	34	4	0	19.7887	0.0182954	5.0384	0.2213	28754
IPI:IPI00480820.4	IPI:IPI00480820.4	Membrane associated progesterone receptor component 1	21584	4.2321	157.099	3	19	8.7179	2.3139	40	5	0	22.3187	0.0138	3.8189	0.0825	19913
IPI:IPI00421410.1	IPI:IPI00421410.1	protein kinase N3	107308	7.8917	149.861	2	63	2.5026	16.0171	36	6	0	22.8748	0.0148157	2.5431	0.2731	18237
IPI:IPI00949012.1	IPI:IPI00949012.1	Uncharacterized protein	53392	5.0951	118.425	1	47	2.1231	20.6801	44	8	0	25.6918	0.018684	3.4163	0.1825	32968
IPI:IPI00763742.12	IPI:IPI00763742.12	Uncharacterized protein	48546	4.1177	117.771	1	167	1.8648	11.9643	42	8	0	24.5575	0.0197507	1.9441	0.0944	24766
IPI:IPI00371251.4	IPI:IPI00371251.4	Cd2bp2 protein	37517	4.2849	117.045	2	25	6.1765	0.679	13	2	0	15.238	0.0123292	1.7983	0.0675	14555
Injection 3
Accession	Entry	Description	mW (Da)	pI (pH)	PLGS Score	Peptides	Theoretical Peptides	Coverage (%)	Precursor RMS Mass Error (ppm)	Products	Digest Peptides	Modified Peptides	Products RMS Mass Error (ppm)	Products RMS RT Error (min)	Amount (fmol)	Amount (ngrams)	Protein ID
IPI:IPI00231651.6	IPI:IPI00231651.6	Uncharacterized protein	21804	4.2828	4472.38	21	22	77.8281	3.0041	254	13	0	16.0138	0.0155938	50.7154	1.1065	8120
IPI:IPI00191728.1	IPI:IPI00191728.1	Calreticulin	47965	4.1385	4347.66	52	50	42.5481	3.7952	531	21	0	12.0031	0.015217	80.0171	3.8405	940
IPI:IPI00000000.0	IPI:IPI00000000.0	PYGM RABIT P00489 Glycogen phosphorylase muscle Oryctolagus cuniculus	97227	6.7941	3406.12	73	76	37.7224	5.2711	698	32	0	13.203	0.014343	50	4.8645	0
IPI:IPI00991259.1	IPI:IPI00991259.1	nascent polypeptide associated complex subunit alpha isoform 2	220059	9.7786	3383.16	7	171	3.0513	4.755	83	6	0	14.6386	0.0133472	14.0141	3.0859	39492
IPI:IPI00365944.5	IPI:IPI00365944.5	Myosin light polypeptide 6	16964	4.2592	3118.33	12	14	54.3046	2.9816	121	9	0	13.1217	0.0140641	21.5173	0.3653	12350
IPI:IPI00198620.1	IPI:IPI00198620.1	ATP synthase subunit delta mitochondrial	17584	4.9391	2484.87	8	7	17.2619	5.1921	114	3	0	11.5639	0.012019	61.1502	1.0759	2594
IPI:IPI00895591.1	IPI:IPI00895591.1	glycogen phosphorylase muscle form	97226	6.6671	2445.48	59	76	30.7601	6.2511	538	27	0	13.2172	0.0152489	0.4568	0.0444	31124
IPI:IPI00207305.1	IPI:IPI00207305.1	Isoform Brain of Clathrin light chain A	26963	4.2147	1966.3	28	14	31.0484	5.8145	236	11	0	12.5999	0.0144343	0	0	5111
IPI:IPI00188804.1	IPI:IPI00188804.1	60S acidic ribosomal protein P2	11684	4.1971	1596.36	4	9	57.3913	2.2139	43	4	0	15.6722	0.0143664	12.4662	0.1458	227
IPI:IPI00326888.4	IPI:IPI00326888.4	Secretogranin 1	77489	4.7842	1481.38	29	72	31.2593	10.5584	271	18	0	16.2231	0.0141344	129.606	10.0491	8696
IPI:IPI00554194.1	IPI:IPI00554194.1	calumenin isoform b	37124	4.2369	1285.83	20	33	40.9524	6.8492	161	11	0	15.1888	0.0155423	13.6303	0.5063	20216
IPI:IPI00776882.1	IPI:IPI00776882.1	calumenin isoform a	37040	4.3004	1108.84	15	34	31.4286	6.626	135	9	0	15.307	0.0152398	5.0665	0.1878	27079
IPI:IPI00189061.3	IPI:IPI00189061.3	MARCKS related protein	19835	4.4302	997.686	3	14	31.1558	1.4672	51	3	0	16.3232	0.0156655	9.4344	0.1872	292
IPI:IPI00369350.3	IPI:IPI00369350.3	S phase kinase associated protein 1	18660	4.1995	949.676	8	17	33.7423	2.453	52	7	0	15.4443	0.0138719	7.032	0.1313	13794
IPI:IPI00365215.1	IPI:IPI00365215.1	Nuclear autoantigenic sperm protein	84148	4.1025	725.926	15	83	11.5979	3.8505	145	11	0	16.7106	0.0135136	11.4516	0.9642	11985
IPI:IPI00327469.1	IPI:IPI00327469.1	Alpha 2 HS glycoprotein	37958	6.0423	538.202	10	18	3.6932	4.9226	64	2	0	12.2899	0.0107474	88.7099	3.3694	8763
IPI:IPI00211864.1	IPI:IPI00211864.1	Beta synuclein	14495	4.2729	423.325	5	12	22.6277	21.0969	37	4	0	17.8805	0.0155048	4.5279	0.0657	6567
IPI:IPI00231107.5	IPI:IPI00231107.5	Parathymosin	11552	3.9476	385.156	3	9	22.549	6.8061	26	4	0	18.2389	0.0180433	4.1773	0.0483	7743
IPI:IPI00388209.2	IPI:IPI00388209.2	Protein kinase C substrate 80K H Predicted isoform CRA b	59181	4.2112	366.304	11	41	11.8095	13.1838	108	12	0	20.9131	0.013755	12.6023	0.7463	16047
IPI:IPI00189627.1	IPI:IPI00189627.1	Chromogranin A	51993	4.4923	331.995	11	47	21.6738	3.1212	96	11	0	17.571	0.0177955	0	0	418
IPI:IPI00417749.1	IPI:IPI00417749.1	Mitochondrial import receptor subunit TOM22 homolog	15480	4.0644	316.09	1	8	8.4507	0.2786	10	1	0	9.2037	0.0124326	6.7197	0.1041	17967
IPI:IPI00561004.1	IPI:IPI00561004.1	polymerase RNA II DNA directed polypeptide H	17132	4.2966	276.974	1	13	8.6667	4.4362	14	2	0	16.5607	0.0123994	4.7634	0.0817	21476
IPI:IPI00209303.1	IPI:IPI00209303.1	Neural F box protein NFB42	33678	4.0986	202.325	3	23	12.5	4.3154	16	3	0	16.8154	0.0157041	2.2209	0.0748	5789
IPI:IPI00195160.1	IPI:IPI00195160.1	Sulfated glycoprotein 1	61083	4.9559	187.16	5	43	10.2888	8.5069	40	6	0	20.1661	0.0161259	0	0	1738
IPI:IPI00367660.3	IPI:IPI00367660.3	hypothetical protein LOC363485	22409	4.2601	181.381	4	25	14.6465	15.0007	32	5	0	21.6692	0.017589	2.5984	0.0583	13091
IPI:IPI00480687.2	IPI:IPI00480687.2	Myristoylated alanine rich C kinase substrate	29776	4.1023	169.902	2	27	8.4142	2.5357	19	3	0	20.193	0.0142137	0	0	19866
IPI:IPI00206336.1	IPI:IPI00206336.1	Lysosome associated membrane glycoprotein 1	43941	8.0563	124.238	3	26	6.8796	1.6599	30	4	0	28.4794	0.0164533	6.8235	0.3	4792
IPI:IPI00763742.12	IPI:IPI00763742.12	Uncharacterized protein	48546	4.1177	91.1131	1	167	1.8648	5.7247	42	7	0	22.597	0.0181064	2.9626	0.1439	24766
IPI:IPI00568806.2	IPI:IPI00568806.2	zinc finger protein 609	150676	7.9349	74.7628	1	102	2.4096	30.2568	62	11	0	24.9621	0.0194968	6.4431	0.9714	23677
IPI:IPI00327185.3	IPI:IPI00327185.3	nucleosome assembly protein 1 like 1	45345	4.1627	68.9895	1	25	2.5575	1.0323	13	2	0	12.6765	0.0135206	5.3371	0.2422	8736

## Sheet: Fraction 2
Injection 1
Accession	Entry	Description	mW (Da)	pI (pH)	PLGS Score	Peptides	Theoretical Peptides	Coverage (%)	Precursor RMS Mass Error (ppm)	Products	Digest Peptides	Modified Peptides	Products RMS Mass Error (ppm)	Products RMS RT Error (min)	Amount (fmol)	Amount (ngrams)	Protein ID
IPI:IPI00325135.3	IPI:IPI00325135.3	14 3 3 protein epsilon	29155	4.4355	34086.1	70	29	70.1961	6.7437	662	21	1	13.4199	0.0131614	136.489	3.9819	8510
IPI:IPI00324893.4	IPI:IPI00324893.4	14 3 3 protein zeta delta	27753	4.5273	28378.6	58	25	62.0408	6.0351	567	20	1	12.6612	0.00967972	177.453	4.9281	8488
IPI:IPI00192912.1	IPI:IPI00192912.1	Uncharacterized protein	38066	4.4797	21655.7	30	37	55.0769	5.879	360	17	0	13.7168	0.0133896	124.809	4.754	1261
IPI:IPI00196661.1	IPI:IPI00196661.1	14 3 3 protein theta	27760	4.4934	17482.5	48	24	64.898	5.5748	465	17	1	12.997	0.00971942	87.2625	2.424	2086
IPI:IPI00949530.1	IPI:IPI00949530.1	Uncharacterized protein	26544	4.7642	17472.8	47	24	58.3691	5.5989	461	16	1	12.8352	0.00919323	0	0	33475
IPI:IPI00411290.1	IPI:IPI00411290.1	Isoform 2 of Protein SET	32085	3.9066	16167.5	13	16	36.4621	12.4498	165	10	0	13.6612	0.0095001	47.8293	1.5356	17779
IPI:IPI00372259.4	IPI:IPI00372259.4	Isoform 1 of Tropomyosin alpha 3 chain	28988	4.5504	15372	47	30	63.7097	8.2856	401	22	0	14.3608	0.0106694	78.0697	2.2645	14978
IPI:IPI00476899.1	IPI:IPI00476899.1	RCG22471 isoform CRA b	24660	4.3522	13827.3	23	19	53.3333	5.7539	244	13	0	13.2015	0.0107392	76.4246	1.8858	19788
IPI:IPI00200861.1	IPI:IPI00200861.1	Proliferating cell nuclear antigen	28730	4.3755	13019.1	43	23	64.751	10.6036	369	17	0	13.3407	0.0101479	97.8929	2.8143	3227
IPI:IPI00188804.1	IPI:IPI00188804.1	60S acidic ribosomal protein P2	11684	4.1971	10417.1	6	9	73.913	9.1337	105	5	0	14.4389	0.0115458	34.5507	0.404	227
IPI:IPI00206015.1	IPI:IPI00206015.1	Transcription elongation factor B polypeptide 1	12465	4.5405	9677.55	11	10	66.0714	10.0917	116	7	0	16.1504	0.0116664	34.5429	0.4309	4681
IPI:IPI00568795.2	IPI:IPI00568795.2	Uncharacterized protein Fragment	15955	4.0776	9667.34	2	14	15.4412	7.5994	49	2	0	10.7898	0.00949659	0	0	23675
IPI:IPI00326888.4	IPI:IPI00326888.4	Secretogranin 1	77489	4.7842	9265.43	60	72	43.5556	5.8933	509	27	0	15.3694	0.0110742	141.775	10.9926	8696
IPI:IPI00421625.6	IPI:IPI00421625.6	Myosin regulatory light chain 12B	19825	4.5621	8788.65	13	20	64.5349	6.2799	128	8	1	17.9543	0.011893	44.4592	0.882	18320
IPI:IPI00000000.0	IPI:IPI00000000.0	PYGM RABIT P00489 Glycogen phosphorylase muscle Oryctolagus cuniculus	97227	6.7941	7704.05	61	76	45.6702	8.3618	548	36	0	14.4816	0.012179	50	4.8645	0
IPI:IPI00191502.5	IPI:IPI00191502.5	Proteasome subunit alpha type 5	26374	4.6022	6889.09	19	16	46.473	11.9784	149	9	0	15.0496	0.011379	40.9147	1.0798	887
IPI:IPI00191728.1	IPI:IPI00191728.1	Calreticulin	47965	4.1385	5661.51	29	50	44.7115	5.4508	228	17	0	18.9223	0.0123768	35.1373	1.6864	940
IPI:IPI00372520.1	IPI:IPI00372520.1	Ac2 067	27952	4.0703	4863.99	11	19	13.4387	7.2747	87	4	0	10.9842	0.010436	0	0	15097
IPI:IPI00365935.3	IPI:IPI00365935.3	Prostaglandin E synthase 3	18709	4.1364	4378.29	8	15	38.75	6.2272	72	6	0	18.0649	0.0138516	42.5528	0.7967	12344
IPI:IPI00365944.5	IPI:IPI00365944.5	Myosin light polypeptide 6	16964	4.2592	4286.77	12	14	55.6291	4.0507	87	8	0	16.798	0.0114595	17.9432	0.3046	12350
IPI:IPI00959348.2	IPI:IPI00959348.2	Ribonuclease inhibitor	49942	4.4773	4194.1	20	37	44.5175	4.7526	190	15	0	15.3784	0.0114622	28.6033	1.4294	38480
IPI:IPI00210012.1	IPI:IPI00210012.1	Transcription elongation factor B polypeptide 2	13161	4.6776	3371.77	14	15	56.7797	7.4168	84	8	0	19.2561	0.0162607	21.9838	0.2895	5988
IPI:IPI00364976.3	IPI:IPI00364976.3	Eukaryotic translation initiation factor 6	26554	4.4304	3369.33	11	14	50.2041	3.1689	98	8	0	20.0026	0.0124717	20.0559	0.5329	11868
IPI:IPI00208306.1	IPI:IPI00208306.1	Translationally controlled tumor protein	19449	4.5679	2364.72	13	15	40.1163	4.525	114	6	0	15.2175	0.00937864	20.7461	0.4038	5481
IPI:IPI00471584.7	IPI:IPI00471584.7	Heat shock protein HSP 90 beta	83229	4.775	2192.16	12	67	14.0884	6.6396	91	10	0	15.4663	0.0131922	17.6101	1.4666	19118
IPI:IPI00230946.4	IPI:IPI00230946.4	Dipeptidyl peptidase 2	55079	4.68	2135.62	14	32	21	4.1164	88	10	0	16.7641	0.0109678	29.0678	1.6021	7646
IPI:IPI00207659.1	IPI:IPI00207659.1	Barrier to autointegration factor	10037	5.7083	2134.42	3	17	42.6966	7.2527	27	4	0	15.8957	0.0167981	5.2984	0.0532	5209
IPI:IPI00207308.1	IPI:IPI00207308.1	Isoform Brain of Clathrin light chain B	25102	4.3621	2033.92	12	16	19.214	6.8402	95	8	0	17.069	0.0138707	0	0	5113
IPI:IPI00364533.1	IPI:IPI00364533.1	Uncharacterized protein	11838	4.3768	1923.79	4	5	19.6078	8.4896	25	2	0	14.1152	0.0119855	2.9744	0.0352	11651
IPI:IPI00464785.1	IPI:IPI00464785.1	Protective protein for beta galactosidase	51183	4.8765	1800.7	10	29	14.2544	7.0539	65	5	0	11.6296	0.0129703	18.4169	0.9432	18957
IPI:IPI00951899.1	IPI:IPI00951899.1	Uncharacterized protein	80650	4.6397	1773.15	7	66	9.915	12.9541	55	6	0	18.9845	0.0131543	2.0825	0.1681	35787
IPI:IPI00366789.2	IPI:IPI00366789.2	Rbbp4 protein	47626	4.5536	1702.24	19	26	30.8235	5.8102	123	12	0	19.5517	0.0115775	14.8268	0.7066	12751
IPI:IPI00561561.1	IPI:IPI00561561.1	Uncharacterized protein	39310	4.8779	1232.48	10	24	27.7929	3.1634	73	8	0	18.5248	0.0128492	1.3353	0.0525	21615
IPI:IPI00208471.1	IPI:IPI00208471.1	Proteasome Prosome macropain 26S subunit non ATPase 4 isoform CRA a	41047	4.506	1211.33	10	23	25.5263	2.6746	80	9	0	19.4156	0.012817	11.1693	0.4588	5520
IPI:IPI00768974.1	IPI:IPI00768974.1	Uncharacterized protein	9718	4.4293	1211.2	2	6	24.4186	5.1451	17	2	0	13.9848	0.0142652	17.1557	0.1668	26725
IPI:IPI00369350.3	IPI:IPI00369350.3	S phase kinase associated protein 1	18660	4.1995	1167.63	8	17	38.0368	5.5175	55	8	0	19.1452	0.014896	12.3949	0.2314	13794
IPI:IPI00388209.2	IPI:IPI00388209.2	Protein kinase C substrate 80K H Predicted isoform CRA b	59181	4.2112	1104.8	16	41	27.4286	11.122	130	14	0	19.0227	0.0143117	23.6361	1.3997	16047
IPI:IPI00212767.1	IPI:IPI00212767.1	Anionic trypsin 1	25942	4.517	1010.41	1	7	8.1301	1.4201	18	1	0	11.0496	0.00869033	38.3844	0.9964	6798
IPI:IPI00326566.2	IPI:IPI00326566.2	Hepatoma derived growth factor	26471	4.5833	880.064	14	29	46.4135	6.057	64	9	0	17.8045	0.0135438	13.754	0.3643	8664
IPI:IPI00780387.1	IPI:IPI00780387.1	Nucleosome assembly protein 1 like 4	43889	4.3845	841.33	5	26	17.3575	14.478	66	7	0	19.9426	0.0129284	12.7041	0.5579	28754
IPI:IPI00769134.2	IPI:IPI00769134.2	huntingtin interacting protein K predicted like	17061	4.8931	826.632	4	16	23.8411	1.921	29	4	0	13.4428	0.0110338	9.088	0.1552	26775
IPI:IPI00189627.1	IPI:IPI00189627.1	Chromogranin A	51993	4.4923	673.481	4	47	7.2961	23.6533	41	5	0	16.4535	0.00992448	0	0	418
IPI:IPI00326211.1	IPI:IPI00326211.1	Carboxypeptidase E	53275	4.8885	597.01	6	41	15.9664	2.0485	54	8	0	21.0663	0.0150527	6.8997	0.3678	8631
IPI:IPI00464776.1	IPI:IPI00464776.1	Trk fused gene	43068	4.7521	536.369	5	17	23.8693	3.9727	36	6	0	23.3595	0.0149157	0	0	18951
IPI:IPI00364189.2	IPI:IPI00364189.2	Eukaryotic translation initiation factor 3 subunit J	29169	4.4815	531.445	7	26	28.5714	3.5105	58	9	0	20.2118	0.0151594	9.3241	0.2721	11481
IPI:IPI00364538.3	IPI:IPI00364538.3	Uncharacterized protein	46242	4.3372	510.371	5	41	15.8654	1.7761	35	6	0	22.2031	0.0161449	0	0	11653
IPI:IPI00207050.5	IPI:IPI00207050.5	reticulocalbin 3 EF hand calcium binding domain	37918	4.5339	502.327	3	34	11.5854	18.9929	36	5	0	17.8956	0.0168632	6.9835	0.265	5015
IPI:IPI00189061.3	IPI:IPI00189061.3	MARCKS related protein	19835	4.4302	493.26	3	14	31.1558	5.092	27	3	0	20.1544	0.0110912	7.1711	0.1423	292
IPI:IPI00198620.1	IPI:IPI00198620.1	ATP synthase subunit delta mitochondrial	17584	4.9391	467.329	1	7	8.3333	28.172	15	2	0	30.0528	0.00832635	12.4646	0.2193	2594
IPI:IPI00480679.4	IPI:IPI00480679.4	Keratin type I cytoskeletal 18	47732	4.9885	458.25	7	37	13.7116	19.2782	62	9	0	23.8679	0.0149077	7.2262	0.3451	19861
IPI:IPI00213553.1	IPI:IPI00213553.1	ProSAAS	27397	5.5232	417.905	3	17	10.3846	7.5883	30	4	0	18.0547	0.0132184	7.017	0.1924	7012
IPI:IPI00991259.1	IPI:IPI00991259.1	nascent polypeptide associated complex subunit alpha isoform 2	220059	9.7786	404.486	3	171	1.9417	28.0614	63	12	0	29.2188	0.015076	5.3334	1.1744	39492
IPI:IPI00958283.1	IPI:IPI00958283.1	prefoldin subunit 4 like	15199	4.335	375.224	1	8	11.194	20.5316	14	3	0	16.6178	0.0166636	3.3333	0.0507	37496
IPI:IPI00189138.1	IPI:IPI00189138.1	Nuclear ubiquitous casein and cyclin dependent kinases substrate	27124	4.7842	341.805	7	24	9.0535	7.3097	30	3	0	14.5777	0.0133967	7.451	0.2022	313
IPI:IPI00202676.1	IPI:IPI00202676.1	Protein phosphatase PP2C gamma	58680	4.0569	332.166	6	35	13.2841	15.2194	48	9	0	24.7088	0.0158814	6.1731	0.3625	3714
IPI:IPI00199114.5	IPI:IPI00199114.5	Acidic leucine rich nuclear phosphoprotein 32 family member A	28547	3.7749	321.494	1	15	5.2632	0.373	9	1	0	16.6627	0.0104031	2.5899	0.074	2722
IPI:IPI00215107.3	IPI:IPI00215107.3	40S ribosomal protein SA	32803	4.6022	309.205	3	25	10.1695	4.4669	34	5	0	25.7742	0.0144706	3.1652	0.1039	7397
IPI:IPI00231118.5	IPI:IPI00231118.5	Calbindin	29975	4.5159	256.128	2	23	7.2797	19.3482	20	4	0	19.2711	0.016346	5.9201	0.1776	7753
IPI:IPI00200195.2	IPI:IPI00200195.2	Putative phospholipase B like 2	65413	6.2391	238.248	2	33	3.2479	22.1921	34	6	2	20.724	0.0146282	3.0298	0.1983	3015
IPI:IPI00362488.1	IPI:IPI00362488.1	Golgi reassembly stacking protein 2	47279	4.5756	172.817	2	21	4.185	17.3484	17	4	0	19.9025	0.0139221	5.4394	0.2573	10825
IPI:IPI00324864.4	IPI:IPI00324864.4	Neurosecretory protein VGF	68137	4.4817	137.223	1	56	1.6207	15.1962	46	8	0	23.3472	0.0151507	3.5868	0.2445	8484
Injection 2
Accession	Entry	Description	mW (Da)	pI (pH)	PLGS Score	Peptides	Theoretical Peptides	Coverage (%)	Precursor RMS Mass Error (ppm)	Products	Digest Peptides	Modified Peptides	Products RMS Mass Error (ppm)	Products RMS RT Error (min)	Amount (fmol)	Amount (ngrams)	Protein ID
IPI:IPI00325135.3	IPI:IPI00325135.3	14 3 3 protein epsilon	29155	4.4355	34984.2	67	29	71.7647	6.0273	639	21	1	11.3696	0.0131747	147.511	4.3035	8510
IPI:IPI00324893.4	IPI:IPI00324893.4	14 3 3 protein zeta delta	27753	4.5273	28816.1	59	25	55.102	6.9725	598	18	1	12.0723	0.0101692	187.216	5.1992	8488
IPI:IPI00192912.1	IPI:IPI00192912.1	Uncharacterized protein	38066	4.4797	25185.9	33	37	58.1538	8.0872	389	18	0	13.4647	0.0125901	136.811	5.2111	1261
IPI:IPI00372259.4	IPI:IPI00372259.4	Isoform 1 of Tropomyosin alpha 3 chain	28988	4.5504	19866.4	45	30	65.7258	6.6995	412	22	0	13.6078	0.0119129	84.0317	2.4375	14978
IPI:IPI00411290.1	IPI:IPI00411290.1	Isoform 2 of Protein SET	32085	3.9066	19271.5	13	16	35.0181	11.3652	162	10	0	12.4552	0.0112427	15.3373	0.4924	17779
IPI:IPI00196661.1	IPI:IPI00196661.1	14 3 3 protein theta	27760	4.4934	17473.1	54	24	53.4694	5.8159	509	17	1	10.6054	0.00964968	0	0	2086
IPI:IPI00200861.1	IPI:IPI00200861.1	Proliferating cell nuclear antigen	28730	4.3755	15528	40	23	64.3678	4.8996	385	18	1	13.5164	0.0107669	103.074	2.9633	3227
IPI:IPI00476899.1	IPI:IPI00476899.1	RCG22471 isoform CRA b	24660	4.3522	13868.9	27	19	56	6.0168	255	14	0	12.509	0.00995253	83.4461	2.0591	19788
IPI:IPI00188804.1	IPI:IPI00188804.1	60S acidic ribosomal protein P2	11684	4.1971	12163.7	5	9	66.9565	17.4362	73	5	0	19.5504	0.00932884	21.8835	0.2559	227
IPI:IPI00326888.4	IPI:IPI00326888.4	Secretogranin 1	77489	4.7842	10927.7	65	72	47.5556	11.7347	591	28	0	15.0266	0.0116843	145.063	11.2476	8696
IPI:IPI00206015.1	IPI:IPI00206015.1	Transcription elongation factor B polypeptide 1	12465	4.5405	9880.72	9	10	65.1786	7.0372	100	6	0	12.6891	0.0117529	34.9094	0.4354	4681
IPI:IPI00568795.2	IPI:IPI00568795.2	Uncharacterized protein Fragment	15955	4.0776	9205.06	3	14	21.3235	10.5468	57	3	0	13.8144	0.00895342	0	0	23675
IPI:IPI00914162.1	IPI:IPI00914162.1	Myosin regulatory light chain	19854	4.5504	9172.21	13	19	47.093	18.4742	117	8	0	16.1549	0.0110919	0.8524	0.0169	31365
IPI:IPI00421625.6	IPI:IPI00421625.6	Myosin regulatory light chain 12B	19825	4.5621	9172.21	14	20	56.9767	17.8025	126	9	1	17.5568	0.0123926	24.6532	0.4891	18320
IPI:IPI00191502.5	IPI:IPI00191502.5	Proteasome subunit alpha type 5	26374	4.6022	8669.26	19	16	41.4938	5.1865	153	8	0	13.309	0.0111878	42.9975	1.1347	887
IPI:IPI00000000.0	IPI:IPI00000000.0	PYGM RABIT P00489 Glycogen phosphorylase muscle Oryctolagus cuniculus	97227	6.7941	8082.93	54	76	44.1281	5.3689	471	33	0	13.8876	0.0122812	50	4.8645	0
IPI:IPI00895591.1	IPI:IPI00895591.1	glycogen phosphorylase muscle form	97226	6.6671	5993.87	41	76	35.867	5.6202	372	27	0	14.4368	0.0129012	0.787	0.0766	31124
IPI:IPI00959348.2	IPI:IPI00959348.2	Ribonuclease inhibitor	49942	4.4773	5533.95	22	37	50.8772	12.7032	187	17	0	17.7836	0.0120163	30.1432	1.5064	38480
IPI:IPI00365935.3	IPI:IPI00365935.3	Prostaglandin E synthase 3	18709	4.1364	5523.37	8	15	33.125	7.5248	64	6	0	12.1858	0.0129144	39.5336	0.7401	12344
IPI:IPI00191728.1	IPI:IPI00191728.1	Calreticulin	47965	4.1385	4931.33	36	50	45.1923	5.1658	268	18	0	16.1671	0.0150434	38.0623	1.8268	940
IPI:IPI00372520.1	IPI:IPI00372520.1	Ac2 067	27952	4.0703	4845.46	12	19	16.6008	7.6067	85	5	0	9.7614	0.0107727	0.7042	0.0197	15097
IPI:IPI00365944.5	IPI:IPI00365944.5	Myosin light polypeptide 6	16964	4.2592	4088.11	12	14	52.3179	3.4034	85	8	0	14.5206	0.0142317	19.4981	0.331	12350
IPI:IPI00210012.1	IPI:IPI00210012.1	Transcription elongation factor B polypeptide 2	13161	4.6776	3810.68	14	15	53.3898	7.8745	70	6	0	18.7628	0.0120725	20.899	0.2752	5988
IPI:IPI00207659.1	IPI:IPI00207659.1	Barrier to autointegration factor	10037	5.7083	3596.89	4	17	56.1798	13.1036	28	4	0	17.1291	0.0111675	5.9103	0.0594	5209
IPI:IPI00364976.3	IPI:IPI00364976.3	Eukaryotic translation initiation factor 6	26554	4.4304	3291.22	8	14	40	4.3741	93	8	0	18.0047	0.0131298	21.7802	0.5787	11868
IPI:IPI00364533.1	IPI:IPI00364533.1	Uncharacterized protein	11838	4.3768	2962.28	3	5	19.6078	0.8737	22	2	0	14.6514	0.011628	3.3857	0.0401	11651
IPI:IPI00208306.1	IPI:IPI00208306.1	Translationally controlled tumor protein	19449	4.5679	2782.35	12	15	36.6279	5.344	114	6	0	11.569	0.00930378	21.6877	0.4221	5481
IPI:IPI00207308.1	IPI:IPI00207308.1	Isoform Brain of Clathrin light chain B	25102	4.3621	2752.89	15	16	28.821	19.8096	87	10	0	17.8068	0.0144693	27.392	0.688	5113
IPI:IPI00768974.1	IPI:IPI00768974.1	Uncharacterized protein	9718	4.4293	2429.77	3	6	24.4186	7.5474	25	3	0	13.9666	0.0126864	13.6368	0.1326	26725
IPI:IPI00230946.4	IPI:IPI00230946.4	Dipeptidyl peptidase 2	55079	4.68	1948.28	11	32	19.6	4.4309	70	9	0	16.3516	0.0097835	32.5313	1.7929	7646
IPI:IPI00959179.1	IPI:IPI00959179.1	tumor protein translationally controlled 1 like	19390	4.6919	1700.86	10	16	29.0698	5.1592	102	5	0	11.793	0.00949791	0	0	38321
IPI:IPI00471584.7	IPI:IPI00471584.7	Heat shock protein HSP 90 beta	83229	4.775	1697.38	10	67	14.5028	11.4533	87	11	0	17.877	0.0144442	21.4261	1.7844	19118
IPI:IPI00366789.2	IPI:IPI00366789.2	Rbbp4 protein	47626	4.5536	1689.81	19	26	32.2353	6.9673	139	12	0	17.7479	0.0143331	15.2495	0.7267	12751
IPI:IPI00208471.1	IPI:IPI00208471.1	Proteasome Prosome macropain 26S subunit non ATPase 4 isoform CRA a	41047	4.506	1665.37	13	23	32.1053	3.1741	100	10	0	18.9999	0.0131859	12.9105	0.5303	5520
IPI:IPI00781988.1	IPI:IPI00781988.1	Uncharacterized protein	25784	4.6908	1513.61	7	15	17.1674	6.9185	44	5	1	16.2302	0.0176222	3.8195	0.0985	29550
IPI:IPI00951899.1	IPI:IPI00951899.1	Uncharacterized protein	80650	4.6397	1413.98	8	66	12.1813	18.4338	75	9	1	20.579	0.0156778	5.3051	0.4281	35787
IPI:IPI00210566.3	IPI:IPI00210566.3	Heat shock protein HSP 90 alpha	84761	4.7357	1331.85	10	91	13.6426	6.4289	75	9	0	20.4627	0.0148811	0	0	6215
IPI:IPI00388209.2	IPI:IPI00388209.2	Protein kinase C substrate 80K H Predicted isoform CRA b	59181	4.2112	1254.37	11	41	14.4762	9.4273	94	9	0	15.0399	0.0138891	24.7723	1.467	16047
IPI:IPI00369350.3	IPI:IPI00369350.3	S phase kinase associated protein 1	18660	4.1995	1194.47	5	17	25.7669	5.2947	27	4	0	13.8241	0.0110722	10.7499	0.2007	13794
IPI:IPI00366110.3	IPI:IPI00366110.3	Uncharacterized protein	47274	4.4771	1101.72	7	29	16.152	16.5118	61	7	0	20.9018	0.0113772	0	0	12430
IPI:IPI00213553.1	IPI:IPI00213553.1	ProSAAS	27397	5.5232	1081	6	17	21.1538	6.8697	33	4	0	15.9727	0.0105475	7.2605	0.199	7012
IPI:IPI00212767.1	IPI:IPI00212767.1	Anionic trypsin 1	25942	4.517	994.225	1	7	8.1301	0.8039	18	1	0	15.3771	0.0122908	35.6986	0.9267	6798
IPI:IPI00189627.1	IPI:IPI00189627.1	Chromogranin A	51993	4.4923	968.523	8	47	8.3691	29.9614	59	6	0	24.7929	0.0145218	0	0	418
IPI:IPI00189061.3	IPI:IPI00189061.3	MARCKS related protein	19835	4.4302	908.403	3	14	31.1558	4.8045	30	3	0	13.3406	0.0141698	6.7751	0.1345	292
IPI:IPI00464785.1	IPI:IPI00464785.1	Protective protein for beta galactosidase	51183	4.8765	755.3	4	29	8.114	15.9847	49	6	0	18.6356	0.0135616	19.2943	0.9882	18957
IPI:IPI00195160.1	IPI:IPI00195160.1	Sulfated glycoprotein 1	61083	4.9559	744.615	7	43	11.5523	4.8604	57	8	0	18.0445	0.018633	0	0	1738
IPI:IPI00326566.2	IPI:IPI00326566.2	Hepatoma derived growth factor	26471	4.5833	618.359	8	29	35.443	6.886	52	8	0	18.2935	0.0119334	13.7821	0.3651	8664
IPI:IPI00480679.4	IPI:IPI00480679.4	Keratin type I cytoskeletal 18	47732	4.9885	599.732	6	37	18.4397	18.5432	45	9	0	21.6919	0.0115188	5.9069	0.2821	19861
IPI:IPI00769134.2	IPI:IPI00769134.2	huntingtin interacting protein K predicted like	17061	4.8931	560.978	3	16	12.5828	14.6363	39	5	0	24.5945	0.0174232	9.3296	0.1593	26775
IPI:IPI00364538.3	IPI:IPI00364538.3	Uncharacterized protein	46242	4.3372	553.646	5	41	16.5865	7.4004	44	7	0	20.5003	0.013264	0	0	11653
IPI:IPI00199114.5	IPI:IPI00199114.5	Acidic leucine rich nuclear phosphoprotein 32 family member A	28547	3.7749	549.614	2	15	9.7166	3.3544	19	3	0	24.0689	0.0130834	2.8046	0.0801	2722
IPI:IPI00189138.1	IPI:IPI00189138.1	Nuclear ubiquitous casein and cyclin dependent kinases substrate	27124	4.7842	528.37	6	24	9.0535	4.5468	38	5	0	18.1113	0.0131091	7.0917	0.1925	313
IPI:IPI00202676.1	IPI:IPI00202676.1	Protein phosphatase PP2C gamma	58680	4.0569	472.982	8	35	13.4686	3.2936	65	10	0	24.9218	0.0166148	6.505	0.382	3714
IPI:IPI00207050.5	IPI:IPI00207050.5	reticulocalbin 3 EF hand calcium binding domain	37918	4.5339	428.696	3	34	11.5854	5.9647	36	6	0	24.7	0.0120369	7.7532	0.2942	5015
IPI:IPI00364189.2	IPI:IPI00364189.2	Eukaryotic translation initiation factor 3 subunit J	29169	4.4815	400.34	6	26	18.5328	2.8653	39	6	0	14.8177	0.0124352	8.7708	0.256	11481
IPI:IPI00196790.1	IPI:IPI00196790.1	Ras related protein Rab 10	22843	9.3334	345.373	1	18	5.5	12.7366	13	3	0	24.3765	0.0145922	6.421	0.1468	2138
IPI:IPI00215107.3	IPI:IPI00215107.3	40S ribosomal protein SA	32803	4.6022	271.145	4	25	10.8475	12.9334	30	5	0	22.5104	0.0169613	3.719	0.1221	7397
IPI:IPI00231118.5	IPI:IPI00231118.5	Calbindin	29975	4.5159	258.513	2	23	3.8314	2.3779	24	3	0	21.997	0.0167035	4.8321	0.1449	7753
IPI:IPI00206336.1	IPI:IPI00206336.1	Lysosome associated membrane glycoprotein 1	43941	8.0563	251.667	3	26	11.0565	2.5365	24	3	0	18.3625	0.0131392	7.8467	0.345	4792
IPI:IPI00421366.1	IPI:IPI00421366.1	Swi5 dependent recombination DNA repair protein 1 homolog	28711	4.9283	248.164	2	23	12.749	24.2218	36	6	0	25.7448	0.0215492	6.7103	0.1928	18203
IPI:IPI00991259.1	IPI:IPI00991259.1	nascent polypeptide associated complex subunit alpha isoform 2	220059	9.7786	242.385	1	171	0.601	24.6314	71	14	1	28.4271	0.015878	4.6477	1.0234	39492
IPI:IPI00200195.2	IPI:IPI00200195.2	Putative phospholipase B like 2	65413	6.2391	233.551	2	33	3.2479	22.0223	31	6	0	23.3712	0.0131765	3.0893	0.2022	3015
IPI:IPI00326211.1	IPI:IPI00326211.1	Carboxypeptidase E	53275	4.8885	207.721	1	41	2.7311	1.6797	28	5	0	26.9887	0.0164137	6.9833	0.3723	8631
IPI:IPI00324864.4	IPI:IPI00324864.4	Neurosecretory protein VGF	68137	4.4817	99.4465	1	56	1.6207	9.1092	52	7	0	22.9114	0.0155673	4.4734	0.305	8484
Injection 3
Accession	Entry	Description	mW (Da)	pI (pH)	PLGS Score	Peptides	Theoretical Peptides	Coverage (%)	Precursor RMS Mass Error (ppm)	Products	Digest Peptides	Modified Peptides	Products RMS Mass Error (ppm)	Products RMS RT Error (min)	Amount (fmol)	Amount (ngrams)	Protein ID
IPI:IPI00325135.3	IPI:IPI00325135.3	14 3 3 protein epsilon	29155	4.4355	28915.1	66	29	64.3137	6.1935	610	20	0	12.425	0.0146932	160.399	4.6795	8510
IPI:IPI00324893.4	IPI:IPI00324893.4	14 3 3 protein zeta delta	27753	4.5273	26166	59	25	63.6735	6.3622	544	17	0	12.6502	0.0107302	212.856	5.9113	8488
IPI:IPI00196661.1	IPI:IPI00196661.1	14 3 3 protein theta	27760	4.4934	18792.4	51	24	50.6122	6.8439	449	15	0	11.1144	0.00925962	0	0	2086
IPI:IPI00192912.1	IPI:IPI00192912.1	Uncharacterized protein	38066	4.4797	18267.5	28	37	58.1538	5.794	307	19	0	14.0004	0.0133969	142.496	5.4277	1261
IPI:IPI00372259.4	IPI:IPI00372259.4	Isoform 1 of Tropomyosin alpha 3 chain	28988	4.5504	14650.1	43	30	64.5161	7.7197	355	22	0	15.3731	0.0104777	83.6654	2.4269	14978
IPI:IPI00206015.1	IPI:IPI00206015.1	Transcription elongation factor B polypeptide 1	12465	4.5405	12411.7	7	10	58.0357	6.4522	85	5	0	15.6782	0.0115006	38.4975	0.4802	4681
IPI:IPI00476899.1	IPI:IPI00476899.1	RCG22471 isoform CRA b	24660	4.3522	11456.4	24	19	55.1111	3.8222	227	13	0	13.4803	0.0113042	94.0569	2.3209	19788
IPI:IPI00200861.1	IPI:IPI00200861.1	Proliferating cell nuclear antigen	28730	4.3755	10396.9	40	23	57.8544	5.834	350	17	0	13.6988	0.0107155	113.09	3.2512	3227
IPI:IPI00411290.1	IPI:IPI00411290.1	Isoform 2 of Protein SET	32085	3.9066	9757.94	15	16	32.852	9.4757	171	10	0	16.1065	0.0124337	15.409	0.4947	17779
IPI:IPI00326888.4	IPI:IPI00326888.4	Secretogranin 1	77489	4.7842	9228.45	56	72	44	6.7953	478	27	0	15.4169	0.0115114	170.085	13.1876	8696
IPI:IPI00188804.1	IPI:IPI00188804.1	60S acidic ribosomal protein P2	11684	4.1971	8328.76	6	9	73.913	8.8928	91	5	0	17.3418	0.0114528	32.5137	0.3801	227
IPI:IPI00191502.5	IPI:IPI00191502.5	Proteasome subunit alpha type 5	26374	4.6022	7334.72	21	16	45.6432	12.115	139	11	0	13.6022	0.0113332	43.6749	1.1526	887
IPI:IPI00421625.6	IPI:IPI00421625.6	Myosin regulatory light chain 12B	19825	4.5621	5378.24	8	20	30.814	14.5117	78	5	0	12.7363	0.0144365	50.3119	0.9981	18320
IPI:IPI00000000.0	IPI:IPI00000000.0	PYGM RABIT P00489 Glycogen phosphorylase muscle Oryctolagus cuniculus	97227	6.7941	5012.28	52	76	42.4674	7.4514	412	36	0	14.6112	0.011747	50	4.8645	0
IPI:IPI00365935.3	IPI:IPI00365935.3	Prostaglandin E synthase 3	18709	4.1364	4919.23	7	15	29.375	6.3954	60	4	0	15.3275	0.0129747	42.3984	0.7938	12344
IPI:IPI00372520.1	IPI:IPI00372520.1	Ac2 067	27952	4.0703	4495.81	12	19	13.834	4.5768	76	5	0	12.9219	0.0110331	0	0	15097
IPI:IPI00191728.1	IPI:IPI00191728.1	Calreticulin	47965	4.1385	4099.4	28	50	42.5481	4.5155	191	16	0	16.3838	0.0127951	39.8332	1.9118	940
IPI:IPI00365944.5	IPI:IPI00365944.5	Myosin light polypeptide 6	16964	4.2592	3780.84	10	14	50.9934	2.7203	86	7	0	15.1205	0.0147132	20.1947	0.3428	12350
IPI:IPI00895591.1	IPI:IPI00895591.1	glycogen phosphorylase muscle form	97226	6.6671	3596.58	38	76	35.3919	8.288	301	28	0	14.9676	0.0121245	0.7123	0.0693	31124
IPI:IPI00959348.2	IPI:IPI00959348.2	Ribonuclease inhibitor	49942	4.4773	3182.47	15	37	31.3596	14.411	127	11	0	16.7527	0.0124439	31.2089	1.5597	38480
IPI:IPI00210012.1	IPI:IPI00210012.1	Transcription elongation factor B polypeptide 2	13161	4.6776	2431.21	12	15	38.9831	10.6442	62	6	0	14.5955	0.0129743	24.5286	0.323	5988
IPI:IPI00207308.1	IPI:IPI00207308.1	Isoform Brain of Clathrin light chain B	25102	4.3621	2322.77	16	16	29.6943	17.0351	112	11	0	16.9678	0.0133333	0	0	5113
IPI:IPI00364976.3	IPI:IPI00364976.3	Eukaryotic translation initiation factor 6	26554	4.4304	1820.2	8	14	40	3.7751	70	7	0	16.7922	0.0148058	21.6534	0.5754	11868
IPI:IPI00781988.1	IPI:IPI00781988.1	Uncharacterized protein	25784	4.6908	1716.79	5	15	6.867	21.4991	24	2	0	12.9146	0.0117931	3.0501	0.0787	29550
IPI:IPI00364533.1	IPI:IPI00364533.1	Uncharacterized protein	11838	4.3768	1698.25	1	5	11.7647	0.3353	11	1	0	20.2588	0.0094894	5.1706	0.0612	11651
IPI:IPI00213807.2	IPI:IPI00213807.2	tumor protein translationally controlled 1 like	20234	4.4936	1509.19	3	19	4.5198	3.9082	37	1	0	14.1883	0.0081212	0	0	7091
IPI:IPI00366789.2	IPI:IPI00366789.2	Rbbp4 protein	47626	4.5536	1425.38	14	26	26.5882	4.6526	95	10	0	17.7376	0.0122053	16.3259	0.778	12751
IPI:IPI00768974.1	IPI:IPI00768974.1	Uncharacterized protein	9718	4.4293	1387.69	2	6	24.4186	4.1408	15	2	0	11.3462	0.0116075	20.4383	0.1988	26725
IPI:IPI00207659.1	IPI:IPI00207659.1	Barrier to autointegration factor	10037	5.7083	1285.79	3	17	42.6966	1.6268	15	3	0	12.7946	0.0131434	5.7651	0.0579	5209
IPI:IPI00471584.7	IPI:IPI00471584.7	Heat shock protein HSP 90 beta	83229	4.775	1090.22	10	67	12.0166	7.963	82	9	0	16.6499	0.0153858	22.1014	1.8406	19118
IPI:IPI00208471.1	IPI:IPI00208471.1	Proteasome Prosome macropain 26S subunit non ATPase 4 isoform CRA a	41047	4.506	1080.31	11	23	27.6316	3.0872	81	9	0	16.5095	0.0121817	12.7634	0.5242	5520
IPI:IPI00388209.2	IPI:IPI00388209.2	Protein kinase C substrate 80K H Predicted isoform CRA b	59181	4.2112	1056.16	16	41	24	3.9537	127	13	0	16.5858	0.0142772	24.5604	1.4544	16047
IPI:IPI00230946.4	IPI:IPI00230946.4	Dipeptidyl peptidase 2	55079	4.68	941.329	10	32	13.8	4.5816	68	7	0	13.8025	0.0119906	33.0822	1.8233	7646
IPI:IPI00369350.3	IPI:IPI00369350.3	S phase kinase associated protein 1	18660	4.1995	832.126	9	17	45.3988	4.2935	54	9	0	19.2355	0.0158379	11.0504	0.2063	13794
IPI:IPI00189061.3	IPI:IPI00189061.3	MARCKS related protein	19835	4.4302	805.969	3	14	31.1558	3.6217	24	3	0	17.7844	0.0130286	8.2119	0.163	292
IPI:IPI00366110.3	IPI:IPI00366110.3	Uncharacterized protein	47274	4.4771	777.122	6	29	11.8765	14.6243	45	6	0	18.4437	0.0109214	0	0	12430
IPI:IPI00326566.2	IPI:IPI00326566.2	Hepatoma derived growth factor	26471	4.5833	679.99	9	29	28.27	8.3969	41	6	0	18.473	0.0139122	13.2256	0.3503	8664
IPI:IPI00326211.1	IPI:IPI00326211.1	Carboxypeptidase E	53275	4.8885	641.713	5	41	14.2857	24.9599	56	8	0	23.2561	0.0200356	7.0666	0.3767	8631
IPI:IPI00212767.1	IPI:IPI00212767.1	Anionic trypsin 1	25942	4.517	542.781	1	7	8.1301	0.3455	13	1	0	19.1998	0.00999234	21.604	0.5608	6798
IPI:IPI00189627.1	IPI:IPI00189627.1	Chromogranin A	51993	4.4923	507.827	4	47	7.2961	30.3545	47	6	0	21.2066	0.0139967	0	0	418
IPI:IPI00769134.2	IPI:IPI00769134.2	huntingtin interacting protein K predicted like	17061	4.8931	505.257	3	16	24.5033	13.8897	29	4	0	21.8314	0.0144455	9.0413	0.1544	26775
IPI:IPI00213553.1	IPI:IPI00213553.1	ProSAAS	27397	5.5232	441.001	7	17	21.1538	17.0012	37	6	0	15.915	0.012191	8.2813	0.227	7012
IPI:IPI00364538.3	IPI:IPI00364538.3	Uncharacterized protein	46242	4.3372	432.794	6	41	17.5481	3.9563	46	7	0	23.8415	0.0152375	0	0	11653
IPI:IPI00480679.4	IPI:IPI00480679.4	Keratin type I cytoskeletal 18	47732	4.9885	425.852	6	37	16.0756	18.9234	33	6	0	23.123	0.01459	5.1374	0.2454	19861
IPI:IPI00464785.1	IPI:IPI00464785.1	Protective protein for beta galactosidase	51183	4.8765	375.039	3	29	5.9211	2.558	37	4	0	14.7186	0.0156705	12.3376	0.6319	18957
IPI:IPI00200322.1	IPI:IPI00200322.1	Synaptotagmin VIIL	75768	9.8148	309.414	4	54	1.0189	31.2673	48	7	0	27.498	0.016905	35.2691	2.674	3039
IPI:IPI00389333.4	IPI:IPI00389333.4	Frataxin mitochondrial	23051	8.7757	305.908	2	18	11.0577	7.4584	24	4	0	22.9189	0.0129233	4.4198	0.1019	16312
IPI:IPI00189138.1	IPI:IPI00189138.1	Nuclear ubiquitous casein and cyclin dependent kinases substrate	27124	4.7842	304.518	6	24	9.0535	7.1578	32	4	0	16.4879	0.0152458	8.1302	0.2207	313
IPI:IPI00195160.1	IPI:IPI00195160.1	Sulfated glycoprotein 1	61083	4.9559	300.736	4	43	8.4838	24.7544	50	7	0	22.9013	0.016767	0	0	1738
IPI:IPI00207050.5	IPI:IPI00207050.5	reticulocalbin 3 EF hand calcium binding domain	37918	4.5339	296.643	3	34	11.5854	24.9153	27	4	0	24.7361	0.0212792	7.2226	0.274	5015
IPI:IPI00464776.1	IPI:IPI00464776.1	Trk fused gene	43068	4.7521	268.399	3	17	4.0201	25.2896	32	5	0	25.9193	0.0183102	0	0	18951
IPI:IPI00202676.1	IPI:IPI00202676.1	Protein phosphatase PP2C gamma	58680	4.0569	251.892	5	35	11.0701	19.5506	45	8	0	23.9663	0.0156645	6.4503	0.3787	3714
IPI:IPI00364189.2	IPI:IPI00364189.2	Eukaryotic translation initiation factor 3 subunit J	29169	4.4815	249.99	4	26	10.8108	3.5664	41	7	0	18.254	0.0150574	10.6146	0.3098	11481
IPI:IPI00188578.2	IPI:IPI00188578.2	BRISC and BRCA1 A complex member 1	36854	4.3043	244.276	4	23	14.0719	8.1726	28	5	0	18.5763	0.0137711	6.6176	0.244	186
IPI:IPI00421366.1	IPI:IPI00421366.1	Swi5 dependent recombination DNA repair protein 1 homolog	28711	4.9283	180.13	1	23	4.7809	6.1714	21	3	0	30.2715	0.0197766	6.1124	0.1756	18203
IPI:IPI00324864.4	IPI:IPI00324864.4	Neurosecretory protein VGF	68137	4.4817	140.589	1	56	1.6207	4.8605	32	6	0	19.5071	0.0185589	4.7481	0.3237	8484
IPI:IPI00364617.2	IPI:IPI00364617.2	Uncharacterized protein	99425	4.673	137.412	2	75	2.2002	14.7848	51	10	0	23.5478	0.0180644	0	0	11686
IPI:IPI00367724.3	IPI:IPI00367724.3	Uncharacterized protein	209021	6.5616	79.7832	2	81	1.1308	13.8355	41	7	0	19.2327	0.016557	8.2393	1.7233	13116

## Sheet: Fraction 3
Injection 1
Accession	Entry	Description	mW (Da)	pI (pH)	PLGS Score	Peptides	Theoretical Peptides	Coverage (%)	Precursor RMS Mass Error (ppm)	Products	Digest Peptides	Modified Peptides	Products RMS Mass Error (ppm)	Products RMS RT Error (min)	Amount (fmol)	Amount (ngrams)	Protein ID
IPI:IPI00197579.2	IPI:IPI00197579.2	Isoform 1 of Tubulin beta 5 chain	49638	4.5903	75757.2	51	30	56.5315	4.4606	580	22	1	11.3353	0.0115548	70.5012	3.5019	2319
IPI:IPI00475639.4	IPI:IPI00475639.4	Tubulin beta 2A chain	49874	4.5903	68162.9	44	30	49.4382	4.6967	481	20	1	12.1943	0.0114968	40.5171	2.0221	19363
IPI:IPI00655259.1	IPI:IPI00655259.1	Tubulin beta 2B chain	49920	4.5903	67868.2	43	30	46.7416	4.7488	467	19	1	12.0254	0.0114969	0	0	24190
IPI:IPI00198887.1	IPI:IPI00198887.1	Protein disulfide isomerase	56915	4.6249	27112	113	47	58.7426	5.8025	1105	39	0	12.1699	0.0110117	186.473	10.6199	2662
IPI:IPI00551812.1	IPI:IPI00551812.1	ATP synthase subunit beta mitochondrial	56318	5.0198	22843.1	51	36	52.1739	9.4264	578	24	1	13.4752	0.00920701	120.381	6.7839	20088
IPI:IPI00206624.1	IPI:IPI00206624.1	78 kDa glucose regulated protein	72302	4.8748	11861	56	52	48.7768	5.191	554	36	0	15.5089	0.0117249	74.331	5.3776	4884
IPI:IPI00471584.7	IPI:IPI00471584.7	Heat shock protein HSP 90 beta	83229	4.775	11159.9	58	67	46.547	5.9483	499	37	0	15.4947	0.0113565	41.416	3.4492	19118
IPI:IPI00231368.5	IPI:IPI00231368.5	Thioredoxin	11665	4.5967	8360.9	11	10	51.4286	11.0853	124	7	0	13.7542	0.0111469	77.2552	0.9018	7933
IPI:IPI00210566.3	IPI:IPI00210566.3	Heat shock protein HSP 90 alpha	84761	4.7357	7991.87	50	91	45.5662	6.6498	368	35	0	16.5512	0.0123427	21.2872	1.8055	6215
IPI:IPI00000000.0	IPI:IPI00000000.0	PYGM RABIT P00489 Glycogen phosphorylase muscle Oryctolagus cuniculus	97227	6.7941	6604.44	63	76	47.0937	9.0953	538	38	0	16.8451	0.0121906	50	4.8645	0
IPI:IPI00365985.5	IPI:IPI00365985.5	Isoform 1 of Endoplasmin	92713	4.5233	6418.23	61	79	41.9154	8.6431	465	37	0	16.4585	0.0116032	40.1031	3.7204	12376
IPI:IPI00230837.5	IPI:IPI00230837.5	Isoform Long of 14 3 3 protein beta alpha	28036	4.6163	4612.27	20	22	46.748	11.4091	160	11	0	17.7654	0.0128243	0	0	7569
IPI:IPI00895591.1	IPI:IPI00895591.1	glycogen phosphorylase muscle form	97226	6.6671	4498.6	46	76	35.5107	9.6937	420	27	0	16.4955	0.0122492	0	0	31124
IPI:IPI00326888.4	IPI:IPI00326888.4	Secretogranin 1	77489	4.7842	4281.61	40	72	35.8519	13.5543	310	23	0	17.5303	0.0124334	71.3849	5.5349	8696
IPI:IPI00324986.1	IPI:IPI00324986.1	Rab GDP dissociation inhibitor alpha	50504	4.8126	4055.13	22	35	44.2953	9.1679	179	19	0	17.0654	0.011954	32.1024	1.6224	8499
IPI:IPI00326211.1	IPI:IPI00326211.1	Carboxypeptidase E	53275	4.8885	3943.44	24	41	35.2941	12.0038	200	15	0	18.5064	0.0105293	32.3527	1.7247	8631
IPI:IPI00188304.3	IPI:IPI00188304.3	Lactoylglutathione lyase	20806	4.9413	3699.64	16	17	46.1957	5.3485	106	9	0	14.9722	0.0120153	22.7896	0.4745	147
IPI:IPI00471525.2	IPI:IPI00471525.2	Uncharacterized protein	72225	6.0875	3506.21	18	47	19.8157	6.209	146	10	0	16.965	0.00930471	0	0	19093
IPI:IPI00400628.1	IPI:IPI00400628.1	Secretagogin	32136	4.6243	3412.63	13	28	26.4493	9.704	97	8	0	19.8565	0.0113395	24.8387	0.7987	17673
IPI:IPI00471889.7	IPI:IPI00471889.7	Annexin A5	35722	4.7181	3340.82	27	29	39.185	9.8015	164	14	0	12.8904	0.0125813	23.0884	0.8253	19277
IPI:IPI00194285.1	IPI:IPI00194285.1	Histone binding protein RBBP7	47790	4.719	3197.52	20	27	33.6471	4.092	155	12	0	15.5772	0.0100137	20.3081	0.9711	1539
IPI:IPI00200070.1	IPI:IPI00200070.1	Nucleobindin 2	50059	4.8437	2588.08	22	38	43.0952	4.5609	164	15	0	21.085	0.011493	16.1987	0.8114	2982
IPI:IPI00188804.1	IPI:IPI00188804.1	60S acidic ribosomal protein P2	11684	4.1971	2457.2	3	9	52.1739	9.6076	35	4	0	23.6985	0.0125755	8.0793	0.0945	227
IPI:IPI00215107.3	IPI:IPI00215107.3	40S ribosomal protein SA	32803	4.6022	2083.74	16	25	41.6949	10.9844	99	11	0	19.8669	0.0120634	24.1797	0.7937	7397
IPI:IPI00959970.1	IPI:IPI00959970.1	thymosin beta 4 like	8499	4.9415	2033.85	5	6	9.2105	3.6506	40	2	0	12.7127	0.00848734	22.308	0.1897	39058
IPI:IPI00205163.3	IPI:IPI00205163.3	RCG42492	20696	4.8327	2033.24	17	17	58.7912	2.9478	77	10	0	19.1056	0.0121486	16.645	0.3447	4425
IPI:IPI00205022.1	IPI:IPI00205022.1	Nucleobindin 1	53473	4.858	1881.46	21	47	41.6122	14.8497	146	19	0	22.0035	0.0123352	13.6796	0.732	4380
IPI:IPI00364928.1	IPI:IPI00364928.1	ADP sugar pyrophosphatase	24102	4.8829	1777.79	7	14	31.5068	19.5936	49	7	0	18.1088	0.00880733	10.13	0.2443	11843
IPI:IPI00372159.5	IPI:IPI00372159.5	Uncharacterized protein Fragment	21421	5.0096	1752.06	5	14	28.7879	6.0222	52	6	0	21.0849	0.0141643	7.1744	0.1538	14939
IPI:IPI00364093.2	IPI:IPI00364093.2	ZH14 protein	27230	4.7324	1690.71	8	20	25.4098	5.4298	53	7	0	20.3581	0.00892494	10.9142	0.2974	11444
IPI:IPI00200601.3	IPI:IPI00200601.3	Thioredoxin like protein 1	32228	4.6432	1605.19	10	21	42.2145	6.8713	93	11	0	18.8006	0.0137331	16.6872	0.5382	3141
IPI:IPI00326582.3	IPI:IPI00326582.3	peripherin	53949	5.1504	1451.36	23	57	38.055	9.0418	189	24	0	18.2489	0.0143037	20.1234	1.0863	8666
IPI:IPI00211336.1	IPI:IPI00211336.1	SH3 domain binding glutamic acid rich protein like 3 Predicted isoform CRA b	10470	4.8246	1403.47	4	7	39.7849	3.7135	29	3	0	16.3128	0.0110583	13.7436	0.144	6437
IPI:IPI00189795.1	IPI:IPI00189795.1	Tubulin alpha 1A chain	50103	4.7622	1038.01	9	34	23.2816	8.0652	64	9	0	21.2395	0.0127682	5.5259	0.277	483
IPI:IPI00760117.1	IPI:IPI00760117.1	Isoform 2 of Catechol O methyltransferase	24731	4.9277	1034.96	13	18	40.2715	4.8987	103	10	0	20.7519	0.0109347	14.7668	0.3654	24436
IPI:IPI00188686.2	IPI:IPI00188686.2	proteasome subunit beta type 6 like	25287	4.6567	1004.41	9	23	21.8487	7.8961	60	6	0	19.3945	0.0114449	21.2207	0.537	198
IPI:IPI00365423.1	IPI:IPI00365423.1	Protein phosphatase 2 Formerly 2A regulatory subunit A alpha isoform	65281	4.8142	975.096	19	50	29.202	4.9388	132	17	0	19.163	0.0140858	10.7673	0.7033	12097
IPI:IPI00326412.4	IPI:IPI00326412.4	Gamma enolase	47110	4.8424	883.25	10	29	19.3548	4.9281	76	9	0	16.5534	0.0121879	13.9098	0.6557	8645
IPI:IPI00331865.3	IPI:IPI00331865.3	Isoform 2 of Drebrin like protein	48311	4.6829	876.46	12	31	27.0208	7.7399	104	15	0	21.8644	0.0122654	0	0	8866
IPI:IPI00768751.2	IPI:IPI00768751.2	Uncharacterized protein	21390	4.6487	865.527	3	14	14.5946	17.7171	24	3	0	16.2877	0.0135019	8.9361	0.1913	26642
IPI:IPI00192246.1	IPI:IPI00192246.1	Cytochrome c oxidase subunit 5A mitochondrial	16119	6.0826	823.344	2	13	17.1233	29.9992	19	3	0	21.5002	0.016728	7.1617	0.1155	1084
IPI:IPI00370361.3	IPI:IPI00370361.3	Hematological and neurological expressed 1 protein	15565	4.8309	771.927	2	11	22.1477	2.0892	33	5	0	21.1715	0.0115197	5.7522	0.0896	14165
IPI:IPI00214262.1	IPI:IPI00214262.1	NSFL1 cofactor p47	40655	4.8569	763.504	8	33	25.1351	7.5767	68	10	0	24.7637	0.0157045	4.9233	0.2003	7186
IPI:IPI00230848.7	IPI:IPI00230848.7	Myotrophin	12852	5.1341	749.373	2	9	14.4068	3.3101	21	3	0	16.4804	0.0108792	10.6693	0.1372	7576
IPI:IPI00212767.1	IPI:IPI00212767.1	Anionic trypsin 1	25942	4.517	742.951	1	7	8.1301	2.5066	17	1	0	9.7612	0.00875651	38.0683	0.9882	6798
IPI:IPI00201868.1	IPI:IPI00201868.1	Neudesin	18979	5.1183	696.014	2	16	15.2047	1.734	24	4	0	18.093	0.015545	5.9524	0.113	3502
IPI:IPI00210495.1	IPI:IPI00210495.1	UV excision repair protein RAD23 homolog B	43469	4.563	672.668	7	18	12.0482	3.318	48	6	0	18.578	0.00965816	7.0512	0.3067	6189
IPI:IPI00213058.1	IPI:IPI00213058.1	Deoxyribonucleoside 5 monophosphate N glycosidase	17769	4.765	670.59	7	11	21.4724	13.8483	29	3	0	20.6139	0.0144623	5.4503	0.0969	6874
IPI:IPI00371630.3	IPI:IPI00371630.3	centrin 2	38009	5.0836	645.632	3	34	6.5672	3.9654	28	4	0	13.5413	0.0153923	4.4085	0.1677	14707
IPI:IPI00366795.2	IPI:IPI00366795.2	SUMO activating enzyme subunit 1	38488	4.8444	627.628	10	33	22.9226	16.7578	70	11	0	19.1614	0.0138765	9.1372	0.3519	12752
IPI:IPI00196509.3	IPI:IPI00196509.3	Isoform AMPH2 1 of Myc box dependent interacting protein 1	64493	4.7673	614.776	9	40	10.7143	5.0847	75	10	0	21.5938	0.0121172	0	0	2031
IPI:IPI00364585.4	IPI:IPI00364585.4	Serine threonine kinase receptor associated protein	38432	4.8153	592.132	4	27	11.4286	15.0432	26	4	0	20.3681	0.012504	5.4294	0.2088	11673
IPI:IPI00326566.2	IPI:IPI00326566.2	Hepatoma derived growth factor	26471	4.5833	589.537	4	29	26.5823	5.5991	30	6	0	18.4204	0.0169721	9.1604	0.2426	8664
IPI:IPI00208286.1	IPI:IPI00208286.1	Ubiquitin carboxyl terminal hydrolase isozyme L3	26107	4.8411	428.081	2	17	10.8696	6.5412	32	5	0	20.2618	0.0115999	5.5709	0.1455	5471
IPI:IPI00360386.4	IPI:IPI00360386.4	Uncharacterized protein	84806	4.6498	395.63	7	57	9.9329	7.5476	102	15	0	17.802	0.0131749	10.8978	0.9248	10047
IPI:IPI00464776.1	IPI:IPI00464776.1	Trk fused gene	43068	4.7521	382.844	4	17	5.7789	8.1719	30	5	0	16.2021	0.0149275	1.592	0.0686	18951
IPI:IPI00362791.3	IPI:IPI00362791.3	Uncharacterized protein	67217	4.9785	367.147	3	25	3.605	2.2009	43	6	0	19.1854	0.0114027	6.766	0.4551	10939
IPI:IPI00201137.1	IPI:IPI00201137.1	Coatomer protein complex subunit epsilon Predicted isoform CRA a	34631	4.8239	345.068	3	27	15.5844	5.4066	36	7	0	29.4752	0.0174287	3.3805	0.1171	3313
IPI:IPI00389571.6	IPI:IPI00389571.6	Keratin type II cytoskeletal 8	53985	5.6926	306.76	6	42	8.2816	24.0327	67	10	0	23.5525	0.0156997	3.2901	0.1777	16370
IPI:IPI00400579.1	IPI:IPI00400579.1	Lysosomal alpha glucosidase	106139	5.3505	260.598	5	58	2.2036	23.2638	63	9	0	21.869	0.0136548	6.9159	0.7345	17660
IPI:IPI00480679.4	IPI:IPI00480679.4	Keratin type I cytoskeletal 18	47732	4.9885	257.418	3	37	4.9645	11.3758	59	10	0	24.6413	0.0141621	3.0336	0.1449	19861
IPI:IPI00369093.1	IPI:IPI00369093.1	Cytochrome b c1 complex subunit 6 mitochondrial	10416	4.7153	253.993	1	12	8.9888	3.4247	18	2	0	20.0722	0.00870423	4.269	0.0445	13680
IPI:IPI00204510.6	IPI:IPI00204510.6	Proteasomal ubiquitin receptor ADRM1	42075	4.7585	245.373	1	20	3.9312	10.2691	39	5	0	25.1303	0.013617	5.5724	0.2346	4255
IPI:IPI00371462.3	IPI:IPI00371462.3	Ubiquitin thioesterase OTUB1	31250	4.6578	243.958	1	23	5.5351	13.257	33	5	0	24.6832	0.016243	6.566	0.2053	14644
IPI:IPI00949195.1	IPI:IPI00949195.1	Uncharacterized protein	115932	4.7487	227.546	3	89	2.8265	14.3532	62	12	0	24.6478	0.0142271	3.8103	0.442	33147
IPI:IPI00208306.1	IPI:IPI00208306.1	Translationally controlled tumor protein	19449	4.5679	197.727	1	15	5.814	9.8622	28	3	0	20.5572	0.0120605	6.7099	0.1306	5481
IPI:IPI00421410.1	IPI:IPI00421410.1	protein kinase N3	107308	7.8917	178.492	1	63	1.0428	20.0397	41	8	0	25.0896	0.0156907	4.5942	0.4933	18237
IPI:IPI00558170.3	IPI:IPI00558170.3	RAN binding protein 3	59133	4.6688	104.106	1	33	1.7921	2.3494	22	4	0	22.714	0.0146284	3.8409	0.2273	20709
IPI:IPI00371863.4	IPI:IPI00371863.4	Importin subunit alpha 6	60260	4.9872	97.859	1	39	1.4925	12.0745	19	4	0	25.3574	0.013264	14.1436	0.8528	14811
Injection 2
Accession	Entry	Description	mW (Da)	pI (pH)	PLGS Score	Peptides	Theoretical Peptides	Coverage (%)	Precursor RMS Mass Error (ppm)	Products	Digest Peptides	Modified Peptides	Products RMS Mass Error (ppm)	Products RMS RT Error (min)	Amount (fmol)	Amount (ngrams)	Protein ID
IPI:IPI00197579.2	IPI:IPI00197579.2	Isoform 1 of Tubulin beta 5 chain	49638	4.5903	62509.5	51	30	45.4955	6.2438	544	23	2	13.5624	0.0115924	79.3146	3.9396	2319
IPI:IPI00475639.4	IPI:IPI00475639.4	Tubulin beta 2A chain	49874	4.5903	57414.6	46	30	44.4944	6.285	464	22	2	14.7074	0.0118973	34.445	1.7191	19363
IPI:IPI00655259.1	IPI:IPI00655259.1	Tubulin beta 2B chain	49920	4.5903	57125	46	30	44.4944	9.8926	451	22	2	14.3807	0.0118235	2.023	0.1011	24190
IPI:IPI00362160.1	IPI:IPI00362160.1	Tubulin beta 3 chain	50386	4.6326	51734	36	30	44	5.7247	374	21	1	13.7181	0.0123548	14.9251	0.7525	10720
IPI:IPI01007610.1	IPI:IPI01007610.1	Neuron specific class III beta tubulin Fragment	2052	8.968	31751.4	3	2	100	9.7106	39	2	0	15.6709	0.0070432	0	0	39580
IPI:IPI00198887.1	IPI:IPI00198887.1	Protein disulfide isomerase	56915	4.6249	25780.8	120	47	59.725	5.6685	1143	41	0	11.8463	0.0109684	193.984	11.0477	2662
IPI:IPI00551812.1	IPI:IPI00551812.1	ATP synthase subunit beta mitochondrial	56318	5.0198	16956.3	47	36	52.9301	9.2225	530	23	0	12.7739	0.00905214	122.597	6.9088	20088
IPI:IPI00206624.1	IPI:IPI00206624.1	78 kDa glucose regulated protein	72302	4.8748	8901.95	57	52	49.0826	5.9018	551	37	0	15.3465	0.0111683	78.5126	5.6802	4884
IPI:IPI00471584.7	IPI:IPI00471584.7	Heat shock protein HSP 90 beta	83229	4.775	8771.38	66	67	44.4751	7.8275	602	38	0	15.3298	0.0117127	59.184	4.9289	19118
IPI:IPI00365985.5	IPI:IPI00365985.5	Isoform 1 of Endoplasmin	92713	4.5233	8193.43	55	79	37.4378	6.3529	451	30	0	15.6591	0.0119812	30.3404	2.8147	12376
IPI:IPI00210566.3	IPI:IPI00210566.3	Heat shock protein HSP 90 alpha	84761	4.7357	5719.33	54	91	39.9727	10.4799	419	34	0	16.783	0.0121559	28.397	2.4085	6215
IPI:IPI00231368.5	IPI:IPI00231368.5	Thioredoxin	11665	4.5967	5087.78	13	10	55.2381	13.2419	121	9	0	15.6499	0.0105822	81.3158	0.9492	7933
IPI:IPI00000000.0	IPI:IPI00000000.0	PYGM RABIT P00489 Glycogen phosphorylase muscle Oryctolagus cuniculus	97227	6.7941	4617.16	53	76	44.2467	11.4023	465	35	0	14.9158	0.0116899	50	4.8645	0
IPI:IPI00230837.5	IPI:IPI00230837.5	Isoform Long of 14 3 3 protein beta alpha	28036	4.6163	4354.47	23	22	45.935	5.6655	185	12	0	16.5498	0.0112062	0	0	7569
IPI:IPI00324986.1	IPI:IPI00324986.1	Rab GDP dissociation inhibitor alpha	50504	4.8126	4349.14	19	35	41.8345	3.3641	176	16	0	14.9973	0.0111615	33.5268	1.6943	8499
IPI:IPI00326888.4	IPI:IPI00326888.4	Secretogranin 1	77489	4.7842	3578.05	38	72	40.2963	14.5718	320	27	0	18.5345	0.0128075	75.8335	5.8798	8696
IPI:IPI00400628.1	IPI:IPI00400628.1	Secretagogin	32136	4.6243	3523.87	14	28	30.4348	7.3391	95	8	0	16.8557	0.0111122	20.6364	0.6636	17673
IPI:IPI00326211.1	IPI:IPI00326211.1	Carboxypeptidase E	53275	4.8885	3375.48	22	41	30.8824	8.9353	190	12	0	16.1617	0.0107303	34.1668	1.8214	8631
IPI:IPI00895591.1	IPI:IPI00895591.1	glycogen phosphorylase muscle form	97226	6.6671	3306.92	40	76	35.6295	12.6272	368	28	0	14.4927	0.0120688	0	0	31124
IPI:IPI00194285.1	IPI:IPI00194285.1	Histone binding protein RBBP7	47790	4.719	2522.79	20	27	34.8235	6.0265	166	12	0	16.234	0.00921751	20.9304	1.0009	1539
IPI:IPI00200070.1	IPI:IPI00200070.1	Nucleobindin 2	50059	4.8437	2279.61	24	38	36.6667	5.2653	166	15	0	18.8518	0.0110889	18.3898	0.9212	2982
IPI:IPI00471889.7	IPI:IPI00471889.7	Annexin A5	35722	4.7181	2212.99	23	29	29.1536	5.2133	145	11	0	14.3551	0.0100298	24.0399	0.8593	19277
IPI:IPI00471525.2	IPI:IPI00471525.2	Uncharacterized protein	72225	6.0875	2195.77	14	47	19.5084	6.0417	135	12	0	17.1086	0.0114384	0	0	19093
IPI:IPI00188304.3	IPI:IPI00188304.3	Lactoylglutathione lyase	20806	4.9413	2184.82	15	17	48.913	7.5361	118	9	0	13.6581	0.0116605	27.5105	0.5728	147
IPI:IPI00205163.3	IPI:IPI00205163.3	RCG42492	20696	4.8327	1915.41	12	17	51.6484	3.9524	73	9	0	14.33	0.0116341	17.8965	0.3706	4425
IPI:IPI00192246.1	IPI:IPI00192246.1	Cytochrome c oxidase subunit 5A mitochondrial	16119	6.0826	1659.96	5	13	22.6027	7.4843	32	5	0	11.2188	0.0091132	14.3709	0.2318	1084
IPI:IPI00200601.3	IPI:IPI00200601.3	Thioredoxin like protein 1	32228	4.6432	1636.44	11	21	44.6367	7.5424	95	10	0	15.1857	0.0130306	17.1492	0.5531	3141
IPI:IPI00364093.2	IPI:IPI00364093.2	ZH14 protein	27230	4.7324	1593.77	9	20	24.5902	5.2128	54	6	0	17.1646	0.0109702	8.9787	0.2446	11444
IPI:IPI00211336.1	IPI:IPI00211336.1	SH3 domain binding glutamic acid rich protein like 3 Predicted isoform CRA b	10470	4.8246	1593.61	6	7	39.7849	3.5543	33	4	0	13.2546	0.010562	15.7576	0.1651	6437
IPI:IPI00364928.1	IPI:IPI00364928.1	ADP sugar pyrophosphatase	24102	4.8829	1388.92	6	14	31.0502	27.2834	68	9	0	23.3387	0.0119067	11.1675	0.2693	11843
IPI:IPI00372159.5	IPI:IPI00372159.5	Uncharacterized protein Fragment	21421	5.0096	1381.55	5	14	28.7879	6.2018	42	6	0	17.7448	0.0111116	7.4405	0.1595	14939
IPI:IPI00365423.1	IPI:IPI00365423.1	Protein phosphatase 2 Formerly 2A regulatory subunit A alpha isoform	65281	4.8142	1330.64	21	50	28.1834	3.5416	122	16	0	18.5668	0.0106388	15.5642	1.0167	12097
IPI:IPI00205022.1	IPI:IPI00205022.1	Nucleobindin 1	53473	4.858	1250.81	16	47	36.6013	10.9401	137	17	0	20.1122	0.0129572	14.6672	0.7848	4380
IPI:IPI00551815.2	IPI:IPI00551815.2	Ybx1 protein	36178	10.1349	1246.34	4	26	22.0859	1.4105	31	4	0	21.4998	0.0109641	0	0	20090
IPI:IPI00188686.2	IPI:IPI00188686.2	proteasome subunit beta type 6 like	25287	4.6567	1235.04	6	23	18.0672	3.4616	47	4	0	12.8067	0.00934499	22.0347	0.5576	198
IPI:IPI00215107.3	IPI:IPI00215107.3	40S ribosomal protein SA	32803	4.6022	1161.5	11	25	21.6949	5.7678	83	7	0	17.5688	0.0116612	23.1332	0.7593	7397
IPI:IPI00201868.1	IPI:IPI00201868.1	Neudesin	18979	5.1183	1158.3	4	16	21.0526	1.2329	31	3	0	19.0278	0.0126004	5.7384	0.109	3502
IPI:IPI00188804.1	IPI:IPI00188804.1	60S acidic ribosomal protein P2	11684	4.1971	1116.38	3	9	56.5217	2.61	34	3	0	21.4142	0.0111259	6.1853	0.0723	227
IPI:IPI00326582.3	IPI:IPI00326582.3	peripherin	53949	5.1504	965.791	25	57	34.4609	9.6583	178	22	0	17.9245	0.0129321	22.1112	1.1936	8666
IPI:IPI00365935.3	IPI:IPI00365935.3	Prostaglandin E synthase 3	18709	4.1364	950.96	3	15	12.5	1.9532	15	2	0	6.9642	0.00847835	8.2885	0.1552	12344
IPI:IPI00331865.3	IPI:IPI00331865.3	Isoform 2 of Drebrin like protein	48311	4.6829	907.553	11	31	21.2471	14.9484	104	15	0	21.9975	0.0132687	0	0	8866
IPI:IPI00760117.1	IPI:IPI00760117.1	Isoform 2 of Catechol O methyltransferase	24731	4.9277	761.381	8	18	28.9593	2.7318	84	8	0	18.7349	0.0109392	15.691	0.3883	24436
IPI:IPI00366795.2	IPI:IPI00366795.2	SUMO activating enzyme subunit 1	38488	4.8444	758.703	9	33	20.6304	6.9743	75	10	0	22.4295	0.0129908	11.703	0.4507	12752
IPI:IPI00230848.7	IPI:IPI00230848.7	Myotrophin	12852	5.1341	758.611	4	9	20.339	4.6847	22	2	0	9.0746	0.0132964	10.4123	0.1339	7576
IPI:IPI00326566.2	IPI:IPI00326566.2	Hepatoma derived growth factor	26471	4.5833	727.172	1	29	4.2194	3.3894	34	5	0	19.7427	0.0107366	8.6944	0.2303	8664
IPI:IPI00212767.1	IPI:IPI00212767.1	Anionic trypsin 1	25942	4.517	705.296	2	7	8.1301	10.6228	25	1	0	12.3916	0.0136096	34.9388	0.907	6798
IPI:IPI00204510.6	IPI:IPI00204510.6	Proteasomal ubiquitin receptor ADRM1	42075	4.7585	533.719	1	20	3.9312	3.469	13	1	0	9.6878	0.0110712	9.9865	0.4205	4255
IPI:IPI00464776.1	IPI:IPI00464776.1	Trk fused gene	43068	4.7521	532.754	6	17	14.3216	4.4617	29	4	0	13.976	0.0109576	9.8512	0.4245	18951
IPI:IPI00360386.4	IPI:IPI00360386.4	Uncharacterized protein	84806	4.6498	527.057	8	57	11.0067	14.7002	116	18	1	23.2639	0.0136906	11.9113	1.0108	10047
IPI:IPI00214262.1	IPI:IPI00214262.1	NSFL1 cofactor p47	40655	4.8569	505.925	5	33	14.0541	4.1057	43	7	0	23.3244	0.0127575	4.6823	0.1905	7186
IPI:IPI00213058.1	IPI:IPI00213058.1	Deoxyribonucleoside 5 monophosphate N glycosidase	17769	4.765	480.624	3	11	16.5644	7.2594	28	4	0	17.0994	0.0127109	3.7432	0.0666	6874
IPI:IPI00210495.1	IPI:IPI00210495.1	UV excision repair protein RAD23 homolog B	43469	4.563	476.306	7	18	12.2892	8.8724	48	6	0	14.8557	0.011614	8.1601	0.3549	6189
IPI:IPI00196509.3	IPI:IPI00196509.3	Isoform AMPH2 1 of Myc box dependent interacting protein 1	64493	4.7673	439.89	6	40	11.3946	15.6881	84	11	0	22.1783	0.0139163	0	0	2031
IPI:IPI00371630.3	IPI:IPI00371630.3	centrin 2	38009	5.0836	421.289	4	34	8.6567	18.3836	38	7	1	26.335	0.0146732	2.5075	0.0954	14707
IPI:IPI00480843.3	IPI:IPI00480843.3	calcium binding protein P22 like	28103	4.9369	420.464	1	21	4.8387	23.8947	30	5	0	26.8052	0.0121695	0	0	19918
IPI:IPI00189523.4	IPI:IPI00189523.4	chromobox homolog 3	20798	5.0358	350.025	2	13	13.6612	22.5312	32	6	0	23.5967	0.0148422	0	0	389
IPI:IPI00364566.1	IPI:IPI00364566.1	Protein SEC13 homolog	35525	5.0026	346.061	2	25	5.9006	26.9973	23	4	0	21.7996	0.0115414	3.1429	0.1117	11665
IPI:IPI00326412.4	IPI:IPI00326412.4	Gamma enolase	47110	4.8424	318.32	2	29	4.8387	4.5719	40	6	0	18.9135	0.013051	0	0	8645
IPI:IPI00371462.3	IPI:IPI00371462.3	Ubiquitin thioesterase OTUB1	31250	4.6578	307.169	2	23	8.8561	6.3137	37	7	0	26.3196	0.0134359	7.8915	0.2468	14644
IPI:IPI00362791.3	IPI:IPI00362791.3	Uncharacterized protein	67217	4.9785	268.512	3	25	3.605	7.1214	46	7	0	19.5609	0.0121971	5.799	0.39	10939
IPI:IPI00209187.2	IPI:IPI00209187.2	Uncharacterized protein	112933	4.7153	219.092	2	85	2.6026	15.6396	56	10	0	23.8451	0.0135981	0	0	5730
IPI:IPI00207657.1	IPI:IPI00207657.1	Ubiquitin carboxyl terminal hydrolase	95718	4.6974	175.267	2	62	2.5641	8.7556	44	7	0	20.4517	0.0139355	6.0194	0.5765	5208
IPI:IPI00400579.1	IPI:IPI00400579.1	Lysosomal alpha glucosidase	106139	5.3505	132.431	5	58	2.2036	18.7522	57	7	1	24.0099	0.0129738	6.7363	0.7154	17660
Injection 3
Accession	Entry	Description	mW (Da)	pI (pH)	PLGS Score	Peptides	Theoretical Peptides	Coverage (%)	Precursor RMS Mass Error (ppm)	Products	Digest Peptides	Modified Peptides	Products RMS Mass Error (ppm)	Products RMS RT Error (min)	Amount (fmol)	Amount (ngrams)	Protein ID
IPI:IPI00197579.2	IPI:IPI00197579.2	Isoform 1 of Tubulin beta 5 chain	49638	4.5903	84211	44	30	46.3964	7.3678	528	20	2	11.4394	0.0105496	74.7132	3.7111	2319
IPI:IPI00475639.4	IPI:IPI00475639.4	Tubulin beta 2A chain	49874	4.5903	79252.6	39	30	45.3933	7.2846	433	19	2	12.205	0.00989572	32.4859	1.6213	19363
IPI:IPI00655259.1	IPI:IPI00655259.1	Tubulin beta 2B chain	49920	4.5903	78742.9	38	30	42.6966	7.3766	420	18	2	11.9359	0.00995021	0	0	24190
IPI:IPI00198887.1	IPI:IPI00198887.1	Protein disulfide isomerase	56915	4.6249	24567.3	111	47	57.1709	5.6794	1037	38	0	11.2014	0.0106748	204.848	11.6664	2662
IPI:IPI00551812.1	IPI:IPI00551812.1	ATP synthase subunit beta mitochondrial	56318	5.0198	13135.8	37	36	49.5274	12.1517	417	22	1	14.8366	0.0102272	129.011	7.2703	20088
IPI:IPI00471584.7	IPI:IPI00471584.7	Heat shock protein HSP 90 beta	83229	4.775	10048	61	67	46.8232	5.7335	510	37	0	14.1516	0.0111855	52.1906	4.3465	19118
IPI:IPI00210566.3	IPI:IPI00210566.3	Heat shock protein HSP 90 alpha	84761	4.7357	9259.29	48	91	38.472	6.5287	375	33	0	15.1926	0.0118321	28.1624	2.3886	6215
IPI:IPI00206624.1	IPI:IPI00206624.1	78 kDa glucose regulated protein	72302	4.8748	7152.81	55	52	50	6.4569	541	34	0	15.8734	0.011724	92.0846	6.6621	4884
IPI:IPI00231368.5	IPI:IPI00231368.5	Thioredoxin	11665	4.5967	5978.69	12	10	51.4286	6.738	113	6	0	11.0369	0.0114948	84.1028	0.9818	7933
IPI:IPI00000000.0	IPI:IPI00000000.0	PYGM RABIT P00489 Glycogen phosphorylase muscle Oryctolagus cuniculus	97227	6.7941	5563.88	51	76	39.6204	9.9714	447	33	0	14.8126	0.0118324	50	4.8645	0
IPI:IPI00326888.4	IPI:IPI00326888.4	Secretogranin 1	77489	4.7842	3957.27	36	72	35.2593	8.3815	321	22	0	17.3818	0.0113857	80.1112	6.2115	8696
IPI:IPI00324986.1	IPI:IPI00324986.1	Rab GDP dissociation inhibitor alpha	50504	4.8126	3948.08	18	35	40.2685	3.5311	169	17	0	16.6401	0.0114114	33.9155	1.714	8499
IPI:IPI00230835.5	IPI:IPI00230835.5	14 3 3 protein gamma	28284	4.606	3764.29	29	25	55.0607	5.6646	207	14	0	14.7125	0.011652	25.2137	0.7136	7568
IPI:IPI00326211.1	IPI:IPI00326211.1	Carboxypeptidase E	53275	4.8885	3761.01	17	41	31.3025	12.2276	166	12	0	18.032	0.0109012	35.8204	1.9096	8631
IPI:IPI00230837.5	IPI:IPI00230837.5	Isoform Long of 14 3 3 protein beta alpha	28036	4.6163	3375.24	22	22	38.2114	5.118	183	11	0	17.1286	0.0109685	0	0	7569
IPI:IPI00400628.1	IPI:IPI00400628.1	Secretagogin	32136	4.6243	3150.24	12	28	24.2754	8.8443	85	7	0	15.5895	0.0108967	21.1423	0.6799	17673
IPI:IPI00194285.1	IPI:IPI00194285.1	Histone binding protein RBBP7	47790	4.719	2746.1	17	27	29.1765	3.6171	150	11	0	14.6259	0.0105799	23.0516	1.1023	1539
IPI:IPI00215107.3	IPI:IPI00215107.3	40S ribosomal protein SA	32803	4.6022	2319.83	13	25	29.4915	4.3616	94	9	0	13.3671	0.0119948	27.5573	0.9045	7397
IPI:IPI00471889.7	IPI:IPI00471889.7	Annexin A5	35722	4.7181	2315.41	23	29	27.8997	7.5838	149	12	0	16.9934	0.0127852	25.527	0.9125	19277
IPI:IPI00364928.1	IPI:IPI00364928.1	ADP sugar pyrophosphatase	24102	4.8829	2055.17	11	14	31.5068	20.9254	74	8	0	20.0954	0.0121731	10.9101	0.2631	11843
IPI:IPI00200601.3	IPI:IPI00200601.3	Thioredoxin like protein 1	32228	4.6432	1857.76	12	21	45.6747	7.6004	89	10	0	19.0787	0.0136309	18.3095	0.5905	3141
IPI:IPI00471525.2	IPI:IPI00471525.2	Uncharacterized protein	72225	6.0875	1782.61	11	47	15.5146	8.8989	92	8	0	15.0512	0.0103521	0	0	19093
IPI:IPI00188304.3	IPI:IPI00188304.3	Lactoylglutathione lyase	20806	4.9413	1773.57	15	17	34.2391	7.0642	104	9	0	15.6438	0.0104576	28.8447	0.6005	147
IPI:IPI00205163.3	IPI:IPI00205163.3	RCG42492	20696	4.8327	1719.12	10	17	37.3626	15.2081	101	12	0	21.9175	0.0140639	18.4573	0.3822	4425
IPI:IPI00364093.2	IPI:IPI00364093.2	ZH14 protein	27230	4.7324	1573.43	6	20	14.3443	4.0092	35	4	0	12.8035	0.00761026	7.8483	0.2138	11444
IPI:IPI00211336.1	IPI:IPI00211336.1	SH3 domain binding glutamic acid rich protein like 3 Predicted isoform CRA b	10470	4.8246	1517.23	4	7	31.1828	3.399	20	2	0	11.7423	0.0083792	21.2729	0.2229	6437
IPI:IPI00200070.1	IPI:IPI00200070.1	Nucleobindin 2	50059	4.8437	1425.67	21	38	33.3333	5.5928	132	13	0	18.2392	0.0107025	18.7345	0.9384	2982
IPI:IPI00188804.1	IPI:IPI00188804.1	60S acidic ribosomal protein P2	11684	4.1971	1361.91	2	9	35.6522	1.7409	32	3	0	22.3087	0.0138278	9.8177	0.1148	227
IPI:IPI00370361.3	IPI:IPI00370361.3	Hematological and neurological expressed 1 protein	15565	4.8309	1291.87	2	11	22.1477	1.5546	34	4	0	21.2044	0.0107538	4.365	0.068	14165
IPI:IPI00210280.1	IPI:IPI00210280.1	Isoform 1 of Catechol O methyltransferase	29578	5.2705	1105	12	21	26.8939	5.7071	87	8	0	15.456	0.0107865	0	0	6113
IPI:IPI00331865.3	IPI:IPI00331865.3	Isoform 2 of Drebrin like protein	48311	4.6829	1079.66	12	31	23.5566	11.5611	90	13	0	21.3452	0.0131315	0	0	8866
IPI:IPI00205022.1	IPI:IPI00205022.1	Nucleobindin 1	53473	4.858	1064.03	11	47	25.2723	7.4081	107	15	1	22.5351	0.0148994	15.2664	0.8169	4380
IPI:IPI00326582.3	IPI:IPI00326582.3	peripherin	53949	5.1504	1042.58	24	57	31.7125	8.3148	185	22	1	20.6929	0.0131658	22.6285	1.2215	8666
IPI:IPI00869481.1	IPI:IPI00869481.1	Coactosin like protein	15921	5.0457	1019.81	6	17	20.4225	5.0195	23	4	0	13.226	0.0126901	8.1325	0.1296	30293
IPI:IPI00188686.2	IPI:IPI00188686.2	proteasome subunit beta type 6 like	25287	4.6567	967.088	7	23	25.6303	6.5649	55	7	0	18.1348	0.015479	23.1245	0.5851	198
IPI:IPI00365423.1	IPI:IPI00365423.1	Protein phosphatase 2 Formerly 2A regulatory subunit A alpha isoform	65281	4.8142	948.394	15	50	19.3548	4.8152	124	15	0	19.146	0.01491	19.8729	1.2982	12097
IPI:IPI00192246.1	IPI:IPI00192246.1	Cytochrome c oxidase subunit 5A mitochondrial	16119	6.0826	908.774	3	13	17.1233	5.7488	30	4	0	19.2087	0.0136123	15.9167	0.2567	1084
IPI:IPI00230848.7	IPI:IPI00230848.7	Myotrophin	12852	5.1341	829.617	4	9	20.339	25.2204	37	4	0	25.6402	0.0141573	10.5914	0.1362	7576
IPI:IPI00366795.2	IPI:IPI00366795.2	SUMO activating enzyme subunit 1	38488	4.8444	826.593	11	33	22.6361	4.2783	67	9	0	14.8963	0.0134615	13.1551	0.5066	12752
IPI:IPI00365935.3	IPI:IPI00365935.3	Prostaglandin E synthase 3	18709	4.1364	755.499	5	15	15.625	7.6415	26	3	0	17.6634	0.0111597	8.1234	0.1521	12344
IPI:IPI00213058.1	IPI:IPI00213058.1	Deoxyribonucleoside 5 monophosphate N glycosidase	17769	4.765	712.702	4	11	12.2699	3.781	22	4	0	17.1137	0.0119229	4.9612	0.0882	6874
IPI:IPI00204510.6	IPI:IPI00204510.6	Proteasomal ubiquitin receptor ADRM1	42075	4.7585	658.088	1	20	3.9312	8.2872	16	2	0	21.6906	0.010359	11.0294	0.4644	4255
IPI:IPI00561025.1	IPI:IPI00561025.1	Uncharacterized protein	24438	4.4756	655.566	4	15	18.5841	9.6029	39	5	0	22.2944	0.0140532	0	0	21482
IPI:IPI00371462.3	IPI:IPI00371462.3	Ubiquitin thioesterase OTUB1	31250	4.6578	590.766	4	23	19.9262	4.8848	38	6	0	24.5516	0.0126973	9.5625	0.299	14644
IPI:IPI00196509.3	IPI:IPI00196509.3	Isoform AMPH2 1 of Myc box dependent interacting protein 1	64493	4.7673	475.135	4	40	8.8435	18.9152	64	8	0	23.846	0.0134893	0	0	2031
IPI:IPI00210495.1	IPI:IPI00210495.1	UV excision repair protein RAD23 homolog B	43469	4.563	401.863	6	18	9.8795	4.1533	48	7	0	16.7787	0.01166	10.641	0.4628	6189
IPI:IPI00201868.1	IPI:IPI00201868.1	Neudesin	18979	5.1183	394.675	2	16	15.2047	2.5446	29	5	0	14.704	0.0144974	14.8126	0.2813	3502
IPI:IPI00214262.1	IPI:IPI00214262.1	NSFL1 cofactor p47	40655	4.8569	375.044	1	33	3.2432	2.8189	25	4	0	19.4556	0.0140881	0	0	7186
IPI:IPI00326566.2	IPI:IPI00326566.2	Hepatoma derived growth factor	26471	4.5833	364.324	1	29	4.2194	5.3712	25	4	0	18.9134	0.0148071	9.8917	0.262	8664
IPI:IPI00199722.1	IPI:IPI00199722.1	NudC domain containing protein 2	17662	4.7933	361.019	1	14	5.7325	22.9789	24	4	0	19.2933	0.0164037	5.9285	0.1048	2884
IPI:IPI00360386.4	IPI:IPI00360386.4	Uncharacterized protein	84806	4.6498	355.301	8	57	9.2617	18.4633	111	15	0	20.6567	0.0134908	10.2493	0.8698	10047
IPI:IPI00394419.3	IPI:IPI00394419.3	Calcium binding protein p22	22418	4.7833	321.23	1	17	6.1538	8.8911	24	4	0	27.1272	0.0124908	3.066	0.0688	17508
IPI:IPI00212767.1	IPI:IPI00212767.1	Anionic trypsin 1	25942	4.517	318.048	2	7	8.1301	11.1751	22	1	0	12.1901	0.0178526	26.9799	0.7004	6798
IPI:IPI00326412.4	IPI:IPI00326412.4	Gamma enolase	47110	4.8424	275.776	1	29	1.3825	9.1191	40	6	0	16.8994	0.00964704	15.3049	0.7215	8645
IPI:IPI00362791.3	IPI:IPI00362791.3	Uncharacterized protein	67217	4.9785	228.215	3	25	3.605	9.2698	47	7	0	20.1987	0.0135737	7.5256	0.5062	10939
IPI:IPI00951939.1	IPI:IPI00951939.1	Uncharacterized protein	28851	11.9894	220.416	1	21	3.1746	10.2605	26	5	0	23.8516	0.015436	1.803	0.0521	35826
IPI:IPI00391791.2	IPI:IPI00391791.2	Proteasome inhibitor PI31 subunit	29835	4.9092	203.468	2	19	3.321	8.75	19	4	0	17.5095	0.0136535	4.0861	0.122	16887
IPI:IPI00208306.1	IPI:IPI00208306.1	Translationally controlled tumor protein	19449	4.5679	196.628	1	15	5.814	4.8912	32	4	0	19.3765	0.0101356	5.5331	0.1077	5481
IPI:IPI00371286.2	IPI:IPI00371286.2	Uncharacterized protein	38967	4.6198	174.462	1	21	2.8571	14.7787	19	3	0	23.6583	0.0134569	0	0	14576
IPI:IPI00400579.1	IPI:IPI00400579.1	Lysosomal alpha glucosidase	106139	5.3505	159.786	5	58	2.2036	19.8251	52	6	0	21.4617	0.0130572	6.785	0.7206	17660

## Sheet: Fraction 4
Injection 1
Accession	Entry	Description	mW (Da)	pI (pH)	PLGS Score	Peptides	Theoretical Peptides	Coverage (%)	Precursor RMS Mass Error (ppm)	Products	Digest Peptides	Modified Peptides	Products RMS Mass Error (ppm)	Products RMS RT Error (min)	Amount (fmol)	Amount (ngrams)	Protein ID
IPI:IPI00189819.1	IPI:IPI00189819.1	Actin cytoplasmic 1	41709	5.142	43423.8	60	34	58.6667	10.4581	572	23	1	14.6722	0.0126091	410.166	17.119	497
IPI:IPI00208205.1	IPI:IPI00208205.1	Heat shock cognate 71 kDa protein	70827	5.1998	35807.2	87	50	63.0031	10.7719	808	44	1	16.5364	0.0129615	117.146	8.3023	5419
IPI:IPI00364046.2	IPI:IPI00364046.2	Tubulin alpha 1C chain	49905	4.7856	21223.4	60	34	61.9154	6.5941	614	23	0	13.4763	0.0138972	351.826	17.5693	11423
IPI:IPI00339167.5	IPI:IPI00339167.5	Uncharacterized protein	50247	4.7622	20721.9	59	34	62.0309	7.0086	614	22	0	14.1344	0.0143717	3.5107	0.1765	8995
IPI:IPI00230937.5	IPI:IPI00230937.5	Phosphatidylethanolamine binding protein 1	20788	5.3795	15966.6	10	13	56.6845	5.7471	153	8	0	13.178	0.013254	298.522	6.2097	7638
IPI:IPI00480679.4	IPI:IPI00480679.4	Keratin type I cytoskeletal 18	47732	4.9885	13877.9	44	37	59.8109	14.6355	311	24	0	17.4753	0.0137496	124.304	5.9369	19861
IPI:IPI00471584.7	IPI:IPI00471584.7	Heat shock protein HSP 90 beta	83229	4.775	11931	61	67	46.9613	9.3558	436	34	1	15.827	0.0126936	164.563	13.705	19118
IPI:IPI00212014.3	IPI:IPI00212014.3	Transitional endoplasmic reticulum ATPase	89292	4.9547	11516.7	69	69	59.9256	7.5793	595	45	1	16.3691	0.011557	138.655	12.3887	6614
IPI:IPI00210566.3	IPI:IPI00210566.3	Heat shock protein HSP 90 alpha	84761	4.7357	7665.97	39	91	40.1091	10.1575	255	25	1	16.6337	0.013443	42.7243	3.6237	6215
IPI:IPI00389523.1	IPI:IPI00389523.1	Cytokeratin 18 Fragment	4088	11.2496	6113.32	3	2	25	2.8652	26	1	0	14.7148	0.0110217	0	0	16360
IPI:IPI00201561.3	IPI:IPI00201561.3	Peroxiredoxin 2	21770	5.2048	5790.31	8	16	35.8586	6.075	100	5	0	15.2063	0.0113874	84.5959	1.8428	3423
IPI:IPI00196994.1	IPI:IPI00196994.1	Rho GDP dissociation inhibitor 1	23392	4.9149	4997.22	5	18	25	13.3959	55	5	0	17.9167	0.0119039	87.7766	2.0546	2176
IPI:IPI00189925.1	IPI:IPI00189925.1	Alpha soluble NSF attachment protein	33171	5.1478	4694.7	15	23	42.7119	20.2336	108	14	1	19.9759	0.0190743	177.35	5.8868	518
IPI:IPI00193547.2	IPI:IPI00193547.2	Uncharacterized protein	14195	5.3925	4358.75	10	14	48	7.5341	91	5	0	15.9777	0.0122011	28.1787	0.4003	1387
IPI:IPI00368806.4	IPI:IPI00368806.4	beta soluble NSF attachment protein	33535	5.1682	3983.4	7	27	34.2282	27.8208	52	7	0	22.4973	0.0152367	9.8365	0.3301	13581
IPI:IPI00369618.1	IPI:IPI00369618.1	Eukaryotic translation initiation factor 4A1 isoform CRA c	46124	5.1535	3962.91	25	46	34.7291	14.5857	153	15	0	16.0904	0.0136457	43.2003	1.9939	13913
IPI:IPI00193595.3	IPI:IPI00193595.3	Eukaryotic initiation factor 4A II	46459	5.1632	3868.05	24	50	36.7647	16.1233	150	15	0	16.16	0.0133106	40.885	1.9007	1398
IPI:IPI00365929.1	IPI:IPI00365929.1	protein disulfide isomerase A6	48729	4.8585	3329.03	21	34	30.3371	10.5658	205	12	0	15.1679	0.0115744	125.435	6.1163	12342
IPI:IPI00400573.1	IPI:IPI00400573.1	Tubulin beta 2C chain	49769	4.602	2995.12	16	30	39.5506	6.445	116	11	0	19.2206	0.0144975	23.3804	1.1644	17654
IPI:IPI00776830.1	IPI:IPI00776830.1	Uncharacterized protein Fragment	46885	4.6824	2992.39	11	37	15.7005	16.5566	78	7	0	17.2404	0.0123413	13.4882	0.6328	27052
IPI:IPI00194974.2	IPI:IPI00194974.2	Hnrpk protein	50996	5.0043	2871.5	14	39	33.1897	9.8397	141	13	1	20.0298	0.0127203	0	0	1688
IPI:IPI00368347.2	IPI:IPI00368347.2	Ubiquitin like modifier activating enzyme 1	117713	5.2169	2767.84	30	67	27.5992	9.6583	240	26	0	18.1126	0.014144	73.5893	8.6679	13388
IPI:IPI00213015.1	IPI:IPI00213015.1	Dynactin subunit 2	44120	4.9673	2751.55	22	28	48.5075	7.5755	158	15	1	18.8184	0.0123311	46.4759	2.0518	6863
IPI:IPI00204375.2	IPI:IPI00204375.2	Ubiquitin carboxyl terminal hydrolase isozyme L1	24822	4.9662	2434.7	7	16	32.7354	13.1522	86	5	0	18.6147	0.0121807	163.219	4.0541	4217
IPI:IPI00551812.1	IPI:IPI00551812.1	ATP synthase subunit beta mitochondrial	56318	5.0198	2334.59	14	36	25.8979	9.0255	113	11	0	14.8771	0.0114359	70.4838	3.972	20088
IPI:IPI00421995.1	IPI:IPI00421995.1	Chloride intracellular channel protein 1	26963	4.8992	2303.34	10	20	33.61	9.0743	77	6	0	16.011	0.0124033	49.3479	1.3314	18486
IPI:IPI00324986.1	IPI:IPI00324986.1	Rab GDP dissociation inhibitor alpha	50504	4.8126	2193.5	13	35	32.8859	7.3839	94	12	1	20.5627	0.0140773	45.5075	2.2998	8499
IPI:IPI00190462.1	IPI:IPI00190462.1	Serine threonine protein phosphatase 2A catalytic subunit beta isoform	35552	5.0599	2167.1	10	24	33.9806	7.5507	72	8	0	19.7793	0.0141226	44.5121	1.5835	630
IPI:IPI00197553.1	IPI:IPI00197553.1	Isoform B23 1 of Nucleophosmin	32539	4.4242	2119.22	11	22	32.8767	14.8582	103	10	0	16.7671	0.0122133	65.8157	2.143	2308
IPI:IPI00371204.2	IPI:IPI00371204.2	Uncharacterized protein	37973	5.0945	1954.63	13	19	31.3019	15.6561	83	9	0	13.9074	0.0146398	58.8162	2.2349	14537
IPI:IPI00213299.5	IPI:IPI00213299.5	Microtubule associated protein RP EB family member 1	29985	4.9281	1591.79	11	25	30.597	18.5885	72	8	0	19.732	0.0129509	49.8817	1.4967	6929
IPI:IPI00363569.3	IPI:IPI00363569.3	Uncharacterized protein	23581	4.972	1582.28	4	14	35.9606	8.6498	40	4	0	17.2271	0.0113266	50.0785	1.1817	11186
IPI:IPI00231418.5	IPI:IPI00231418.5	Lamin B1	66565	4.9711	1506.18	23	68	29.6422	11.6387	151	21	1	20.2737	0.0124786	54.8024	3.6502	7968
IPI:IPI00000000.0	IPI:IPI00000000.0	PYGM RABIT P00489 Glycogen phosphorylase muscle Oryctolagus cuniculus	97227	6.7941	1417.25	29	76	31.1981	20.0204	191	27	1	20.0889	0.0138795	50	4.8645	0
IPI:IPI00230830.5	IPI:IPI00230830.5	Eukaryotic translation initiation factor 2 subunit 1	36085	4.8175	1413.78	14	31	40.6349	13.1426	98	14	1	20.4239	0.0141525	41.029	1.4815	7565
IPI:IPI00199273.1	IPI:IPI00199273.1	Hsc70 interacting protein	41253	5.1061	1363.38	6	26	10.5978	23.0447	40	5	0	11.9702	0.0118264	27.4907	1.1348	2747
IPI:IPI00370456.1	IPI:IPI00370456.1	26S proteasome non ATPase regulatory subunit 2	100123	4.9017	1331.72	16	83	22.2467	23.6798	133	20	1	24.3016	0.0135565	29.437	2.9492	14214
IPI:IPI00190392.4	IPI:IPI00190392.4	Uncharacterized protein	50309	5.0345	1289.26	11	38	33.0377	3.1126	89	11	0	20.2246	0.014616	0	0	616
IPI:IPI00366079.1	IPI:IPI00366079.1	Uncharacterized protein	46324	5.4957	1119.77	11	32	24.94	12.0025	97	9	0	19.8678	0.0114891	34.3037	1.5901	12416
IPI:IPI00368053.2	IPI:IPI00368053.2	Glyoxalase domain containing protein 4	33246	4.9336	1089.35	9	28	34.2282	8.2558	82	10	0	17.4315	0.0124336	19.3143	0.6425	13251
IPI:IPI00421791.1	IPI:IPI00421791.1	Keratin type I cytoskeletal 42	50181	4.9034	1022.62	3	43	3.5398	21.1048	46	5	0	16.0324	0.0136008	0	0	18399
IPI:IPI00188330.1	IPI:IPI00188330.1	Ndufs8 protein	23954	5.8141	1009.47	4	17	11.7925	26.1839	24	4	0	20.4328	0.0140266	4.2044	0.1008	153
IPI:IPI00213463.2	IPI:IPI00213463.2	Alpha actinin 4	104849	5.1185	980.861	27	86	28.9791	15.6628	174	26	0	21.0448	0.0142497	24.8864	2.611	6976
IPI:IPI00958543.1	IPI:IPI00958543.1	chromobox homolog 3 like	20670	4.9281	903.449	3	13	20.8791	20.6523	31	6	0	18.9728	0.0155084	10.4799	0.2168	37733
IPI:IPI00209082.1	IPI:IPI00209082.1	Alpha actinin 1	102895	5.0674	901.475	18	76	24.4395	21.7873	163	26	1	23.4587	0.0157576	0	0	5675
IPI:IPI00915560.1	IPI:IPI00915560.1	inorganic pyrophosphatase	32750	5.1048	882.806	12	21	44.6367	7.1276	59	9	0	17.4635	0.0141376	52.7705	1.7294	31530
IPI:IPI00210357.1	IPI:IPI00210357.1	Heterogeneous nuclear ribonucleoprotein F	45700	5.1652	878.759	6	26	16.3855	22.3573	66	6	0	22.2747	0.0137805	30.1344	1.378	6144
IPI:IPI00205168.2	IPI:IPI00205168.2	Uncharacterized protein	42407	5.0852	747.913	5	30	19.6765	12.5279	56	7	0	25.0974	0.0131205	0	0	4427
IPI:IPI00326582.3	IPI:IPI00326582.3	peripherin	53949	5.1504	728.895	29	57	36.3636	14.0166	187	24	0	17.3294	0.0135934	90.8197	4.9027	8666
IPI:IPI00364895.4	IPI:IPI00364895.4	Uncharacterized protein	82197	5.2502	661.686	16	61	23.2119	23.9958	108	18	0	23.5028	0.0135001	0	0	11826
IPI:IPI00895591.1	IPI:IPI00895591.1	glycogen phosphorylase muscle form	97226	6.6671	608.635	25	76	23.6342	22.937	159	23	1	21.1265	0.0144135	0	0	31124
IPI:IPI00358033.1	IPI:IPI00358033.1	NADH ubiquinone oxidoreductase 75 kDa subunit mitochondrial	79361	5.5283	596.569	8	52	13.7552	11.9672	69	11	0	19.1667	0.0119385	13.811	1.0968	9083
IPI:IPI00388104.3	IPI:IPI00388104.3	hypothetical protein LOC685045	9024	5.3959	590.454	2	5	27.1605	26.4863	18	3	0	23.0832	0.0135592	10.1264	0.0914	16022
IPI:IPI00194567.6	IPI:IPI00194567.6	Transcription intermediary factor 1 beta	88899	5.4095	570.012	9	55	12.3353	7.8931	77	10	0	20.7588	0.0139724	90.2401	8.0274	1606
IPI:IPI00367152.1	IPI:IPI00367152.1	NADH dehydrogenase ubiquinone flavoprotein 2 mitochondrial	27360	6.2393	567.837	4	22	16.5323	8.4342	35	5	0	20.4928	0.0128451	16.4268	0.4497	12923
IPI:IPI00324451.4	IPI:IPI00324451.4	DNA damage binding protein 1	126781	5.0455	523.516	15	84	10	15.3362	100	15	0	21.364	0.013259	37.8026	4.7957	8444
IPI:IPI00212811.1	IPI:IPI00212811.1	Cathepsin B	37445	5.2454	513.903	6	26	14.4543	26.2329	50	6	0	18.9899	0.0112452	30.9878	1.1611	6818
IPI:IPI00914741.1	IPI:IPI00914741.1	Thioredoxin domain containing protein 12	19006	5.0945	488.171	4	15	17.6471	8.594	20	3	0	18.271	0.0123941	16.2318	0.3087	31491
IPI:IPI00197952.1	IPI:IPI00197952.1	Spermidine synthase	33974	5.2921	487.389	3	32	5.9603	22.3589	24	4	0	18.5736	0.0166122	14.3862	0.4891	2418
IPI:IPI00214262.1	IPI:IPI00214262.1	NSFL1 cofactor p47	40655	4.8569	445.865	2	33	5.6757	9.7975	35	4	0	20.071	0.012943	0	0	7186
IPI:IPI00204532.3	IPI:IPI00204532.3	Ubiquitin carboxyl terminal hydrolase	52260	5.2577	433.445	6	39	8.0786	19.945	71	11	0	22.0141	0.0143649	15.5444	0.8129	4258
IPI:IPI00203574.4	IPI:IPI00203574.4	Hsp70 binding protein 1	39165	5.0151	387.386	3	28	14.8459	8.3237	37	6	0	23.5432	0.010614	7.8022	0.3058	3964
IPI:IPI00387868.2	IPI:IPI00387868.2	Heat shock 70 kDa protein 4	93997	4.9365	384.118	8	74	11.7857	18.2173	86	12	0	24.0741	0.0128335	20.1105	1.8915	15966
IPI:IPI00471577.1	IPI:IPI00471577.1	Cytochrome b c1 complex subunit 1 mitochondrial	52815	5.4842	344.919	9	37	6.875	6.864	50	7	0	19.0911	0.0134479	46.2574	2.4447	19117
IPI:IPI00373045.1	IPI:IPI00373045.1	Eukaryotic translation initiation factor 4B	69023	5.4205	329.166	5	57	11.293	23.3665	48	9	0	24.6831	0.0137578	10.9253	0.7545	15338
IPI:IPI00189989.1	IPI:IPI00189989.1	Sepiapterin reductase	28110	5.3864	327.018	1	20	5.7252	0.0851	15	1	0	20.1088	0.0157763	0	0	532
IPI:IPI00211133.4	IPI:IPI00211133.4	Hsp90 co chaperone Cdc37	44481	5.0662	294.366	4	32	10.2902	10.2998	36	4	0	20.8203	0.0157696	0	0	6400
IPI:IPI00372700.1	IPI:IPI00372700.1	puromycin sensitive aminopeptidase	103278	5.4144	269.473	3	68	4.2391	13.3197	45	11	2	22.5201	0.0148332	9.4907	0.9808	15172
IPI:IPI00781330.1	IPI:IPI00781330.1	Uncharacterized protein	29044	5.6695	267.1	1	22	2.7027	9.5697	31	7	0	23.0954	0.0174535	13.4442	0.3907	29225
IPI:IPI00210975.1	IPI:IPI00210975.1	Hypoxia up regulated protein 1	111220	4.9261	261.502	7	90	7.6076	25.6272	80	15	0	25.3467	0.0160472	14.5995	1.6248	6336
IPI:IPI00370117.3	IPI:IPI00370117.3	Uncharacterized protein	109408	4.6672	212.259	9	73	8.3333	8.0376	76	11	0	18.1963	0.0138609	15.3371	1.6791	14088
IPI:IPI00212767.1	IPI:IPI00212767.1	Anionic trypsin 1	25942	4.517	209.963	2	7	8.1301	8.7698	18	1	0	12.6011	0.0112041	123.509	3.2062	6798
IPI:IPI00206712.2	IPI:IPI00206712.2	Inositol monophosphatase 1	30491	4.9969	189.72	2	25	9.3863	25.2638	23	4	0	16.1691	0.0112787	8.8146	0.2689	4914
IPI:IPI00326888.4	IPI:IPI00326888.4	Secretogranin 1	77489	4.7842	185.785	5	72	3.5556	16.268	50	9	0	27.4846	0.0144212	19.4085	1.5048	8696
IPI:IPI00211936.2	IPI:IPI00211936.2	Alpha internexin	56223	4.9792	184.685	6	52	7.7075	11.6817	47	8	0	22.5773	0.0143223	15.5648	0.8756	6588
IPI:IPI00366190.4	IPI:IPI00366190.4	Uncharacterized protein	67214	5.0795	152.754	5	64	3.1773	16.5659	56	10	0	24.3533	0.0150097	13.9908	0.9409	12469
IPI:IPI00400579.1	IPI:IPI00400579.1	Lysosomal alpha glucosidase	106139	5.3505	140.532	2	58	2.2036	8.9517	44	7	1	19.5658	0.0128509	21.2022	2.2518	17660
IPI:IPI00196249.1	IPI:IPI00196249.1	50 kDa protein	49684	6.8201	139.681	1	38	2.9412	7.3656	18	4	0	26.8918	0.01374	3.5827	0.1781	1981
IPI:IPI00195156.1	IPI:IPI00195156.1	Dipeptidyl peptidase 3	82986	4.9427	133.04	2	55	2.439	18.2257	47	7	0	21.0852	0.0170944	11.4714	0.9526	1736
IPI:IPI00360261.4	IPI:IPI00360261.4	Uncharacterized protein Fragment	116331	9.5969	74.0523	1	71	1.0577	16.9229	15	3	0	25.7021	0.0153783	0	0	9980
Injection 2
Accession	Entry	Description	mW (Da)	pI (pH)	PLGS Score	Peptides	Theoretical Peptides	Coverage (%)	Precursor RMS Mass Error (ppm)	Products	Digest Peptides	Modified Peptides	Products RMS Mass Error (ppm)	Products RMS RT Error (min)	Amount (fmol)	Amount (ngrams)	Protein ID
IPI:IPI00189819.1	IPI:IPI00189819.1	Actin cytoplasmic 1	41709	5.142	37095.4	59	34	54.1333	8.5678	578	22	1	14.1122	0.0132009	361.077	15.0702	497
IPI:IPI00208205.1	IPI:IPI00208205.1	Heat shock cognate 71 kDa protein	70827	5.1998	25177.3	74	50	58.3591	8.5428	703	35	0	15.2278	0.0125289	107.209	7.598	5419
IPI:IPI00364046.2	IPI:IPI00364046.2	Tubulin alpha 1C chain	49905	4.7856	19871.1	61	34	62.5835	11.2493	614	24	1	14.2414	0.0136229	21.7194	1.0846	11423
IPI:IPI00230937.5	IPI:IPI00230937.5	Phosphatidylethanolamine binding protein 1	20788	5.3795	18787.5	11	13	68.4492	8.1632	151	9	0	14.6515	0.0120497	254.863	5.3015	7638
IPI:IPI00471584.7	IPI:IPI00471584.7	Heat shock protein HSP 90 beta	83229	4.775	12629.1	57	67	45.1657	9.9276	436	31	0	16.2609	0.0121596	162.721	13.5516	19118
IPI:IPI00480679.4	IPI:IPI00480679.4	Keratin type I cytoskeletal 18	47732	4.9885	11570.4	47	37	61.4657	11.3884	295	23	0	16.6841	0.0128275	110.505	5.2779	19861
IPI:IPI00210566.3	IPI:IPI00210566.3	Heat shock protein HSP 90 alpha	84761	4.7357	8853.46	34	91	27.8308	9.7154	222	20	0	17.4892	0.012199	37.4232	3.174	6215
IPI:IPI00212014.3	IPI:IPI00212014.3	Transitional endoplasmic reticulum ATPase	89292	4.9547	7760.59	80	69	65.6328	10.9285	651	45	2	17.426	0.0125369	117.451	10.4941	6614
IPI:IPI00193547.2	IPI:IPI00193547.2	Uncharacterized protein	14195	5.3925	5923.48	10	14	49.6	9.5066	93	6	0	19.8342	0.0128396	24.787	0.3521	1387
IPI:IPI00369618.1	IPI:IPI00369618.1	Eukaryotic translation initiation factor 4A1 isoform CRA c	46124	5.1535	5024	32	46	49.5074	13.7492	205	19	2	19.0674	0.0131373	41.1455	1.899	13913
IPI:IPI00201561.3	IPI:IPI00201561.3	Peroxiredoxin 2	21770	5.2048	4616.57	12	16	40.9091	14.2308	104	6	0	15.9026	0.0110016	83.6486	1.8222	3423
IPI:IPI00193595.3	IPI:IPI00193595.3	Eukaryotic initiation factor 4A II	46459	5.1632	4569.34	18	50	38.7255	17.8309	144	11	0	17.9142	0.0124483	43.1825	2.0075	1398
IPI:IPI00365929.1	IPI:IPI00365929.1	protein disulfide isomerase A6	48729	4.8585	4323.1	28	34	35.5056	19.5133	242	15	0	16.2646	0.0125196	108.961	5.313	12342
IPI:IPI00362160.1	IPI:IPI00362160.1	Tubulin beta 3 chain	50386	4.6326	4222.77	10	30	22.2222	8.4961	93	7	0	17.6754	0.0106569	8.214	0.4141	10720
IPI:IPI00197579.2	IPI:IPI00197579.2	Isoform 1 of Tubulin beta 5 chain	49638	4.5903	4111.26	15	30	36.036	18.6831	106	12	0	22.135	0.0116922	56.8031	2.8215	2319
IPI:IPI00400573.1	IPI:IPI00400573.1	Tubulin beta 2C chain	49769	4.602	3989.7	12	30	24.9438	19.1278	90	9	0	21.6107	0.0116057	5.976	0.2976	17654
IPI:IPI00204375.2	IPI:IPI00204375.2	Ubiquitin carboxyl terminal hydrolase isozyme L1	24822	4.9662	3968.56	8	16	45.2915	12.9399	93	6	0	18.8537	0.011696	161.307	4.0066	4217
IPI:IPI00196994.1	IPI:IPI00196994.1	Rho GDP dissociation inhibitor 1	23392	4.9149	3351.47	7	18	31.3726	16.7099	56	7	1	16.5028	0.0155316	72.1947	1.6899	2176
IPI:IPI00189925.1	IPI:IPI00189925.1	Alpha soluble NSF attachment protein	33171	5.1478	3068.83	6	23	23.0508	10.3785	59	5	0	18.1682	0.0115812	23.8929	0.7931	518
IPI:IPI00194974.2	IPI:IPI00194974.2	Hnrpk protein	50996	5.0043	2720.86	19	39	35.1293	11.0693	149	14	0	19.2062	0.0120018	0	0	1688
IPI:IPI00368347.2	IPI:IPI00368347.2	Ubiquitin like modifier activating enzyme 1	117713	5.2169	2710.61	37	67	34.8771	14.034	289	27	0	18.9336	0.0137342	71.5947	8.433	13388
IPI:IPI00213015.1	IPI:IPI00213015.1	Dynactin subunit 2	44120	4.9673	2354.98	22	28	51.2438	13.7528	151	16	0	17.788	0.0128339	39.1186	1.727	6863
IPI:IPI00370348.3	IPI:IPI00370348.3	Uncharacterized protein Fragment	27731	4.5084	2339.87	9	21	24.5902	8.1082	76	4	0	17.0111	0.0166105	0	0	14161
IPI:IPI00368806.4	IPI:IPI00368806.4	beta soluble NSF attachment protein	33535	5.1682	2327.72	2	27	7.047	24.0069	37	4	0	21.1195	0.017523	9.3639	0.3142	13581
IPI:IPI00192749.1	IPI:IPI00192749.1	Small ubiquitin related modifier 2	10864	5.1621	2203.98	2	5	27.3684	7.0763	27	3	0	24.4684	0.0134146	48.9577	0.5322	1226
IPI:IPI00363569.3	IPI:IPI00363569.3	Uncharacterized protein	23581	4.972	2099.75	5	14	35.9606	7.8055	37	4	0	14.4341	0.0111574	44.415	1.048	11186
IPI:IPI00324986.1	IPI:IPI00324986.1	Rab GDP dissociation inhibitor alpha	50504	4.8126	1915.12	11	35	38.9262	8.301	104	12	0	19.0041	0.0131666	40.35	2.0392	8499
IPI:IPI00551812.1	IPI:IPI00551812.1	ATP synthase subunit beta mitochondrial	56318	5.0198	1832.9	25	36	51.6068	8.4541	152	18	0	20.0564	0.0135348	73.8423	4.1613	20088
IPI:IPI00190462.1	IPI:IPI00190462.1	Serine threonine protein phosphatase 2A catalytic subunit beta isoform	35552	5.0599	1683.77	8	24	31.7152	5.3627	59	7	0	22.8971	0.0135855	37.305	1.3271	630
IPI:IPI00366079.1	IPI:IPI00366079.1	Uncharacterized protein	46324	5.4957	1555.58	12	32	26.3789	5.1656	89	8	0	17.303	0.0125183	29.2262	1.3547	12416
IPI:IPI00421995.1	IPI:IPI00421995.1	Chloride intracellular channel protein 1	26963	4.8992	1492.72	8	20	31.5353	18.1644	52	5	0	15.722	0.0094845	42.2044	1.1387	18486
IPI:IPI00197553.1	IPI:IPI00197553.1	Isoform B23 1 of Nucleophosmin	32539	4.4242	1423.03	9	22	33.9041	7.4546	91	8	0	18.189	0.0124058	69.3295	2.2574	2308
IPI:IPI00000000.0	IPI:IPI00000000.0	PYGM RABIT P00489 Glycogen phosphorylase muscle Oryctolagus cuniculus	97227	6.7941	1258.63	24	76	25.9786	18.5119	170	22	0	19.3715	0.0137052	50	4.8645	0
IPI:IPI00326582.3	IPI:IPI00326582.3	peripherin	53949	5.1504	1220.66	36	57	48.6258	14.8845	206	28	0	18.3271	0.0131783	80.94	4.3693	8666
IPI:IPI00190392.4	IPI:IPI00190392.4	Uncharacterized protein	50309	5.0345	1143.16	8	38	25.0554	15.1425	69	8	0	19.6149	0.0149597	0	0	616
IPI:IPI00210357.1	IPI:IPI00210357.1	Heterogeneous nuclear ribonucleoprotein F	45700	5.1652	1104.66	10	26	22.8916	9.3401	82	8	0	21.7018	0.0116201	28.6352	1.3095	6144
IPI:IPI00213463.2	IPI:IPI00213463.2	Alpha actinin 4	104849	5.1185	1084.78	22	86	26.2349	16.291	154	19	1	19.1278	0.0148972	23.4069	2.4557	6976
IPI:IPI00371204.2	IPI:IPI00371204.2	Uncharacterized protein	37973	5.0945	983.823	9	19	14.9584	7.7132	60	6	0	13.5882	0.0139816	33.8374	1.2857	14537
IPI:IPI00209082.1	IPI:IPI00209082.1	Alpha actinin 1	102895	5.0674	943.56	14	76	16.8161	20.3692	101	14	0	19.3937	0.0137621	0	0	5675
IPI:IPI00364895.4	IPI:IPI00364895.4	Uncharacterized protein	82197	5.2502	856.257	11	61	19.1633	6.7716	85	12	0	16.8572	0.0120489	27.8846	2.2935	11826
IPI:IPI00207659.1	IPI:IPI00207659.1	Barrier to autointegration factor	10037	5.7083	832.298	3	17	42.6966	6.9086	23	3	0	18.5987	0.0135575	24.1836	0.2429	5209
IPI:IPI00230830.5	IPI:IPI00230830.5	Eukaryotic translation initiation factor 2 subunit 1	36085	4.8175	812.436	8	31	26.9841	8.3136	57	8	1	16.7231	0.0113285	35.4111	1.2786	7565
IPI:IPI00324451.4	IPI:IPI00324451.4	DNA damage binding protein 1	126781	5.0455	806.792	15	84	11.7544	22.0642	106	17	1	21.8499	0.0154614	18.8155	2.387	8444
IPI:IPI00231418.5	IPI:IPI00231418.5	Lamin B1	66565	4.9711	713.738	17	68	29.8126	7.5917	116	17	0	20.2589	0.0143316	50.702	3.3771	7968
IPI:IPI00195619.3	IPI:IPI00195619.3	Bis 5 nucleosyl tetraphosphatase asymmetrical	16918	5.2176	713.62	4	16	21.0884	6.6577	29	3	0	20.7669	0.0134453	15.8039	0.2676	1837
IPI:IPI00370456.1	IPI:IPI00370456.1	26S proteasome non ATPase regulatory subunit 2	100123	4.9017	685.971	10	83	12.3348	20.7027	77	13	1	20.8858	0.0139213	23.2928	2.3337	14214
IPI:IPI00915560.1	IPI:IPI00915560.1	inorganic pyrophosphatase	32750	5.1048	598.126	8	21	26.9896	24.7181	57	9	0	25.0337	0.015239	47.8505	1.5681	31530
IPI:IPI00213299.5	IPI:IPI00213299.5	Microtubule associated protein RP EB family member 1	29985	4.9281	575.653	7	25	20.8955	10.0702	42	4	0	20.6245	0.00989987	44.3499	1.3307	6929
IPI:IPI00367152.1	IPI:IPI00367152.1	NADH dehydrogenase ubiquinone flavoprotein 2 mitochondrial	27360	6.2393	513.857	5	22	16.5323	11.7886	42	7	1	23.5386	0.016944	9.3825	0.2569	12923
IPI:IPI00197952.1	IPI:IPI00197952.1	Spermidine synthase	33974	5.2921	471.136	3	32	5.9603	27.4832	24	4	0	21.8683	0.0172706	12.8178	0.4358	2418
IPI:IPI00358033.1	IPI:IPI00358033.1	NADH ubiquinone oxidoreductase 75 kDa subunit mitochondrial	79361	5.5283	408.124	6	52	11.5543	9.2522	67	11	1	20.5892	0.0150693	12.8716	1.0222	9083
IPI:IPI00368053.2	IPI:IPI00368053.2	Glyoxalase domain containing protein 4	33246	4.9336	405.876	5	28	15.4362	17.9411	65	11	0	21.1394	0.0138312	15.9755	0.5315	13251
IPI:IPI00205168.2	IPI:IPI00205168.2	Uncharacterized protein	42407	5.0852	388.483	4	30	17.5202	17.4507	48	8	1	23.6705	0.0146101	0	0	4427
IPI:IPI00204532.3	IPI:IPI00204532.3	Ubiquitin carboxyl terminal hydrolase	52260	5.2577	365.846	3	39	3.9301	10.5389	45	7	0	25.209	0.0146276	15.5996	0.8158	4258
IPI:IPI00471577.1	IPI:IPI00471577.1	Cytochrome b c1 complex subunit 1 mitochondrial	52815	5.4842	361.376	8	37	13.5417	22.6525	64	9	0	24.7794	0.0162875	39.1836	2.0708	19117
IPI:IPI00214953.3	IPI:IPI00214953.3	Chromobox homolog 5	22171	5.5657	336.003	2	21	13.6126	18.7955	41	7	0	23.8156	0.0141667	20.2574	0.4494	7364
IPI:IPI00197568.2	IPI:IPI00197568.2	Rab GDP dissociation inhibitor beta	50504	5.8469	332.924	2	43	10.5618	9.1581	24	4	1	16.8483	0.0167472	0.5445	0.0275	2314
IPI:IPI00387868.2	IPI:IPI00387868.2	Heat shock 70 kDa protein 4	93997	4.9365	329.56	9	74	14.881	12.2563	74	14	0	21.7811	0.0133297	17.7999	1.6742	15966
IPI:IPI00203773.3	IPI:IPI00203773.3	Uncharacterized protein	29422	10.1014	328.195	3	18	7.6087	4.5547	22	3	1	18.7002	0.0156109	16.9928	0.5003	4027
IPI:IPI00203574.4	IPI:IPI00203574.4	Hsp70 binding protein 1	39165	5.0151	327.566	4	28	17.6471	6.6488	33	5	0	20.5786	0.0127486	10.4925	0.4112	3964
IPI:IPI00210009.1	IPI:IPI00210009.1	Nuclear migration protein nudC	38388	5.1026	317.174	3	31	12.3494	14.5737	28	4	0	25.4499	0.0113978	12.8132	0.4922	5985
IPI:IPI00193918.1	IPI:IPI00193918.1	Cytochrome c oxidase subunit 5B mitochondrial	13905	7.7483	312.769	3	11	10.0775	30.4809	27	3	0	20.3627	0.014266	22.2224	0.3092	1462
IPI:IPI00211133.4	IPI:IPI00211133.4	Hsp90 co chaperone Cdc37	44481	5.0662	266.675	5	32	10.2902	11.0008	38	5	0	20.1059	0.0158595	12.4006	0.552	6400
IPI:IPI00326888.4	IPI:IPI00326888.4	Secretogranin 1	77489	4.7842	251.224	5	72	5.3333	20.5154	46	7	1	24.4563	0.0179714	17.398	1.349	8696
IPI:IPI00211936.2	IPI:IPI00211936.2	Alpha internexin	56223	4.9792	243.91	6	52	7.7075	17.3616	54	9	0	23.914	0.0122859	12.1452	0.6833	6588
IPI:IPI00231770.5	IPI:IPI00231770.5	cAMP dependent protein kinase type I alpha regulatory subunit	43068	5.0847	240.796	4	32	10.4987	18.1271	52	6	0	17.944	0.0123454	16.5716	0.7142	8202
IPI:IPI00194567.6	IPI:IPI00194567.6	Transcription intermediary factor 1 beta	88899	5.4095	219.481	2	55	3.9521	19.7677	63	9	0	26.3323	0.0145553	34.7107	3.0877	1606
IPI:IPI00400579.1	IPI:IPI00400579.1	Lysosomal alpha glucosidase	106139	5.3505	207.986	3	58	5.5614	14.9802	45	6	0	22.5855	0.0118306	15.0258	1.5958	17660
IPI:IPI00212767.1	IPI:IPI00212767.1	Anionic trypsin 1	25942	4.517	204.502	1	7	8.1301	1.2092	21	1	0	20.0604	0.0106378	107.257	2.7843	6798
IPI:IPI00370117.3	IPI:IPI00370117.3	Uncharacterized protein	109408	4.6672	194.107	4	73	3.4979	22.8076	71	12	0	27.7198	0.0166979	15.2951	1.6745	14088
IPI:IPI00766501.2	IPI:IPI00766501.2	Uncharacterized protein	26900	6.3058	173.833	1	13	4.4534	28.1466	20	4	0	29.3754	0.0156563	8.8369	0.2379	25811
IPI:IPI00565197.1	IPI:IPI00565197.1	Splicing factor 3a subunit 3	58805	5.061	164.1	1	43	1.7964	6.3307	20	4	0	21.2851	0.0125733	6.5314	0.3843	22628
IPI:IPI00655289.2	IPI:IPI00655289.2	Uncharacterized protein	111222	4.9261	158.187	3	89	4.4044	22.5991	65	9	0	25.1973	0.0147619	0	0	24208
IPI:IPI00194471.1	IPI:IPI00194471.1	Proteasome Prosome macropain 26S subunit non ATPase 5 Predicted isoform CRA b	55817	4.9828	147.586	4	33	5.1587	22.4966	55	9	0	29.0636	0.0184434	9.5819	0.5352	1584
IPI:IPI00373045.1	IPI:IPI00373045.1	Eukaryotic translation initiation factor 4B	69023	5.4205	134.835	2	57	2.6187	9.881	29	5	0	21.4013	0.0142553	7.1459	0.4935	15338
IPI:IPI00763877.1	IPI:IPI00763877.1	E3 ubiquitin protein ligase DTX3L	83251	7.9775	101.922	1	62	2.53	28.6606	26	7	0	32.612	0.0175772	0.903	0.0752	24806
IPI:IPI00368098.3	IPI:IPI00368098.3	Kinesin like protein at 3A like	156681	7.0199	82.0909	2	170	0.6522	21.938	30	6	0	23.4787	0.0155824	0	0	13272
Injection3
Accession	Entry	Description	mW (Da)	pI (pH)	PLGS Score	Peptides	Theoretical Peptides	Coverage (%)	Precursor RMS Mass Error (ppm)	Products	Digest Peptides	Modified Peptides	Products RMS Mass Error (ppm)	Products RMS RT Error (min)	Amount (fmol)	Amount (ngrams)	Protein ID
IPI:IPI00189819.1	IPI:IPI00189819.1	Actin cytoplasmic 1	41709	5.142	37491.1	60	34	61.0667	9.1286	592	23	0	15.2306	0.0124052	401.007	16.7368	497
IPI:IPI00208205.1	IPI:IPI00208205.1	Heat shock cognate 71 kDa protein	70827	5.1998	22427.7	73	50	58.5139	12.0049	690	39	0	16.1869	0.0127678	329.042	23.3196	5419
IPI:IPI00364046.2	IPI:IPI00364046.2	Tubulin alpha 1C chain	49905	4.7856	20451.5	54	34	50.1114	6.9359	573	20	0	13.9907	0.0147831	25.3277	1.2648	11423
IPI:IPI00230937.5	IPI:IPI00230937.5	Phosphatidylethanolamine binding protein 1	20788	5.3795	11447.4	10	13	47.5936	9.4092	122	7	0	15.0808	0.0130487	286.096	5.9512	7638
IPI:IPI00471584.7	IPI:IPI00471584.7	Heat shock protein HSP 90 beta	83229	4.775	9165.13	59	67	49.0331	11.3506	446	34	1	18.1091	0.012437	185.723	15.4673	19118
IPI:IPI00212014.3	IPI:IPI00212014.3	Transitional endoplasmic reticulum ATPase	89292	4.9547	8301.78	67	69	58.5608	8.7584	591	42	2	17.3286	0.0119698	130.132	11.6272	6614
IPI:IPI00480679.4	IPI:IPI00480679.4	Keratin type I cytoskeletal 18	47732	4.9885	7111.05	41	37	60.2837	7.7648	266	21	0	16.2616	0.0120942	108.102	5.1631	19861
IPI:IPI00210566.3	IPI:IPI00210566.3	Heat shock protein HSP 90 alpha	84761	4.7357	6076.63	38	91	37.6535	17.0927	261	27	1	19.6459	0.0127852	45.675	3.8739	6215
IPI:IPI00193547.2	IPI:IPI00193547.2	Uncharacterized protein	14195	5.3925	5812.09	10	14	48	7.9792	90	6	1	18.0046	0.0119248	28.0144	0.3979	1387
IPI:IPI00196994.1	IPI:IPI00196994.1	Rho GDP dissociation inhibitor 1	23392	4.9149	4845.19	5	18	25	8.0738	53	5	0	16.8763	0.0116318	90.5686	2.12	2176
IPI:IPI00370348.3	IPI:IPI00370348.3	Uncharacterized protein Fragment	27731	4.5084	4132.07	9	21	30.3279	22.3568	67	5	0	18.8522	0.013995	31.4236	0.8719	14161
IPI:IPI00400573.1	IPI:IPI00400573.1	Tubulin beta 2C chain	49769	4.602	4040.56	14	30	29.2135	15.7842	100	10	0	15.366	0.0107544	30.0139	1.4947	17654
IPI:IPI00201561.3	IPI:IPI00201561.3	Peroxiredoxin 2	21770	5.2048	3929.75	12	16	39.3939	6.83	106	5	0	17.1699	0.00906711	78.0652	1.7006	3423
IPI:IPI00365929.1	IPI:IPI00365929.1	protein disulfide isomerase A6	48729	4.8585	3844.41	19	34	28.0899	10.0635	193	10	0	15.5376	0.0131549	124.8	6.0853	12342
IPI:IPI00193595.3	IPI:IPI00193595.3	Eukaryotic initiation factor 4A II	46459	5.1632	3379.78	20	50	32.3529	15.1763	158	14	1	15.5456	0.0138779	50.4925	2.3474	1398
IPI:IPI00566126.2	IPI:IPI00566126.2	Uncharacterized protein Fragment	51903	5.6063	3175.44	12	43	12.3077	14.4745	94	8	0	17.8944	0.0116996	0	0	22889
IPI:IPI00194974.2	IPI:IPI00194974.2	Hnrpk protein	50996	5.0043	2869.74	21	39	35.3448	10.5515	145	14	0	18.9634	0.0120494	0	0	1688
IPI:IPI00369618.1	IPI:IPI00369618.1	Eukaryotic translation initiation factor 4A1 isoform CRA c	46124	5.1535	2854.02	19	46	25.1232	13.136	142	12	1	16.7032	0.0133607	34.145	1.5759	13913
IPI:IPI00368347.2	IPI:IPI00368347.2	Ubiquitin like modifier activating enzyme 1	117713	5.2169	2723.98	36	67	33.9319	9.8465	290	30	1	18.9269	0.0144206	75.7619	8.9238	13388
IPI:IPI00200391.1	IPI:IPI00200391.1	Serine threonine protein phosphatase 2A catalytic subunit alpha isoform	35585	5.1672	2603.17	10	24	27.5081	10.3351	79	7	0	21.0766	0.0131107	45.2347	1.6107	3060
IPI:IPI00189925.1	IPI:IPI00189925.1	Alpha soluble NSF attachment protein	33171	5.1478	2346.82	7	23	25.7627	10.0352	56	6	0	19.2768	0.0117171	22.3319	0.7413	518
IPI:IPI00421995.1	IPI:IPI00421995.1	Chloride intracellular channel protein 1	26963	4.8992	2155.69	10	20	36.5145	19.272	80	7	0	16.4261	0.0129167	43.6347	1.1773	18486
IPI:IPI00213015.1	IPI:IPI00213015.1	Dynactin subunit 2	44120	4.9673	1913.21	18	28	31.0945	7.6151	103	12	1	19.7244	0.0105823	46.0557	2.0333	6863
IPI:IPI00324986.1	IPI:IPI00324986.1	Rab GDP dissociation inhibitor alpha	50504	4.8126	1865.95	8	35	27.0694	6.4122	72	8	0	20.5354	0.0132472	40.1077	2.0269	8499
IPI:IPI00882543.1	IPI:IPI00882543.1	Chloride intracellular channel 1	21490	6.611	1824.98	6	11	42.487	10.7658	56	5	0	17.8981	0.0134298	29.8978	0.6429	31012
IPI:IPI00368806.4	IPI:IPI00368806.4	beta soluble NSF attachment protein	33535	5.1682	1607.84	2	27	7.047	20.1525	30	3	0	18.2666	0.00957644	9.3195	0.3127	13581
IPI:IPI00551812.1	IPI:IPI00551812.1	ATP synthase subunit beta mitochondrial	56318	5.0198	1464.16	17	36	35.3497	10.3814	127	16	0	22.5496	0.0127598	74.9161	4.2218	20088
IPI:IPI00363569.3	IPI:IPI00363569.3	Uncharacterized protein	23581	4.972	1428.74	6	14	45.8128	25.1611	47	6	0	19.4744	0.0119454	53.5732	1.2641	11186
IPI:IPI00197553.1	IPI:IPI00197553.1	Isoform B23 1 of Nucleophosmin	32539	4.4242	1413.94	10	22	30.8219	6.4409	73	8	0	18.0409	0.0123381	59.0279	1.922	2308
IPI:IPI00000000.0	IPI:IPI00000000.0	PYGM RABIT P00489 Glycogen phosphorylase muscle Oryctolagus cuniculus	97227	6.7941	1346.37	28	76	29.1815	13.8891	173	23	1	19.5631	0.0124531	50	4.8645	0
IPI:IPI00371204.2	IPI:IPI00371204.2	Uncharacterized protein	37973	5.0945	1325.23	7	19	14.9584	9.6762	69	6	0	17.442	0.0112448	39.0816	1.485	14537
IPI:IPI00366079.1	IPI:IPI00366079.1	Uncharacterized protein	46324	5.4957	1081.34	11	32	25.6595	4.7296	86	8	0	19.1334	0.0109674	32.7144	1.5164	12416
IPI:IPI00213299.5	IPI:IPI00213299.5	Microtubule associated protein RP EB family member 1	29985	4.9281	1052.19	12	25	26.4925	24.2367	65	8	0	19.0805	0.0126939	51.3824	1.5417	6929
IPI:IPI00421528.1	IPI:IPI00421528.1	Proteasome Prosome macropain 26S subunit ATPase 3 isoform CRA a	49517	4.8992	1009.95	6	41	23.7557	11.381	55	8	0	24.6207	0.0145147	10.1391	0.5024	18287
IPI:IPI00368053.2	IPI:IPI00368053.2	Glyoxalase domain containing protein 4	33246	4.9336	1006.27	11	28	37.2483	9.8343	69	10	0	20.7453	0.013584	19.7926	0.6585	13251
IPI:IPI00197952.1	IPI:IPI00197952.1	Spermidine synthase	33974	5.2921	964.303	5	32	10.2649	21.0358	34	5	0	12.5829	0.0148465	18.5757	0.6315	2418
IPI:IPI00231418.5	IPI:IPI00231418.5	Lamin B1	66565	4.9711	953.921	18	68	26.0647	16.2161	170	23	1	24.5068	0.0122642	46.3035	3.0841	7968
IPI:IPI00207014.2	IPI:IPI00207014.2	Keratin type I cytoskeletal 19	44608	5.0338	924.524	8	39	14.3921	23.171	84	11	0	19.7811	0.0127696	26.2873	1.1734	5007
IPI:IPI00213463.2	IPI:IPI00213463.2	Alpha actinin 4	104849	5.1185	897.564	23	86	28.6498	7.1679	183	23	1	19.4796	0.0135965	27.9108	2.9283	6976
IPI:IPI00471577.1	IPI:IPI00471577.1	Cytochrome b c1 complex subunit 1 mitochondrial	52815	5.4842	851.841	12	37	21.0417	18.8434	76	10	0	20.554	0.012161	55.175	2.9159	19117
IPI:IPI00326582.3	IPI:IPI00326582.3	peripherin	53949	5.1504	823.77	27	57	32.1353	16.2779	174	23	1	21.2301	0.012455	73.633	3.9749	8666
IPI:IPI00230830.5	IPI:IPI00230830.5	Eukaryotic translation initiation factor 2 subunit 1	36085	4.8175	784.103	6	31	25.3968	11.2984	53	9	0	19.7779	0.0140256	16.5819	0.5987	7565
IPI:IPI00370456.1	IPI:IPI00370456.1	26S proteasome non ATPase regulatory subunit 2	100123	4.9017	762.984	11	83	14.207	9.5623	84	12	1	22.4398	0.0158921	14.1836	1.421	14214
IPI:IPI00364895.4	IPI:IPI00364895.4	Uncharacterized protein	82197	5.2502	734.615	13	61	17.004	13.1747	99	15	0	18.3297	0.0123893	0	0	11826
IPI:IPI00324451.4	IPI:IPI00324451.4	DNA damage binding protein 1	126781	5.0455	718.72	25	84	20.7895	9.992	126	19	1	21.4828	0.0135731	104.732	13.2866	8444
IPI:IPI00204375.2	IPI:IPI00204375.2	Ubiquitin carboxyl terminal hydrolase isozyme L1	24822	4.9662	673.835	2	16	13.0045	7.4888	25	2	0	16.5597	0.0123796	132.57	3.2928	4217
IPI:IPI00210357.1	IPI:IPI00210357.1	Heterogeneous nuclear ribonucleoprotein F	45700	5.1652	656.537	6	26	12.5301	24.2686	40	5	0	21.8504	0.00909765	24.8545	1.1366	6144
IPI:IPI00895591.1	IPI:IPI00895591.1	glycogen phosphorylase muscle form	97226	6.6671	634.668	21	76	22.0903	15.3642	130	19	1	19.7701	0.0128689	1.4935	0.1453	31124
IPI:IPI00915560.1	IPI:IPI00915560.1	inorganic pyrophosphatase	32750	5.1048	584.62	8	21	26.2976	9.5433	51	9	0	14.8709	0.0159143	55.0822	1.8051	31530
IPI:IPI00194567.6	IPI:IPI00194567.6	Transcription intermediary factor 1 beta	88899	5.4095	545.291	6	55	8.2635	11.6026	57	8	0	20.3019	0.0128527	90.5377	8.0539	1606
IPI:IPI00358033.1	IPI:IPI00358033.1	NADH ubiquinone oxidoreductase 75 kDa subunit mitochondrial	79361	5.5283	514.141	12	52	21.0454	17.3517	94	14	0	25.1233	0.0118845	16.6596	1.323	9083
IPI:IPI00367152.1	IPI:IPI00367152.1	NADH dehydrogenase ubiquinone flavoprotein 2 mitochondrial	27360	6.2393	490.888	5	22	22.5806	4.1969	44	6	0	25.7335	0.0124295	19.4412	0.5323	12923
IPI:IPI00361820.2	IPI:IPI00361820.2	Ubiquitin carrier protein	22392	5.1557	462.609	4	17	9.5	14.0473	25	4	0	14.6227	0.0201832	0	0	10591
IPI:IPI00203773.3	IPI:IPI00203773.3	Uncharacterized protein	29422	10.1014	370.494	6	18	25.3623	7.7283	47	7	1	22.7426	0.0123218	14.8572	0.4374	4027
IPI:IPI00205168.2	IPI:IPI00205168.2	Uncharacterized protein	42407	5.0852	352.413	1	30	3.2345	3.3451	26	3	0	17.473	0.0156541	0	0	4427
IPI:IPI00189358.2	IPI:IPI00189358.2	Uncharacterized protein	33511	5.1425	343.737	4	23	5.9937	6.3442	27	3	0	16.6192	0.00973615	19.464	0.6527	345
IPI:IPI00211133.4	IPI:IPI00211133.4	Hsp90 co chaperone Cdc37	44481	5.0662	343.048	6	32	13.4565	9.1531	42	6	0	18.5217	0.0131142	0	0	6400
IPI:IPI00204532.3	IPI:IPI00204532.3	Ubiquitin carboxyl terminal hydrolase	52260	5.2577	334.989	9	39	12.6638	12.6516	59	8	0	20.2152	0.0131748	25.2439	1.3201	4258
IPI:IPI00203574.4	IPI:IPI00203574.4	Hsp70 binding protein 1	39165	5.0151	330.996	2	28	5.8824	6.6101	25	3	0	13.0422	0.0121565	11.9617	0.4688	3964
IPI:IPI00214262.1	IPI:IPI00214262.1	NSFL1 cofactor p47	40655	4.8569	325.12	4	33	11.6216	17.7137	47	8	0	24.1059	0.013643	15.7069	0.639	7186
IPI:IPI00373045.1	IPI:IPI00373045.1	Eukaryotic translation initiation factor 4B	69023	5.4205	311.683	4	57	6.874	21.3384	36	6	0	25.1248	0.012744	10.9875	0.7588	15338
IPI:IPI00387868.2	IPI:IPI00387868.2	Heat shock 70 kDa protein 4	93997	4.9365	269.743	10	74	10.2381	10.0919	102	14	0	24.3808	0.0154498	18.5726	1.7469	15966
IPI:IPI00231512.5	IPI:IPI00231512.5	Hippocalcin like protein 1	22324	5.1619	265.899	4	20	16.5803	18.1793	22	3	0	21.3709	0.0202398	7.8391	0.1751	8028
IPI:IPI00370117.3	IPI:IPI00370117.3	Uncharacterized protein	109408	4.6672	244.747	4	73	4.6296	17.5647	98	16	1	22.2582	0.0144744	16.6087	1.8183	14088
IPI:IPI00886430.1	IPI:IPI00886430.1	LOC683667 protein	21610	5.4521	225.132	1	19	5.0505	1.7818	13	2	0	16.9671	0.0119345	10.4216	0.2254	31047
IPI:IPI00210009.1	IPI:IPI00210009.1	Nuclear migration protein nudC	38388	5.1026	216.521	1	31	4.5181	19.87	43	9	0	23.9855	0.0153639	7.9382	0.3049	5985
IPI:IPI00231925.8	IPI:IPI00231925.8	Guanine nucleotide binding protein G i subunit alpha 2	40473	5.1172	204.769	1	29	3.0986	9.0121	23	4	1	23.8422	0.0142662	0	0	8299
IPI:IPI00372700.1	IPI:IPI00372700.1	puromycin sensitive aminopeptidase	103278	5.4144	186.305	2	68	3.0435	27.0492	45	9	0	30.3027	0.0174982	8.3727	0.8653	15172
IPI:IPI00360288.1	IPI:IPI00360288.1	Microtubule associated protein RP EB family member 3	31945	5.1947	179.575	1	26	3.9146	27.1601	20	3	0	24.4084	0.0140375	10.6887	0.3417	9991
IPI:IPI00365423.1	IPI:IPI00365423.1	Protein phosphatase 2 Formerly 2A regulatory subunit A alpha isoform	65281	4.8142	152.1	1	50	2.0374	24.5429	40	6	2	26.2944	0.0146826	11.4751	0.7496	12097
IPI:IPI00366190.4	IPI:IPI00366190.4	Uncharacterized protein	67214	5.0795	149.683	3	64	2.6756	16.7476	66	14	0	28.0097	0.0135094	8.4493	0.5683	12469
IPI:IPI00957929.1	IPI:IPI00957929.1	hypothetical protein LOC688267	16219	8.3915	141.16	1	8	6.8027	0.5263	5	1	0	37.1987	0.014625	3.0026	0.0484	37165
IPI:IPI00211936.2	IPI:IPI00211936.2	Alpha internexin	56223	4.9792	137.146	1	52	1.7787	17.159	46	9	1	21.7322	0.0166396	13.1455	0.7395	6588
IPI:IPI00210975.1	IPI:IPI00210975.1	Hypoxia up regulated protein 1	111220	4.9261	132.987	2	90	3.6036	26.5648	65	12	0	26.0814	0.0156178	15.5877	1.7347	6336
IPI:IPI00194471.1	IPI:IPI00194471.1	Proteasome Prosome macropain 26S subunit non ATPase 5 Predicted isoform CRA b	55817	4.9828	109.389	4	33	2.5794	26.3142	44	7	1	23.0266	0.0150192	8.857	0.4947	1584
IPI:IPI00359903.4	IPI:IPI00359903.4	Uncharacterized protein	127180	6.5323	107.25	1	90	0.6195	24.1136	32	6	1	26.624	0.0168019	10.1881	1.2966	9840
IPI:IPI00360261.4	IPI:IPI00360261.4	Uncharacterized protein Fragment	116331	9.5969	96.7564	1	71	1.0577	26.8271	35	7	0	28.8906	0.0170847	0	0	9980
IPI:IPI00368457.1	IPI:IPI00368457.1	G1 to S phase transition 1	68708	4.9411	76.2237	2	49	1.5723	16.0345	25	4	1	23.5924	0.0190065	8.1361	0.5594	13444

## Sheet: Fraction 5
Injection 1
Accession	Entry	Description	mW (Da)	pI (pH)	PLGS Score	Peptides	Theoretical Peptides	Coverage (%)	Precursor RMS Mass Error (ppm)	Products	Digest Peptides	Modified Peptides	Products RMS Mass Error (ppm)	Products RMS RT Error (min)	Amount (fmol)	Amount (ngrams)	Protein ID
IPI:IPI00208205.1	IPI:IPI00208205.1	Heat shock cognate 71 kDa protein	70827	5.1998	38503.6	72	50	62.5387	8.6989	739	36	0	14.7215	0.0118406	208.596	14.7835	5419
IPI:IPI00339148.2	IPI:IPI00339148.2	60 kDa heat shock protein mitochondrial	60917	5.8044	12989.1	33	53	39.267	5.7438	294	22	0	15.5361	0.0123904	117.866	7.1846	8988
IPI:IPI00189819.1	IPI:IPI00189819.1	Actin cytoplasmic 1	41709	5.142	11163.4	15	34	31.4667	9.9339	112	10	1	15.5694	0.0131739	59.3718	2.478	497
IPI:IPI00567316.1	IPI:IPI00567316.1	Uncharacterized protein	60090	5.4038	8725.04	25	53	33.4513	7.1662	203	18	0	16.6989	0.0129292	52.6178	3.1638	23223
IPI:IPI00326582.3	IPI:IPI00326582.3	peripherin	53949	5.1504	8710.33	63	57	63.4249	9.0906	553	36	1	16.6754	0.0131391	246.906	13.3285	8666
IPI:IPI00231697.5	IPI:IPI00231697.5	Stathmin	17277	5.6521	7965.52	20	24	39.5973	7.3319	160	8	0	14.7411	0.0124264	141.264	2.4422	8151
IPI:IPI00951930.1	IPI:IPI00951930.1	Uncharacterized protein	26998	4.5591	7715.34	18	24	44.186	6.0101	138	12	0	15.7855	0.0131411	0	0	35817
IPI:IPI00209848.1	IPI:IPI00209848.1	Cystatin B	11188	5.8694	3963.94	7	7	48.9796	8.2958	52	5	0	20.8202	0.0106406	37.4274	0.419	5931
IPI:IPI00212658.4	IPI:IPI00212658.4	Guanine nucleotide binding protein G I G S G T subunit beta 2	37307	5.5355	3909.43	16	21	25.8824	6.2442	123	9	0	13.8988	0.0101186	48.5284	1.8116	6767
IPI:IPI00212731.1	IPI:IPI00212731.1	Cathepsin D	44651	6.7139	3640.83	21	27	37.3464	16.8698	154	13	0	17.7128	0.0113092	61.9604	2.7684	6794
IPI:IPI00211756.1	IPI:IPI00211756.1	Prohibitin	29801	5.4293	3568.4	11	21	35.6618	8.2519	95	8	0	18.4367	0.0116941	22.6145	0.6744	6525
IPI:IPI00369618.1	IPI:IPI00369618.1	Eukaryotic translation initiation factor 4A1 isoform CRA c	46124	5.1535	3329.35	14	46	29.803	7.472	95	11	0	17.2299	0.0117578	15.4633	0.7137	13913
IPI:IPI00212655.4	IPI:IPI00212655.4	Guanine nucleotide binding protein G I G S G T subunit beta 1	37353	5.5351	3280.38	15	21	28.2353	7.256	105	8	1	15.6897	0.0103486	14.6893	0.549	6766
IPI:IPI00193595.3	IPI:IPI00193595.3	Eukaryotic initiation factor 4A II	46459	5.1632	3241	15	50	30.6373	6.9558	115	12	0	18.367	0.0114675	24.4438	1.1364	1398
IPI:IPI00470301.1	IPI:IPI00470301.1	T complex protein 1 subunit epsilon	59498	5.3679	3199.61	26	51	37.1534	6.9251	206	19	0	16.2167	0.0116507	68.4014	4.0724	19067
IPI:IPI00212014.3	IPI:IPI00212014.3	Transitional endoplasmic reticulum ATPase	89292	4.9547	2930.09	37	69	49.2556	8.3237	265	29	0	19.7204	0.01176	57.8927	5.1727	6614
IPI:IPI00215291.3	IPI:IPI00215291.3	Spliceosome RNA helicase Ddx39b	49004	5.3124	2688.86	20	37	34.8131	12.8849	152	15	0	16.7427	0.014169	43.7092	2.1433	7448
IPI:IPI00194974.2	IPI:IPI00194974.2	Hnrpk protein	50996	5.0043	2685.29	16	39	28.2328	6.5853	123	11	0	18.2281	0.012068	51.0477	2.6049	1688
IPI:IPI00780608.2	IPI:IPI00780608.2	Heterogeneous nuclear ribonucleoprotein K	50944	5.2203	2605.83	16	38	28.2937	5.8442	116	11	0	18.0563	0.0119393	2.6708	0.1361	28863
IPI:IPI00968466.1	IPI:IPI00968466.1	heterogeneous nuclear ribonucleoprotein K	50956	5.0581	2603.41	15	37	25.9179	5.7543	113	10	0	17.9772	0.0118472	0	0	39292
IPI:IPI00201494.2	IPI:IPI00201494.2	Erlin 2	37686	5.4159	2590	15	29	41.0029	12.2243	92	12	0	16.6137	0.0111521	29.4294	1.1098	3410
IPI:IPI00568427.2	IPI:IPI00568427.2	Stathmin	17206	5.6475	2427.59	12	21	25.3333	7.4322	82	6	0	13.8981	0.0115525	13.3701	0.2302	23556
IPI:IPI00553899.1	IPI:IPI00553899.1	Isoform 1 of Glutaredoxin 3	37825	5.3928	2348.55	17	27	27.5964	7.2016	87	10	0	16.5738	0.0113101	30.8664	1.1683	20118
IPI:IPI00373076.1	IPI:IPI00373076.1	V type proton ATPase catalytic subunit A	68221	5.2597	2301.92	19	53	35.1702	11.8491	143	16	0	18.0663	0.0124617	49.9975	3.4131	15355
IPI:IPI00190240.1	IPI:IPI00190240.1	Ubiquitin 40S ribosomal protein S27a	17939	10.0274	2272.65	1	10	10.2564	3.0169	11	1	0	11.9129	0.00864796	0	0	588
IPI:IPI00470288.4	IPI:IPI00470288.4	Creatine kinase B type	42698	5.2822	2170.27	12	23	34.9081	10.1522	93	9	0	20.0601	0.0152616	43.1457	1.8434	19060
IPI:IPI00206222.3	IPI:IPI00206222.3	Uncharacterized protein	29221	6.4107	2141.39	5	21	20.8955	18.8855	52	5	0	19.3359	0.0114232	3.9162	0.1145	4750
IPI:IPI00231971.5	IPI:IPI00231971.5	Fatty acid binding protein heart	14765	5.8771	2107.45	7	12	30.0752	6.2169	44	4	0	16.2131	0.0120434	48.303	0.7137	8331
IPI:IPI00325144.4	IPI:IPI00325144.4	ATP dependent RNA helicase DDX39A	49078	5.3282	2079.91	16	37	24.5902	9.3008	116	10	0	15.5922	0.0144327	6.4271	0.3156	8513
IPI:IPI00949972.1	IPI:IPI00949972.1	Uncharacterized protein	36279	7.2792	1966.36	10	38	24.359	7.2778	69	8	0	19.291	0.0110439	0	0	33905
IPI:IPI00000000.0	IPI:IPI00000000.0	PYGM RABIT P00489 Glycogen phosphorylase muscle Oryctolagus cuniculus	97227	6.7941	1849.44	39	76	37.841	16.8495	245	29	0	19.3602	0.0134349	50	4.8645	0
IPI:IPI00370815.4	IPI:IPI00370815.4	Uncharacterized protein	59550	5.2181	1799.25	29	51	41.7883	11.3211	193	22	0	19.764	0.0125942	38.8941	2.3177	14369
IPI:IPI00559336.3	IPI:IPI00559336.3	Uncharacterized protein	23521	7.3178	1781.75	5	18	19.8113	11.0765	40	4	0	15.4493	0.0111267	0	0	21023
IPI:IPI00201333.5	IPI:IPI00201333.5	Uncharacterized protein	106836	5.636	1683.55	35	68	23.6229	11.5127	207	24	0	18.1957	0.0106753	28.9792	3.098	3364
IPI:IPI00202616.1	IPI:IPI00202616.1	Uncharacterized protein	30207	7.3511	1536.56	3	28	15.5303	6.9478	32	4	0	18.2785	0.011616	15.0169	0.4539	3702
IPI:IPI00373045.1	IPI:IPI00373045.1	Eukaryotic translation initiation factor 4B	69023	5.4205	1489.01	9	57	15.0573	15.6237	81	9	0	17.4497	0.0127243	16.5495	1.143	15338
IPI:IPI00370028.1	IPI:IPI00370028.1	Proteasome Prosome macropain activator subunit 3	29487	5.5865	1473.72	10	20	39.7638	18.4131	56	10	0	21.7826	0.0133693	2.2671	0.0669	14052
IPI:IPI00201932.2	IPI:IPI00201932.2	Uncharacterized protein	19094	5.7275	1380.32	5	9	30.4598	7.276	45	4	0	17.8479	0.0111013	0	0	3517
IPI:IPI00895591.1	IPI:IPI00895591.1	glycogen phosphorylase muscle form	97226	6.6671	1356.39	31	76	30.9976	17.4884	192	23	0	19.8451	0.0132545	19.0088	1.8493	31124
IPI:IPI00471584.7	IPI:IPI00471584.7	Heat shock protein HSP 90 beta	83229	4.775	1212.55	21	67	26.105	10.0553	139	18	0	21.788	0.012263	52.9015	4.4057	19118
IPI:IPI00362469.2	IPI:IPI00362469.2	6 phosphogluconolactonase	30802	6.4155	1212.44	12	20	48.4536	10.1175	70	9	1	19.154	0.0166373	52.8238	1.6281	10821
IPI:IPI00207335.1	IPI:IPI00207335.1	Platelet activating factor acetylhydrolase IB subunit beta	25565	5.4999	1205.89	6	17	6.9869	6.1243	32	2	0	7.9775	0.0078749	12.2822	0.3142	5123
IPI:IPI00231381.8	IPI:IPI00231381.8	Major vault protein	95739	5.2784	1178.52	24	65	31.8235	8.1232	156	23	1	18.7254	0.0140208	38.9078	3.7273	7943
IPI:IPI00471835.1	IPI:IPI00471835.1	Heat shock protein 105 kDa	96357	5.2529	1155.63	13	70	15.1515	18.6403	95	16	0	23.1629	0.0145715	15.7713	1.5206	19249
IPI:IPI00212220.2	IPI:IPI00212220.2	Protein disulfide isomerase A4	72674	4.7928	1144.21	29	64	35.3033	14.5913	180	21	1	18.5074	0.0140737	38.667	2.8119	6648
IPI:IPI00231968.4	IPI:IPI00231968.4	Annexin A4 isoform CRA a	35871	5.2359	1139.8	11	30	31.0345	10.0746	85	11	0	19.7427	0.0157126	37.6931	1.353	8329
IPI:IPI00199305.1	IPI:IPI00199305.1	V type proton ATPase subunit B brain isoform	56514	5.4487	1090.82	17	41	28.3757	7.1535	110	13	0	19.487	0.0159066	58.0552	3.2831	2754
IPI:IPI00190181.4	IPI:IPI00190181.4	Glycogen phosphorylase muscle form	97211	6.9456	1087.04	25	75	24.3468	16.2853	147	18	0	22.4525	0.012555	14.3935	1.4001	573
IPI:IPI00779326.2	IPI:IPI00779326.2	Uncharacterized protein Fragment	71051	5.2853	1032.76	8	49	13.0781	17.7991	60	10	0	20.5822	0.0139557	0	0	28244
IPI:IPI00389571.6	IPI:IPI00389571.6	Keratin type II cytoskeletal 8	53985	5.6926	1028.86	16	42	25.2588	10.6136	118	13	0	17.9815	0.0137077	46.4822	2.5109	16370
IPI:IPI00368347.2	IPI:IPI00368347.2	Ubiquitin like modifier activating enzyme 1	117713	5.2169	1027.92	19	67	19.6597	10.7211	162	20	0	18.2633	0.0125843	26.1712	3.0827	13388
IPI:IPI00209397.1	IPI:IPI00209397.1	Coronin 1B	53811	5.5644	968.967	11	29	16.1157	11.6706	65	10	0	20.3547	0.0133673	18.967	1.0213	5826
IPI:IPI00191737.6	IPI:IPI00191737.6	Serum albumin	68686	6.048	930.172	4	50	4.9342	14.6293	36	3	0	11.1439	0.00840219	108.704	7.4713	943
IPI:IPI00471539.4	IPI:IPI00471539.4	Suclg2 protein	46958	7.7261	873.345	13	46	24.8848	16.759	71	12	0	22.1686	0.012488	21.0781	0.9904	19099
IPI:IPI00210566.3	IPI:IPI00210566.3	Heat shock protein HSP 90 alpha	84761	4.7357	854.644	8	91	9.8226	13.2428	72	9	0	23.2716	0.0126077	9.6148	0.8155	6215
IPI:IPI00231783.5	IPI:IPI00231783.5	L lactate dehydrogenase B chain	36589	5.6274	815.752	12	25	23.0539	8.5646	49	7	0	21.6673	0.0131702	29.2513	1.071	8210
IPI:IPI00565272.3	IPI:IPI00565272.3	Uncharacterized protein	18581	5.4014	735.139	9	15	47.561	15.2806	62	8	0	22.8698	0.0143254	31.4909	0.5855	22655
IPI:IPI00421610.3	IPI:IPI00421610.3	Isoamyl acetate hydrolyzing esterase 1 homolog	27986	5.5356	695.562	6	22	35.3414	12.6209	48	7	0	19.9939	0.0138881	20.7443	0.5809	18315
IPI:IPI00357945.2	IPI:IPI00357945.2	Phosphorylase	96713	6.4413	694.943	10	74	7.565	18.2199	70	9	0	18.1531	0.0137063	0	0	9040
IPI:IPI00766018.1	IPI:IPI00766018.1	Eukaryotic translation initiation factor 3 subunit I	36437	5.2615	689.899	6	29	20.6154	8.548	51	8	0	19.8731	0.0152656	27.5052	1.0029	25629
IPI:IPI00454374.1	IPI:IPI00454374.1	Coro1b protein	32258	7.8082	649.726	9	18	16.1512	15.6708	47	7	0	20.271	0.0137079	15.6248	0.5044	18657
IPI:IPI00364340.2	IPI:IPI00364340.2	RuvB like 2	51114	5.3348	644.505	9	43	19.0065	8.1507	72	11	0	19.1163	0.0138205	21.3933	1.0942	11563
IPI:IPI00958138.1	IPI:IPI00958138.1	keratin 8 like	53699	5.9108	632.275	12	39	16.7355	11.8438	95	13	0	20.4306	0.0126834	5.8469	0.3142	37361
IPI:IPI00326888.4	IPI:IPI00326888.4	Secretogranin 1	77489	4.7842	619.163	4	72	6.963	21.2528	54	6	0	19.855	0.0160753	23.4609	1.8191	8696
IPI:IPI00194324.2	IPI:IPI00194324.2	Pyruvate dehydrogenase E1 component subunit beta mitochondrial	38957	6.2016	554.077	6	30	12.8134	11.16	35	5	0	13.1714	0.0134903	13.1838	0.5139	1552
IPI:IPI00214582.1	IPI:IPI00214582.1	40S ribosomal protein S7	22113	10.5809	532.663	2	21	9.7938	4.1002	15	3	0	19.0593	0.0138976	2.4096	0.0533	7279
IPI:IPI00471645.1	IPI:IPI00471645.1	Dolichyl diphosphooligosaccharide protein glycosyltransferase 48 kDa subunit	48865	5.5386	523.179	8	25	18.3673	7.0368	50	7	0	20.3509	0.0127775	0	0	19147
IPI:IPI00212767.1	IPI:IPI00212767.1	Anionic trypsin 1	25942	4.517	506.017	1	7	8.1301	0.4878	17	1	0	9.9427	0.00879778	90.8742	2.3591	6798
IPI:IPI00869675.2	IPI:IPI00869675.2	F actin capping protein subunit alpha 1	32889	5.3143	505.79	7	21	33.5664	23.7217	45	9	0	23.583	0.0133385	8.1897	0.2695	30373
IPI:IPI00551815.2	IPI:IPI00551815.2	Ybx1 protein	36178	10.1349	443.783	1	26	7.0552	6.9854	19	3	0	25.2419	0.0127759	0	0	20090
IPI:IPI00365217.1	IPI:IPI00365217.1	UMP CMP kinase	25816	8.0945	438.06	7	16	28.6344	13.4957	65	7	0	20.4414	0.0135135	55.1639	1.425	11987
IPI:IPI00188359.3	IPI:IPI00188359.3	Abhydrolase domain containing protein 14B	22603	5.5913	436.998	6	15	22.381	7.9971	41	4	0	18.4824	0.0132505	11.1187	0.2515	159
IPI:IPI00370681.1	IPI:IPI00370681.1	F actin capping protein subunit alpha 2	32946	5.4747	424.691	6	22	11.5385	15.9737	34	4	0	20.6168	0.0119453	14.638	0.4826	14308
IPI:IPI00189989.1	IPI:IPI00189989.1	Sepiapterin reductase	28110	5.3864	398.904	4	20	22.5191	25.407	36	5	0	20.3767	0.0138359	10.7649	0.3028	532
IPI:IPI00421788.1	IPI:IPI00421788.1	Keratin type II cytoskeletal 7	50678	5.5463	397.136	7	39	9.1904	16.0195	54	6	0	22.6956	0.012765	27.4713	1.393	18397
IPI:IPI00214417.2	IPI:IPI00214417.2	Serine threonine protein phosphatase 6 catalytic subunit	35136	5.3033	371.89	3	22	14.4262	30.7467	26	6	0	27.1535	0.0177115	14.6288	0.5143	7224
IPI:IPI00210009.1	IPI:IPI00210009.1	Nuclear migration protein nudC	38388	5.1026	361.961	3	31	11.747	13.9414	25	4	0	18.1888	0.0130473	10.1732	0.3908	5985
IPI:IPI00948363.1	IPI:IPI00948363.1	RCG23530	28616	5.4946	348.434	4	25	14.0562	16.3732	41	7	0	22.9808	0.0135494	19.1345	0.5479	32341
IPI:IPI00202283.1	IPI:IPI00202283.1	26S proteasome non ATPase regulatory subunit 13	42790	5.447	347.342	5	33	13.0319	26.6773	57	9	1	16.7215	0.0144257	12.5538	0.5375	3604
IPI:IPI00781123.1	IPI:IPI00781123.1	Xaa Pro aminopeptidase 1	74620	5.4974	325.043	5	59	9.1592	19.6027	45	8	0	20.7701	0.0119016	22.1841	1.6565	29120
IPI:IPI00363160.1	IPI:IPI00363160.1	selenide water dikinase 1	42864	5.5682	323.634	3	16	5.8673	1.8861	23	3	1	20.9619	0.0126107	7.4061	0.3177	11041
IPI:IPI00231714.3	IPI:IPI00231714.3	Dihydrolipoyllysine residue acetyltransferase component of pyruvate dehydrogenase complex mitochond	67123	8.6237	316.314	5	43	9.6519	25.1109	44	8	1	17.5775	0.0138709	6.4752	0.4349	8165
IPI:IPI00365283.1	IPI:IPI00365283.1	F actin capping protein subunit beta	30609	5.59	310.597	11	27	31.9853	16.7637	74	10	1	22.8249	0.0137627	36.9727	1.1324	12028
IPI:IPI00421899.1	IPI:IPI00421899.1	Cytosolic non specific dipeptidase	52659	5.3051	243.899	4	38	13.8947	20.3764	44	6	0	23.3084	0.0123819	19.2959	1.0168	18442
IPI:IPI00555171.3	IPI:IPI00555171.3	Transgelin 2	22379	8.4485	225.445	1	22	6.0302	15.2686	20	4	0	22.9457	0.0177491	6.7161	0.1504	20274
IPI:IPI00203088.4	IPI:IPI00203088.4	Uncharacterized protein	51186	6.2051	215.448	4	28	10.5932	8.7461	53	8	1	22.1987	0.0140924	0	0	3804
IPI:IPI00394353.1	IPI:IPI00394353.1	Beta hexosaminidase subunit alpha	60499	6.8813	188.089	2	37	4.1667	23.3789	47	9	0	21.5463	0.0125101	7.3766	0.4466	17490
IPI:IPI00370844.2	IPI:IPI00370844.2	Uncharacterized protein	70345	5.1652	178.959	3	54	5.7143	23.4398	35	7	0	24.2033	0.0140992	10.998	0.7741	14380
IPI:IPI00363563.4	IPI:IPI00363563.4	Alanyl tRNA synthetase cytoplasmic	106723	5.2597	178.054	1	82	1.2397	15.3771	28	6	1	23.2269	0.0144437	13.741	1.4674	11184
IPI:IPI00202154.1	IPI:IPI00202154.1	Inositol 3 phosphate synthase 1	60845	5.6418	176.355	3	38	6.2837	21.9481	35	7	0	20.1897	0.0171957	12.5322	0.763	3566
IPI:IPI00363925.2	IPI:IPI00363925.2	Uap1l1 protein	56399	5.3167	168.822	2	40	4.5365	6.8629	30	6	0	22.4617	0.0132467	4.6571	0.2628	11360
IPI:IPI00231194.5	IPI:IPI00231194.5	N G N G dimethylarginine dimethylaminohydrolase 1	31405	5.6984	155.532	1	30	5.614	25.7103	26	6	0	26.2343	0.0182756	5.6948	0.179	7809
IPI:IPI00324741.3	IPI:IPI00324741.3	Protein disulfide isomerase A3	56587	5.8068	155.451	1	53	2.3762	21.0471	27	5	0	26.106	0.0148728	8.1532	0.4617	8474
IPI:IPI00363828.4	IPI:IPI00363828.4	Uncharacterized protein	47163	5.8837	140.725	1	41	5.036	15.7805	21	5	0	20.8886	0.0102063	12.804	0.6043	11310
IPI:IPI00193584.7	IPI:IPI00193584.7	Aminopeptidase B	72573	5.3423	139.578	2	45	3.2308	31.8096	44	10	1	30.26	0.0128476	8.9571	0.6505	1396
IPI:IPI00213463.2	IPI:IPI00213463.2	Alpha actinin 4	104849	5.1185	137.084	2	86	2.1954	13.4148	71	14	0	23.3541	0.0177191	7.8811	0.8268	6976
IPI:IPI00358404.4	IPI:IPI00358404.4	Eukaryotic peptide chain release factor subunit 1	49000	5.3705	126.951	3	32	5.2632	18.3337	25	4	0	16.2637	0.0115237	9.2477	0.4534	9237
IPI:IPI00679218.1	IPI:IPI00679218.1	Uncharacterized protein	58806	5.2615	114.256	1	33	2.9851	23.333	23	4	0	19.4376	0.0133631	0	0	24312
IPI:IPI00372303.3	IPI:IPI00372303.3	Ubiquitin carboxyl terminal hydrolase 7	128349	5.1696	112.683	1	98	1.0879	17.1031	53	10	1	22.2679	0.0144289	8.9162	1.1451	14997
IPI:IPI00366375.4	IPI:IPI00366375.4	Uncharacterized protein	55381	5.4899	111.949	3	32	3.006	10.4551	25	6	0	21.3243	0.0155138	4.2342	0.2346	12555
IPI:IPI00358501.4	IPI:IPI00358501.4	Uncharacterized protein	60753	7.5494	98.0947	1	48	1.6981	23.3213	38	5	0	28.7046	0.0187558	114.245	6.9451	9287
IPI:IPI00211936.2	IPI:IPI00211936.2	Alpha internexin	56223	4.9792	89.8389	1	52	1.9763	21.0584	46	9	1	29.6116	0.0128556	7.4997	0.4219	6588
IPI:IPI00911235.1	IPI:IPI00911235.1	hypothetical protein LOC500711	93717	6.5662	81.2622	2	66	0.9744	24.7806	22	4	0	25.7779	0.0106169	2.9605	0.2776	31284
IPI:IPI00370496.4	IPI:IPI00370496.4	Isoform 1 of Protein QN1 homolog	160902	5.426	76.4847	2	158	0.7128	22.6229	60	8	0	21.881	0.0105369	64.174	10.3321	14233
IPI:IPI00358911.2	IPI:IPI00358911.2	DNA replication licensing factor MCM6	92756	5.1244	70.6939	1	75	1.7052	8.3277	22	5	0	27.226	0.0108555	3.6129	0.3353	9453
IPI:IPI00194687.4	IPI:IPI00194687.4	Nuclear pore complex protein Nup88	84852	5.8782	68.8374	1	56	0.9296	31.1284	22	5	0	34.6417	0.0220095	127.629	10.8366	1620
Injection 2
Accession	Entry	Description	mW (Da)	pI (pH)	PLGS Score	Peptides	Theoretical Peptides	Coverage (%)	Precursor RMS Mass Error (ppm)	Products	Digest Peptides	Modified Peptides	Products RMS Mass Error (ppm)	Products RMS RT Error (min)	Amount (fmol)	Amount (ngrams)	Protein ID
IPI:IPI00208205.1	IPI:IPI00208205.1	Heat shock cognate 71 kDa protein	70827	5.1998	33159.8	65	50	58.9783	8.4393	677	33	0	15.4328	0.0112764	206.856	14.6601	5419
IPI:IPI00189819.1	IPI:IPI00189819.1	Actin cytoplasmic 1	41709	5.142	14480.1	22	34	53.8667	15.1584	146	15	1	16.5454	0.0133744	95.573	3.9889	497
IPI:IPI00896224.1	IPI:IPI00896224.1	Actin cytoplasmic 2	41765	5.1594	14478.1	21	34	49.0667	14.3903	142	14	1	15.6829	0.0133254	0	0	31206
IPI:IPI00339148.2	IPI:IPI00339148.2	60 kDa heat shock protein mitochondrial	60917	5.8044	11805.4	38	53	39.7906	8.1815	345	23	1	16.4286	0.0131206	129.725	7.9074	8988
IPI:IPI00231697.5	IPI:IPI00231697.5	Stathmin	17277	5.6521	8724.52	18	24	51.6779	7.3009	172	11	0	15.0252	0.0136542	133.086	2.3009	8151
IPI:IPI00326582.3	IPI:IPI00326582.3	peripherin	53949	5.1504	8268.4	63	57	64.482	12.3542	526	36	0	17.3637	0.0121376	224.608	12.1249	8666
IPI:IPI00567316.1	IPI:IPI00567316.1	Uncharacterized protein	60090	5.4038	8030.06	25	53	28.6726	8.7041	224	17	1	15.5432	0.0135993	0	0	23223
IPI:IPI00211756.1	IPI:IPI00211756.1	Prohibitin	29801	5.4293	4546.6	13	21	44.1176	15.9384	111	10	0	18.7954	0.0119388	31.485	0.9389	6525
IPI:IPI00389830.1	IPI:IPI00389830.1	Uncharacterized protein	47971	6.6691	3306.2	16	28	24.7166	7.5708	130	10	0	17.1931	0.0104531	61.5104	2.9527	16422
IPI:IPI00212658.4	IPI:IPI00212658.4	Guanine nucleotide binding protein G I G S G T subunit beta 2	37307	5.5355	3167.34	22	21	27.9412	8.9116	151	10	0	18.4705	0.012959	38.9169	1.4528	6767
IPI:IPI00568427.2	IPI:IPI00568427.2	Stathmin	17206	5.6475	3078.21	10	21	33.3333	11.8089	88	8	0	16.1571	0.0111486	1.9112	0.0329	23556
IPI:IPI00212655.4	IPI:IPI00212655.4	Guanine nucleotide binding protein G I G S G T subunit beta 1	37353	5.5351	2972.76	16	21	25.8824	9.1699	106	8	0	16.1348	0.0112143	20.6455	0.7717	6766
IPI:IPI00553899.1	IPI:IPI00553899.1	Isoform 1 of Glutaredoxin 3	37825	5.3928	2927.07	15	27	37.6855	11.201	106	11	0	20.6412	0.0114993	31.292	1.1844	20118
IPI:IPI00209848.1	IPI:IPI00209848.1	Cystatin B	11188	5.8694	2727.93	7	7	52.0408	6.203	51	6	0	20.3808	0.0100672	36.387	0.4074	5931
IPI:IPI00362469.2	IPI:IPI00362469.2	6 phosphogluconolactonase	30802	6.4155	2716.01	10	20	43.6426	17.6467	70	9	0	17.4727	0.013858	51.5201	1.5879	10821
IPI:IPI00422067.3	IPI:IPI00422067.3	Guanine nucleotide binding protein subunit beta 4	37339	5.6975	2523.89	11	22	13.2353	9.0695	78	5	0	16.6497	0.0114613	0	0	18520
IPI:IPI00212014.3	IPI:IPI00212014.3	Transitional endoplasmic reticulum ATPase	89292	4.9547	2501.71	34	69	39.7022	14.1142	233	26	0	19.1383	0.0128272	57.3665	5.1256	6614
IPI:IPI00370791.1	IPI:IPI00370791.1	stathmin like	17377	6.1571	2414.73	7	26	30.4636	14.0963	65	7	0	19.0311	0.0112733	0.9586	0.0167	14361
IPI:IPI00215291.3	IPI:IPI00215291.3	Spliceosome RNA helicase Ddx39b	49004	5.3124	2410.79	19	37	24.5327	8.4936	121	11	0	17.9166	0.013066	42.526	2.0853	7448
IPI:IPI00470301.1	IPI:IPI00470301.1	T complex protein 1 subunit epsilon	59498	5.3679	2387.71	27	51	35.4898	10.4854	183	18	0	18.4913	0.0126884	68.1501	4.0575	19067
IPI:IPI00000000.0	IPI:IPI00000000.0	PYGM RABIT P00489 Glycogen phosphorylase muscle Oryctolagus cuniculus	97227	6.7941	2365.01	22	76	27.1649	13.9686	171	19	0	19.1775	0.0115228	50	4.8645	0
IPI:IPI00369618.1	IPI:IPI00369618.1	Eukaryotic translation initiation factor 4A1 isoform CRA c	46124	5.1535	2327	15	46	36.2069	14.2585	96	12	0	18.0466	0.0113027	19.5295	0.9014	13913
IPI:IPI00193595.3	IPI:IPI00193595.3	Eukaryotic initiation factor 4A II	46459	5.1632	2259.72	14	50	30.1471	8.7859	112	11	1	17.7124	0.0129193	22.5256	1.0472	1398
IPI:IPI00470288.4	IPI:IPI00470288.4	Creatine kinase B type	42698	5.2822	2227.76	7	23	21.7848	6.4448	87	5	0	19.7066	0.0184318	42.911	1.8334	19060
IPI:IPI00201494.2	IPI:IPI00201494.2	Erlin 2	37686	5.4159	2147.26	14	29	41.2979	16.7504	95	12	0	20.1622	0.0124204	29.8515	1.1257	3410
IPI:IPI00206222.3	IPI:IPI00206222.3	Uncharacterized protein	29221	6.4107	2101.55	5	21	21.6418	20.6693	50	4	0	19.9954	0.0117285	24.5668	0.7183	4750
IPI:IPI00207335.1	IPI:IPI00207335.1	Platelet activating factor acetylhydrolase IB subunit beta	25565	5.4999	1980.54	6	17	12.2271	14.5851	52	3	0	17.4343	0.011514	11.722	0.2999	5123
IPI:IPI00373076.1	IPI:IPI00373076.1	V type proton ATPase catalytic subunit A	68221	5.2597	1951.64	19	53	32.0908	14.9375	144	17	0	21.5586	0.0131656	76.9179	5.2508	15355
IPI:IPI00561103.3	IPI:IPI00561103.3	Uncharacterized protein	44935	5.5148	1910.63	12	33	26.8293	9.1499	111	10	0	17.1976	0.0104425	44.9346	2.0154	21497
IPI:IPI00895591.1	IPI:IPI00895591.1	glycogen phosphorylase muscle form	97226	6.6671	1709.09	19	76	24.4656	17.7409	140	17	0	19.4187	0.0119065	1.3166	0.1281	31124
IPI:IPI00191737.6	IPI:IPI00191737.6	Serum albumin	68686	6.048	1575.14	6	50	7.4013	7.1508	41	4	0	13.1833	0.00720596	109.905	7.5539	943
IPI:IPI00373045.1	IPI:IPI00373045.1	Eukaryotic translation initiation factor 4B	69023	5.4205	1500.44	10	57	17.1849	10.6644	92	10	0	19.0492	0.0112349	24.6398	1.7017	15338
IPI:IPI00370815.4	IPI:IPI00370815.4	Uncharacterized protein	59550	5.2181	1298.81	22	51	31.3869	19.0058	142	18	0	21.6259	0.0121751	35.9362	2.1414	14369
IPI:IPI00231381.8	IPI:IPI00231381.8	Major vault protein	95739	5.2784	1204.18	18	65	27.7584	9.5451	144	21	1	21.8573	0.0146065	33.6395	3.2226	7943
IPI:IPI00201333.5	IPI:IPI00201333.5	Uncharacterized protein	106836	5.636	1179.87	34	68	29.767	12.1142	172	23	0	19.8831	0.0123007	43.6002	4.6611	3364
IPI:IPI00365217.1	IPI:IPI00365217.1	UMP CMP kinase	25816	8.0945	1177.78	8	16	27.3128	15.378	59	5	0	19.1887	0.0105947	55.1992	1.426	11987
IPI:IPI00209397.1	IPI:IPI00209397.1	Coronin 1B	53811	5.5644	1177.24	9	29	11.9835	9.2591	64	7	0	19.271	0.012267	24.4592	1.317	5826
IPI:IPI00361888.3	IPI:IPI00361888.3	Polyubiquitin C	91031	8.8528	1170.5	10	75	5.5556	26.4926	31	5	0	25.2818	0.016965	13.6342	1.2419	10617
IPI:IPI00389571.6	IPI:IPI00389571.6	Keratin type II cytoskeletal 8	53985	5.6926	1111.93	22	42	37.8882	13.2617	145	17	2	19.2901	0.0114676	43.4678	2.3481	16370
IPI:IPI00471584.7	IPI:IPI00471584.7	Heat shock protein HSP 90 beta	83229	4.775	1062.7	16	67	21.8232	11.1558	116	15	0	21.7865	0.0128798	46.9753	3.9122	19118
IPI:IPI00231968.4	IPI:IPI00231968.4	Annexin A4 isoform CRA a	35871	5.2359	1059.35	9	30	26.9592	9.1762	62	8	1	14.4708	0.0130887	35.3611	1.2692	8329
IPI:IPI00949972.1	IPI:IPI00949972.1	Uncharacterized protein	36279	7.2792	991.437	9	38	23.7179	8.9037	65	7	1	18.3809	0.013781	0	0	33905
IPI:IPI00191444.4	IPI:IPI00191444.4	Uncharacterized protein	31325	5.3428	953.338	12	28	37.1841	21.9439	84	11	0	23.3863	0.0146888	39.1892	1.2284	868
IPI:IPI00199305.1	IPI:IPI00199305.1	V type proton ATPase subunit B brain isoform	56514	5.4487	951.562	16	41	29.1585	13.5605	118	14	0	22.7211	0.0159047	57.721	3.2642	2754
IPI:IPI00202616.1	IPI:IPI00202616.1	Uncharacterized protein	30207	7.3511	903.533	4	28	23.1061	23.3118	35	5	0	18.7972	0.01359	18.0582	0.5458	3702
IPI:IPI00471645.1	IPI:IPI00471645.1	Dolichyl diphosphooligosaccharide protein glycosyltransferase 48 kDa subunit	48865	5.5386	901.159	8	25	15.6463	3.0181	49	7	0	24.1935	0.0123349	0	0	19147
IPI:IPI00766018.1	IPI:IPI00766018.1	Eukaryotic translation initiation factor 3 subunit I	36437	5.2615	888.852	7	29	21.5385	11.0728	47	7	0	22.853	0.012515	24.2794	0.8853	25629
IPI:IPI00949999.1	IPI:IPI00949999.1	Translocon associated protein subunit delta	18967	5.4069	838.909	4	9	24.2775	6.4849	27	3	0	22.3516	0.0128421	12.9046	0.2449	33932
IPI:IPI00958138.1	IPI:IPI00958138.1	keratin 8 like	53699	5.9108	824.216	13	39	16.7355	10.7169	85	9	1	18.6345	0.0121335	4.619	0.2482	37361
IPI:IPI00231971.5	IPI:IPI00231971.5	Fatty acid binding protein heart	14765	5.8771	792.418	3	12	23.3083	1.8442	33	4	0	24.3813	0.00910627	49.0162	0.7242	8331
IPI:IPI00370681.1	IPI:IPI00370681.1	F actin capping protein subunit alpha 2	32946	5.4747	749.876	6	22	15.035	13.5851	34	4	0	15.0975	0.0139506	33.2058	1.0947	14308
IPI:IPI00210566.3	IPI:IPI00210566.3	Heat shock protein HSP 90 alpha	84761	4.7357	740.071	6	91	8.322	7.9864	61	7	0	25.6515	0.0143928	15.5368	1.3178	6215
IPI:IPI00326596.2	IPI:IPI00326596.2	Stathmin 2	20742	9.0425	724.137	5	22	10.6145	13.2642	40	5	0	19.3301	0.0130362	0	0	8667
IPI:IPI00231783.5	IPI:IPI00231783.5	L lactate dehydrogenase B chain	36589	5.6274	704.439	9	25	21.2575	16.4399	63	10	0	18.8624	0.0157854	26.4357	0.9679	8210
IPI:IPI00951310.1	IPI:IPI00951310.1	Uncharacterized protein Fragment	20778	5.9372	668.836	6	11	32.4607	5.7439	37	5	0	18.8084	0.0148791	9.5546	0.1987	35213
IPI:IPI00951899.1	IPI:IPI00951899.1	Uncharacterized protein	80650	4.6397	605.813	6	66	9.6317	10.2955	57	8	0	24.0016	0.0155376	14.5406	1.1734	35787
IPI:IPI00471539.4	IPI:IPI00471539.4	Suclg2 protein	46958	7.7261	594.656	8	46	19.8157	10.0407	58	11	0	26.137	0.0136733	17.2036	0.8084	19099
IPI:IPI00471835.1	IPI:IPI00471835.1	Heat shock protein 105 kDa	96357	5.2529	588.704	10	70	13.986	9.1657	84	14	0	21.5524	0.0125121	14.2124	1.3703	19249
IPI:IPI00780415.2	IPI:IPI00780415.2	Uncharacterized protein	63640	6.1218	575.777	5	62	8.4507	15.5826	45	6	0	23.9926	0.0135063	9.0146	0.574	28766
IPI:IPI00326888.4	IPI:IPI00326888.4	Secretogranin 1	77489	4.7842	573.812	6	72	9.4815	17.6798	72	8	0	25.1927	0.0136974	13.2496	1.0273	8696
IPI:IPI00779326.2	IPI:IPI00779326.2	Uncharacterized protein Fragment	71051	5.2853	571.466	8	49	14.673	6.028	57	9	0	21.6622	0.0122634	0	0	28244
IPI:IPI00421610.3	IPI:IPI00421610.3	Isoamyl acetate hydrolyzing esterase 1 homolog	27986	5.5356	549.385	5	22	20.0803	12.1031	33	5	0	19.6627	0.0147374	18.9153	0.5297	18315
IPI:IPI00566126.2	IPI:IPI00566126.2	Uncharacterized protein Fragment	51903	5.6063	545.195	2	43	5.0549	11.7417	20	3	0	26.3197	0.0126972	0.9404	0.0488	22889
IPI:IPI00949396.1	IPI:IPI00949396.1	Uncharacterized protein	30691	4.5985	533.373	1	27	4.428	14.6071	25	5	0	28.7572	0.0126293	0	0	33345
IPI:IPI00368347.2	IPI:IPI00368347.2	Ubiquitin like modifier activating enzyme 1	117713	5.2169	512.683	10	67	13.0435	10.23	92	11	0	20.4034	0.0124394	21.2725	2.5056	13388
IPI:IPI00364340.2	IPI:IPI00364340.2	RuvB like 2	51114	5.3348	503.306	8	43	20.0864	6.8531	58	9	0	23.6419	0.0163329	16.5954	0.8488	11563
IPI:IPI00421899.1	IPI:IPI00421899.1	Cytosolic non specific dipeptidase	52659	5.3051	475.002	4	38	12.2105	7.6128	41	6	0	17.6909	0.0138213	17.139	0.9031	18442
IPI:IPI00212220.2	IPI:IPI00212220.2	Protein disulfide isomerase A4	72674	4.7928	459.891	18	64	20.8398	14.7259	117	17	0	20.3076	0.0122434	39.9163	2.9027	6648
IPI:IPI00557219.3	IPI:IPI00557219.3	Uncharacterized protein	35695	10.1349	453.374	3	26	22.3602	13.9595	42	5	0	25.1823	0.0115693	17.4159	0.622	20442
IPI:IPI00194324.2	IPI:IPI00194324.2	Pyruvate dehydrogenase E1 component subunit beta mitochondrial	38957	6.2016	347.775	6	30	9.7493	8.6165	40	5	0	21.5929	0.0143678	7.4439	0.2902	1552
IPI:IPI00214417.2	IPI:IPI00214417.2	Serine threonine protein phosphatase 6 catalytic subunit	35136	5.3033	329.282	5	22	10.8197	14.6515	28	4	0	20.093	0.0158243	9.7808	0.3439	7224
IPI:IPI00189989.1	IPI:IPI00189989.1	Sepiapterin reductase	28110	5.3864	318.589	3	20	18.7023	3.8879	24	4	0	19.9355	0.0167419	0	0	532
IPI:IPI00197585.1	IPI:IPI00197585.1	UPF0160 protein MYG1 mitochondrial	42861	6.0081	314.539	5	28	10.4987	7.8416	29	4	0	23.9133	0.0149338	13.7147	0.5882	2322
IPI:IPI00421788.1	IPI:IPI00421788.1	Keratin type II cytoskeletal 7	50678	5.5463	291.825	10	39	15.5361	18.3353	74	9	1	20.9074	0.0122575	39.5245	2.0042	18397
IPI:IPI00394353.1	IPI:IPI00394353.1	Beta hexosaminidase subunit alpha	60499	6.8813	275.676	4	37	9.8485	20.2513	43	8	0	23.2121	0.0132528	6.9909	0.4232	17490
IPI:IPI00231714.3	IPI:IPI00231714.3	Dihydrolipoyllysine residue acetyltransferase component of pyruvate dehydrogenase complex mitochond	67123	8.6237	273.837	4	43	6.8038	25.2534	66	10	1	26.3931	0.0143566	5.8995	0.3962	8165
IPI:IPI00914741.1	IPI:IPI00914741.1	Thioredoxin domain containing protein 12	19006	5.0945	264.37	1	15	8.8235	5.275	16	2	0	28.8428	0.0103786	7.6925	0.1463	31491
IPI:IPI00780927.2	IPI:IPI00780927.2	splicing factor arginine serine rich 1B	27727	10.6003	247.722	3	29	12.9032	12.7009	30	4	0	21.1924	0.0138656	31.8506	0.8837	29028
IPI:IPI00948363.1	IPI:IPI00948363.1	RCG23530	28616	5.4946	241.633	5	25	12.4498	10.5923	42	6	0	17.3442	0.012779	21.7239	0.6221	32341
IPI:IPI00193584.7	IPI:IPI00193584.7	Aminopeptidase B	72573	5.3423	227.512	6	45	10.9231	21.6153	56	9	0	21.6359	0.0153007	13.0966	0.9511	1396
IPI:IPI00202283.1	IPI:IPI00202283.1	26S proteasome non ATPase regulatory subunit 13	42790	5.447	219.992	3	33	10.9043	20.5975	39	7	1	18.5992	0.0132346	13.2049	0.5654	3604
IPI:IPI00363828.4	IPI:IPI00363828.4	Uncharacterized protein	47163	5.8837	209.587	2	41	7.1942	22.0274	40	8	0	25.7114	0.017297	14.8188	0.6994	11310
IPI:IPI00202154.1	IPI:IPI00202154.1	Inositol 3 phosphate synthase 1	60845	5.6418	205.55	2	38	4.8474	13.2976	48	9	0	25.5593	0.0163083	19.5865	1.1925	3566
IPI:IPI00198717.8	IPI:IPI00198717.8	Malate dehydrogenase cytoplasmic	36460	6.149	199.635	1	29	3.5928	4.3858	24	4	0	31.2435	0.0172701	14.6249	0.5336	2624
IPI:IPI00373164.1	IPI:IPI00373164.1	Eukaryotic translation initiation factor 2 subunit 2 Beta isoform CRA a	38219	5.4565	197.711	2	43	8.1081	13.2809	35	7	0	23.7748	0.0162292	9.8998	0.3786	15402
IPI:IPI00324741.3	IPI:IPI00324741.3	Protein disulfide isomerase A3	56587	5.8068	191.509	2	53	4.5545	29.0441	29	5	0	26.4789	0.0171553	10.3443	0.5857	8474
IPI:IPI00565272.3	IPI:IPI00565272.3	Uncharacterized protein	18581	5.4014	191.327	1	15	6.7073	9.0857	30	4	0	24.4781	0.0172275	21.7199	0.4038	22655
IPI:IPI00373748.4	IPI:IPI00373748.4	rCG43434 like	28573	10.8274	175.489	2	21	3.6735	30.194	20	2	0	27.0983	0.0255214	49.9329	1.4276	15683
IPI:IPI00364534.4	IPI:IPI00364534.4	Uncharacterized protein C3orf19 homolog	54415	6.0463	171.668	2	51	4.8523	23.2451	44	9	0	23.9965	0.0159618	21.8501	1.1897	11652
IPI:IPI00555168.2	IPI:IPI00555168.2	Ferritin heavy chain	21113	5.8418	170.031	3	19	25.8242	4.9051	30	4	0	18.4396	0.00891926	34.3754	0.7262	20272
IPI:IPI00951637.1	IPI:IPI00951637.1	Uncharacterized protein	23391	5.6356	167.666	1	14	4.4335	26.9965	30	5	0	20.2814	0.0127655	4.988	0.1168	35533
IPI:IPI00781123.1	IPI:IPI00781123.1	Xaa Pro aminopeptidase 1	74620	5.4974	159.92	1	59	2.4024	12.8874	28	5	0	22.1004	0.0151281	4.3917	0.3279	29120
IPI:IPI00358443.4	IPI:IPI00358443.4	Peptidyl prolyl cis trans isomerase FKBP4	51417	5.3247	148.599	2	37	6.5502	28.5004	39	9	0	32.7766	0.0187188	26.5432	1.3657	9259
IPI:IPI00480610.3	IPI:IPI00480610.3	methionine aminopeptidase 2	53157	5.7257	139.308	1	43	3.9583	24.5063	38	7	0	27.7741	0.0133217	3.4598	0.184	19837
IPI:IPI00196703.2	IPI:IPI00196703.2	Dynactin subunit 1	141856	5.5529	135.991	2	106	1.9516	13.1802	80	14	2	22.2563	0.0150779	0	0	2107
IPI:IPI00213463.2	IPI:IPI00213463.2	Alpha actinin 4	104849	5.1185	127.768	1	86	1.0977	19.1798	68	12	0	26.8011	0.018474	3.1647	0.332	6976
IPI:IPI00365596.1	IPI:IPI00365596.1	Ribonucleoside diphosphate reductase subunit M2	45009	5.3368	114.283	2	39	3.3333	23.7491	14	3	0	21.7233	0.0178951	10.8393	0.4882	12170
IPI:IPI00370844.2	IPI:IPI00370844.2	Uncharacterized protein	70345	5.1652	109.332	1	54	1.4286	8.1692	25	4	0	25.2822	0.0163981	8.4206	0.5927	14380
IPI:IPI00372303.3	IPI:IPI00372303.3	Ubiquitin carboxyl terminal hydrolase 7	128349	5.1696	96.5938	1	98	1.0879	6.0906	42	9	1	24.9612	0.0152133	5.6769	0.7291	14997
IPI:IPI00371470.4	IPI:IPI00371470.4	Uncharacterized protein	98298	5.2366	92.5153	1	65	1.3667	16.3845	42	9	1	25.7967	0.0150749	11.3716	1.1185	14648
Injection 3
Accession	Entry	Description	mW (Da)	pI (pH)	PLGS Score	Peptides	Theoretical Peptides	Coverage (%)	Precursor RMS Mass Error (ppm)	Products	Digest Peptides	Modified Peptides	Products RMS Mass Error (ppm)	Products RMS RT Error (min)	Amount (fmol)	Amount (ngrams)	Protein ID
IPI:IPI00208205.1	IPI:IPI00208205.1	Heat shock cognate 71 kDa protein	70827	5.1998	34622	84	50	60.8359	8.9906	803	39	0	15.3367	0.0108728	254.877	18.0634	5419
IPI:IPI00231697.5	IPI:IPI00231697.5	Stathmin	17277	5.6521	11653.2	27	24	64.4295	12.6167	228	13	0	17.0951	0.0145381	200.494	3.4663	8151
IPI:IPI00326582.3	IPI:IPI00326582.3	peripherin	53949	5.1504	10907.6	73	57	70.6131	8.7515	663	42	0	15.0393	0.0116206	300.09	16.1996	8666
IPI:IPI00339148.2	IPI:IPI00339148.2	60 kDa heat shock protein mitochondrial	60917	5.8044	10625.6	40	53	43.1065	9.0553	381	23	0	14.4876	0.0114125	140.075	8.5384	8988
IPI:IPI00189819.1	IPI:IPI00189819.1	Actin cytoplasmic 1	41709	5.142	10243.9	17	34	32.2667	9.7823	124	12	0	13.8583	0.0123654	90.3873	3.7725	497
IPI:IPI00951930.1	IPI:IPI00951930.1	Uncharacterized protein	26998	4.5591	6662.69	22	24	44.9612	10.7139	180	11	0	11.5896	0.0121932	0	0	35817
IPI:IPI00568427.2	IPI:IPI00568427.2	Stathmin	17206	5.6475	4675.15	17	21	40	6.727	130	10	0	17.8737	0.0133155	6.4733	0.1115	23556
IPI:IPI00211756.1	IPI:IPI00211756.1	Prohibitin	29801	5.4293	4243.06	17	21	47.4265	6.4431	131	11	0	16.9247	0.0120861	25.3751	0.7567	6525
IPI:IPI00370791.1	IPI:IPI00370791.1	stathmin like	17377	6.1571	3285.5	9	26	25.1656	3.5547	81	6	0	18.7511	0.0137227	13.6835	0.2379	14361
IPI:IPI00212731.1	IPI:IPI00212731.1	Cathepsin D	44651	6.7139	3031.5	16	27	31.941	12.5812	125	11	0	16.792	0.0122791	63.8079	2.851	6794
IPI:IPI00212658.4	IPI:IPI00212658.4	Guanine nucleotide binding protein G I G S G T subunit beta 2	37307	5.5355	2487.7	17	21	25.8824	6.2429	119	9	0	16.1105	0.0110769	46.1055	1.7212	6767
IPI:IPI00212014.3	IPI:IPI00212014.3	Transitional endoplasmic reticulum ATPase	89292	4.9547	2487.13	40	69	46.1538	10.007	268	30	0	19.8557	0.0123323	63.2956	5.6554	6614
IPI:IPI00553899.1	IPI:IPI00553899.1	Isoform 1 of Glutaredoxin 3	37825	5.3928	2292.22	11	27	29.9703	15.2324	97	10	0	18.5047	0.0122831	32.3425	1.2242	20118
IPI:IPI00000000.0	IPI:IPI00000000.0	PYGM RABIT P00489 Glycogen phosphorylase muscle Oryctolagus cuniculus	97227	6.7941	2286.57	30	76	30.9609	11.7284	211	24	0	17.6108	0.0123156	50	4.8645	0
IPI:IPI00193595.3	IPI:IPI00193595.3	Eukaryotic initiation factor 4A II	46459	5.1632	2279.12	14	50	30.1471	12.2316	105	11	0	17.5157	0.0136545	23.938	1.1129	1398
IPI:IPI00369618.1	IPI:IPI00369618.1	Eukaryotic translation initiation factor 4A1 isoform CRA c	46124	5.1535	2212.62	15	46	28.5714	11.7834	94	13	0	17.7831	0.0131567	17.7189	0.8178	13913
IPI:IPI00373045.1	IPI:IPI00373045.1	Eukaryotic translation initiation factor 4B	69023	5.4205	2210.35	11	57	19.6399	12.626	88	9	0	17.459	0.0105878	35.6536	2.4624	15338
IPI:IPI00215291.3	IPI:IPI00215291.3	Spliceosome RNA helicase Ddx39b	49004	5.3124	2165.13	19	37	27.3364	12.5333	113	12	0	15.7011	0.0114167	50.8417	2.4931	7448
IPI:IPI00470301.1	IPI:IPI00470301.1	T complex protein 1 subunit epsilon	59498	5.3679	2080.95	33	51	51.5712	11.7687	220	28	0	21.343	0.0122395	75.6335	4.503	19067
IPI:IPI00559336.3	IPI:IPI00559336.3	Uncharacterized protein	23521	7.3178	2054.7	7	18	23.1132	6.3183	52	5	0	16.4853	0.0115681	0	0	21023
IPI:IPI00201494.2	IPI:IPI00201494.2	Erlin 2	37686	5.4159	2028.79	16	29	42.4779	5.4335	105	12	1	17.2007	0.0128413	29.732	1.1212	3410
IPI:IPI00212655.4	IPI:IPI00212655.4	Guanine nucleotide binding protein G I G S G T subunit beta 1	37353	5.5351	2003.1	12	21	21.7647	14.4734	80	7	0	15.8995	0.0100364	23.3749	0.8737	6766
IPI:IPI00194974.2	IPI:IPI00194974.2	Hnrpk protein	50996	5.0043	1998.94	16	39	26.5086	5.931	129	12	0	17.4359	0.0105299	0	0	1688
IPI:IPI00191737.6	IPI:IPI00191737.6	Serum albumin	68686	6.048	1942.4	7	50	12.6645	23.1787	63	8	0	18.9554	0.0102675	114.069	7.8401	943
IPI:IPI00470288.4	IPI:IPI00470288.4	Creatine kinase B type	42698	5.2822	1888.86	14	23	39.3701	7.7879	110	12	1	17.3229	0.0151854	45.5467	1.946	19060
IPI:IPI00231968.4	IPI:IPI00231968.4	Annexin A4 isoform CRA a	35871	5.2359	1864.89	14	30	38.8715	14.0402	77	12	0	19.3679	0.0122682	38.1376	1.3689	8329
IPI:IPI00557754.2	IPI:IPI00557754.2	Uncharacterized protein Fragment	19372	4.7432	1566.82	8	15	21.4689	7.6312	56	4	0	20.1264	0.0128074	0	0	20589
IPI:IPI00199305.1	IPI:IPI00199305.1	V type proton ATPase subunit B brain isoform	56514	5.4487	1498.12	19	41	30.3327	9.2178	137	15	0	19.1358	0.012792	62.9895	3.5621	2754
IPI:IPI00895591.1	IPI:IPI00895591.1	glycogen phosphorylase muscle form	97226	6.6671	1438.45	25	76	26.7221	12.5743	171	22	1	18.5548	0.0130715	0.7206	0.0701	31124
IPI:IPI00209848.1	IPI:IPI00209848.1	Cystatin B	11188	5.8694	1434.31	7	7	47.9592	8.9896	61	6	0	21.4957	0.0132453	35.9756	0.4028	5931
IPI:IPI00362469.2	IPI:IPI00362469.2	6 phosphogluconolactonase	30802	6.4155	1243.59	8	20	27.1478	6.6406	51	6	0	15.5889	0.0138805	52.6299	1.6221	10821
IPI:IPI00373076.1	IPI:IPI00373076.1	V type proton ATPase catalytic subunit A	68221	5.2597	1176.01	14	53	22.3663	25.232	110	15	0	19.6516	0.0116311	42.2267	2.8826	15355
IPI:IPI00370815.4	IPI:IPI00370815.4	Uncharacterized protein	59550	5.2181	1139.74	23	51	41.7883	7.1806	165	20	1	17.2568	0.0125913	48.4234	2.8855	14369
IPI:IPI00201333.5	IPI:IPI00201333.5	Uncharacterized protein	106836	5.636	1103.68	33	68	27.2246	15.8112	208	29	0	20.5294	0.0125492	35.4059	3.785	3364
IPI:IPI00555168.2	IPI:IPI00555168.2	Ferritin heavy chain	21113	5.8418	1069.6	12	19	53.8462	19.9972	79	11	1	20.6483	0.0107163	56.428	1.1921	20272
IPI:IPI00949463.1	IPI:IPI00949463.1	Uncharacterized protein	78994	5.5388	1057.25	26	47	28.6127	15.7959	159	19	0	17.6582	0.0117455	21.2637	1.6808	33411
IPI:IPI00204316.1	IPI:IPI00204316.1	ATP synthase coupling factor 6 mitochondrial	12486	9.8714	1056.09	8	9	37.963	5.4268	48	5	0	20.202	0.012899	53.0955	0.6634	4195
IPI:IPI00212220.2	IPI:IPI00212220.2	Protein disulfide isomerase A4	72674	4.7928	999.375	28	64	30.1711	12.3984	175	25	0	17.6662	0.0133657	46.3998	3.3742	6648
IPI:IPI00230937.5	IPI:IPI00230937.5	Phosphatidylethanolamine binding protein 1	20788	5.3795	984.818	5	13	30.4813	2.7649	40	5	0	20.9489	0.0153807	15.0086	0.3122	7638
IPI:IPI00326888.4	IPI:IPI00326888.4	Secretogranin 1	77489	4.7842	972.282	6	72	8.7407	12.2977	62	6	0	24.784	0.0103971	41.7776	3.2392	8696
IPI:IPI00202616.1	IPI:IPI00202616.1	Uncharacterized protein	30207	7.3511	933.991	3	28	12.8788	7.098	23	4	0	12.6104	0.0117065	15.1297	0.4573	3702
IPI:IPI00231783.5	IPI:IPI00231783.5	L lactate dehydrogenase B chain	36589	5.6274	931.287	7	25	17.0659	4.8302	37	5	0	15.0083	0.00816608	30.2773	1.1085	8210
IPI:IPI00231971.5	IPI:IPI00231971.5	Fatty acid binding protein heart	14765	5.8771	915.168	8	12	39.8496	9.1698	43	5	0	17.9728	0.0132218	62.2511	0.9197	8331
IPI:IPI00780415.2	IPI:IPI00780415.2	Uncharacterized protein	63640	6.1218	905.678	5	62	12.5	23.886	44	7	1	23.4381	0.0132201	5.7809	0.3681	28766
IPI:IPI00557219.3	IPI:IPI00557219.3	Uncharacterized protein	35695	10.1349	885.413	5	26	33.2298	13.1123	42	7	0	23.9057	0.0131538	18.8208	0.6722	20442
IPI:IPI00389571.6	IPI:IPI00389571.6	Keratin type II cytoskeletal 8	53985	5.6926	855.05	21	42	32.5052	12.1128	186	19	1	18.9622	0.0127161	57.2442	3.0923	16370
IPI:IPI00209397.1	IPI:IPI00209397.1	Coronin 1B	53811	5.5644	825.675	10	29	13.4298	9.3249	67	7	1	20.0352	0.0122444	17.0872	0.9201	5826
IPI:IPI00231381.8	IPI:IPI00231381.8	Major vault protein	95739	5.2784	809.503	18	65	23.6934	11.9396	133	19	0	22.9943	0.0136533	38.9958	3.7357	7943
IPI:IPI00190240.1	IPI:IPI00190240.1	Ubiquitin 40S ribosomal protein S27a	17939	10.0274	807.581	4	10	28.8462	8.5676	41	5	0	25.5677	0.0147956	14.8262	0.2661	588
IPI:IPI00201932.2	IPI:IPI00201932.2	Uncharacterized protein	19094	5.7275	803.813	4	9	19.5402	10.7235	32	5	0	17.0502	0.0123064	0	0	3517
IPI:IPI00421899.1	IPI:IPI00421899.1	Cytosolic non specific dipeptidase	52659	5.3051	781.264	6	38	18.7368	5.0909	52	6	0	20.9477	0.0123857	23.6547	1.2464	18442
IPI:IPI00370681.1	IPI:IPI00370681.1	F actin capping protein subunit alpha 2	32946	5.4747	739.5	9	22	32.5175	4.3187	53	6	0	16.3657	0.0145418	18.1221	0.5974	14308
IPI:IPI00565272.3	IPI:IPI00565272.3	Uncharacterized protein	18581	5.4014	727.911	9	15	33.5366	8.469	47	6	0	14.3539	0.0129395	29.0089	0.5394	22655
IPI:IPI00471539.4	IPI:IPI00471539.4	Suclg2 protein	46958	7.7261	721.479	8	46	24.8848	13.8754	58	10	0	25.1998	0.0145927	21.3583	1.0036	19099
IPI:IPI00365217.1	IPI:IPI00365217.1	UMP CMP kinase	25816	8.0945	709.119	8	16	28.6344	16.3755	52	6	0	16.076	0.0121456	54.9741	1.4201	11987
IPI:IPI00364340.2	IPI:IPI00364340.2	RuvB like 2	51114	5.3348	694.817	10	43	21.8143	19.492	91	11	0	22.2223	0.0141807	21.5608	1.1028	11563
IPI:IPI00780927.2	IPI:IPI00780927.2	splicing factor arginine serine rich 1B	27727	10.6003	687.764	4	29	13.7097	25.1368	34	4	0	13.2362	0.016883	22.0493	0.6118	29028
IPI:IPI00454374.1	IPI:IPI00454374.1	Coro1b protein	32258	7.8082	678.51	10	18	16.4948	9.8487	59	6	0	21.3136	0.0122904	15.0949	0.4873	18657
IPI:IPI00766018.1	IPI:IPI00766018.1	Eukaryotic translation initiation factor 3 subunit I	36437	5.2615	657.812	6	29	21.8462	6.3696	67	10	0	16.6075	0.0143026	26.2696	0.9578	25629
IPI:IPI00368347.2	IPI:IPI00368347.2	Ubiquitin like modifier activating enzyme 1	117713	5.2169	645.744	21	67	20.5104	5.165	156	20	0	20.7787	0.0129349	34.6759	4.0844	13388
IPI:IPI00207335.1	IPI:IPI00207335.1	Platelet activating factor acetylhydrolase IB subunit beta	25565	5.4999	630.11	3	17	3.9301	6.0907	27	2	0	17.1455	0.0114638	11.8678	0.3036	5123
IPI:IPI00948363.1	IPI:IPI00948363.1	RCG23530	28616	5.4946	619.643	7	25	18.8755	20.7714	50	10	0	19.5598	0.0155099	22.5646	0.6461	32341
IPI:IPI00202283.1	IPI:IPI00202283.1	26S proteasome non ATPase regulatory subunit 13	42790	5.447	618.983	12	33	27.6596	14.1493	62	9	0	18.5667	0.0130091	25.1018	1.0748	3604
IPI:IPI00471584.7	IPI:IPI00471584.7	Heat shock protein HSP 90 beta	83229	4.775	614.432	10	67	12.4309	19.8516	93	13	0	24.425	0.015899	27.5545	2.2948	19118
IPI:IPI00471835.1	IPI:IPI00471835.1	Heat shock protein 105 kDa	96357	5.2529	582.346	11	70	13.7529	15.4089	125	19	0	23.7268	0.0129592	15.9861	1.5414	19249
IPI:IPI00421610.3	IPI:IPI00421610.3	Isoamyl acetate hydrolyzing esterase 1 homolog	27986	5.5356	577.971	3	22	16.0643	11.188	35	5	0	21.7049	0.0154176	20.4596	0.573	18315
IPI:IPI00779326.2	IPI:IPI00779326.2	Uncharacterized protein Fragment	71051	5.2853	540.85	9	49	14.673	15.7366	104	15	0	23.6354	0.01229	0	0	28244
IPI:IPI00214953.3	IPI:IPI00214953.3	Chromobox homolog 5	22171	5.5657	522.987	3	21	17.801	1.5632	17	3	0	23.7473	0.0109299	11.5452	0.2561	7364
IPI:IPI00199233.1	IPI:IPI00199233.1	dynactin 3 like	21017	5.7294	521.681	1	15	4.3011	10.2253	16	4	0	15.6256	0.0136785	16.8557	0.3545	2739
IPI:IPI00958138.1	IPI:IPI00958138.1	keratin 8 like	53699	5.9108	518.631	10	39	16.3223	13.489	107	12	0	19.8516	0.0117567	3.7569	0.2019	37361
IPI:IPI00194324.2	IPI:IPI00194324.2	Pyruvate dehydrogenase E1 component subunit beta mitochondrial	38957	6.2016	475.352	6	30	13.3705	7.3003	31	4	0	16.1365	0.0118793	10.7647	0.4196	1552
IPI:IPI00210009.1	IPI:IPI00210009.1	Nuclear migration protein nudC	38388	5.1026	461.169	4	31	14.759	7.7241	42	8	0	21.2319	0.0132343	24.4186	0.938	5985
IPI:IPI00197585.1	IPI:IPI00197585.1	UPF0160 protein MYG1 mitochondrial	42861	6.0081	458.72	6	28	22.0472	10.1628	46	8	0	27.673	0.0120092	14.7013	0.6305	2322
IPI:IPI00776830.1	IPI:IPI00776830.1	Uncharacterized protein Fragment	46885	4.6824	442.136	5	37	10.628	25.0262	43	7	1	20.1524	0.016114	4.6228	0.2169	27052
IPI:IPI00365487.2	IPI:IPI00365487.2	Eukaryotic translation initiation factor 3 subunit G	35628	5.5594	403.545	4	32	17.1875	20.1847	41	7	0	26.485	0.0133915	27.4923	0.9801	12121
IPI:IPI00372829.4	IPI:IPI00372829.4	eukaryotic translation initiation factor 3 subunit M	42489	5.3773	396.713	3	29	10.9626	30.3173	24	4	0	25.17	0.0111349	4.7387	0.2015	15237
IPI:IPI00193349.1	IPI:IPI00193349.1	COP9 signalosome complex subunit 4	46260	5.4937	332.384	3	31	9.3596	31.8628	22	5	0	20.8018	0.0172479	4.6471	0.2151	1345
IPI:IPI00389420.7	IPI:IPI00389420.7	Serine arginine rich splicing factor 2	25461	12.2598	307.278	3	18	11.3122	11.7878	29	4	1	23.01	0.0178179	20.2381	0.5156	16333
IPI:IPI00421788.1	IPI:IPI00421788.1	Keratin type II cytoskeletal 7	50678	5.5463	282.028	8	39	13.7856	14.9206	121	16	2	21.4858	0.0131204	27.9509	1.4174	18397
IPI:IPI00388205.1	IPI:IPI00388205.1	Uncharacterized protein	33343	5.6116	272.002	2	20	9.0909	18.3337	23	5	0	20.5338	0.014461	4.7596	0.1588	16045
IPI:IPI00202154.1	IPI:IPI00202154.1	Inositol 3 phosphate synthase 1	60845	5.6418	257.655	7	38	14.1831	10.0419	49	8	0	21.7576	0.0139697	27.5755	1.6789	3566
IPI:IPI00193584.7	IPI:IPI00193584.7	Aminopeptidase B	72573	5.3423	245.335	5	45	9.0769	28.3691	52	9	0	23.2069	0.0137089	24.6546	1.7904	1396
IPI:IPI00199271.1	IPI:IPI00199271.1	Eukaryotic translation initiation factor 4E	25037	5.7272	232.288	4	14	11.9816	6.4873	29	4	0	17.2727	0.0126845	15.0714	0.3776	2745
IPI:IPI00339167.5	IPI:IPI00339167.5	Uncharacterized protein	50247	4.7622	228.787	3	34	9.0508	4.6961	37	6	0	25.8771	0.0129461	14.5087	0.7295	8995
IPI:IPI00373164.1	IPI:IPI00373164.1	Eukaryotic translation initiation factor 2 subunit 2 Beta isoform CRA a	38219	5.4565	226.258	2	43	6.3063	26.8906	36	8	0	25.4319	0.0153146	12.0743	0.4618	15402
IPI:IPI00951310.1	IPI:IPI00951310.1	Uncharacterized protein Fragment	20778	5.9372	218.806	3	11	14.1361	2.5832	20	3	0	18.5848	0.00993219	4.731	0.0984	35213
IPI:IPI00189989.1	IPI:IPI00189989.1	Sepiapterin reductase	28110	5.3864	214.602	1	20	5.7252	2.2265	20	3	0	17.4836	0.0147107	0	0	532
IPI:IPI00480840.2	IPI:IPI00480840.2	Uncharacterized protein	29629	5.3875	198.534	1	28	2.847	5.6872	27	5	0	18.8803	0.016403	0	0	19916
IPI:IPI00394353.1	IPI:IPI00394353.1	Beta hexosaminidase subunit alpha	60499	6.8813	191.157	1	37	2.0833	9.0866	32	5	0	23.9877	0.0160441	7.617	0.4611	17490
IPI:IPI00198717.8	IPI:IPI00198717.8	Malate dehydrogenase cytoplasmic	36460	6.149	184.113	1	29	5.988	10.1652	23	4	0	23.6222	0.0149738	9.0038	0.3285	2624
IPI:IPI00781123.1	IPI:IPI00781123.1	Xaa Pro aminopeptidase 1	74620	5.4974	166.198	1	59	2.4024	5.9264	23	5	0	21.5564	0.0132873	3.1655	0.2364	29120
IPI:IPI00780155.2	IPI:IPI00780155.2	Uncharacterized protein	48524	5.3295	160.759	2	24	2.0408	15.4749	34	4	0	18.5825	0.0123811	12.9957	0.631	28648
IPI:IPI00214417.2	IPI:IPI00214417.2	Serine threonine protein phosphatase 6 catalytic subunit	35136	5.3033	156.359	2	22	7.8689	20.5198	24	4	0	24.5177	0.0132496	14.7317	0.518	7224
IPI:IPI00370844.2	IPI:IPI00370844.2	Uncharacterized protein	70345	5.1652	151.567	2	54	3.6508	6.4971	21	4	0	18.785	0.0170229	13.631	0.9595	14380
IPI:IPI00231927.11	IPI:IPI00231927.11	ADP ATP translocase 1	32968	10.1094	136.37	2	30	6.3758	3.8708	14	3	0	10.2612	0.012399	3.8409	0.1267	8300
IPI:IPI00358911.2	IPI:IPI00358911.2	DNA replication licensing factor MCM6	92756	5.1244	130.555	4	75	3.5323	20.8162	70	12	0	24.6379	0.0171073	17.3841	1.6135	9453
IPI:IPI00365283.1	IPI:IPI00365283.1	F actin capping protein subunit beta	30609	5.59	128.857	2	27	2.9412	12.5952	62	8	0	22.4039	0.0151875	15.0458	0.4608	12028
IPI:IPI00194567.6	IPI:IPI00194567.6	Transcription intermediary factor 1 beta	88899	5.4095	124.355	2	55	2.6347	6.3473	21	4	0	20.8028	0.0161557	11.4706	1.0204	1606
IPI:IPI00679218.1	IPI:IPI00679218.1	Uncharacterized protein	58806	5.2615	116.498	1	33	1.6791	23.8618	23	5	0	23.8368	0.0136522	6.1055	0.3593	24312
IPI:IPI00324741.3	IPI:IPI00324741.3	Protein disulfide isomerase A3	56587	5.8068	112.241	1	53	2.3762	22.0026	26	6	0	26.5602	0.0175164	9.5301	0.5396	8474
IPI:IPI00196703.2	IPI:IPI00196703.2	Dynactin subunit 1	141856	5.5529	102.986	1	106	1.0148	18.904	104	18	2	24.7161	0.0144376	0	0	2107
IPI:IPI00210975.1	IPI:IPI00210975.1	Hypoxia up regulated protein 1	111220	4.9261	101.586	1	90	1.1011	32.0744	43	8	0	26.5087	0.015115	10.3155	1.148	6336
IPI:IPI00371470.4	IPI:IPI00371470.4	Uncharacterized protein	98298	5.2366	85.2652	1	65	1.3667	20.6311	33	7	1	25.0059	0.0146239	12.1317	1.1933	14648
IPI:IPI00388950.4	IPI:IPI00388950.4	Uncharacterized protein Fragment	249697	6.8026	52.2025	1	166	0.6852	23.3373	46	10	1	26.1381	0.015771	0	0	16217

## Sheet: Fraction 6
Injection 1
Accession	Entry	Description	mW (Da)	pI (pH)	PLGS Score	Peptides	Theoretical Peptides	Coverage (%)	Precursor RMS Mass Error (ppm)	Products	Digest Peptides	Modified Peptides	Products RMS Mass Error (ppm)	Products RMS RT Error (min)	Amount (fmol)	Amount (ngrams)	Protein ID
IPI:IPI00324741.3	IPI:IPI00324741.3	Protein disulfide isomerase A3	56587	5.8068	17581.1	86	53	65.7426	9.6178	839	36	0	14.3191	0.012177	325.231	18.4157	8474
IPI:IPI00382226.1	IPI:IPI00382226.1	Ab2 162	144618	5.1541	15476.9	19	97	12.6718	19.5202	225	13	0	16.8317	0.0110044	75.0565	10.8614	15793
IPI:IPI00679203.3	IPI:IPI00679203.3	Ferritin light chain 1	20735	5.9724	15474.8	13	16	62.2951	17.5383	202	8	0	15.2287	0.0102636	0	0	24306
IPI:IPI00230838.5	IPI:IPI00230838.5	ATP synthase subunit d mitochondrial	18751	6.1767	10404.1	13	11	57.1429	5.262	132	8	0	16.3931	0.0108586	114.782	2.1537	7570
IPI:IPI00198717.8	IPI:IPI00198717.8	Malate dehydrogenase cytoplasmic	36460	6.149	9908.97	28	29	46.7066	9.5741	273	16	0	17.5009	0.0125548	223.138	8.1408	2624
IPI:IPI00194404.5	IPI:IPI00194404.5	Nucleoside diphosphate kinase A	17181	5.9084	8808.19	12	16	46.0526	6.4202	85	6	0	14.4283	0.00996673	121.521	2.0893	1575
IPI:IPI00190559.3	IPI:IPI00190559.3	Ubiquitin conjugating enzyme E2 N	17112	6.1494	8285.74	18	13	59.2105	8.7266	141	9	0	15.6838	0.0111892	75.9598	1.3007	659
IPI:IPI00203088.4	IPI:IPI00203088.4	Uncharacterized protein	51186	6.2051	8048.82	23	28	30.0847	12.7708	192	12	0	14.546	0.0105134	0	0	3804
IPI:IPI00364262.4	IPI:IPI00364262.4	glycyl tRNA synthetase	81740	6.1146	7963.26	45	62	42.8571	14.0943	365	30	0	16.5936	0.012658	95.1353	7.7814	11526
IPI:IPI00389571.6	IPI:IPI00389571.6	Keratin type II cytoskeletal 8	53985	5.6926	7154.38	44	42	55.2795	11.8835	398	32	0	16.3895	0.0113727	125.358	6.7717	16370
IPI:IPI00197568.2	IPI:IPI00197568.2	Rab GDP dissociation inhibitor beta	50504	5.8469	5973.68	30	43	53.2584	11.5183	244	21	0	19.0841	0.0120278	0	0	2314
IPI:IPI00212523.1	IPI:IPI00212523.1	Protein DJ 1	19961	6.3618	5816.89	15	23	60.3175	5.1043	100	9	0	18.7776	0.0104324	41.0492	0.8199	6727
IPI:IPI00555262.1	IPI:IPI00555262.1	Park7 protein	22488	8.2064	5492.82	9	25	42.0561	19.7333	71	6	0	17.5792	0.010241	9.599	0.216	20322
IPI:IPI00200847.1	IPI:IPI00200847.1	T complex protein 1 subunit alpha	60321	5.7909	4646.37	30	46	37.9496	6.5811	228	18	0	17.0475	0.0121358	49.5624	2.9916	3220
IPI:IPI00200041.4	IPI:IPI00200041.4	Phenazine biosynthesis like domain containing protein	31667	5.863	4528.83	11	21	44.0972	7.441	119	10	1	17.8544	0.0105946	100.04	3.17	2973
IPI:IPI00205598.1	IPI:IPI00205598.1	GrpE protein homolog 1 mitochondrial	24281	8.5615	4073.94	14	19	47.9263	7.6152	90	9	0	13.6867	0.0102431	28.7456	0.6984	4567
IPI:IPI00464815.11	IPI:IPI00464815.11	Alpha enolase	47098	6.1377	3657.04	19	31	39.8618	14.4047	142	15	0	19.9481	0.0108972	3.4186	0.1611	18975
IPI:IPI00561386.3	IPI:IPI00561386.3	T complex protein 1 subunit alpha like	48208	6.0328	3604.76	22	34	35.2273	6.6578	160	13	0	17.3725	0.0119312	66.749	3.2199	21570
IPI:IPI00207184.1	IPI:IPI00207184.1	Endoplasmic reticulum resident protein 29	28556	6.2305	3031.12	9	20	25.3846	7.0703	78	8	0	20.4102	0.0144217	52.7222	1.5065	5073
IPI:IPI00958138.1	IPI:IPI00958138.1	keratin 8 like	53699	5.9108	2685.81	23	39	29.5455	12.0728	191	18	0	17.8046	0.0120744	0.7804	0.0419	37361
IPI:IPI00231643.5	IPI:IPI00231643.5	Superoxide dismutase Cu Zn	15901	5.8806	2531.66	15	12	69.4805	10.2142	138	7	0	15.9772	0.0111	174.698	2.7797	8113
IPI:IPI00190375.1	IPI:IPI00190375.1	LDLR chaperone MESD	25199	5.3328	2451.95	11	27	18.3036	7.1996	73	4	0	12.8281	0.0113281	72.6588	1.8321	609
IPI:IPI00208215.2	IPI:IPI00208215.2	Thioredoxin dependent peroxide reductase mitochondrial	28277	7.3228	2409.91	8	20	29.1829	11.8406	51	5	0	12.4172	0.0123918	57.8561	1.6371	5424
IPI:IPI00870112.1	IPI:IPI00870112.1	Dihydropyrimidinase related protein 2	62238	5.9229	2402.03	24	43	41.7832	17.9272	172	20	0	19.8204	0.0137352	43.525	2.7106	30527
IPI:IPI00190377.2	IPI:IPI00190377.2	Transaldolase	37436	6.6425	2102.28	19	30	32.6409	8.5212	146	14	0	17.0745	0.0142164	61.178	2.2917	610
IPI:IPI00231920.3	IPI:IPI00231920.3	profilin 2	16103	7.9905	2070.2	9	17	27.5168	6.6464	55	6	0	17.2464	0.0113379	0	0	8297
IPI:IPI00373410.4	IPI:IPI00373410.4	Uncharacterized protein	61324	6.4314	2018.56	16	46	27.7985	6.6308	90	11	0	16.9645	0.0111305	0	0	15532
IPI:IPI00369217.1	IPI:IPI00369217.1	Heat shock protein 75 kDa mitochondrial	80410	6.5826	1899.41	24	68	36.5439	8.4372	200	25	1	23.0526	0.0129159	28.9176	2.3267	13740
IPI:IPI00213684.1	IPI:IPI00213684.1	Tissue alpha L fucosidase	53452	5.7876	1845.71	14	34	21.8615	8.4267	98	10	0	15.8119	0.0107652	51.04	2.73	7070
IPI:IPI00208265.1	IPI:IPI00208265.1	Serine threonine protein phosphatase PP1 alpha catalytic subunit	37487	5.8925	1805.14	15	24	31.2121	7.05	109	8	0	18.3603	0.010808	29.1146	1.0922	5457
IPI:IPI00551702.2	IPI:IPI00551702.2	Dihydrolipoyllysine residue succinyltransferase component of 2 oxoglutarate dehydrogenase complex m	48894	8.896	1656.41	5	33	7.489	4.7635	33	4	0	8.4191	0.0121885	19.2408	0.9414	20042
IPI:IPI00326888.4	IPI:IPI00326888.4	Secretogranin 1	77489	4.7842	1637.66	11	72	12.7407	27.8434	76	9	0	19.5697	0.0114356	37.1371	2.8794	8696
IPI:IPI00191216.1	IPI:IPI00191216.1	Uncharacterized protein	44489	6.2595	1591.21	4	18	10.628	23.1958	40	5	1	17.842	0.00970309	0	0	816
IPI:IPI00000000.0	IPI:IPI00000000.0	PYGM RABIT P00489 Glycogen phosphorylase muscle Oryctolagus cuniculus	97227	6.7941	1484.88	24	76	26.5718	14.6727	195	22	0	19.7165	0.0127854	50	4.8645	0
IPI:IPI00206664.1	IPI:IPI00206664.1	Isoform 1 of Low molecular weight phosphotyrosine protein phosphatase	18139	6.0758	1415.99	4	14	20.8861	17.8271	38	5	0	21.3819	0.0134099	39.4618	0.7163	4896
IPI:IPI00201333.5	IPI:IPI00201333.5	Uncharacterized protein	106836	5.636	1350.54	25	68	21.0805	6.6134	163	17	0	18.6721	0.012854	45.5659	4.8712	3364
IPI:IPI00201699.3	IPI:IPI00201699.3	Transforming protein RhoA	21768	5.7296	1333.03	8	16	22.7979	4.7312	71	6	1	17.5405	0.0107209	27.1283	0.5909	3465
IPI:IPI00392583.4	IPI:IPI00392583.4	Dynein light chain roadblock type 1	10982	7.6304	1307.91	5	10	52.0833	10.7867	32	5	1	16.6574	0.0174687	19.5248	0.2146	17083
IPI:IPI00203630.1	IPI:IPI00203630.1	Isoform 1 of Growth factor receptor bound protein 2	25190	5.857	1297.26	9	20	28.5714	9.9613	44	7	0	19.7079	0.013526	0	0	3980
IPI:IPI00231637.5	IPI:IPI00231637.5	Glucose 6 phosphate 1 dehydrogenase	59337	5.935	1227.21	21	54	37.6699	8.7569	133	18	0	23.0918	0.0110275	30.7773	1.8274	8107
IPI:IPI00780700.2	IPI:IPI00780700.2	Tryptophanyl tRNA synthetase cytoplasmic	54108	6.0211	1185.77	14	43	34.9272	14.4981	120	16	1	22.1134	0.0150134	0	0	28919
IPI:IPI00372826.3	IPI:IPI00372826.3	splicing factor arginine serine rich 3	19317	12.0414	1171.78	7	14	24.3902	22.2501	53	8	0	24.5215	0.014075	0	0	15234
IPI:IPI00421600.8	IPI:IPI00421600.8	26S protease regulatory subunit 7	48544	5.4434	1152.89	16	36	25.866	16.0177	99	13	0	20.5628	0.0156956	28.9767	1.4075	18311
IPI:IPI00190240.1	IPI:IPI00190240.1	Ubiquitin 40S ribosomal protein S27a	17939	10.0274	1105.41	3	10	22.4359	4.3371	20	3	0	15.1474	0.0119399	0	0	588
IPI:IPI00360075.2	IPI:IPI00360075.2	Leucine rich PPR motif containing protein mitochondrial	156553	6.1686	1090.14	32	130	21.1925	14.0163	247	32	0	20.3726	0.012694	27.0682	4.2403	9903
IPI:IPI00207947.6	IPI:IPI00207947.6	Leukotriene A4 hydrolase	69045	5.7651	1020.97	10	54	16.6939	12.0161	93	13	0	21.4965	0.0125083	22.6719	1.5664	5300
IPI:IPI00211733.1	IPI:IPI00211733.1	26S protease regulatory subunit 4	49153	5.799	913.231	11	40	25.2273	6.4604	53	10	1	21.0946	0.0107133	23.4981	1.1557	6522
IPI:IPI00215220.1	IPI:IPI00215220.1	Caspase 3	31471	5.8984	854.372	9	26	24.5487	6.9383	56	8	0	21.2069	0.01445	26.8884	0.8468	7428
IPI:IPI00958405.1	IPI:IPI00958405.1	ribosomal protein S7 like	23524	10.5742	797.628	2	25	9.6618	23.9457	27	4	0	26.3717	0.0156377	9.6014	0.226	37610
IPI:IPI00203732.2	IPI:IPI00203732.2	Prefoldin subunit 2	16569	6.2034	752.468	4	19	27.9221	7.751	47	6	0	22.8578	0.012124	17.308	0.287	4014
IPI:IPI00895591.1	IPI:IPI00895591.1	glycogen phosphorylase muscle form	97226	6.6671	747.31	20	76	22.4466	15.6441	161	20	0	21.2615	0.013908	1.2063	0.1174	31124
IPI:IPI00366218.3	IPI:IPI00366218.3	T complex protein 1 subunit beta	57422	5.9903	712.266	19	48	39.0654	17.5209	136	18	2	17.9806	0.0135689	31.0076	1.7816	12483
IPI:IPI00193279.1	IPI:IPI00193279.1	Ornithine aminotransferase mitochondrial	48302	6.5623	626.385	6	32	13.8952	11.7672	54	9	0	24.1431	0.0125498	22.0309	1.0648	1333
IPI:IPI00957920.1	IPI:IPI00957920.1	Ferritin Fragment	26408	6.2736	590.946	3	21	12.069	19.8646	46	7	0	26.1693	0.0161185	0	0	37156
IPI:IPI00208209.1	IPI:IPI00208209.1	Peroxiredoxin 4	30988	6.1882	582.832	4	20	7.6923	4.2853	25	2	0	21.6299	0.0113765	0	0	5421
IPI:IPI00364431.2	IPI:IPI00364431.2	succinyl CoA ligase ADP forming subunit beta mitochondrial	50274	7.6531	566.255	8	44	22.7957	20.0846	80	13	0	24.0277	0.0154402	25.8601	1.3009	11602
IPI:IPI00372125.3	IPI:IPI00372125.3	RCG26455 isoform CRA b	34554	6.0588	562.43	4	19	10.9677	7.2043	24	4	0	22.9022	0.0172893	10.9149	0.3774	14919
IPI:IPI00191737.6	IPI:IPI00191737.6	Serum albumin	68686	6.048	527.135	6	50	8.2237	19.7273	53	7	0	22.2945	0.0116195	96.4474	6.6289	943
IPI:IPI00367431.2	IPI:IPI00367431.2	Uncharacterized protein	36264	5.9956	438.016	3	20	8.0997	21.0499	26	3	0	23.3651	0.0142518	6.251	0.2268	13008
IPI:IPI00198720.1	IPI:IPI00198720.1	Isocitrate dehydrogenase NAD subunit alpha mitochondrial	39588	6.4902	437.772	7	31	18.5792	15.7395	51	8	0	19.3446	0.0138045	26.9438	1.0673	2626
IPI:IPI00203528.1	IPI:IPI00203528.1	Stomatin like protein 2	38390	8.9802	394.495	2	29	7.932	18.5058	52	8	0	29.0043	0.0147521	21.6141	0.8303	3950
IPI:IPI00200610.2	IPI:IPI00200610.2	Elongation factor G mitochondrial	83404	6.3563	392.996	6	58	9.8535	24.1854	61	12	0	25.2082	0.011838	9.6843	0.8082	3144
IPI:IPI00201410.1	IPI:IPI00201410.1	Isoform 1 of Serine threonine protein phosphatase 2B catalytic subunit alpha isoform	58606	5.4778	385.785	5	32	11.3244	12.0777	49	7	0	24.7419	0.0130663	10.5716	0.62	3384
IPI:IPI00476178.3	IPI:IPI00476178.3	Proteasome subunit alpha type 3	28401	5.1242	385.684	6	30	14.1176	9.7189	48	6	0	19.2901	0.0129735	30.5056	0.8669	19552
IPI:IPI00202139.1	IPI:IPI00202139.1	Copper chaperone for superoxide dismutase	28871	5.7578	385.382	5	20	18.2482	9.0476	35	5	1	18.6421	0.0129385	11.9753	0.346	3561
IPI:IPI00198405.4	IPI:IPI00198405.4	Arylsulfatase B	58921	6.1258	380.694	2	39	4.5455	5.8294	30	5	0	20.4819	0.0131087	13.1617	0.776	2531
IPI:IPI00421389.1	IPI:IPI00421389.1	Protein NDRG1	42926	5.7372	358.393	4	21	8.1218	13.476	31	4	1	18.8346	0.00981682	20.7181	0.8899	18220
IPI:IPI00366387.3	IPI:IPI00366387.3	U2 small nuclear ribonucleoprotein auxiliary factor U2AF 2	53483	9.3635	332.055	4	26	7.1579	18.033	34	7	0	24.8746	0.0140784	0	0	12560
IPI:IPI00231927.11	IPI:IPI00231927.11	ADP ATP translocase 1	32968	10.1094	326.757	3	30	10.0671	23.0383	35	6	1	26.3289	0.0139793	5.8274	0.1922	8300
IPI:IPI00205076.1	IPI:IPI00205076.1	Lon protease homolog mitochondrial	105726	6.1459	313.215	6	87	7.2632	22.9282	65	11	0	21.1185	0.0139522	17.9357	1.8975	4402
IPI:IPI00421523.3	IPI:IPI00421523.3	Isoform 1 of Echinoderm microtubule associated protein like 2	70666	5.833	305.459	5	45	9.7072	9.9778	40	6	0	22.1943	0.0121876	0	0	18284
IPI:IPI00365286.3	IPI:IPI00365286.3	Vinculin	116542	5.7162	299.608	10	107	10.2251	21.1355	103	18	1	24.3486	0.0145306	19.6588	2.2925	12030
IPI:IPI00199609.1	IPI:IPI00199609.1	Insulin degrading enzyme	117635	6.1382	296.393	11	85	9.421	8.047	127	20	1	23.5578	0.0135882	20.0278	2.3575	2852
IPI:IPI00561142.2	IPI:IPI00561142.2	Histidyl tRNA synthetase	57324	5.7557	289.701	5	43	10.6299	9.413	66	11	0	20.8898	0.0163011	12.0271	0.6899	21510
IPI:IPI00454475.1	IPI:IPI00454475.1	Keratin type II cytoskeletal 1b	57219	5.3276	285.089	4	44	5.395	16.664	79	10	0	19.9114	0.0142293	10.1815	0.5829	18706
IPI:IPI00371012.4	IPI:IPI00371012.4	Minichromosome maintenance protein 7	81037	5.8337	281.47	6	63	6.2587	14.9843	73	13	1	24.7824	0.0138142	14.5945	1.1835	14446
IPI:IPI00231106.5	IPI:IPI00231106.5	3 mercaptopyruvate sulfurtransferase	32919	5.8563	248.324	3	18	11.4478	14.9307	43	6	0	20.6537	0.0170357	16.1921	0.5334	7742
IPI:IPI00470254.4	IPI:IPI00470254.4	Ezrin	69347	5.7343	207.835	4	72	5.9727	23.4142	43	11	0	24.9725	0.0129876	0	0	19033
IPI:IPI00763516.2	IPI:IPI00763516.2	rCG49798 like	69371	6.1653	188.339	3	55	3.8017	15.9826	42	8	0	29.6739	0.0131964	5.9688	0.4143	24675
IPI:IPI00210090.3	IPI:IPI00210090.3	SP120	87693	5.8418	169.351	4	53	7.5188	7.4398	56	9	0	21.4389	0.0139479	28.5178	2.5024	6019
IPI:IPI00190971.1	IPI:IPI00190971.1	Cold shock domain containing protein E1	88838	5.9235	166.154	3	77	3.6341	10.3034	48	8	0	25.4199	0.0147614	0	0	765
IPI:IPI00471525.2	IPI:IPI00471525.2	Uncharacterized protein	72225	6.0875	156.917	1	47	2.6114	17.3921	31	6	0	29.6525	0.0124901	7.0577	0.5101	19093
IPI:IPI00189991.1	IPI:IPI00189991.1	S adenosylmethionine synthase isoform type 2	43688	5.902	147.585	2	32	6.8354	9.0202	37	4	0	24.9055	0.0141079	16.5131	0.7219	533
IPI:IPI00198520.2	IPI:IPI00198520.2	cortactin isoform B	56907	4.9305	142.827	2	40	3.7328	6.7546	58	7	1	21.4215	0.0132785	16.9671	0.9661	2560
IPI:IPI00197192.4	IPI:IPI00197192.4	Uncharacterized protein	32925	8.2778	132.223	1	21	4.1801	5.4627	20	2	0	17.0874	0.010457	14.3924	0.4742	2222
IPI:IPI00470317.5	IPI:IPI00470317.5	Elongation factor 1 gamma	50029	6.303	105.971	3	37	2.2883	7.7618	27	3	0	15.8332	0.0138549	9.2175	0.4614	19075
IPI:IPI00911284.1	IPI:IPI00911284.1	Cstf2 protein	60799	6.3708	100.031	1	29	2.6087	7.3386	25	5	0	27.9454	0.0147917	7.0025	0.426	31310
IPI:IPI00778463.3	IPI:IPI00778463.3	mKIAA0992 protein like	72277	7.4978	99.0109	1	51	2.8658	22.2011	36	7	1	27.8371	0.015839	5.353	0.3871	27817
IPI:IPI00200928.1	IPI:IPI00200928.1	Isoform 1 of Endoplasmic reticulum aminopeptidase 1	106350	6.0542	70.29	1	64	1.1828	24.5276	24	4	0	20.52	0.0132563	5.5779	0.5936	3252
Injection 2
Accession	Entry	Description	mW (Da)	pI (pH)	PLGS Score	Peptides	Theoretical Peptides	Coverage (%)	Precursor RMS Mass Error (ppm)	Products	Digest Peptides	Modified Peptides	Products RMS Mass Error (ppm)	Products RMS RT Error (min)	Amount (fmol)	Amount (ngrams)	Protein ID
IPI:IPI00324741.3	IPI:IPI00324741.3	Protein disulfide isomerase A3	56587	5.8068	18890.9	82	53	65.1485	9.797	763	40	0	15.7048	0.0121729	315.295	17.8531	8474
IPI:IPI00679203.3	IPI:IPI00679203.3	Ferritin light chain 1	20735	5.9724	15862.1	17	16	65.5738	5.5806	224	9	0	16.4133	0.0103371	0	0	24306
IPI:IPI00198717.8	IPI:IPI00198717.8	Malate dehydrogenase cytoplasmic	36460	6.149	12751.2	41	29	51.7964	12.7462	327	19	0	16.4395	0.0115873	212.489	7.7523	2624
IPI:IPI00230838.5	IPI:IPI00230838.5	ATP synthase subunit d mitochondrial	18751	6.1767	12512.5	16	11	51.5528	5.972	140	8	0	18.7954	0.0124097	107.751	2.0218	7570
IPI:IPI00194404.5	IPI:IPI00194404.5	Nucleoside diphosphate kinase A	17181	5.9084	10145.5	14	16	51.3158	7.4326	107	7	0	11.7903	0.00823622	118.905	2.0443	1575
IPI:IPI00325189.4	IPI:IPI00325189.4	Nucleoside diphosphate kinase B	17271	7.3176	9831.12	10	14	33.5526	5.1169	83	4	0	11.7574	0.00850289	0	0	8520
IPI:IPI00212523.1	IPI:IPI00212523.1	Protein DJ 1	19961	6.3618	7770.05	14	23	53.4392	5.4034	91	8	0	15.8709	0.0107719	23.8198	0.4758	6727
IPI:IPI00190559.3	IPI:IPI00190559.3	Ubiquitin conjugating enzyme E2 N	17112	6.1494	7433.72	15	13	49.3421	6.2147	119	8	0	12.5441	0.0141593	51.7061	0.8854	659
IPI:IPI00555262.1	IPI:IPI00555262.1	Park7 protein	22488	8.2064	7226.92	10	25	55.1402	20.4142	81	8	0	20.1276	0.0119446	88.4673	1.9908	20322
IPI:IPI00364262.4	IPI:IPI00364262.4	glycyl tRNA synthetase	81740	6.1146	6565.71	42	62	40.7967	10.3258	329	31	0	17.9285	0.0119439	90.9439	7.4386	11526
IPI:IPI00203088.4	IPI:IPI00203088.4	Uncharacterized protein	51186	6.2051	6461.84	21	28	34.322	12.7381	185	13	1	15.4268	0.0104832	0	0	3804
IPI:IPI00566673.1	IPI:IPI00566673.1	Uncharacterized protein	46627	6.5242	5494.94	35	41	60.1467	11.9076	247	21	0	17.4774	0.0117953	50.3598	2.3497	23046
IPI:IPI00197568.2	IPI:IPI00197568.2	Rab GDP dissociation inhibitor beta	50504	5.8469	5478.63	34	43	51.4607	12.063	243	20	0	17.028	0.0117417	0	0	2314
IPI:IPI00949766.1	IPI:IPI00949766.1	Ubiquitin carrier protein	16818	6.1419	5226.56	10	13	39.7351	4.5193	65	6	0	15.0452	0.0120668	12.9637	0.2182	33705
IPI:IPI00389571.6	IPI:IPI00389571.6	Keratin type II cytoskeletal 8	53985	5.6926	5071.92	49	42	56.7288	12.7242	384	33	1	17.0098	0.0111935	133.999	7.2385	16370
IPI:IPI00200041.4	IPI:IPI00200041.4	Phenazine biosynthesis like domain containing protein	31667	5.863	4822.63	13	21	44.4444	11.0667	127	11	0	18.4457	0.0123593	94.6978	3.0007	2973
IPI:IPI00200847.1	IPI:IPI00200847.1	T complex protein 1 subunit alpha	60321	5.7909	4407.94	29	46	42.446	5.9506	231	20	0	14.6129	0.0121072	62.2581	3.7579	3220
IPI:IPI00464815.11	IPI:IPI00464815.11	Alpha enolase	47098	6.1377	3911.84	23	31	47.0046	15.4293	169	16	0	20.7025	0.0116831	47.4494	2.2362	18975
IPI:IPI00231643.5	IPI:IPI00231643.5	Superoxide dismutase Cu Zn	15901	5.8806	3662.72	18	12	39.6104	9.5983	146	7	0	18.1002	0.0124838	166.088	2.6427	8113
IPI:IPI00207184.1	IPI:IPI00207184.1	Endoplasmic reticulum resident protein 29	28556	6.2305	3489.87	9	20	28.4615	7.2571	83	7	0	18.6868	0.019276	49.4805	1.4139	5073
IPI:IPI00190375.1	IPI:IPI00190375.1	LDLR chaperone MESD	25199	5.3328	3382.45	15	27	39.2857	6.71	87	8	0	14.3337	0.0130152	69.0663	1.7416	609
IPI:IPI00766218.1	IPI:IPI00766218.1	ubiquitin conjugating enzyme E2 N like	17085	5.7422	3136.27	9	13	36.8421	7.7214	67	6	0	14.5754	0.0166937	20.5453	0.3513	25709
IPI:IPI00208215.2	IPI:IPI00208215.2	Thioredoxin dependent peroxide reductase mitochondrial	28277	7.3228	2889.96	6	20	30.3502	7.4195	50	5	0	14.045	0.0109814	32.6325	0.9234	5424
IPI:IPI00231920.3	IPI:IPI00231920.3	profilin 2	16103	7.9905	2751.12	7	17	24.8322	6.729	58	4	0	12.4738	0.0111113	0	0	8297
IPI:IPI00208265.1	IPI:IPI00208265.1	Serine threonine protein phosphatase PP1 alpha catalytic subunit	37487	5.8925	2539.68	21	24	45.1515	7.9483	145	12	0	17.246	0.0121003	24.9595	0.9363	5457
IPI:IPI00205598.1	IPI:IPI00205598.1	GrpE protein homolog 1 mitochondrial	24281	8.5615	2461.83	13	19	30.8756	9.1099	83	6	0	14.7916	0.011482	34.3648	0.835	4567
IPI:IPI00206664.1	IPI:IPI00206664.1	Isoform 1 of Low molecular weight phosphotyrosine protein phosphatase	18139	6.0758	2395.4	5	14	32.9114	4.671	46	5	0	16.5689	0.015497	46.2724	0.8399	4896
IPI:IPI00190377.2	IPI:IPI00190377.2	Transaldolase	37436	6.6425	2290.91	27	30	44.5104	13.5417	175	18	0	15.8963	0.012325	59.027	2.2112	610
IPI:IPI00958138.1	IPI:IPI00958138.1	keratin 8 like	53699	5.9108	2244.45	29	39	32.0248	14.4841	218	18	0	18.5412	0.011915	4.5406	0.244	37361
IPI:IPI00870112.1	IPI:IPI00870112.1	Dihydropyrimidinase related protein 2	62238	5.9229	2044.46	22	43	40.9091	13.9967	138	18	0	18.123	0.0131966	38.0698	2.3709	30527
IPI:IPI00191216.1	IPI:IPI00191216.1	Uncharacterized protein	44489	6.2595	1963.12	12	18	19.3237	18.4214	61	7	0	22.7569	0.0112445	15.9984	0.7122	816
IPI:IPI00369217.1	IPI:IPI00369217.1	Heat shock protein 75 kDa mitochondrial	80410	6.5826	1875.44	22	68	25.0708	22.9512	174	18	0	19.6364	0.0124542	26.3303	2.1186	13740
IPI:IPI00373410.4	IPI:IPI00373410.4	Uncharacterized protein	61324	6.4314	1820.03	14	46	22.3881	6.4312	74	11	0	21.8056	0.0131236	0	0	15532
IPI:IPI00203390.3	IPI:IPI00203390.3	Serine threonine protein phosphatase PP1 beta catalytic subunit	37162	5.7708	1811.32	16	26	35.7798	16.205	112	10	0	18.5783	0.0116032	15.4359	0.574	3903
IPI:IPI00231715.1	IPI:IPI00231715.1	Isoform Gamma 2 of Serine threonine protein phosphatase PP1 gamma catalytic subunit	38479	5.7087	1755.58	19	27	37.6855	10.9092	117	11	0	20.8381	0.0111106	4.858	0.1871	8166
IPI:IPI00201699.3	IPI:IPI00201699.3	Transforming protein RhoA	21768	5.7296	1515.03	10	16	24.3523	5.578	70	7	0	16.8541	0.0129317	26.2572	0.5719	3465
IPI:IPI00957556.1	IPI:IPI00957556.1	phenazine biosynthesis like domain containing protein like	31881	5.3143	1492.82	11	20	32.9861	21.6192	76	9	0	21.3682	0.0125991	1.9993	0.0638	36808
IPI:IPI00000000.0	IPI:IPI00000000.0	PYGM RABIT P00489 Glycogen phosphorylase muscle Oryctolagus cuniculus	97227	6.7941	1472.61	25	76	25.86	15.2824	177	19	0	18.7582	0.0120218	50	4.8645	0
IPI:IPI00213684.1	IPI:IPI00213684.1	Tissue alpha L fucosidase	53452	5.7876	1446.32	13	34	21.8615	7.4441	106	11	0	16.4776	0.0115104	48.0066	2.5677	7070
IPI:IPI00421600.8	IPI:IPI00421600.8	26S protease regulatory subunit 7	48544	5.4434	1322.51	20	36	38.7991	14.0972	114	15	0	20.2975	0.0134914	27.4194	1.3319	18311
IPI:IPI00551702.2	IPI:IPI00551702.2	Dihydrolipoyllysine residue succinyltransferase component of 2 oxoglutarate dehydrogenase complex m	48894	8.896	1277.37	11	33	18.5022	12.7352	47	7	0	15.1511	0.0120497	18.1056	0.8858	20042
IPI:IPI00231637.5	IPI:IPI00231637.5	Glucose 6 phosphate 1 dehydrogenase	59337	5.935	1222.1	20	54	36.8932	8.236	125	17	0	19.8877	0.0123095	32.8411	1.95	8107
IPI:IPI00201333.5	IPI:IPI00201333.5	Uncharacterized protein	106836	5.636	1203.17	26	68	23.3051	10.0714	179	18	0	21.4828	0.0135343	53.053	5.6716	3364
IPI:IPI00203630.1	IPI:IPI00203630.1	Isoform 1 of Growth factor receptor bound protein 2	25190	5.857	1127.06	6	20	17.5115	5.6154	29	4	0	19.2569	0.0110088	0	0	3980
IPI:IPI00366218.3	IPI:IPI00366218.3	T complex protein 1 subunit beta	57422	5.9903	1064.9	21	48	33.6449	9.9444	143	19	1	18.481	0.0137721	31.4092	1.8047	12483
IPI:IPI00326888.4	IPI:IPI00326888.4	Secretogranin 1	77489	4.7842	1038.18	9	72	9.6296	15.7504	78	8	0	20.8693	0.00942668	45.8245	3.553	8696
IPI:IPI00208209.1	IPI:IPI00208209.1	Peroxiredoxin 4	30988	6.1882	891.476	6	20	26.3736	8.0336	54	6	0	20.0024	0.0111674	0	0	5421
IPI:IPI00895591.1	IPI:IPI00895591.1	glycogen phosphorylase muscle form	97226	6.6671	863.212	18	76	19.4774	21.1947	139	16	0	19.9433	0.0126229	0	0	31124
IPI:IPI00360075.2	IPI:IPI00360075.2	Leucine rich PPR motif containing protein mitochondrial	156553	6.1686	816.684	28	130	18.2471	16.3902	229	32	1	22.1729	0.0135477	37.9097	5.9387	9903
IPI:IPI00780700.2	IPI:IPI00780700.2	Tryptophanyl tRNA synthetase cytoplasmic	54108	6.0211	793.095	7	43	20.5821	18.8484	57	7	0	18.5096	0.0133112	0	0	28919
IPI:IPI00191114.1	IPI:IPI00191114.1	Ras homolog gene family member C	22022	6.189	662.521	8	15	13.9896	4.8672	45	5	1	20.4717	0.01396	2.1794	0.048	790
IPI:IPI00193279.1	IPI:IPI00193279.1	Ornithine aminotransferase mitochondrial	48302	6.5623	632.362	7	32	12.9841	22.9333	47	6	0	18.2278	0.00990523	19.5174	0.9433	1333
IPI:IPI00476178.3	IPI:IPI00476178.3	Proteasome subunit alpha type 3	28401	5.1242	590.141	6	30	12.549	21.5326	45	6	0	19.7454	0.0119887	26.8109	0.7619	19552
IPI:IPI00207947.6	IPI:IPI00207947.6	Leukotriene A4 hydrolase	69045	5.7651	527.979	9	54	15.7119	6.3918	83	12	0	24.1534	0.0142831	20.8465	1.4403	5300
IPI:IPI00464805.2	IPI:IPI00464805.2	Poly RC binding protein 2	38555	6.3463	509.91	6	24	23.5616	18.5629	47	8	0	27.8549	0.0140835	14.775	0.57	18969
IPI:IPI00211733.1	IPI:IPI00211733.1	26S protease regulatory subunit 4	49153	5.799	505.606	9	40	20.4545	12.9205	78	13	0	22.6896	0.0141832	22.3009	1.0969	6522
IPI:IPI00210090.3	IPI:IPI00210090.3	SP120	87693	5.8418	500.222	7	53	8.396	14.4451	55	9	0	17.9837	0.0124032	21.9513	1.9262	6019
IPI:IPI00203528.1	IPI:IPI00203528.1	Stomatin like protein 2	38390	8.9802	492.745	5	29	20.3966	6.3584	51	7	0	24.8033	0.0126512	22.1134	0.8495	3950
IPI:IPI00231106.5	IPI:IPI00231106.5	3 mercaptopyruvate sulfurtransferase	32919	5.8563	468.445	5	18	18.5185	13.9643	41	6	0	23.4877	0.0145206	15.0878	0.497	7742
IPI:IPI00777584.1	IPI:IPI00777584.1	Glucose 6 phosphate 1 dehydrogenase	54074	5.7656	466.384	7	41	15.6118	24.8749	71	9	0	26.8035	0.015056	2.7516	0.1489	27391
IPI:IPI00215220.1	IPI:IPI00215220.1	Caspase 3	31471	5.8984	450.341	2	26	7.2202	2.0893	27	3	0	17.2801	0.0121578	18.4458	0.5809	7428
IPI:IPI00421389.1	IPI:IPI00421389.1	Protein NDRG1	42926	5.7372	433.642	9	21	17.5127	16.5621	64	7	0	21.4971	0.0146752	27.9468	1.2005	18220
IPI:IPI00421782.1	IPI:IPI00421782.1	keratin type II cytoskeletal 75	62130	7.6485	419.099	10	44	10.6457	23.922	67	7	0	17.7848	0.0126016	3.7754	0.2347	18393
IPI:IPI00201548.1	IPI:IPI00201548.1	Calcium regulated heat stable protein 1	15896	8.2842	417.502	2	10	16.3265	0.915	10	2	0	8.5728	0.0149758	8.447	0.1344	3422
IPI:IPI00203732.2	IPI:IPI00203732.2	Prefoldin subunit 2	16569	6.2034	405.939	2	19	16.8831	12.2393	36	5	0	25.3292	0.0130398	16.7671	0.278	4014
IPI:IPI00212731.1	IPI:IPI00212731.1	Cathepsin D	44651	6.7139	371.552	4	27	6.6339	19.7424	31	6	0	27.6126	0.0135021	9.8851	0.4417	6794
IPI:IPI00959248.1	IPI:IPI00959248.1	rCG50520 like	58583	6.6524	365.51	3	46	2.7829	30.195	43	5	0	20.0434	0.0152341	0	0	38388
IPI:IPI00364431.2	IPI:IPI00364431.2	succinyl CoA ligase ADP forming subunit beta mitochondrial	50274	7.6531	335.848	5	44	13.3333	15.3814	86	17	0	22.7279	0.0124921	0	0	11602
IPI:IPI00371012.4	IPI:IPI00371012.4	Minichromosome maintenance protein 7	81037	5.8337	329.228	8	63	7.5104	19.543	80	14	1	24.6268	0.01521	13.6175	1.1042	14446
IPI:IPI00214816.2	IPI:IPI00214816.2	Uncharacterized protein	19003	8.9213	329.027	3	15	7.9096	25.8993	20	3	0	26.0598	0.0129536	2.9971	0.057	7331
IPI:IPI00372125.3	IPI:IPI00372125.3	RCG26455 isoform CRA b	34554	6.0588	324.799	3	19	6.4516	2.4402	18	3	0	24.2237	0.0153652	12.8516	0.4444	14919
IPI:IPI00199609.1	IPI:IPI00199609.1	Insulin degrading enzyme	117635	6.1382	310.233	17	85	13.8371	5.5748	140	21	1	19.4675	0.0155082	19.8171	2.3327	2852
IPI:IPI00421523.3	IPI:IPI00421523.3	Isoform 1 of Echinoderm microtubule associated protein like 2	70666	5.833	258.709	2	45	4.6225	14.9067	21	4	0	20.8461	0.0140265	0	0	18284
IPI:IPI00200610.2	IPI:IPI00200610.2	Elongation factor G mitochondrial	83404	6.3563	239.855	3	58	4.7936	21.6111	40	8	0	25.4502	0.0126616	0	0	3144
IPI:IPI00202139.1	IPI:IPI00202139.1	Copper chaperone for superoxide dismutase	28871	5.7578	238.149	2	20	3.2847	18.1199	23	3	0	22.8941	0.0112996	0	0	3561
IPI:IPI00948770.1	IPI:IPI00948770.1	Uncharacterized protein	33375	4.3222	233.253	4	15	13.2911	15.9834	34	5	0	27.3701	0.0123392	5.8397	0.195	32730
IPI:IPI00198520.2	IPI:IPI00198520.2	cortactin isoform B	56907	4.9305	229.646	4	40	5.6974	13.3847	81	11	0	22.7142	0.0151993	14.2883	0.8136	2560
IPI:IPI00365286.3	IPI:IPI00365286.3	Vinculin	116542	5.7162	226.363	7	107	7.0356	15.6902	96	18	1	26.0964	0.0132859	18.5756	2.1662	12030
IPI:IPI00367431.2	IPI:IPI00367431.2	Uncharacterized protein	36264	5.9956	225.285	2	20	9.0343	21.6057	24	4	0	21.5839	0.0191117	3.4751	0.1261	13008
IPI:IPI00470254.4	IPI:IPI00470254.4	Ezrin	69347	5.7343	224.77	2	72	3.7543	16.1948	46	8	1	26.3466	0.0172986	0	0	19033
IPI:IPI00361888.3	IPI:IPI00361888.3	Polyubiquitin C	91031	8.8528	215.842	4	75	5.0617	8.3813	36	6	0	20.2695	0.0147196	33.5251	3.0537	10617
IPI:IPI00202154.1	IPI:IPI00202154.1	Inositol 3 phosphate synthase 1	60845	5.6418	211.082	2	38	4.3088	7.1448	27	6	0	22.2072	0.0144044	7.2709	0.4427	3566
IPI:IPI00203199.1	IPI:IPI00203199.1	Scavenger mRNA decapping enzyme DcpS	38690	6.0134	208.621	1	33	3.2738	16.8615	23	4	0	26.8726	0.0147226	6.1803	0.2393	3840
IPI:IPI00193573.3	IPI:IPI00193573.3	UDP glucose 4 epimerase	38200	7.6912	198.801	2	29	5.1873	4.0421	28	5	0	23.2299	0.0146522	9.1382	0.3493	1394
IPI:IPI00454367.3	IPI:IPI00454367.3	Lmna protein	50570	6.6619	184.123	3	48	8.371	11.599	53	9	0	23.8261	0.0134869	18.8071	0.9517	18651
IPI:IPI00959779.1	IPI:IPI00959779.1	Uncharacterized protein	88827	6.2908	172.492	2	75	3.2581	20.4143	69	12	0	27.0512	0.0143841	11.8134	1.05	38884
IPI:IPI00191505.3	IPI:IPI00191505.3	Proteasome subunit beta type 4	29209	5.5325	170.561	1	16	3.4091	8.729	22	3	0	19.7097	0.0110155	0	0	888
IPI:IPI00958188.1	IPI:IPI00958188.1	40S ribosomal protein S3a like	29888	10.1759	167.215	1	28	3.0303	22.3839	34	8	0	29.5583	0.0197143	9.9723	0.2983	37407
IPI:IPI00968420.1	IPI:IPI00968420.1	LRRGT00173	108410	9.8925	167.083	1	85	1.1815	16.57	43	9	0	25.097	0.0150115	0	0	39256
IPI:IPI00373184.2	IPI:IPI00373184.2	Fragile X mental retardation syndrome related protein 1	63907	5.9692	148.974	1	54	2.2887	8.1999	21	3	0	22.3869	0.0117045	5.8888	0.3766	15415
IPI:IPI00364904.2	IPI:IPI00364904.2	Kinesin 1 heavy chain	109462	6.013	135.987	2	96	2.8037	24.0887	83	13	0	26.5445	0.0149399	8.047	0.8814	11829
IPI:IPI00198405.4	IPI:IPI00198405.4	Arylsulfatase B	58921	6.1258	135.046	2	39	2.0833	5.4763	31	4	0	23.0169	0.0115267	0	0	2531
IPI:IPI00231927.11	IPI:IPI00231927.11	ADP ATP translocase 1	32968	10.1094	134.945	1	30	3.0201	17.1246	35	6	0	26.6712	0.0116788	3.7843	0.1248	8300
IPI:IPI00200928.1	IPI:IPI00200928.1	Isoform 1 of Endoplasmic reticulum aminopeptidase 1	106350	6.0542	128.113	3	64	4.086	20.3311	47	9	0	28.9291	0.0138758	4.1953	0.4465	3252
IPI:IPI00199980.1	IPI:IPI00199980.1	Proteasome subunit beta type 7	29908	7.9891	126.383	2	19	3.2491	18.7247	44	6	0	21.8492	0.0154034	30.5788	0.9151	2954
IPI:IPI00205076.1	IPI:IPI00205076.1	Lon protease homolog mitochondrial	105726	6.1459	126.057	3	87	1.6842	16.8528	75	15	0	23.2691	0.0138324	12.99	1.3742	4402
IPI:IPI00211615.7	IPI:IPI00211615.7	Serine threonine protein kinase PAK 2	57923	5.4348	122.114	1	43	3.2443	16.2351	30	5	0	24.8758	0.0228222	4.3227	0.2505	6490
IPI:IPI00561142.2	IPI:IPI00561142.2	Histidyl tRNA synthetase	57324	5.7557	111.591	1	43	1.7717	6.8935	51	8	0	21.1733	0.016466	13.7429	0.7883	21510
IPI:IPI00470317.5	IPI:IPI00470317.5	Elongation factor 1 gamma	50029	6.303	89.8249	1	37	1.373	17.1449	28	6	0	24.3782	0.0169644	8.6201	0.4315	19075
IPI:IPI00948503.1	IPI:IPI00948503.1	Uncharacterized protein	142565	5.87	85.4319	1	123	1.3428	23.6127	60	13	0	28.9125	0.0157001	3.9596	0.5649	32476
IPI:IPI00213579.3	IPI:IPI00213579.3	Tripeptidyl peptidase 2	138205	5.9194	65.3574	1	114	1.0408	27.1471	48	10	1	30.0097	0.0154211	4.424	0.6118	7021
IPI:IPI00358406.2	IPI:IPI00358406.2	Catenin Cadherin associated protein alpha 1 isoform CRA b	100173	5.824	63.7487	1	74	1.4317	16.5953	29	7	0	26.9105	0.0149482	5.9114	0.5925	9239
Injection 3
Accession	Entry	Description	mW (Da)	pI (pH)	PLGS Score	Peptides	Theoretical Peptides	Coverage (%)	Precursor RMS Mass Error (ppm)	Products	Digest Peptides	Modified Peptides	Products RMS Mass Error (ppm)	Products RMS RT Error (min)	Amount (fmol)	Amount (ngrams)	Protein ID
IPI:IPI00324741.3	IPI:IPI00324741.3	Protein disulfide isomerase A3	56587	5.8068	6242.23	74	53	62.7723	9.6269	723	35	0	14.1679	0.0113003	328.482	18.5998	8474
IPI:IPI00382226.1	IPI:IPI00382226.1	Ab2 162	144618	5.1541	5575.69	26	97	15.8015	11.7547	240	15	0	18.5895	0.0106471	68.081	9.8519	15793
IPI:IPI00679203.3	IPI:IPI00679203.3	Ferritin light chain 1	20735	5.9724	5566.04	18	16	61.7486	6.2841	209	8	0	16.2942	0.0102948	0	0	24306
IPI:IPI00198717.8	IPI:IPI00198717.8	Malate dehydrogenase cytoplasmic	36460	6.149	3680.63	36	29	48.503	12.2603	279	20	0	15.495	0.0121049	218.914	7.9867	2624
IPI:IPI00203088.4	IPI:IPI00203088.4	Uncharacterized protein	51186	6.2051	3524.18	20	28	33.8983	10.6525	183	14	1	15.4717	0.0110707	0	0	3804
IPI:IPI00230838.5	IPI:IPI00230838.5	ATP synthase subunit d mitochondrial	18751	6.1767	3456.6	10	11	51.5528	4.7668	125	7	0	17.7998	0.0119781	112.585	2.1125	7570
IPI:IPI00190559.3	IPI:IPI00190559.3	Ubiquitin conjugating enzyme E2 N	17112	6.1494	2712.18	12	13	49.3421	7.3723	110	8	0	16.5411	0.0134972	77.2302	1.3225	659
IPI:IPI00212523.1	IPI:IPI00212523.1	Protein DJ 1	19961	6.3618	2442.55	9	23	34.9206	5.7461	76	6	0	16.6398	0.0100042	22.3665	0.4468	6727
IPI:IPI00194404.5	IPI:IPI00194404.5	Nucleoside diphosphate kinase A	17181	5.9084	2374.62	11	16	50.6579	9.9482	84	7	0	11.5888	0.00981724	122.986	2.1145	1575
IPI:IPI00555262.1	IPI:IPI00555262.1	Park7 protein	22488	8.2064	2322.67	8	25	35.0467	16.5586	70	6	0	21.5162	0.0106245	98.1853	2.2095	20322
IPI:IPI00389571.6	IPI:IPI00389571.6	Keratin type II cytoskeletal 8	53985	5.6926	2035.77	45	42	52.1739	10.6103	385	27	0	15.6781	0.0115447	142.715	7.7093	16370
IPI:IPI00364262.4	IPI:IPI00364262.4	glycyl tRNA synthetase	81740	6.1146	2003.89	39	62	34.7527	8.5846	286	26	0	15.5595	0.0108485	97.9247	8.0095	11526
IPI:IPI00949766.1	IPI:IPI00949766.1	Ubiquitin carrier protein	16818	6.1419	1909.51	8	13	39.7351	6.1161	66	6	0	15.8268	0.010987	5.8076	0.0977	33705
IPI:IPI00231643.5	IPI:IPI00231643.5	Superoxide dismutase Cu Zn	15901	5.8806	1871.86	16	12	85.7143	9.2281	128	9	0	17.1702	0.0126665	170.633	2.7151	8113
IPI:IPI00200847.1	IPI:IPI00200847.1	T complex protein 1 subunit alpha	60321	5.7909	1621.36	27	46	36.5108	9.8256	221	18	0	16.8759	0.0121097	67.156	4.0535	3220
IPI:IPI00200041.4	IPI:IPI00200041.4	Phenazine biosynthesis like domain containing protein	31667	5.863	1552.36	14	21	38.8889	10.5377	104	10	0	17.7796	0.0103551	102.493	3.2477	2973
IPI:IPI00197568.2	IPI:IPI00197568.2	Rab GDP dissociation inhibitor beta	50504	5.8469	1504.17	35	43	47.8652	6.2459	236	22	0	17.7659	0.013168	0	0	2314
IPI:IPI00190377.2	IPI:IPI00190377.2	Transaldolase	37436	6.6425	1296.76	24	30	40.6528	7.3473	173	16	0	15.8499	0.0127386	63.1146	2.3643	610
IPI:IPI00190375.1	IPI:IPI00190375.1	LDLR chaperone MESD	25199	5.3328	1173.16	14	27	29.9107	9.4174	77	7	0	18.9711	0.0118215	75.4985	1.9037	609
IPI:IPI00958138.1	IPI:IPI00958138.1	keratin 8 like	53699	5.9108	1079.07	28	39	24.1736	10.4212	207	15	0	16.2367	0.0108523	0	0	37361
IPI:IPI00213684.1	IPI:IPI00213684.1	Tissue alpha L fucosidase	53452	5.7876	963.743	12	34	17.9654	7.0791	88	9	0	13.4708	0.0114405	47.3142	2.5307	7070
IPI:IPI00207184.1	IPI:IPI00207184.1	Endoplasmic reticulum resident protein 29	28556	6.2305	927.728	9	20	33.0769	11.3442	80	8	0	18.589	0.0131515	52.087	1.4884	5073
IPI:IPI00208265.1	IPI:IPI00208265.1	Serine threonine protein phosphatase PP1 alpha catalytic subunit	37487	5.8925	700.41	16	24	35.7576	11.7516	118	9	0	14.8487	0.00962058	35.9317	1.3479	5457
IPI:IPI00201699.3	IPI:IPI00201699.3	Transforming protein RhoA	21768	5.7296	696.533	10	16	24.3523	9.937	67	6	0	19.791	0.0110443	27.1076	0.5905	3465
IPI:IPI00208215.2	IPI:IPI00208215.2	Thioredoxin dependent peroxide reductase mitochondrial	28277	7.3228	685.231	1	20	4.6693	29.511	28	3	0	29.6993	0.0118805	33.0993	0.9366	5424
IPI:IPI00206664.1	IPI:IPI00206664.1	Isoform 1 of Low molecular weight phosphotyrosine protein phosphatase	18139	6.0758	677.122	4	14	31.6456	4.996	35	4	0	14.8246	0.0174049	47.9965	0.8712	4896
IPI:IPI00551702.2	IPI:IPI00551702.2	Dihydrolipoyllysine residue succinyltransferase component of 2 oxoglutarate dehydrogenase complex m	48894	8.896	673.727	11	33	17.1806	10.6765	56	7	0	16.2944	0.0116716	19.3573	0.9471	20042
IPI:IPI00464815.11	IPI:IPI00464815.11	Alpha enolase	47098	6.1377	634.984	17	31	32.9493	15.7792	141	17	0	21.2366	0.0141788	60.3865	2.8459	18975
IPI:IPI00557792.1	IPI:IPI00557792.1	Uncharacterized protein	14194	10.3553	633.328	6	15	25	11.6949	44	4	0	20.3613	0.0149436	38.1144	0.5413	20598
IPI:IPI00373410.4	IPI:IPI00373410.4	Uncharacterized protein	61324	6.4314	632.927	15	46	20.3358	7.0892	74	10	0	18.2929	0.0121679	17.1492	1.0523	15532
IPI:IPI00870112.1	IPI:IPI00870112.1	Dihydropyrimidinase related protein 2	62238	5.9229	619.703	23	43	37.0629	15.3131	147	17	0	19.3269	0.0117724	39.7023	2.4726	30527
IPI:IPI00948493.1	IPI:IPI00948493.1	Uncharacterized protein Fragment	22153	6.5292	610.832	11	17	33.3333	20.5482	44	6	0	15.7917	0.0124227	6.1368	0.136	32466
IPI:IPI00191737.6	IPI:IPI00191737.6	Serum albumin	68686	6.048	601.223	8	50	10.3618	14.6884	67	6	0	19.9556	0.0109281	88.6946	6.0961	943
IPI:IPI00205598.1	IPI:IPI00205598.1	GrpE protein homolog 1 mitochondrial	24281	8.5615	600.355	11	19	35.023	12.564	72	10	0	18.8219	0.0119269	40.1838	0.9763	4567
IPI:IPI00870220.2	IPI:IPI00870220.2	prefoldin 5	17315	5.9063	591.792	5	12	31.1688	21.5932	33	4	0	26.1473	0.0123984	9.6344	0.1669	30575
IPI:IPI00421600.8	IPI:IPI00421600.8	26S protease regulatory subunit 7	48544	5.4434	575.227	18	36	34.642	14.8818	116	16	0	20.5852	0.0149112	32.9546	1.6008	18311
IPI:IPI00201333.5	IPI:IPI00201333.5	Uncharacterized protein	106836	5.636	518.534	23	68	14.8305	6.0378	143	15	0	16.6936	0.012365	54.5722	5.834	3364
IPI:IPI00208209.1	IPI:IPI00208209.1	Peroxiredoxin 4	30988	6.1882	515.667	9	20	27.8388	24.9023	71	9	0	21.54	0.0121653	0	0	5421
IPI:IPI00369217.1	IPI:IPI00369217.1	Heat shock protein 75 kDa mitochondrial	80410	6.5826	497.773	20	68	26.4873	18.6378	146	18	0	19.435	0.0125767	29.0968	2.3412	13740
IPI:IPI00950710.1	IPI:IPI00950710.1	Uncharacterized protein Fragment	12574	4.9669	441.358	1	7	11.4754	3.5306	9	1	0	10.8414	0.0119384	11.6072	0.146	34632
IPI:IPI00476178.3	IPI:IPI00476178.3	Proteasome subunit alpha type 3	28401	5.1242	409.75	13	30	30.1961	8.2781	69	8	0	18.5938	0.0110246	50.3327	1.4304	19552
IPI:IPI00207947.6	IPI:IPI00207947.6	Leukotriene A4 hydrolase	69045	5.7651	406.913	13	54	19.9673	15.7592	80	13	0	24.0512	0.0136463	15.9356	1.101	5300
IPI:IPI00000000.0	IPI:IPI00000000.0	PYGM RABIT P00489 Glycogen phosphorylase muscle Oryctolagus cuniculus	97227	6.7941	388.258	18	76	18.7426	7.2934	139	16	0	17.4201	0.0124602	50	4.8645	0		156000
IPI:IPI00780700.2	IPI:IPI00780700.2	Tryptophanyl tRNA synthetase cytoplasmic	54108	6.0211	385.982	11	43	28.6902	9.3965	85	11	0	17.2426	0.0146455	26.4405	1.4316	28919
IPI:IPI00190240.1	IPI:IPI00190240.1	Ubiquitin 40S ribosomal protein S27a	17939	10.0274	361.856	5	10	27.5641	18.9531	31	5	0	22.1337	0.0135815	0	0	588
IPI:IPI00231637.5	IPI:IPI00231637.5	Glucose 6 phosphate 1 dehydrogenase	59337	5.935	340.078	18	54	31.6505	6.7705	119	16	0	21.0424	0.0112517	33.8342	2.0089	8107
IPI:IPI00231920.3	IPI:IPI00231920.3	profilin 2	16103	7.9905	290.264	5	17	26.1745	6.9312	42	5	0	17.5883	0.0117444	0	0	8297
IPI:IPI00191216.1	IPI:IPI00191216.1	Uncharacterized protein	44489	6.2595	278.597	3	18	10.1449	7.3492	31	4	1	16.3841	0.00948492	20.5266	0.9138	816
IPI:IPI00360075.2	IPI:IPI00360075.2	Leucine rich PPR motif containing protein mitochondrial	156553	6.1686	277.192	26	130	19.181	17.2733	196	30	1	21.2867	0.0123152	29.1024	4.559	9903
IPI:IPI00326888.4	IPI:IPI00326888.4	Secretogranin 1	77489	4.7842	268.181	7	72	5.7778	15.8791	69	5	0	17.0919	0.0106796	26.1924	2.0308	8696
IPI:IPI00421389.1	IPI:IPI00421389.1	Protein NDRG1	42926	5.7372	267.005	6	21	17.0051	9.0693	44	5	0	18.9803	0.0123608	27.8975	1.1983	18220
IPI:IPI00366218.3	IPI:IPI00366218.3	T complex protein 1 subunit beta	57422	5.9903	266.645	14	48	19.4393	9.1791	100	13	0	17.5474	0.0134371	29.9238	1.7194	12483
IPI:IPI00198720.1	IPI:IPI00198720.1	Isocitrate dehydrogenase NAD subunit alpha mitochondrial	39588	6.4902	238.155	5	31	12.8415	10.4829	41	5	0	18.3193	0.0158457	21.6518	0.8577	2626
IPI:IPI00203732.2	IPI:IPI00203732.2	Prefoldin subunit 2	16569	6.2034	231.213	3	19	22.0779	8.7864	33	4	0	25.3537	0.012932	13.0076	0.2157	4014
IPI:IPI00454475.1	IPI:IPI00454475.1	Keratin type II cytoskeletal 1b	57219	5.3276	216.264	4	44	4.4316	11.221	47	5	0	19.7092	0.0131268	0	0	18706
IPI:IPI00389916.2	IPI:IPI00389916.2	Uncharacterized protein	25595	6.102	187.775	2	17	3.8298	10.5132	25	3	0	19.8582	0.00751468	72.1416	1.8476	16443
IPI:IPI00199482.2	IPI:IPI00199482.2	RCG29014 isoform CRA a	25536	5.5529	179.424	4	18	17.4312	2.153	21	4	0	18.9591	0.0123542	5.7017	0.1457	2801
IPI:IPI00189991.1	IPI:IPI00189991.1	S adenosylmethionine synthase isoform type 2	43688	5.902	178.526	5	32	10.1266	28.4135	43	8	0	23.4626	0.0132315	9.7728	0.4272	533
IPI:IPI00202139.1	IPI:IPI00202139.1	Copper chaperone for superoxide dismutase	28871	5.7578	172.366	3	20	12.7737	5.5351	19	3	0	16.2455	0.0113037	0	0	3561
IPI:IPI00199609.1	IPI:IPI00199609.1	Insulin degrading enzyme	117635	6.1382	151.36	15	85	8.9303	12.7414	126	20	2	18.0496	0.0133034	18.0772	2.1279	2852
IPI:IPI00464805.2	IPI:IPI00464805.2	Poly RC binding protein 2	38555	6.3463	146.472	3	24	14.2466	2.981	22	3	0	17.9101	0.0126258	0	0	18969
IPI:IPI00203528.1	IPI:IPI00203528.1	Stomatin like protein 2	38390	8.9802	146.285	2	29	8.4986	12.0695	37	5	0	27.3181	0.015581	0	0	3950
IPI:IPI00215220.1	IPI:IPI00215220.1	Caspase 3	31471	5.8984	144.482	1	26	4.3321	12.6833	25	3	0	17.0874	0.0126767	15.8185	0.4982	7428
IPI:IPI00193279.1	IPI:IPI00193279.1	Ornithine aminotransferase mitochondrial	48302	6.5623	139.761	3	32	7.7449	10.8953	48	8	0	22.9803	0.0116387	21.0237	1.0161	1333
IPI:IPI00199421.1	IPI:IPI00199421.1	Translin associated protein X	32984	6.0948	136.787	2	27	8.2759	3.9105	28	5	0	21.4999	0.0164004	11.6878	0.3858	2781
IPI:IPI00364431.2	IPI:IPI00364431.2	succinyl CoA ligase ADP forming subunit beta mitochondrial	50274	7.6531	129.111	4	44	7.957	20.9082	30	7	0	23.0624	0.0148249	0	0	11602
IPI:IPI00203630.1	IPI:IPI00203630.1	Isoform 1 of Growth factor receptor bound protein 2	25190	5.857	125.95	2	20	8.7558	31.2882	22	4	0	26.9878	0.0140891	0	0	3980
IPI:IPI00210389.1	IPI:IPI00210389.1	Sec1 family domain containing protein 1	72217	6.0569	125.644	3	51	7.3783	5.7127	35	7	0	30.2247	0.0143883	0	0	6159
IPI:IPI00565591.3	IPI:IPI00565591.3	Uncharacterized protein	18951	7.8019	125.206	1	15	6.1798	5.089	9	2	0	25.7994	0.00901434	1.6759	0.0318	22731
IPI:IPI00205076.1	IPI:IPI00205076.1	Lon protease homolog mitochondrial	105726	6.1459	123.056	6	87	7.1579	16.5825	76	13	1	22.2326	0.0131493	14.5049	1.5345	4402
IPI:IPI00366535.3	IPI:IPI00366535.3	COP9 constitutive photomorphogenic homolog subunit 5	37554	6.087	120.555	2	23	6.5868	20.8399	25	5	0	28.1353	0.0115514	3.538	0.133	12633
IPI:IPI00372125.3	IPI:IPI00372125.3	RCG26455 isoform CRA b	34554	6.0588	117.269	2	19	6.4516	4.0509	10	2	0	16.519	0.0124617	15.6323	0.5405	14919
IPI:IPI00561142.2	IPI:IPI00561142.2	Histidyl tRNA synthetase	57324	5.7557	113.533	4	43	8.2677	18.4981	60	11	0	20.7341	0.0144154	13.3107	0.7635	21510
IPI:IPI00211733.1	IPI:IPI00211733.1	26S protease regulatory subunit 4	49153	5.799	113.443	5	40	9.5455	11.6718	46	9	0	20.9016	0.0142823	17.7483	0.8729	6522
IPI:IPI00191505.3	IPI:IPI00191505.3	Proteasome subunit beta type 4	29209	5.5325	112.005	1	16	3.4091	4.4467	24	3	0	15.2636	0.0133208	0	0	888
IPI:IPI00365286.3	IPI:IPI00365286.3	Vinculin	116542	5.7162	107.042	9	107	8.2552	3.9385	74	14	1	19.2032	0.0122322	14.88	1.7352	12030
IPI:IPI00454327.1	IPI:IPI00454327.1	LRRGT00139	45984	9.0125	104.996	3	35	3.423	19.9202	40	8	0	29.7508	0.0125993	4.1231	0.1897	18623
IPI:IPI00367431.2	IPI:IPI00367431.2	Uncharacterized protein	36264	5.9956	98.9605	1	20	3.1153	7.3396	14	3	0	20.8832	0.0138942	6.0462	0.2194	13008
IPI:IPI00817082.1	IPI:IPI00817082.1	Arsb protein Fragment	57749	8.5849	97.6024	4	40	7.6482	16.5304	28	6	0	18.4571	0.0127759	12.8374	0.7418	30013
IPI:IPI00198498.3	IPI:IPI00198498.3	Cortactin isoform C	52594	4.7994	94.2408	1	32	2.1231	15.8417	32	7	0	23.8718	0.0125955	7.4269	0.3908	2554
IPI:IPI00210090.3	IPI:IPI00210090.3	SP120	87693	5.8418	91.5825	6	53	6.015	27.6442	52	6	0	22.8008	0.0126674	15.3176	1.3441	6019
IPI:IPI00364904.2	IPI:IPI00364904.2	Kinesin 1 heavy chain	109462	6.013	79.1044	1	96	0.8307	13.3765	105	18	0	22.9037	0.0153837	13.0738	1.432	11829
IPI:IPI00201410.1	IPI:IPI00201410.1	Isoform 1 of Serine threonine protein phosphatase 2B catalytic subunit alpha isoform	58606	5.4778	76.6716	1	32	1.9194	5.5958	22	2	0	24.813	0.0087067	0	0	3384
IPI:IPI00948770.1	IPI:IPI00948770.1	Uncharacterized protein	33375	4.3222	73.3935	1	15	3.1646	19.4188	18	3	0	23.2242	0.0131683	5.8805	0.1964	32730
IPI:IPI00951853.1	IPI:IPI00951853.1	Uncharacterized protein	41459	4.6188	69.6593	1	37	4.9223	9.21	16	3	0	24.6107	0.0123989	4.2205	0.1751	35742
IPI:IPI00371012.4	IPI:IPI00371012.4	Minichromosome maintenance protein 7	81037	5.8337	61.6718	3	63	1.9471	5.0166	32	5	0	19.8615	0.0152619	13.5966	1.1025	14446
IPI:IPI00212314.5	IPI:IPI00212314.5	Moesin	67696	6.1155	61.1258	1	64	1.5598	20.3728	35	7	0	22.465	0.0145458	4.2112	0.2853	6673
IPI:IPI00960074.1	IPI:IPI00960074.1	rCG41429 like	69668	5.8489	60.2985	1	58	2.0934	20.1178	29	4	1	26.1519	0.0117819	5.8721	0.4093	39155

## Sheet: Fraction 7
Injection 1
Accession	Entry	Description	mW (Da)	pI (pH)	PLGS Score	Peptides	Theoretical Peptides	Coverage (%)	Precursor RMS Mass Error (ppm)	Products	Digest Peptides	Modified Peptides	Products RMS Mass Error (ppm)	Products RMS RT Error (min)	Amount (fmol)	Amount (ngrams)	Protein ID
IPI:IPI00464815.11	IPI:IPI00464815.11	Alpha enolase	47098	6.1377	49714.7	56	31	59.2166	8.6658	734	27	1	15.2421	0.0124499	302.214	14.2427	18975		233469
IPI:IPI00957678.1	IPI:IPI00957678.1	ribosomal protein S12 like	14491	6.3373	10548.4	11	18	67.4242	17.9165	89	7	0	19.1168	0.0110527	85.5084	1.24	36927
IPI:IPI00470317.5	IPI:IPI00470317.5	Elongation factor 1 gamma	50029	6.303	10068.3	53	37	40.7323	8.1356	450	21	0	14.4424	0.0110543	146.03	7.3104	19075
IPI:IPI00213013.1	IPI:IPI00213013.1	Stress induced phosphoprotein 1	62530	6.3858	8227.53	59	61	58.3794	12.6281	449	34	0	14.7825	0.0114873	144.52	9.0426	6861
IPI:IPI00391544.2	IPI:IPI00391544.2	Ester hydrolase C11orf54 homolog	34970	6.1608	7172.1	8	28	16.1905	5.0962	88	6	0	15.6491	0.0114802	74.9787	2.6237	16831
IPI:IPI00950005.1	IPI:IPI00950005.1	Uncharacterized protein Fragment	37328	5.4692	5956.11	13	21	19.8795	8.8466	123	7	0	14.1866	0.0116655	2.0214	0.0755	33938
IPI:IPI00201060.4	IPI:IPI00201060.4	Prelamin A C	74278	6.5473	5464.74	43	74	47.0677	17.3184	277	32	0	21.3892	0.0135011	67.5928	5.0238	3282
IPI:IPI00476295.7	IPI:IPI00476295.7	Adenosylhomocysteinase	47507	6.0639	4805.11	28	35	43.0556	7.8425	186	17	0	17.545	0.0118531	58.8274	2.7965	19600
IPI:IPI00372388.1	IPI:IPI00372388.1	T complex protein 1 subunit gamma	60608	6.2032	4727.95	41	49	53.945	16.0751	295	27	0	18.3508	0.0116472	68.0953	4.1298	15039
IPI:IPI00207184.1	IPI:IPI00207184.1	Endoplasmic reticulum resident protein 29	28556	6.2305	4625.09	14	20	19.6154	15.2401	81	5	0	15.2451	0.00991407	48.0773	1.3738	5073
IPI:IPI00361888.3	IPI:IPI00361888.3	Polyubiquitin C	91031	8.8528	4487.13	8	75	6.5432	19.7907	56	5	0	19.6275	0.0148408	18.4196	1.6778	10617
IPI:IPI00190240.1	IPI:IPI00190240.1	Ubiquitin 40S ribosomal protein S27a	17939	10.0274	4486.17	7	10	25.641	7.7538	53	4	0	17.2422	0.0146858	0	0	588
IPI:IPI00869806.1	IPI:IPI00869806.1	Alpha centractin	42586	6.1838	4071.67	17	31	38.5638	6.4292	153	11	0	15.9869	0.0124486	63.8428	2.7206	30425
IPI:IPI00327830.3	IPI:IPI00327830.3	Fatty acid binding protein epidermal	15049	6.9756	3399.97	11	13	44.4444	6.4412	84	5	0	16.9082	0.0119526	98.2654	1.4798	8812
IPI:IPI00191216.1	IPI:IPI00191216.1	Uncharacterized protein	44489	6.2595	3339.61	7	18	16.6667	7.0461	58	6	0	17.4834	0.0123327	31.8395	1.4174	816
IPI:IPI00387720.4	IPI:IPI00387720.4	Uncharacterized protein	43605	5.4426	3266.99	3	28	9.2545	6.0034	33	3	0	10.1983	0.0119495	6.3482	0.277	15927
IPI:IPI00197538.3	IPI:IPI00197538.3	Uncharacterized protein	32634	6.2477	3222.07	6	17	19.7917	6.2282	50	5	0	19.0142	0.0103615	1.0541	0.0344	2306
IPI:IPI00421395.1	IPI:IPI00421395.1	LRRGT00192	33803	9.0064	3074.89	9	24	13.8514	8.4503	65	4	0	18.8682	0.0116751	0	0	18224
IPI:IPI00371236.3	IPI:IPI00371236.3	Elongation factor Tu mitochondrial	49491	7.3229	3032.38	23	40	42.9204	6.5464	164	16	0	20.5143	0.013151	59.0284	2.9232	14552
IPI:IPI00231146.7	IPI:IPI00231146.7	Histidine triad nucleotide binding protein 1	13768	6.4102	2811.48	5	11	41.2698	15.2929	39	4	0	19.825	0.0149666	105.909	1.4591	7773
IPI:IPI00560533.3	IPI:IPI00560533.3	Hypoxanthine guanine phosphoribosyltransferase	24461	6.0696	2795.51	9	19	27.9817	4.7587	79	6	0	13.6507	0.00984701	37.2759	0.9124	21340
IPI:IPI00231737.5	IPI:IPI00231737.5	Aldose reductase	35774	6.2651	2762.74	21	24	44.6203	15.7563	137	13	0	17.0981	0.0105449	66.223	2.3706	8182
IPI:IPI00231963.5	IPI:IPI00231963.5	D dopachrome decarboxylase	13124	6.1146	2756.47	7	11	56.7797	5.9756	48	6	0	22.9353	0.0167371	21.9184	0.2879	8324
IPI:IPI00191748.3	IPI:IPI00191748.3	Proteasome subunit alpha type 1	29498	6.1487	2747.1	18	25	40.6844	6.9581	140	12	0	21.9963	0.0118287	47.5301	1.403	948
IPI:IPI00870112.1	IPI:IPI00870112.1	Dihydropyrimidinase related protein 2	62238	5.9229	2448.11	26	43	46.5035	6.5178	188	21	0	17.1963	0.0140837	45.2353	2.8171	30527
IPI:IPI00371270.1	IPI:IPI00371270.1	Proliferation associated 2G4 isoform CRA a	43629	6.4167	2390.95	24	32	46.1929	14.2422	168	15	0	17.5326	0.0124079	69.0811	3.0159	14567
IPI:IPI00190377.2	IPI:IPI00190377.2	Transaldolase	37436	6.6425	2283.41	23	30	35.6083	15.3786	135	16	1	13.8181	0.0121253	71.1224	2.6643	610
IPI:IPI00372854.5	IPI:IPI00372854.5	Uncharacterized protein	36846	6.3999	2226.07	11	22	22.8324	15.7572	96	6	0	20.9641	0.0105952	24.5306	0.9044	15252
IPI:IPI00362229.4	IPI:IPI00362229.4	ARP1 actin related protein 1 homolog B	42254	5.9542	2215.03	7	30	19.1489	20.5644	59	5	0	16.9347	0.00845509	2.5032	0.1058	10741
IPI:IPI00464805.2	IPI:IPI00464805.2	Poly RC binding protein 2	38555	6.3463	2192.75	8	24	35.8904	4.8318	79	7	1	20.8405	0.011522	36.6373	1.4135	18969
IPI:IPI00608171.1	IPI:IPI00608171.1	Pcbp2 protein	35324	8.0054	2122.62	6	23	32.2388	4.633	66	6	1	20.5325	0.0117811	0	0	24082
IPI:IPI00206224.1	IPI:IPI00206224.1	Aspartyl tRNA synthetase cytoplasmic	57090	5.9896	2045.21	26	46	36.7265	12.7701	157	18	0	20.0297	0.0140382	34.548	1.9736	4752
IPI:IPI00231767.5	IPI:IPI00231767.5	Triosephosphate isomerase	26831	6.9937	2004.34	4	21	21.2851	20.6548	33	4	0	24.4241	0.0126645	10.0034	0.2686	8199
IPI:IPI00339162.2	IPI:IPI00339162.2	rCG29914 like	31715	6.4836	1995.68	4	25	18.0272	15.2209	32	4	0	21.6685	0.0112978	0	0	8993
IPI:IPI00191501.1	IPI:IPI00191501.1	Proteasome subunit alpha type 6	27381	6.3613	1924.21	9	20	29.2683	21.9189	54	6	0	21.7441	0.0113737	43.285	1.186	886
IPI:IPI00876578.1	IPI:IPI00876578.1	Multiple inositol polyphosphate phosphatase 1	54554	6.4493	1725.62	7	37	19.7505	5.6664	48	7	0	20.6947	0.0103744	16.3485	0.8925	30850
IPI:IPI00201969.1	IPI:IPI00201969.1	Vesicle amine transport protein 1 homolog T californica isoform CRA a	43091	6.1659	1722.06	16	23	39.1089	5.2766	109	11	0	19.7065	0.0120773	38.8091	1.6734	3528
IPI:IPI00208038.1	IPI:IPI00208038.1	Eukaryotic translation initiation factor 3 subunit H	39880	6.1992	1688.96	6	28	13.3523	20.2442	61	5	0	19.8853	0.0119042	0	0	5332
IPI:IPI00204772.4	IPI:IPI00204772.4	Pre mRNA processing factor 19	57266	6.1404	1625.05	19	29	27.9159	10.6667	109	10	0	15.0912	0.012408	64.7192	3.7086	4314
IPI:IPI00421428.9	IPI:IPI00421428.9	Phosphoglycerate mutase 1	28813	6.7861	1575.95	11	20	40.9449	17.6626	104	11	0	20.2774	0.0115399	57.7731	1.6657	18251
IPI:IPI00215349.5	IPI:IPI00215349.5	WD repeat containing protein 1	66139	6.1479	1559.46	22	43	32.8383	7.4491	141	17	0	19.6912	0.0116525	58.1701	3.8498	7471
IPI:IPI00231786.5	IPI:IPI00231786.5	NADP dependent malic enzyme	63962	6.5004	1535.21	16	43	27.4476	16.8611	122	13	0	15.8678	0.0121194	28.9902	1.8555	8213
IPI:IPI00208917.4	IPI:IPI00208917.4	Alpha aminoadipic semialdehyde dehydrogenase	58711	7.7933	1500.11	12	36	26.3451	5.6146	104	11	0	16.5356	0.0118147	29.2703	1.7196	5621
IPI:IPI00370315.1	IPI:IPI00370315.1	Eukaryotic translation initiation factor 4H	27307	7.1977	1397.05	5	32	28.629	16.9329	40	6	0	20.5695	0.013026	32.9706	0.9009	14146
IPI:IPI00326888.4	IPI:IPI00326888.4	Secretogranin 1	77489	4.7842	1311.99	8	72	5.9259	22.1834	116	8	0	16.2005	0.00998843	61.4168	4.762	8696
IPI:IPI00656385.1	IPI:IPI00656385.1	Eukaryotic initiation factor 4A III	46811	6.2933	1311.83	17	48	32.8467	15.8237	85	12	0	20.9656	0.0119252	34.3683	1.6098	24262
IPI:IPI00214889.1	IPI:IPI00214889.1	Proteasome subunit beta type 3	22949	6.141	1266.3	3	14	25.3659	1.8269	23	3	1	20.5261	0.015578	13.9986	0.3215	7351
IPI:IPI00564206.1	IPI:IPI00564206.1	Adenosylhomocysteinase	46115	6.082	1259.21	6	35	15.9806	11.8023	45	5	0	19.0784	0.0111535	1.9269	0.0889	22351
IPI:IPI00000000.0	IPI:IPI00000000.0	PYGM RABIT P00489 Glycogen phosphorylase muscle Oryctolagus cuniculus	97227	6.7941	1222.85	20	76	25.7414	12.4729	159	23	0	21.2302	0.0123657	50	4.8645	0
IPI:IPI00765842.4	IPI:IPI00765842.4	Uncharacterized protein	53985	8.3156	1201.77	18	44	32.5773	7.1813	119	14	0	23.2263	0.0144297	23.1876	1.2526	25560
IPI:IPI00372826.3	IPI:IPI00372826.3	splicing factor arginine serine rich 3	19317	12.0414	1169.75	4	14	18.9024	14.3334	28	4	0	22.8951	0.0130287	0	0	15234
IPI:IPI00200213.1	IPI:IPI00200213.1	WW domain binding protein 2	28112	5.9094	1114.72	3	10	7.6336	2.3635	15	2	0	13.3207	0.010649	0	0	3018
IPI:IPI00208193.1	IPI:IPI00208193.1	Nucleic acid binding factor pRM10	33793	9.6495	1090.14	6	27	22.4832	13.5053	47	7	0	24.5599	0.0118732	0	0	5411
IPI:IPI00362072.2	IPI:IPI00362072.2	Actin related protein 2	44705	6.2957	1061.35	7	23	17.2589	12.419	48	6	0	15.1709	0.0112413	26.9718	1.2066	10679
IPI:IPI00780332.1	IPI:IPI00780332.1	phosphoglucomutase 1	61351	6.1214	1024.42	14	45	20.8185	7.3953	88	11	0	17.0271	0.0142506	29.7287	1.8251	28728
IPI:IPI00210264.3	IPI:IPI00210264.3	Glutathione S transferase omega 1	27650	6.2554	989.193	3	21	12.8631	3.7571	21	3	0	15.1994	0.00813133	0	0	6109
IPI:IPI00212268.1	IPI:IPI00212268.1	RuvB like 1	50182	5.9861	988.81	12	34	32.6754	13.0741	97	13	0	19.8128	0.0132085	19.7469	0.9916	6658
IPI:IPI00326561.3	IPI:IPI00326561.3	Delta 3 5 Delta 2 4 dienoyl CoA isomerase mitochondrial	36148	7.9958	966.737	15	31	33.3333	14.2925	103	14	1	19.3601	0.0135529	40.281	1.457	8662
IPI:IPI00948374.1	IPI:IPI00948374.1	35 kDa protein	34604	6.4222	870.748	7	24	7.5163	10.126	35	4	0	10.3874	0.00973417	0	0	32351
IPI:IPI00203214.6	IPI:IPI00203214.6	Elongation factor 2	95222	6.3926	864.542	23	69	21.0956	19.1428	139	22	1	21.7593	0.0143212	43.6145	4.1558	3846
IPI:IPI00471908.6	IPI:IPI00471908.6	Asparagine synthetase glutamine hydrolyzing	64205	5.9938	814.812	15	47	20.4991	9.2857	91	12	1	20.7973	0.0137207	30.5371	1.9619	19286
IPI:IPI00895591.1	IPI:IPI00895591.1	glycogen phosphorylase muscle form	97226	6.6671	811.155	16	76	20.3088	13.6009	121	19	0	22.1745	0.0127916	0	0	31124
IPI:IPI00365672.1	IPI:IPI00365672.1	Phospholipase D3	54364	6.0612	739.487	3	25	3.8934	28.2287	27	3	0	13.7829	0.00893271	34.8045	1.8933	12211
IPI:IPI00372857.1	IPI:IPI00372857.1	SAR1 homolog A	22384	6.2342	726.63	5	18	46.4646	17.7976	38	7	0	27.4498	0.0137874	6.2491	0.14	15254
IPI:IPI00215093.1	IPI:IPI00215093.1	2 oxoglutarate dehydrogenase mitochondrial	116221	6.2975	696.468	18	70	18.1818	12.6726	128	19	0	17.6645	0.0125131	29.8518	3.4716	7390
IPI:IPI00193568.3	IPI:IPI00193568.3	Isoform 4 of Dynamin 1 like protein	83167	6.6253	667.757	30	81	43.3155	12.5827	167	27	2	24.1429	0.0142971	0	0	1391
IPI:IPI00231148.8	IPI:IPI00231148.8	Glycerol 3 phosphate dehydrogenase NAD cytoplasmic	37428	6.1516	653.88	9	28	22.3496	10.6146	75	10	0	21.9071	0.0136085	25.2089	0.9441	7774
IPI:IPI00201444.1	IPI:IPI00201444.1	Dynein light chain 1 cytoplasmic	10359	7.2241	651.689	3	7	24.7191	12.7777	15	2	0	16.1681	0.00862269	30.7824	0.3191	3397
IPI:IPI00365946.3	IPI:IPI00365946.3	SAP domain containing ribonucleoprotein	23590	6.2893	605.612	3	16	13.3333	6.8278	23	4	0	24.2838	0.015194	13.5083	0.3189	12352
IPI:IPI00206172.2	IPI:IPI00206172.2	Isoform 1 of Mitogen activated protein kinase 3	43053	6.1425	576	6	32	23.1579	19.2375	55	10	0	19.8477	0.0128	16.6275	0.7163	4736
IPI:IPI00198717.8	IPI:IPI00198717.8	Malate dehydrogenase cytoplasmic	36460	6.149	553.546	6	29	11.976	19.9386	29	5	0	25.9935	0.0150883	21.2043	0.7736	2624
IPI:IPI00231038.4	IPI:IPI00231038.4	26S proteasome non ATPase regulatory subunit 9	24813	6.4367	526.163	6	21	23.8739	17.3583	45	6	0	20.234	0.0140833	54.7432	1.3592	7704
IPI:IPI00562360.2	IPI:IPI00562360.2	Uncharacterized protein Fragment	54647	6.6324	482.754	11	42	9.3496	9.3804	58	7	0	20.7556	0.0138944	8.208	0.4488	21842
IPI:IPI00366387.3	IPI:IPI00366387.3	U2 small nuclear ribonucleoprotein auxiliary factor U2AF 2	53483	9.3635	458.168	4	26	14.5263	8.7207	42	6	0	23.1892	0.0128398	0	0	12560
IPI:IPI00777683.2	IPI:IPI00777683.2	Uncharacterized protein	34889	6.8646	438.166	3	23	11.859	20.0112	39	6	0	22.1711	0.013154	14.5901	0.5094	27434
IPI:IPI00780700.2	IPI:IPI00780700.2	Tryptophanyl tRNA synthetase cytoplasmic	54108	6.0211	433.926	4	43	11.2266	6.5211	51	10	1	25.3887	0.0144778	0	0	28919
IPI:IPI00373289.1	IPI:IPI00373289.1	Coatomer subunit delta	57163	5.8147	404.054	12	40	20.1566	6.9822	78	11	0	19.2329	0.0121586	17.8016	1.0182	15470
IPI:IPI00366218.3	IPI:IPI00366218.3	T complex protein 1 subunit beta	57422	5.9903	388.568	13	48	29.3458	13.2137	92	15	1	27.2399	0.0152145	23.6211	1.3572	12483
IPI:IPI00392657.1	IPI:IPI00392657.1	Uncharacterized protein	47728	6.2924	386.387	3	39	7.483	17.6091	29	5	0	19.7458	0.0143543	0	0	17103
IPI:IPI00471530.2	IPI:IPI00471530.2	Isoform 1 of Cytosol aminopeptidase	56114	6.8439	381.709	3	42	8.8632	16.729	45	8	0	21.6049	0.0165614	0	0	19097
IPI:IPI00192545.2	IPI:IPI00192545.2	Protein preY mitochondrial	12644	9.6434	348.467	1	7	14.2857	1.8812	5	1	0	11.6198	0.0104166	1.7804	0.0225	1177
IPI:IPI00200659.1	IPI:IPI00200659.1	Succinate dehydrogenase ubiquinone flavoprotein subunit mitochondrial	71569	6.7513	338.099	12	47	19.3598	10.5971	78	10	2	23.3469	0.0131135	37.2388	2.6669	3158
IPI:IPI00454559.2	IPI:IPI00454559.2	Txnrd1 protein	62962	9.2124	317.755	7	42	15.5709	7.1192	52	8	1	24.8144	0.0122039	16.8422	1.0611	18746
IPI:IPI00655321.3	IPI:IPI00655321.3	Similar to Splicing factor U2AF 35 kDa subunit	27797	8.8881	310.387	2	18	13.3891	20.727	29	4	0	22.2442	0.0128671	17.9468	0.4992	24227
IPI:IPI00202549.1	IPI:IPI00202549.1	Isoform R type of Pyruvate kinase isozymes R L	62161	6.4678	308.521	6	46	9.9303	18.306	70	12	0	21.4154	0.0140744	19.088	1.1873	3683
IPI:IPI00200147.1	IPI:IPI00200147.1	60S acidic ribosomal protein P0	34193	5.8429	289.399	3	20	15.4574	9.5081	28	5	0	20.3486	0.0138623	7.0726	0.242	3009
IPI:IPI00208277.1	IPI:IPI00208277.1	28 kDa heat and acid stable phosphoprotein	20592	7.6351	288.4	4	16	24.3094	2.3303	26	6	0	17.807	0.0141008	6.6091	0.1362	5464
IPI:IPI00363719.3	IPI:IPI00363719.3	Heterogeneous nuclear ribonucleoprotein D like	35272	9.2858	279.197	5	24	13.354	10.0087	39	6	0	21.6427	0.0111874	18.863	0.6658	11253
IPI:IPI00948000.1	IPI:IPI00948000.1	Uncharacterized protein	30059	5.826	264.752	3	23	10.6464	11.8282	43	8	0	18.2235	0.0141315	14.7656	0.4441	31988
IPI:IPI00204899.3	IPI:IPI00204899.3	septin 7 isoform a	50547	8.7693	259.036	3	34	7.3394	10.0486	25	4	0	19.3801	0.0123524	12.2831	0.6213	4349
IPI:IPI00212314.5	IPI:IPI00212314.5	Moesin	67696	6.1155	256.565	5	64	6.4125	5.6558	38	7	0	18.8454	0.0123625	9.6732	0.6553	6673
IPI:IPI00187860.3	IPI:IPI00187860.3	Heterogeneous nuclear ribonucleoprotein C	34363	4.7203	255.334	2	35	6.3898	7.9351	17	3	0	14.7127	0.0129618	0	0	42
IPI:IPI00421326.3	IPI:IPI00421326.3	DnaJ homolog subfamily B member 11	40469	5.8813	227.721	1	27	2.7933	18.7102	36	4	0	18.428	0.0158443	12.7153	0.5149	18176
IPI:IPI00367451.1	IPI:IPI00367451.1	Pirin	32158	6.2311	226.365	2	23	7.5601	3.2517	17	3	0	15.9483	0.0109341	17.2156	0.554	13019
IPI:IPI00370714.1	IPI:IPI00370714.1	Uridine monophosphate synthetase isoform CRA a	52345	6.0311	219.909	3	49	8.5239	23.1678	37	7	1	28.3858	0.0164707	6.3155	0.3308	14326
IPI:IPI00767398.1	IPI:IPI00767398.1	regulator of nonsense transcripts 1 like	122565	6.2201	194.862	7	79	5.5705	16.9843	75	11	0	22.4171	0.013554	14.0046	1.7176	26131
IPI:IPI00372214.3	IPI:IPI00372214.3	GMP synthase glutamine hydrolyzing	76708	6.1857	194.507	4	67	5.9163	13.4576	53	9	0	20.1623	0.0113807	14.597	1.1204	14963
IPI:IPI00199465.1	IPI:IPI00199465.1	Glutaminase kidney isoform mitochondrial	73976	7.7536	174.83	2	53	4.1543	22.8477	41	6	1	25.8096	0.0146317	2.6988	0.1998	2793
IPI:IPI00373418.3	IPI:IPI00373418.3	lipoamide acyltransferase component of branched chain alpha keto acid dehydrogenase complex mitocho	53240	8.553	173.677	3	43	4.3568	3.9158	21	3	0	21.0142	0.0135303	3.6964	0.1969	15535
IPI:IPI00337099.2	IPI:IPI00337099.2	Acad9 protein	68799	7.576	164.671	2	52	3.36	15.8817	41	7	0	26.5963	0.0154599	12.0828	0.8318	8919
IPI:IPI00200920.1	IPI:IPI00200920.1	Far upstream element binding protein 2	74180	6.3924	162.145	4	48	5.8252	6.2031	43	7	0	21.4081	0.0131667	11.0167	0.8177	3249
IPI:IPI00382226.1	IPI:IPI00382226.1	Ab2 162	144618	5.1541	156.644	1	97	0.9924	9.9503	23	5	0	28.8457	0.0142115	7.8112	1.1303	15793
IPI:IPI00208644.1	IPI:IPI00208644.1	COP9 signalosome complex subunit 1	53394	6.4063	136.32	1	33	2.1231	27.9836	26	6	0	25.4664	0.0137398	2.6561	0.1419	5552
IPI:IPI00193827.3	IPI:IPI00193827.3	Nuclear pore complex protein Nup50	49786	6.3005	135.955	1	37	2.9979	6.0644	24	5	0	23.6394	0.0109879	6.2158	0.3097	1440
IPI:IPI00555259.4	IPI:IPI00555259.4	Matrin 3	94388	5.766	134.874	1	70	1.6568	23.3416	54	9	0	22.389	0.0163102	14.4611	1.3658	20319
IPI:IPI00373144.4	IPI:IPI00373144.4	Sorting nexin 5	46764	6.173	131.893	2	37	2.9703	21.6559	35	5	0	20.0535	0.0131363	10.3693	0.4852	15391
IPI:IPI00373233.4	IPI:IPI00373233.4	Atpase class I type 8B member 2	116791	6.0624	131.435	2	51	2.1719	19.8019	42	7	1	23.2107	0.0148653	5.3597	0.6263	15438
IPI:IPI00203753.1	IPI:IPI00203753.1	Paraspeckle component 1	58722	6.2347	131.232	2	37	1.7241	19.9613	27	6	1	19.8382	0.013985	4.6364	0.2724	4018
IPI:IPI00361693.1	IPI:IPI00361693.1	Twinfilin 1	40065	6.2032	125.957	1	36	5.4286	28.8488	26	5	0	29.6622	0.0148078	14.0063	0.5615	10541
IPI:IPI00360075.2	IPI:IPI00360075.2	Leucine rich PPR motif containing protein mitochondrial	156553	6.1686	117.614	4	130	2.5862	18.226	77	13	1	22.3104	0.0138988	17.833	2.7936	9903
IPI:IPI00951374.1	IPI:IPI00951374.1	Uncharacterized protein	108475	6.9382	108.502	2	72	1.4675	16.2189	61	12	0	22.8181	0.0144801	8.2941	0.9003	35275
IPI:IPI00949093.1	IPI:IPI00949093.1	Uncharacterized protein	129315	6.8223	75.6906	2	73	0.755	17.0185	37	8	0	28.7786	0.0172738	5.9218	0.7663	33046
IPI:IPI00767837.1	IPI:IPI00767837.1	Programmed cell death 6 interacting protein	96570	6.0969	63.4712	1	78	1.26	25.3335	29	7	0	23.5223	0.0181019	11.3446	1.0962	26302
IPI:IPI00203088.4	IPI:IPI00203088.4	Uncharacterized protein	51186	6.2051	63.1718	1	28	1.4831	8.7963	11	2	0	24.8407	0.0126296	5.66	0.2899	3804
Injection 2
Accession	Entry	Description	mW (Da)	pI (pH)	PLGS Score	Peptides	Theoretical Peptides	Coverage (%)	Precursor RMS Mass Error (ppm)	Products	Digest Peptides	Modified Peptides	Products RMS Mass Error (ppm)	Products RMS RT Error (min)	Amount (fmol)	Amount (ngrams)	Protein ID
IPI:IPI00464815.11	IPI:IPI00464815.11	Alpha enolase	47098	6.1377	42137.4	52	31	62.212	7.2915	697	27	1	15.5478	0.0122786	313.59	14.7789	18975
IPI:IPI00470317.5	IPI:IPI00470317.5	Elongation factor 1 gamma	50029	6.303	10326.2	50	37	44.1648	13.1482	412	20	0	15.6045	0.0109902	149.295	7.4738	19075
IPI:IPI00213013.1	IPI:IPI00213013.1	Stress induced phosphoprotein 1	62530	6.3858	8492.59	60	61	57.6427	12.7219	453	36	0	16.4465	0.0112304	148.482	9.2906	6861
IPI:IPI00421719.3	IPI:IPI00421719.3	40S ribosomal protein S12	14515	7.0181	6850.14	13	16	46.2121	9.7335	88	7	0	14.9054	0.0109283	0	0	18355
IPI:IPI00207184.1	IPI:IPI00207184.1	Endoplasmic reticulum resident protein 29	28556	6.2305	6683.92	17	20	23.4615	7.3908	122	6	0	11.5184	0.0111662	74.3253	2.1238	5073
IPI:IPI00391544.2	IPI:IPI00391544.2	Ester hydrolase C11orf54 homolog	34970	6.1608	6182.98	18	28	38.7302	12.9261	136	12	0	18.9698	0.0129257	81.3121	2.8454	16831
IPI:IPI00372388.1	IPI:IPI00372388.1	T complex protein 1 subunit gamma	60608	6.2032	5374.34	41	49	54.3119	12.4429	303	27	0	17.4757	0.0122233	63.6868	3.8624	15039
IPI:IPI00327830.3	IPI:IPI00327830.3	Fatty acid binding protein epidermal	15049	6.9756	5239.42	15	13	60	9.7751	101	8	0	16.6683	0.0108768	114.98	1.7315	8812
IPI:IPI00231737.5	IPI:IPI00231737.5	Aldose reductase	35774	6.2651	5118.51	22	24	54.1139	16.4013	161	15	0	17.4149	0.0120119	81.1116	2.9036	8182
IPI:IPI00454367.3	IPI:IPI00454367.3	Lmna protein	50570	6.6619	4385.67	17	48	40.724	17.748	188	14	0	20.0598	0.013195	0	0	18651
IPI:IPI00950005.1	IPI:IPI00950005.1	Uncharacterized protein Fragment	37328	5.4692	4349.26	12	21	20.7831	7.0215	106	7	0	17.9334	0.0115574	4.7538	0.1776	33938
IPI:IPI00869806.1	IPI:IPI00869806.1	Alpha centractin	42586	6.1838	3600.93	18	31	41.2234	10.3655	144	13	0	19.1057	0.0115218	73.4304	3.1292	30425
IPI:IPI00231146.7	IPI:IPI00231146.7	Histidine triad nucleotide binding protein 1	13768	6.4102	3559.89	6	11	42.0635	12.4143	34	4	0	17.7458	0.0150957	104.636	1.4416	7773
IPI:IPI00476295.7	IPI:IPI00476295.7	Adenosylhomocysteinase	47507	6.0639	3264.01	28	35	41.8981	7.0125	181	21	2	16.9498	0.0121205	60.1145	2.8577	19600
IPI:IPI00560533.3	IPI:IPI00560533.3	Hypoxanthine guanine phosphoribosyltransferase	24461	6.0696	3128.37	11	19	33.945	3.8429	95	7	0	14.8706	0.00968709	46.8816	1.1475	21340
IPI:IPI00421428.9	IPI:IPI00421428.9	Phosphoglycerate mutase 1	28813	6.7861	3127.74	11	20	43.7008	6.2963	99	8	0	17.6589	0.0107869	60.7522	1.7516	18251
IPI:IPI00371270.1	IPI:IPI00371270.1	Proliferation associated 2G4 isoform CRA a	43629	6.4167	2924.24	25	32	41.8782	8.1228	158	17	0	17.7803	0.0123759	75.1287	3.2799	14567
IPI:IPI00191216.1	IPI:IPI00191216.1	Uncharacterized protein	44489	6.2595	2750.59	9	18	16.1836	14.4842	49	6	0	14.7385	0.00928041	32.7567	1.4583	816
IPI:IPI00190240.1	IPI:IPI00190240.1	Ubiquitin 40S ribosomal protein S27a	17939	10.0274	2748.57	7	10	28.2051	7.975	51	4	0	17.7748	0.0138912	0	0	588
IPI:IPI00371236.3	IPI:IPI00371236.3	Elongation factor Tu mitochondrial	49491	7.3229	2722	24	40	41.8142	11.9806	166	16	0	19.6957	0.0130563	82.1007	4.0658	14552
IPI:IPI00190377.2	IPI:IPI00190377.2	Transaldolase	37436	6.6425	2633.37	27	30	46.8843	9.446	157	20	0	18.2362	0.0127834	69.4663	2.6022	610
IPI:IPI00421395.1	IPI:IPI00421395.1	LRRGT00192	33803	9.0064	2544.84	9	24	19.5946	15.2672	79	7	0	20.0855	0.0127299	0	0	18224
IPI:IPI00950715.1	IPI:IPI00950715.1	Uncharacterized protein	36971	9.5848	2505.75	5	20	9.8551	31.6011	29	5	0	24.5749	0.0106914	13.1217	0.4854	34637
IPI:IPI00464805.2	IPI:IPI00464805.2	Poly RC binding protein 2	38555	6.3463	2373.62	6	24	28.7671	6.5617	60	6	0	14.8661	0.0135691	0	0	18969
IPI:IPI00387720.4	IPI:IPI00387720.4	Uncharacterized protein	43605	5.4426	2303.23	5	28	21.0797	6.6395	47	5	1	19.4601	0.0143336	18.2149	0.7948	15927
IPI:IPI00191748.3	IPI:IPI00191748.3	Proteasome subunit alpha type 1	29498	6.1487	2062.51	20	25	49.4297	6.4517	130	14	0	20.4269	0.0117509	49.2786	1.4546	948
IPI:IPI00231963.5	IPI:IPI00231963.5	D dopachrome decarboxylase	13124	6.1146	2048.47	2	11	20.339	2.671	21	2	0	18.1565	0.020269	18.5029	0.243	8324
IPI:IPI00231786.5	IPI:IPI00231786.5	NADP dependent malic enzyme	63962	6.5004	1833	18	43	27.972	6.5353	130	14	2	17.9557	0.0120765	27.9838	1.791	8213
IPI:IPI00326888.4	IPI:IPI00326888.4	Secretogranin 1	77489	4.7842	1785.61	7	72	10.2222	16.1702	82	6	0	18.9868	0.0092676	63.0549	4.889	8696
IPI:IPI00206224.1	IPI:IPI00206224.1	Aspartyl tRNA synthetase cytoplasmic	57090	5.9896	1751.32	27	46	38.1238	7.0749	165	18	0	17.2178	0.0119301	36.9443	2.1105	4752
IPI:IPI00201969.1	IPI:IPI00201969.1	Vesicle amine transport protein 1 homolog T californica isoform CRA a	43091	6.1659	1744.41	18	23	44.5545	13.7686	108	13	0	19.766	0.0119665	39.4945	1.703	3528
IPI:IPI00204772.4	IPI:IPI00204772.4	Pre mRNA processing factor 19	57266	6.1404	1663.21	16	29	21.2237	11.2334	98	8	0	18.4544	0.0111812	67.5506	3.8708	4314
IPI:IPI00870112.1	IPI:IPI00870112.1	Dihydropyrimidinase related protein 2	62238	5.9229	1657.68	30	43	51.3986	16.8251	176	23	0	19.714	0.013959	28.9349	1.802	30527
IPI:IPI00362229.4	IPI:IPI00362229.4	ARP1 actin related protein 1 homolog B	42254	5.9542	1619.83	10	30	32.7128	16.4136	67	8	0	20.5351	0.00809191	6.2464	0.2641	10741
IPI:IPI00191501.1	IPI:IPI00191501.1	Proteasome subunit alpha type 6	27381	6.3613	1584.24	12	20	40.6504	14.1993	91	10	0	20.8374	0.0128419	45.3105	1.2415	886
IPI:IPI00372854.5	IPI:IPI00372854.5	Uncharacterized protein	36846	6.3999	1491.03	11	22	25.4335	7.3178	85	8	0	16.9473	0.0109069	29.3693	1.0828	15252
IPI:IPI00326561.3	IPI:IPI00326561.3	Delta 3 5 Delta 2 4 dienoyl CoA isomerase mitochondrial	36148	7.9958	1471.46	13	31	31.8043	6.7997	84	10	0	18.1727	0.0122905	32.4958	1.1754	8662
IPI:IPI00208917.4	IPI:IPI00208917.4	Alpha aminoadipic semialdehyde dehydrogenase	58711	7.7933	1275.04	17	36	33.0241	15.4581	132	17	1	22.3048	0.0134754	30.1388	1.7706	5621
IPI:IPI00208038.1	IPI:IPI00208038.1	Eukaryotic translation initiation factor 3 subunit H	39880	6.1992	1262.15	6	28	22.1591	25.6192	60	7	0	20.8311	0.0150689	25.652	1.0237	5332
IPI:IPI00471908.6	IPI:IPI00471908.6	Asparagine synthetase glutamine hydrolyzing	64205	5.9938	1259.87	18	47	30.303	11.2387	106	17	1	18.8041	0.0127685	27.0393	1.7372	19286
IPI:IPI00000000.0	IPI:IPI00000000.0	PYGM RABIT P00489 Glycogen phosphorylase muscle Oryctolagus cuniculus	97227	6.7941	1243.72	23	76	27.6394	9.7973	178	26	1	20.0118	0.0135378	50	4.8645	0
IPI:IPI00564206.1	IPI:IPI00564206.1	Adenosylhomocysteinase	46115	6.082	1227	6	35	15.0121	16.1656	61	8	1	22.6326	0.0126318	1.9959	0.0921	22351
IPI:IPI00765842.4	IPI:IPI00765842.4	Uncharacterized protein	53985	8.3156	1083.98	18	44	31.7526	13.7219	117	14	0	20.0069	0.0160193	31.9599	1.7265	25560
IPI:IPI00949013.1	IPI:IPI00949013.1	Dihydropyrimidinase related protein 1	62156	6.672	1075.03	11	42	15.7343	25.6638	88	11	0	20.8188	0.0137709	19.4146	1.2075	32969
IPI:IPI00215349.5	IPI:IPI00215349.5	WD repeat containing protein 1	66139	6.1479	1039.1	15	43	26.8977	8.5321	115	13	0	18.2174	0.0131775	58.7832	3.8904	7471
IPI:IPI00780332.1	IPI:IPI00780332.1	phosphoglucomutase 1	61351	6.1214	970.739	17	45	24.3772	16.2421	117	16	0	20.1855	0.0129252	29.7815	1.8283	28728
IPI:IPI00656385.1	IPI:IPI00656385.1	Eukaryotic initiation factor 4A III	46811	6.2933	950.253	7	48	9.7324	6.3895	55	7	0	16.4203	0.0122429	27.3698	1.282	24262
IPI:IPI00363719.3	IPI:IPI00363719.3	Heterogeneous nuclear ribonucleoprotein D like	35272	9.2858	900.478	7	24	29.5031	8.2654	38	6	0	18.8728	0.0110157	26.6244	0.9397	11253
IPI:IPI00876578.1	IPI:IPI00876578.1	Multiple inositol polyphosphate phosphatase 1	54554	6.4493	869.964	3	37	9.5634	8.9473	36	4	0	18.5414	0.0110937	9.729	0.5311	30850
IPI:IPI00193568.3	IPI:IPI00193568.3	Isoform 4 of Dynamin 1 like protein	83167	6.6253	858.414	24	81	27.5401	13.9995	125	17	0	21.4151	0.0123992	0	0	1391
IPI:IPI00208193.1	IPI:IPI00208193.1	Nucleic acid binding factor pRM10	33793	9.6495	855.298	3	27	11.745	25.8536	41	5	0	21.6645	0.0121251	0	0	5411
IPI:IPI00948374.1	IPI:IPI00948374.1	35 kDa protein	34604	6.4222	852.476	8	24	14.3791	18.2869	60	7	0	17.3143	0.0116175	0.8487	0.0294	32351
IPI:IPI00366416.2	IPI:IPI00366416.2	Uncharacterized protein	35411	9.473	814.682	8	22	11.3497	12.8488	67	8	0	22.2842	0.0117085	20.919	0.7413	12575
IPI:IPI00327144.7	IPI:IPI00327144.7	Cofilin 1	18520	8.2196	813.867	7	19	43.3735	16.9755	35	6	0	25.6263	0.0150538	21.2795	0.3944	8732
IPI:IPI00210264.3	IPI:IPI00210264.3	Glutathione S transferase omega 1	27650	6.2554	787.688	3	21	10.3734	9.1918	23	4	0	24.0304	0.0131493	20.4399	0.5656	6109
IPI:IPI00370315.1	IPI:IPI00370315.1	Eukaryotic translation initiation factor 4H	27307	7.1977	784.603	10	32	39.5161	12.245	56	9	0	16.3842	0.0136929	0	0	14146
IPI:IPI00563873.3	IPI:IPI00563873.3	Isoform 1 of Actin related protein 2 3 complex subunit 5 like protein	16999	6.3759	782.194	2	10	12.4183	5.4436	15	3	0	23.5181	0.0119591	0	0	22254
IPI:IPI00211225.1	IPI:IPI00211225.1	Long chain specific acyl CoA dehydrogenase mitochondrial	47842	7.6318	776.566	14	31	34.4186	7.8486	101	14	0	22.3796	0.0147973	22.5893	1.0814	6419
IPI:IPI00203214.6	IPI:IPI00203214.6	Elongation factor 2	95222	6.3926	732.798	17	69	16.2005	9.9559	103	16	0	21.516	0.0136847	30.7519	2.9302	3846
IPI:IPI00206172.2	IPI:IPI00206172.2	Isoform 1 of Mitogen activated protein kinase 3	43053	6.1425	731.813	3	32	10.7895	8.2213	24	4	0	23.058	0.0121282	0	0	4736
IPI:IPI00365672.1	IPI:IPI00365672.1	Phospholipase D3	54364	6.0612	675.504	7	25	15.7787	6.5374	53	6	0	20.304	0.0122507	33.6988	1.8332	12211
IPI:IPI00212268.1	IPI:IPI00212268.1	RuvB like 1	50182	5.9861	641.055	7	34	21.7105	9.4217	68	9	0	20.9942	0.01481	16.0068	0.8038	6658
IPI:IPI00215093.1	IPI:IPI00215093.1	2 oxoglutarate dehydrogenase mitochondrial	116221	6.2975	590.453	16	70	17.8886	5.9521	130	16	1	18.001	0.0127438	0	0	7390
IPI:IPI00361693.1	IPI:IPI00361693.1	Twinfilin 1	40065	6.2032	568.16	6	36	6	19.3435	52	6	0	16.5848	0.0091802	16.7827	0.6728	10541
IPI:IPI00389425.4	IPI:IPI00389425.4	Uncharacterized protein	26007	12.1626	555.366	2	14	13.7168	6.5713	23	3	0	25.2162	0.00939379	0	0	16334
IPI:IPI00198717.8	IPI:IPI00198717.8	Malate dehydrogenase cytoplasmic	36460	6.149	546.382	5	29	13.1737	7.8922	41	5	0	23.1319	0.0120933	42.237	1.5409	2624
IPI:IPI00231767.5	IPI:IPI00231767.5	Triosephosphate isomerase	26831	6.9937	531.922	1	21	6.0241	7.4682	9	1	0	16.0617	0.00897728	0	0	8199
IPI:IPI00464518.2	IPI:IPI00464518.2	Uncharacterized protein	61548	8.4672	503.381	4	36	6.6915	29.1544	23	4	0	23.7402	0.0207116	14.3327	0.8827	18808
IPI:IPI00829505.1	IPI:IPI00829505.1	Isoform 2 of Cytosol aminopeptidase	52725	6.1827	498.993	11	39	28.4836	17.0961	97	15	3	21.9124	0.0172144	19.3608	1.0215	30104
IPI:IPI00392657.1	IPI:IPI00392657.1	Uncharacterized protein	47728	6.2924	496.699	3	39	10.4308	17.0491	32	5	0	21.393	0.0128621	0	0	17103
IPI:IPI00373289.1	IPI:IPI00373289.1	Coatomer subunit delta	57163	5.8147	495.711	9	40	18.591	14.6031	87	13	1	22.3722	0.0143166	19.4938	1.115	15470
IPI:IPI00372214.3	IPI:IPI00372214.3	GMP synthase glutamine hydrolyzing	76708	6.1857	493.15	12	67	18.4704	14.1344	86	14	0	23.0373	0.0139589	15.6211	1.199	14963
IPI:IPI00208348.1	IPI:IPI00208348.1	Pyridoxal kinase	34885	6.3384	486.455	3	21	11.5385	24.6546	28	5	0	23.7963	0.015079	3.5184	0.1228	5494
IPI:IPI00212314.5	IPI:IPI00212314.5	Moesin	67696	6.1155	431.925	7	64	11.7851	24.9122	53	9	0	22.9508	0.0111507	25.7052	1.7412	6673
IPI:IPI00203690.5	IPI:IPI00203690.5	4 trimethylaminobutyraldehyde dehydrogenase	56432	6.9249	431.691	9	41	16.6987	13.4118	85	12	0	24.5875	0.0140729	16.335	0.9224	4001
IPI:IPI00767398.1	IPI:IPI00767398.1	regulator of nonsense transcripts 1 like	122565	6.2201	430.668	11	79	7.7269	11.1771	71	12	0	21.8093	0.0116712	18.5449	2.2744	26131
IPI:IPI00197271.1	IPI:IPI00197271.1	Uncharacterized protein	17697	11.3121	416.853	1	16	7.8947	1.231	7	1	0	17.4508	0.00776979	17.8177	0.3155	2236
IPI:IPI00200419.3	IPI:IPI00200419.3	Dihydrofolate reductase	21624	7.3046	387.091	1	19	5.3476	24.6182	18	4	0	24.667	0.0171673	8.4649	0.1832	3075
IPI:IPI00199600.1	IPI:IPI00199600.1	RCG55259 isoform CRA c	13701	7.1823	347.146	4	13	23.7288	32.313	29	4	0	29.4637	0.0119087	16.2694	0.2231	2847
IPI:IPI00366387.3	IPI:IPI00366387.3	U2 small nuclear ribonucleoprotein auxiliary factor U2AF 2	53483	9.3635	344.125	2	26	9.6842	3.0025	14	2	0	16.8807	0.0129717	0	0	12560
IPI:IPI00365946.3	IPI:IPI00365946.3	SAP domain containing ribonucleoprotein	23590	6.2893	316.67	4	16	12.8571	12.0767	32	6	0	23.1866	0.0117873	23.0709	0.5446	12352
IPI:IPI00199716.1	IPI:IPI00199716.1	Uncharacterized protein	86299	6.4894	315.153	4	54	7.1708	33.269	44	7	1	25.0165	0.012776	5.6758	0.4901	2881
IPI:IPI00947878.1	IPI:IPI00947878.1	Uncharacterized protein Fragment	47995	6.358	311.582	3	38	4.7733	26.9373	35	6	0	21.5315	0.0141708	0	0	31868
IPI:IPI00373418.3	IPI:IPI00373418.3	lipoamide acyltransferase component of branched chain alpha keto acid dehydrogenase complex mitocho	53240	8.553	309.324	5	43	9.9585	23.0721	36	8	0	27.529	0.0135468	15.7441	0.8387	15535
IPI:IPI00362072.2	IPI:IPI00362072.2	Actin related protein 2	44705	6.2957	308.747	3	23	5.5838	8.6127	41	6	0	20.4893	0.0108052	0	0	10679
IPI:IPI00231148.8	IPI:IPI00231148.8	Glycerol 3 phosphate dehydrogenase NAD cytoplasmic	37428	6.1516	305.89	4	28	9.7421	5.225	32	4	0	20.1658	0.0125647	10.3605	0.388	7774
IPI:IPI00373144.4	IPI:IPI00373144.4	Sorting nexin 5	46764	6.173	290.289	2	37	2.9703	8.5417	28	4	0	19.0515	0.0103733	7.2075	0.3373	15391
IPI:IPI00366218.3	IPI:IPI00366218.3	T complex protein 1 subunit beta	57422	5.9903	280.292	6	48	15.8879	6.3141	71	13	1	19.0438	0.0157648	19.2493	1.106	12483
IPI:IPI00189759.1	IPI:IPI00189759.1	NADH dehydrogenase ubiquinone 1 alpha subcomplex 10 like	40518	7.3065	278.417	1	25	3.0986	7.7021	20	4	0	24.4584	0.0133225	6.388	0.259	467
IPI:IPI00454559.2	IPI:IPI00454559.2	Txnrd1 protein	62962	9.2124	257.306	5	42	9.3426	20.1264	54	10	0	21.2056	0.013538	13.8895	0.8751	18746
IPI:IPI00361890.3	IPI:IPI00361890.3	Uridine phosphorylase 1 isoform CRA a	34091	6.2646	255.535	2	24	10.5769	6.986	33	5	0	21.6993	0.0121098	11.7475	0.4008	10618
IPI:IPI00202549.1	IPI:IPI00202549.1	Isoform R type of Pyruvate kinase isozymes R L	62161	6.4678	216.737	6	46	4.1812	25.7875	49	9	1	21.0893	0.0126072	8.7232	0.5426	3683
IPI:IPI00187860.3	IPI:IPI00187860.3	Heterogeneous nuclear ribonucleoprotein C	34363	4.7203	209.349	2	35	3.5144	12.2541	33	5	0	22.1044	0.012707	14.3188	0.4924	42
IPI:IPI00193827.3	IPI:IPI00193827.3	Nuclear pore complex protein Nup50	49786	6.3005	203.17	4	37	7.7088	20.0644	42	7	0	24.0235	0.0134782	6.2834	0.313	1440
IPI:IPI00198567.1	IPI:IPI00198567.1	LIM and SH3 domain protein 1	29951	6.6696	191.436	4	23	9.8859	9.6026	35	7	0	24.8335	0.012422	13.2665	0.3976	2578
IPI:IPI00199465.1	IPI:IPI00199465.1	Glutaminase kidney isoform mitochondrial	73976	7.7536	186.706	2	53	1.4837	26.2897	39	7	0	22.3159	0.015861	14.3614	1.0631	2793
IPI:IPI00373233.4	IPI:IPI00373233.4	Atpase class I type 8B member 2	116791	6.0624	171.573	2	51	2.1719	5.4424	27	3	0	19.0174	0.0111549	0	0	15438
IPI:IPI00200920.1	IPI:IPI00200920.1	Far upstream element binding protein 2	74180	6.3924	156.881	3	48	3.8835	22.3724	53	10	0	21.983	0.015851	10.7633	0.7989	3249
IPI:IPI00371012.4	IPI:IPI00371012.4	Minichromosome maintenance protein 7	81037	5.8337	142.555	1	63	2.6426	15.9921	46	10	0	23.5181	0.0181116	26.0454	2.112	14446
IPI:IPI00780700.2	IPI:IPI00780700.2	Tryptophanyl tRNA synthetase cytoplasmic	54108	6.0211	137.635	1	43	3.3264	39.5843	37	5	1	22.8792	0.0184596	0	0	28919
IPI:IPI00360075.2	IPI:IPI00360075.2	Leucine rich PPR motif containing protein mitochondrial	156553	6.1686	134.294	2	130	1.7241	18.591	96	21	0	28.6742	0.0165048	11.9229	1.8678	9903
IPI:IPI00192541.4	IPI:IPI00192541.4	AH receptor interacting protein	37575	6.0736	119.33	1	27	4.2424	30.0902	21	4	0	30.188	0.0119231	15.8595	0.5963	1176
IPI:IPI00371408.2	IPI:IPI00371408.2	Uncharacterized protein	94818	6.178	113.136	1	72	1.2034	21.7836	36	9	0	28.7191	0.0133324	0	0	14622
IPI:IPI00952461.4	IPI:IPI00952461.4	G protein signaling modulator 2	75401	6.3131	94.9735	3	56	1.4749	23.1035	37	5	0	26.4831	0.0180994	16.6147	1.2536	36334
IPI:IPI00198405.4	IPI:IPI00198405.4	Arylsulfatase B	58921	6.1258	77.3512	1	39	1.7045	19.9918	35	6	0	25.5213	0.0174096	2.5839	0.1523	2531
IPI:IPI00364812.4	IPI:IPI00364812.4	Uncharacterized protein Fragment	233469	4.8677	62.6458	1	227	0.6363	23.5743	97	18	0	29.1107	0.0177817	13.2574	3.0956	11781
Injection 3
Accession	Entry	Description	mW (Da)	pI (pH)	PLGS Score	Peptides	Theoretical Peptides	Coverage (%)	Precursor RMS Mass Error (ppm)	Products	Digest Peptides	Modified Peptides	Products RMS Mass Error (ppm)	Products RMS RT Error (min)	Amount (fmol)	Amount (ngrams)	Protein ID
IPI:IPI00464815.11	IPI:IPI00464815.11	Alpha enolase	47098	6.1377	46174.3	49	31	59.9078	9.8206	713	26	1	16.0702	0.0122688	331.362	15.6164	18975
IPI:IPI00421719.3	IPI:IPI00421719.3	40S ribosomal protein S12	14515	7.0181	11001.6	10	16	45.4545	6.9849	91	7	0	14.7353	0.0106744	78.02	1.1332	18355
IPI:IPI00470317.5	IPI:IPI00470317.5	Elongation factor 1 gamma	50029	6.303	9921.49	50	37	40.2746	8.8585	435	20	0	14.6567	0.0108976	158.404	7.9298	19075
IPI:IPI00213013.1	IPI:IPI00213013.1	Stress induced phosphoprotein 1	62530	6.3858	9593.77	57	61	58.3794	11.3316	485	36	1	16.3628	0.010663	154.991	9.6979	6861
IPI:IPI00391544.2	IPI:IPI00391544.2	Ester hydrolase C11orf54 homolog	34970	6.1608	8007.29	14	28	25.0794	7.7717	109	9	0	15.8205	0.00963474	82.0991	2.8729	16831
IPI:IPI00207184.1	IPI:IPI00207184.1	Endoplasmic reticulum resident protein 29	28556	6.2305	6779.76	19	20	30.7692	7.2065	126	9	0	13.1625	0.011544	80.7584	2.3077	5073
IPI:IPI00327830.3	IPI:IPI00327830.3	Fatty acid binding protein epidermal	15049	6.9756	6326.2	14	13	63.7037	8.3035	109	9	0	17.3603	0.00977145	122.654	1.8471	8812
IPI:IPI00950005.1	IPI:IPI00950005.1	Uncharacterized protein Fragment	37328	5.4692	5177.47	11	21	14.759	14.2311	103	6	0	14.5356	0.0107522	9.1763	0.3428	33938
IPI:IPI00421428.9	IPI:IPI00421428.9	Phosphoglycerate mutase 1	28813	6.7861	4983.85	17	20	47.6378	8.0676	149	11	0	18.9044	0.0104955	63.5878	1.8334	18251
IPI:IPI00372388.1	IPI:IPI00372388.1	T complex protein 1 subunit gamma	60608	6.2032	4722.38	39	49	55.5963	13.1151	280	28	0	18.0007	0.0119106	81.1361	4.9207	15039
IPI:IPI00201060.4	IPI:IPI00201060.4	Prelamin A C	74278	6.5473	4658.29	38	74	44.0602	15.0033	300	30	0	20.3838	0.0137923	65.3649	4.8582	3282
IPI:IPI00560533.3	IPI:IPI00560533.3	Hypoxanthine guanine phosphoribosyltransferase	24461	6.0696	4552.56	12	19	52.7523	4.6943	108	10	0	16.7192	0.00973382	47.6513	1.1664	21340
IPI:IPI00869806.1	IPI:IPI00869806.1	Alpha centractin	42586	6.1838	4253.54	16	31	41.2234	8.0803	139	12	0	16.9886	0.0116067	75.6186	3.2224	30425
IPI:IPI00421395.1	IPI:IPI00421395.1	LRRGT00192	33803	9.0064	3947.13	15	24	30.7432	16.7792	98	10	0	19.9902	0.0125321	39.3505	1.331	18224
IPI:IPI00231146.7	IPI:IPI00231146.7	Histidine triad nucleotide binding protein 1	13768	6.4102	3891.32	7	11	57.1429	4.584	61	5	0	16.779	0.0132363	118.322	1.6301	7773
IPI:IPI00231737.5	IPI:IPI00231737.5	Aldose reductase	35774	6.2651	3573.16	23	24	51.2658	7.6788	161	14	0	15.9623	0.0107285	77.9018	2.7887	8182
IPI:IPI00371270.1	IPI:IPI00371270.1	Proliferation associated 2G4 isoform CRA a	43629	6.4167	3312.64	25	32	42.3858	6.5857	177	14	0	18.1979	0.0127041	75.4048	3.2919	14567
IPI:IPI00190377.2	IPI:IPI00190377.2	Transaldolase	37436	6.6425	3075.9	24	30	41.8398	7.8654	153	17	1	16.2563	0.0106389	70.0018	2.6223	610
IPI:IPI00191216.1	IPI:IPI00191216.1	Uncharacterized protein	44489	6.2595	3069.81	9	18	21.4976	10.5154	70	8	0	19.2939	0.012738	31.2172	1.3897	816
IPI:IPI00476295.7	IPI:IPI00476295.7	Adenosylhomocysteinase	47507	6.0639	3052.2	21	35	45.8333	6.4965	165	17	0	16.4696	0.0101529	58.2466	2.7689	19600
IPI:IPI00191748.3	IPI:IPI00191748.3	Proteasome subunit alpha type 1	29498	6.1487	3014.84	23	25	52.8517	6.8059	130	14	0	17.9044	0.0112229	50.1972	1.4817	948
IPI:IPI00565837.1	IPI:IPI00565837.1	TAR DNA binding protein	32127	6.598	2649.45	7	16	22.807	10.32	52	6	0	18.7903	0.0108152	0	0	22812
IPI:IPI00464805.2	IPI:IPI00464805.2	Poly RC binding protein 2	38555	6.3463	2569.62	9	24	33.9726	5.9478	87	8	0	15.5251	0.0117277	0	0	18969
IPI:IPI00387720.4	IPI:IPI00387720.4	Uncharacterized protein	43605	5.4426	2315.67	3	28	11.3111	3.3702	38	3	0	14.2493	0.0125007	10.702	0.467	15927
IPI:IPI00191501.1	IPI:IPI00191501.1	Proteasome subunit alpha type 6	27381	6.3613	2262.9	14	20	39.8374	12.1156	79	9	0	18.4582	0.0118271	42.6424	1.1684	886
IPI:IPI00870112.1	IPI:IPI00870112.1	Dihydropyrimidinase related protein 2	62238	5.9229	2257.55	31	43	49.4755	11.6159	203	21	0	17.9204	0.0127556	49.7141	3.0961	30527
IPI:IPI00371236.3	IPI:IPI00371236.3	Elongation factor Tu mitochondrial	49491	7.3229	2202.09	27	40	50.6637	10.3874	175	19	0	19.4072	0.0122344	51.1721	2.5342	14552
IPI:IPI00206224.1	IPI:IPI00206224.1	Aspartyl tRNA synthetase cytoplasmic	57090	5.9896	2083.1	31	46	36.1277	15.0588	158	17	0	17.0338	0.012785	32.3677	1.849	4752
IPI:IPI00215349.5	IPI:IPI00215349.5	WD repeat containing protein 1	66139	6.1479	2063.91	25	43	45.5446	13.9112	168	20	0	20.6303	0.0132079	62.1594	4.1138	7471
IPI:IPI00372854.5	IPI:IPI00372854.5	Uncharacterized protein	36846	6.3999	2054.7	14	22	37.8613	6.6566	100	9	0	22.4632	0.0117707	30.8635	1.1379	15252
IPI:IPI00327144.7	IPI:IPI00327144.7	Cofilin 1	18520	8.2196	2032.75	9	19	43.9759	7.6707	58	8	0	15.541	0.0113386	37.9619	0.7035	8732
IPI:IPI00231963.5	IPI:IPI00231963.5	D dopachrome decarboxylase	13124	6.1146	1834.91	3	11	26.2712	3.3375	21	3	0	18.733	0.01539	14.6218	0.192	8324
IPI:IPI00208917.4	IPI:IPI00208917.4	Alpha aminoadipic semialdehyde dehydrogenase	58711	7.7933	1740.35	18	36	30.9833	10.3388	133	15	1	19.7147	0.0126377	30.3821	1.7849	5621
IPI:IPI00208193.1	IPI:IPI00208193.1	Nucleic acid binding factor pRM10	33793	9.6495	1678.44	6	27	21.8121	6.8741	47	6	0	19.0256	0.0110931	35.0278	1.1845	5411
IPI:IPI00212723.2	IPI:IPI00212723.2	heterogeneous nuclear ribonucleoprotein A B	30834	8.1394	1670.26	5	22	20	6.7959	43	5	0	19.7502	0.0103864	0	0	6789
IPI:IPI00204772.4	IPI:IPI00204772.4	Pre mRNA processing factor 19	57266	6.1404	1667.29	17	29	22.9445	18.6203	116	10	0	19.8844	0.0120815	70.5724	4.044	4314
IPI:IPI00000000.0	IPI:IPI00000000.0	PYGM RABIT P00489 Glycogen phosphorylase muscle Oryctolagus cuniculus	97227	6.7941	1599.37	27	76	30.9609	20.5007	171	28	2	21.0756	0.0148915	50	4.8645	0
IPI:IPI00208038.1	IPI:IPI00208038.1	Eukaryotic translation initiation factor 3 subunit H	39880	6.1992	1588.95	9	28	28.125	18.6905	83	8	1	22.4126	0.0153435	31.3765	1.2521	5332
IPI:IPI00367633.3	IPI:IPI00367633.3	hypothetical protein LOC365554	16840	10.255	1582.71	5	11	27.2727	16.0266	37	3	0	17.5005	0.0122888	7.11	0.1198	13082
IPI:IPI00326888.4	IPI:IPI00326888.4	Secretogranin 1	77489	4.7842	1518.38	6	72	4.7407	22.8319	100	5	0	16.6495	0.00802941	61.3936	4.7602	8696
IPI:IPI00781570.3	IPI:IPI00781570.3	Uncharacterized protein Fragment	21067	6.3959	1510.69	10	11	39.2473	6.1303	74	7	0	17.7998	0.00953969	3.1767	0.067	29348
IPI:IPI00765842.4	IPI:IPI00765842.4	Uncharacterized protein	53985	8.3156	1439.39	20	44	37.9381	17.1169	116	15	0	20.5744	0.0142253	29.5903	1.5985	25560
IPI:IPI00231786.5	IPI:IPI00231786.5	NADP dependent malic enzyme	63962	6.5004	1418.77	14	43	29.021	19.9359	105	12	0	19.5435	0.0118299	23.9355	1.5319	8213
IPI:IPI00471908.6	IPI:IPI00471908.6	Asparagine synthetase glutamine hydrolyzing	64205	5.9938	1408.39	25	47	34.0463	16.4857	145	21	1	21.201	0.0125205	32.4945	2.0877	19286
IPI:IPI00201969.1	IPI:IPI00201969.1	Vesicle amine transport protein 1 homolog T californica isoform CRA a	43091	6.1659	1335.09	14	23	40.5941	6.473	112	10	0	19.4267	0.0116435	40.7676	1.7578	3528
IPI:IPI00362229.4	IPI:IPI00362229.4	ARP1 actin related protein 1 homolog B	42254	5.9542	1233.56	10	30	27.9255	25.9102	70	7	0	16.2599	0.0119683	6.1239	0.2589	10741
IPI:IPI00564206.1	IPI:IPI00564206.1	Adenosylhomocysteinase	46115	6.082	1220.74	6	35	23.9709	21.9293	59	7	1	21.9214	0.0115983	11.2857	0.5208	22351
IPI:IPI00203214.6	IPI:IPI00203214.6	Elongation factor 2	95222	6.3926	1148.65	24	69	18.9977	9.6858	137	18	0	19.3106	0.0129996	25.7866	2.4571	3846
IPI:IPI00370315.1	IPI:IPI00370315.1	Eukaryotic translation initiation factor 4H	27307	7.1977	1116.72	8	32	30.6452	20.5497	47	9	0	23.7562	0.0145162	32.673	0.8928	14146
IPI:IPI00362072.2	IPI:IPI00362072.2	Actin related protein 2	44705	6.2957	1078.65	10	23	26.1421	9.9034	73	8	0	16.6041	0.0112027	0	0	10679
IPI:IPI00231767.5	IPI:IPI00231767.5	Triosephosphate isomerase	26831	6.9937	1073.16	6	21	21.6867	23.6823	38	4	0	18.3853	0.0110402	0	0	8199
IPI:IPI00895591.1	IPI:IPI00895591.1	glycogen phosphorylase muscle form	97226	6.6671	1061.74	17	76	22.5653	20.1707	126	21	1	22.6786	0.0138368	0	0	31124
IPI:IPI00656385.1	IPI:IPI00656385.1	Eukaryotic initiation factor 4A III	46811	6.2933	1026.62	16	48	25.5474	13.819	80	11	0	19.3238	0.0126382	40.7019	1.9065	24262
IPI:IPI00365672.1	IPI:IPI00365672.1	Phospholipase D3	54364	6.0612	1008.44	8	25	16.1885	17.2027	64	7	0	19.6898	0.0155795	50.635	2.7545	12211
IPI:IPI00373435.1	IPI:IPI00373435.1	Ragulator complex protein LAMTOR3	13571	7.3019	998.663	3	9	31.4516	9.529	23	2	0	18.7808	0.0135091	16.0782	0.2183	15545
IPI:IPI00948374.1	IPI:IPI00948374.1	35 kDa protein	34604	6.4222	996.164	8	24	7.5163	7.6869	45	3	0	8.2318	0.00881075	0	0	32351
IPI:IPI00210264.3	IPI:IPI00210264.3	Glutathione S transferase omega 1	27650	6.2554	991.806	6	21	27.8008	25.1463	45	8	0	23.7015	0.0154794	25.9489	0.718	6109
IPI:IPI00876578.1	IPI:IPI00876578.1	Multiple inositol polyphosphate phosphatase 1	54554	6.4493	974.01	8	37	24.5322	5.5591	51	8	0	19.2058	0.0120635	22.8198	1.2457	30850
IPI:IPI00372826.3	IPI:IPI00372826.3	splicing factor arginine serine rich 3	19317	12.0414	971.153	6	14	29.2683	7.385	41	6	0	19.3226	0.0153449	0	0	15234
IPI:IPI00231659.3	IPI:IPI00231659.3	Transmembrane emp24 domain containing protein 10	24841	5.9778	944.446	1	21	5.0228	7.3371	15	2	0	18.5819	0.0129324	16.4457	0.4088	8126
IPI:IPI00326561.3	IPI:IPI00326561.3	Delta 3 5 Delta 2 4 dienoyl CoA isomerase mitochondrial	36148	7.9958	942.813	16	31	33.3333	13.3734	75	10	0	18.1041	0.0114556	36.4552	1.3186	8662
IPI:IPI00211225.1	IPI:IPI00211225.1	Long chain specific acyl CoA dehydrogenase mitochondrial	47842	7.6318	922.398	9	31	29.5349	6.1214	60	10	0	17.3909	0.0133149	22.2118	1.0633	6419
IPI:IPI00193568.3	IPI:IPI00193568.3	Isoform 4 of Dynamin 1 like protein	83167	6.6253	910.18	15	81	20.7219	5.3224	122	13	0	17.9313	0.0118921	0	0	1391
IPI:IPI00231038.4	IPI:IPI00231038.4	26S proteasome non ATPase regulatory subunit 9	24813	6.4367	880.925	5	21	26.1261	7.2678	33	5	0	17.2191	0.0109458	50.6794	1.2583	7704
IPI:IPI00365946.3	IPI:IPI00365946.3	SAP domain containing ribonucleoprotein	23590	6.2893	861.173	6	16	24.2857	21.0899	37	7	1	23.8962	0.0133218	15.2454	0.3599	12352
IPI:IPI00212268.1	IPI:IPI00212268.1	RuvB like 1	50182	5.9861	847.394	8	34	22.3684	7.181	81	9	0	17.676	0.0125101	14.3932	0.7227	6658
IPI:IPI00780332.1	IPI:IPI00780332.1	phosphoglucomutase 1	61351	6.1214	830.019	16	45	29.7153	13.6121	113	17	0	19.9299	0.0140703	31.728	1.9478	28728
IPI:IPI00231148.8	IPI:IPI00231148.8	Glycerol 3 phosphate dehydrogenase NAD cytoplasmic	37428	6.1516	805.735	9	28	21.2034	8.2273	47	7	0	22.1973	0.0100983	22.9147	0.8582	7774
IPI:IPI00565591.3	IPI:IPI00565591.3	Uncharacterized protein	18951	7.8019	799.289	4	15	20.2247	16.0348	30	5	0	17.7692	0.0152141	11.6319	0.2206	22731
IPI:IPI00777884.1	IPI:IPI00777884.1	Uncharacterized protein	31738	5.8612	729.484	4	26	16.2544	7.3424	26	4	0	15.6823	0.010985	0	0	27527
IPI:IPI00366416.2	IPI:IPI00366416.2	Uncharacterized protein	35411	9.473	632.037	4	22	6.7485	4.8785	21	2	0	13.4309	0.00851984	20.1679	0.7146	12575
IPI:IPI00200213.1	IPI:IPI00200213.1	WW domain binding protein 2	28112	5.9094	631.502	4	10	7.6336	7.4028	22	3	0	18.0735	0.0133318	0	0	3018
IPI:IPI00203690.5	IPI:IPI00203690.5	4 trimethylaminobutyraldehyde dehydrogenase	56432	6.9249	625.27	8	41	14.9712	7.3128	48	7	0	17.2377	0.0114909	29.1367	1.6453	4001
IPI:IPI00189759.1	IPI:IPI00189759.1	NADH dehydrogenase ubiquinone 1 alpha subcomplex 10 like	40518	7.3065	610.197	7	25	24.507	19.391	51	8	0	25.0021	0.0111756	7.1289	0.289	467
IPI:IPI00372214.3	IPI:IPI00372214.3	GMP synthase glutamine hydrolyzing	76708	6.1857	588.13	8	67	15.0072	6.2188	55	9	0	21.3171	0.0128219	19.9963	1.5349	14963
IPI:IPI00197411.1	IPI:IPI00197411.1	Uncharacterized protein	34862	6.0244	586.237	3	20	11.838	21.6037	22	4	0	21.4581	0.0131714	0	0	2262
IPI:IPI00959769.1	IPI:IPI00959769.1	ferritin light chain 1 like	20862	5.9724	567.139	4	16	28.2609	2.4944	37	6	0	20.4188	0.0147029	0	0	38874
IPI:IPI00476033.2	IPI:IPI00476033.2	48 kDa protein	48309	9.0912	552.838	5	40	10.2326	20.9279	35	5	0	28.5877	0.0150929	17.553	0.8485	19497
IPI:IPI00373289.1	IPI:IPI00373289.1	Coatomer subunit delta	57163	5.8147	549.849	7	40	13.5029	15.3768	83	12	1	21.0184	0.0137676	17.2543	0.9869	15470
IPI:IPI00421326.3	IPI:IPI00421326.3	DnaJ homolog subfamily B member 11	40469	5.8813	530.187	4	27	14.8045	5.763	42	5	0	18.7421	0.0127861	22.759	0.9216	18176
IPI:IPI00208304.1	IPI:IPI00208304.1	Septin 2	41566	6.1393	522.199	7	29	23.5457	2.5047	47	7	0	24.9058	0.0126876	41.385	1.7213	5479
IPI:IPI00829505.1	IPI:IPI00829505.1	Isoform 2 of Cytosol aminopeptidase	52725	6.1827	511.812	11	39	31.1475	13.5196	89	15	1	26.4613	0.0161702	19.5996	1.0341	30104
IPI:IPI00373144.4	IPI:IPI00373144.4	Sorting nexin 5	46764	6.173	437.329	5	37	11.8812	29.5484	46	8	0	27.1553	0.0152454	6.1725	0.2888	15391
IPI:IPI00198717.8	IPI:IPI00198717.8	Malate dehydrogenase cytoplasmic	36460	6.149	413.025	3	29	8.6826	29.6799	33	7	0	28.9646	0.0135029	18.6247	0.6795	2624
IPI:IPI00206172.2	IPI:IPI00206172.2	Isoform 1 of Mitogen activated protein kinase 3	43053	6.1425	410.15	6	32	15.2632	21.631	46	9	0	21.9308	0.017108	15.0496	0.6483	4736
IPI:IPI00215093.1	IPI:IPI00215093.1	2 oxoglutarate dehydrogenase mitochondrial	116221	6.2975	406.149	14	70	13.8807	9.5477	123	20	0	20.3869	0.0136003	0	0	7390
IPI:IPI00817082.1	IPI:IPI00817082.1	Arsb protein Fragment	57749	8.5849	385.337	7	40	10.325	20.8777	56	7	0	23.8459	0.0140837	18.1553	1.0491	30013
IPI:IPI00655321.3	IPI:IPI00655321.3	Similar to Splicing factor U2AF 35 kDa subunit	27797	8.8881	362.653	5	18	20.9205	10.056	34	6	0	24.6312	0.0167533	34.8254	0.9687	24227
IPI:IPI00208348.1	IPI:IPI00208348.1	Pyridoxal kinase	34885	6.3384	345.188	6	21	17.3077	5.8683	29	4	1	18.3581	0.0131932	8.6289	0.3012	5494
IPI:IPI00366218.3	IPI:IPI00366218.3	T complex protein 1 subunit beta	57422	5.9903	329.544	8	48	13.6449	12.4625	60	10	0	24.7062	0.0137126	25.0515	1.4394	12483
IPI:IPI00212767.1	IPI:IPI00212767.1	Anionic trypsin 1	25942	4.517	326.448	1	7	8.1301	4.5084	14	1	0	10.6421	0.00942453	130.395	3.385	6798
IPI:IPI00231683.1	IPI:IPI00231683.1	Isoform L type of Pyruvate kinase isozymes R L	58756	6.1653	322.734	11	44	15.1013	17.5136	52	10	0	18.6046	0.0116714	13.3438	0.7845	8139
IPI:IPI00208277.1	IPI:IPI00208277.1	28 kDa heat and acid stable phosphoprotein	20592	7.6351	318.719	3	16	17.1271	3.9364	36	6	0	26.7866	0.014782	7.8931	0.1626	5464
IPI:IPI00209095.2	IPI:IPI00209095.2	phosphoribosyl pyrophosphate synthase associated protein 1	42475	8.3546	284.515	2	31	6.4935	21.6066	25	6	0	26.9885	0.0149653	3.1329	0.1332	5684
IPI:IPI00373282.6	IPI:IPI00373282.6	Adenosylhomocysteinase	66567	7.0497	279.842	4	44	3.752	14.9273	35	7	0	27.7795	0.0134883	11.3719	0.7562	15466
IPI:IPI00366387.3	IPI:IPI00366387.3	U2 small nuclear ribonucleoprotein auxiliary factor U2AF 2	53483	9.3635	276.646	2	26	9.6842	21.0858	22	4	0	26.0943	0.0115885	0	0	12560
IPI:IPI00212314.5	IPI:IPI00212314.5	Moesin	67696	6.1155	266.928	5	64	9.1854	2.9739	49	8	1	20.9504	0.0147423	15.9948	1.0835	6673
IPI:IPI00200659.1	IPI:IPI00200659.1	Succinate dehydrogenase ubiquinone flavoprotein subunit mitochondrial	71569	6.7513	264.891	5	47	10.061	9.9137	60	9	0	23.3641	0.0132896	23.2953	1.6683	3158
IPI:IPI00392657.1	IPI:IPI00392657.1	Uncharacterized protein	47728	6.2924	252.995	3	39	10.4308	28.3248	37	6	0	23.896	0.0128582	0	0	17103
IPI:IPI00369635.3	IPI:IPI00369635.3	Radixin	68501	5.8804	244.105	5	60	10.1201	5.2271	54	8	0	26.0064	0.012821	6.9073	0.4735	13920
IPI:IPI00361693.1	IPI:IPI00361693.1	Twinfilin 1	40065	6.2032	233.576	6	36	10.5714	18.9317	57	6	0	20.803	0.0118584	16.9245	0.6785	10541
IPI:IPI00392676.4	IPI:IPI00392676.4	Biliverdin reductase B Flavin reductase NADPH Predicted isoform CRA b	22080	6.3195	219.136	2	13	7.767	11.9171	21	4	0	18.7858	0.0160853	9.9713	0.2203	17109
IPI:IPI00193827.3	IPI:IPI00193827.3	Nuclear pore complex protein Nup50	49786	6.3005	199.331	3	37	7.0664	7.5209	38	8	0	26.8733	0.0171425	6.4703	0.3223	1440
IPI:IPI00464695.1	IPI:IPI00464695.1	LIM and cysteine rich domains 1	41058	7.9199	192.487	1	33	5.2055	20.3738	30	6	0	32.27	0.0111304	13.299	0.5464	18903
IPI:IPI00199600.1	IPI:IPI00199600.1	RCG55259 isoform CRA c	13701	7.1823	183.003	1	13	14.4068	19.4557	16	2	0	27.2004	0.0108493	24.8058	0.3401	2847
IPI:IPI00767398.1	IPI:IPI00767398.1	regulator of nonsense transcripts 1 like	122565	6.2201	180.6	5	79	4.6721	23.4542	68	11	0	24.8763	0.0145824	16.9232	2.0755	26131
IPI:IPI00558434.2	IPI:IPI00558434.2	coiled coil domain containing 121 like isoform 1	51973	10.4372	176.499	2	43	1.5284	24.7526	33	5	0	24.2469	0.0132425	14.0567	0.731	20786
IPI:IPI00373233.4	IPI:IPI00373233.4	Atpase class I type 8B member 2	116791	6.0624	173.906	3	51	3.5294	24.4918	36	6	0	25.2295	0.0146237	7.0591	0.8249	15438
IPI:IPI00187860.3	IPI:IPI00187860.3	Heterogeneous nuclear ribonucleoprotein C	34363	4.7203	170.313	1	35	3.5144	19.4385	34	6	0	25.4945	0.0151235	10.3391	0.3555	42
IPI:IPI00367451.1	IPI:IPI00367451.1	Pirin	32158	6.2311	153.671	2	23	7.5601	17.8528	25	5	0	31.4312	0.0128631	18.7617	0.6037	13019
IPI:IPI00361890.3	IPI:IPI00361890.3	Uridine phosphorylase 1 isoform CRA a	34091	6.2646	150.797	1	24	3.2051	21.393	17	4	0	20.3842	0.0104659	8.6514	0.2951	10618
IPI:IPI00193716.1	IPI:IPI00193716.1	Isovaleryl CoA dehydrogenase mitochondrial	46405	7.8415	141.559	3	31	6.3679	6.6237	17	3	0	17.4757	0.0123383	9.5199	0.4421	1418
IPI:IPI00212969.3	IPI:IPI00212969.3	Isoform B0b of Heterogeneous nuclear ribonucleoproteins A2 B1	33938	9.3005	129.066	2	28	4.1534	7.3211	24	3	1	18.228	0.0100554	0	0	6850
IPI:IPI00476105.4	IPI:IPI00476105.4	Uncharacterized protein Fragment	94158	8.9755	127.15	1	53	1.0613	22.0467	25	6	0	31.4383	0.0127777	9.4299	0.8885	19523
IPI:IPI00370714.1	IPI:IPI00370714.1	Uridine monophosphate synthetase isoform CRA a	52345	6.0311	116.611	1	49	2.079	6.3964	36	6	1	23.4678	0.0127754	7.3311	0.384	14326
IPI:IPI00464518.2	IPI:IPI00464518.2	Uncharacterized protein	61548	8.4672	104.026	3	36	3.5316	9.406	19	4	0	22.37	0.0148658	23.2444	1.4316	18808
IPI:IPI00199716.1	IPI:IPI00199716.1	Uncharacterized protein	86299	6.4894	102.939	1	54	1.6949	8.6052	28	6	1	23.2199	0.0135733	2.4237	0.2093	2881
IPI:IPI00555259.4	IPI:IPI00555259.4	Matrin 3	94388	5.766	100.164	1	70	1.6568	14.4086	44	8	0	24.5439	0.0165275	3.2364	0.3057	20319
IPI:IPI00515833.1	IPI:IPI00515833.1	Isoform 2 of Protein transport protein Sec31A	116805	7.2301	98.4909	2	72	2.1556	10.8396	43	9	0	26.094	0.0142872	7.2664	0.8493	19959
IPI:IPI00896149.1	IPI:IPI00896149.1	Lrch4 protein	73892	7.0746	82.8809	1	48	1.312	24.4885	25	7	0	19.5769	0.0171616	2.6738	0.1977	31155
IPI:IPI00205542.1	IPI:IPI00205542.1	Uncharacterized protein	90345	6.6379	77.8725	1	62	2.2619	30.6698	14	2	0	23.8274	0.0136336	4.3165	0.3902	4545
IPI:IPI00365987.4	IPI:IPI00365987.4	Uncharacterized protein	139928	6.9501	66.7717	1	105	1.0586	26.1471	35	8	0	25.3134	0.0160939	22.5771	3.1612	12378

## Sheet: Fraction 8
Injection 1
Accession	Entry	Description	mW (Da)	pI (pH)	PLGS Score	Peptides	Theoretical Peptides	Coverage (%)	Precursor RMS Mass Error (ppm)	Products	Digest Peptides	Modified Peptides	Products RMS Mass Error (ppm)	Products RMS RT Error (min)	Amount (fmol)	Amount (ngrams)	Protein ID
IPI:IPI00190240.1	IPI:IPI00190240.1	Ubiquitin 40S ribosomal protein S27a	17939	10.0274	14700.5	19	10	46.1538	5.5895	179	9	0	12.8861	0.0145468	309.076	5.5482	588
IPI:IPI00325189.4	IPI:IPI00325189.4	Nucleoside diphosphate kinase B	17271	7.3176	9637.32	26	14	54.6053	6.4895	261	9	0	12.7701	0.00901724	234.477	4.0525	8520
IPI:IPI00421428.9	IPI:IPI00421428.9	Phosphoglycerate mutase 1	28813	6.7861	7724.23	32	20	62.9921	10.9708	349	16	0	16.4133	0.01149	130.357	3.7584	18251
IPI:IPI00324633.2	IPI:IPI00324633.2	Glutamate dehydrogenase 1 mitochondrial	61377	7.9801	5474.12	46	44	42.8315	9.9528	321	22	0	14.7605	0.0118014	83.5445	5.131	8464
IPI:IPI00203214.6	IPI:IPI00203214.6	Elongation factor 2	95222	6.3926	3659.91	94	69	45.1049	9.9125	823	41	0	15.0663	0.0120328	173.913	16.5712	3846
IPI:IPI00781570.3	IPI:IPI00781570.3	Uncharacterized protein Fragment	21067	6.3959	2685.16	13	11	33.3333	14.7404	124	6	0	15.5645	0.00961641	0	0	29348
IPI:IPI00339162.2	IPI:IPI00339162.2	rCG29914 like	31715	6.4836	2515.39	16	25	52.7211	11.6384	123	12	0	13.6366	0.0117278	41.8666	1.3287	8993
IPI:IPI00327830.3	IPI:IPI00327830.3	Fatty acid binding protein epidermal	15049	6.9756	1705.7	9	13	53.3333	9.9607	56	6	0	17.7145	0.0122646	34.7922	0.524	8812
IPI:IPI00213613.2	IPI:IPI00213613.2	Uncharacterized protein	71958	8.8702	1619.7	34	72	40.7813	6.8907	284	27	0	18.9906	0.0126589	0	0	7039
IPI:IPI00213013.1	IPI:IPI00213013.1	Stress induced phosphoprotein 1	62530	6.3858	1572.88	38	61	53.7753	13.0428	280	29	0	17.097	0.0107025	47.387	2.965	6861
IPI:IPI00200419.3	IPI:IPI00200419.3	Dihydrofolate reductase	21624	7.3046	1451.13	11	19	36.3636	16.4474	87	7	0	18.407	0.0120773	32.6867	0.7073	3075
IPI:IPI00000000.0	IPI:IPI00000000.0	PYGM RABIT P00489 Glycogen phosphorylase muscle Oryctolagus cuniculus	97227	6.7941	1381.82	38	76	41.7556	11.7195	297	32	0	16.3458	0.0119874	50	4.8645	0
IPI:IPI00196316.1	IPI:IPI00196316.1	Eukaryotic translation initiation factor 1B Predicted isoform CRA b	12815	7.2515	1213.47	3	9	27.4336	14.8928	29	2	0	11.0505	0.0213027	8.8126	0.113	1993
IPI:IPI00903436.1	IPI:IPI00903436.1	6 phosphogluconate dehydrogenase decarboxylating	53202	6.6028	1049.39	19	36	35.6108	7.3745	128	15	0	14.498	0.0102316	39.7381	2.1155	31250
IPI:IPI00208181.1	IPI:IPI00208181.1	Galectin 2	14723	7.4114	995.908	13	12	57.6923	6.0056	100	6	0	17.4759	0.0121509	38.0535	0.5606	5402
IPI:IPI00214665.2	IPI:IPI00214665.2	ATP citrate synthase isoform 1	120703	7.121	982.383	45	92	36.2398	6.905	322	34	0	18.4305	0.0120376	0	0	7298
IPI:IPI00367437.8	IPI:IPI00367437.8	putative RNA binding protein 3	16972	8.8896	933.614	9	13	32.6923	12.0942	53	5	0	17.6606	0.0089334	32.5287	0.5524	13011
IPI:IPI00201964.4	IPI:IPI00201964.4	Uncharacterized protein	64301	7.6838	926.802	18	36	34.2857	17.0405	133	14	0	17.6588	0.00951856	35.4547	2.2812	3526
IPI:IPI00882480.2	IPI:IPI00882480.2	poly rC binding protein 1 like	55046	9.7126	917.006	12	37	31.9688	4.1582	111	11	0	21.1747	0.0143573	47.3311	2.607	30972
IPI:IPI00895591.1	IPI:IPI00895591.1	glycogen phosphorylase muscle form	97226	6.6671	910.15	33	76	36.5796	12.6081	245	28	0	17.6533	0.0131197	0.5155	0.0501	31124
IPI:IPI00382191.1	IPI:IPI00382191.1	6 phosphogluconate dehydrogenase decarboxylating	120446	4.6699	904.325	18	70	13.8659	15.3685	125	15	0	14.7514	0.0106003	0	0	15765
IPI:IPI00212969.3	IPI:IPI00212969.3	Isoform B0b of Heterogeneous nuclear ribonucleoproteins A2 B1	33938	9.3005	821.376	11	28	26.5176	4.9289	110	9	0	15.6253	0.0102354	0	0	6850
IPI:IPI00194045.1	IPI:IPI00194045.1	Isocitrate dehydrogenase NADP cytoplasmic	46704	6.566	708.93	19	35	37.4396	13.4545	119	15	0	19.1771	0.0124282	23.3811	1.0927	1489
IPI:IPI00365212.4	IPI:IPI00365212.4	Ribose phosphate pyrophosphokinase 1	34811	6.5387	703.214	17	22	38.6792	11.9241	119	10	0	19.4737	0.0139708	31.7411	1.1057	11983
IPI:IPI00231303.4	IPI:IPI00231303.4	ribose phosphate pyrophosphokinase I like	34783	6.5387	672.965	16	22	38.6792	12.9731	117	10	0	20.7384	0.0139324	2.3318	0.0812	7885
IPI:IPI00212796.3	IPI:IPI00212796.3	GTP binding nuclear protein Ran	24407	7.312	652.642	7	17	35.1852	5.493	51	7	0	18.4731	0.0119821	26.8836	0.6566	6810
IPI:IPI00188111.1	IPI:IPI00188111.1	Chaperonin subunit 6a	57980	6.6606	624.765	22	42	25.4237	3.4096	149	14	0	14.638	0.0135047	31.3302	1.8177	98
IPI:IPI00366785.5	IPI:IPI00366785.5	Tyrosyl tRNA synthetase cytoplasmic	62986	8.5977	569.779	26	55	35.9929	14.0746	172	22	0	19.0232	0.0131654	22.9085	1.4438	12750
IPI:IPI00200920.1	IPI:IPI00200920.1	Far upstream element binding protein 2	74180	6.3924	558.596	25	48	34.3967	7.0491	167	22	0	17.3988	0.0100238	30.6128	2.2723	3249
IPI:IPI00366922.1	IPI:IPI00366922.1	phosphoribosyl pyrophosphate synthetase 1 like 1	34829	6.0745	510.799	9	21	20.1258	21.2549	84	7	0	18.8603	0.0121257	0	0	12806
IPI:IPI00231757.12	IPI:IPI00231757.12	Proteasome subunit alpha type 2	25910	7.2986	476.995	6	15	26.9231	6.5038	38	5	0	18.7623	0.0139692	20.8293	0.54	8194
IPI:IPI00362534.3	IPI:IPI00362534.3	Uncharacterized protein	73100	6.7718	463.081	22	65	27.7946	9.1948	170	20	0	20.3252	0.0123118	25.3362	1.8532	10832
IPI:IPI00392151.3	IPI:IPI00392151.3	Uncharacterized protein	58506	6.3539	426.028	20	41	21.8045	3.5227	129	12	0	14.248	0.0135485	6.2198	0.3641	16978
IPI:IPI00201444.1	IPI:IPI00201444.1	Dynein light chain 1 cytoplasmic	10359	7.2241	391.496	4	7	44.9438	12.197	23	3	0	22.4869	0.0109667	25.1368	0.2606	3397
IPI:IPI00949013.1	IPI:IPI00949013.1	Dihydropyrimidinase related protein 1	62156	6.672	387.237	9	42	14.3357	8.1045	65	9	0	20.1794	0.0110077	22.4228	1.3946	32969
IPI:IPI00561065.2	IPI:IPI00561065.2	Uncharacterized protein	74202	6.3457	385.172	8	51	10.6414	8.4973	66	10	0	22.4837	0.0108687	22.4228	1.6649	21488
IPI:IPI00209916.1	IPI:IPI00209916.1	tRNA splicing ligase RtcB homolog	55213	6.8058	381.067	11	38	21.9802	3.8873	89	12	0	19.0052	0.0126558	20.5168	1.1335	5954
IPI:IPI00555314.1	IPI:IPI00555314.1	ATP dependent RNA helicase DDX1	82444	6.8115	348.978	23	63	26.0811	8.1613	151	20	0	22.8823	0.0130618	47.0632	3.8826	20348
IPI:IPI00231929.7	IPI:IPI00231929.7	Isoform M1 of Pyruvate kinase isozymes M1 M2	57780	6.6541	328.974	12	44	24.6704	20.0574	80	13	1	20.0576	0.0121042	14.2016	0.8211	8301
IPI:IPI00365545.1	IPI:IPI00365545.1	Dihydrolipoyl dehydrogenase mitochondrial	54004	7.7646	319.983	10	31	18.4676	6.5577	82	10	0	18.6116	0.013536	23.4117	1.2651	12145
IPI:IPI00210532.3	IPI:IPI00210532.3	Transgelin 3	22486	7.1697	316.779	4	18	19.598	7.4458	27	5	0	19.6011	0.0106337	5.7796	0.13	6203
IPI:IPI00359611.2	IPI:IPI00359611.2	Uncharacterized protein	36469	6.3483	309.776	6	29	15.625	4.1051	49	6	0	21.2801	0.0125313	12.6182	0.4605	9713
IPI:IPI00368449.2	IPI:IPI00368449.2	Phosphomannomutase 2	27691	7.0812	304.216	5	23	26.4463	5.4975	40	6	0	15.7998	0.0164926	12.962	0.3592	13441
IPI:IPI00393333.3	IPI:IPI00393333.3	Bifunctional purine biosynthesis protein PURH	64168	6.7218	289.42	9	48	15.3716	23.5177	60	11	0	20.9285	0.0125106	5.8148	0.3734	17258
IPI:IPI00470317.5	IPI:IPI00470317.5	Elongation factor 1 gamma	50029	6.303	285.387	13	37	21.2815	22.5541	81	11	0	17.9682	0.0128798	15.9817	0.8001	19075
IPI:IPI00372739.2	IPI:IPI00372739.2	Methionine aminopeptidase	43177	6.7623	274.375	5	29	17.3575	10.3468	53	8	0	20.8521	0.0123356	6.9712	0.3012	15192
IPI:IPI00198567.1	IPI:IPI00198567.1	LIM and SH3 domain protein 1	29951	6.6696	254.06	3	23	9.1255	6.8502	25	4	0	22.1565	0.0108317	5.3798	0.1612	2578
IPI:IPI00765501.1	IPI:IPI00765501.1	RCG49489 isoform CRA a	32558	6.2787	251.757	3	21	14.1869	25.9547	32	4	0	19.0025	0.0110123	15.2692	0.4975	25420
IPI:IPI00205332.4	IPI:IPI00205332.4	Electron transfer flavoprotein subunit alpha mitochondrial	34929	8.4853	212.273	2	24	7.8078	18.5324	24	4	0	18.6125	0.00988688	8.8577	0.3096	4479
IPI:IPI00388015.3	IPI:IPI00388015.3	coronin 1C	53144	6.6716	203.248	9	33	14.9789	7.7135	76	11	1	20.8351	0.0122193	11.6527	0.6197	15997
IPI:IPI00950005.1	IPI:IPI00950005.1	Uncharacterized protein Fragment	37328	5.4692	195.678	7	21	13.253	3.4244	43	5	0	19.9637	0.0129541	1.3755	0.0514	33938
IPI:IPI00373591.3	IPI:IPI00373591.3	Far upstream element binding protein 1	67155	7.4262	187.733	9	45	12.989	11.5508	70	10	0	22.1115	0.0137444	8.6978	0.5845	15613
IPI:IPI00364124.2	IPI:IPI00364124.2	Alpha 2 macroglobulin receptor associated protein	42006	6.9501	178.686	6	36	13.6111	16.029	45	7	0	20.3276	0.0116183	9.5019	0.3994	11453
IPI:IPI00421395.1	IPI:IPI00421395.1	LRRGT00192	33803	9.0064	168.205	3	24	10.8108	8.0739	29	4	0	21.9793	0.0112573	6.1814	0.2091	18224
IPI:IPI00198232.1	IPI:IPI00198232.1	Uncharacterized protein	83335	6.6086	166.006	5	57	8.0332	15.0432	38	9	0	24.0319	0.0135786	0	0	2488
IPI:IPI00370117.3	IPI:IPI00370117.3	Uncharacterized protein	109408	4.6672	147.691	8	73	1.9547	17.2976	84	7	0	23.433	0.0124328	12.5746	1.3766	14088
IPI:IPI00199688.3	IPI:IPI00199688.3	Mitogen activated protein kinase 1	41249	6.5308	130.09	3	28	7.2626	5.8217	33	5	2	21.4465	0.0176894	7.047	0.2909	2873
IPI:IPI00198978.1	IPI:IPI00198978.1	Proteasome Prosome macropain 26S subunit non ATPase 12	52902	7.1433	129.606	3	38	6.1404	16.9171	55	10	0	24.4204	0.012861	7.8019	0.413	2686
IPI:IPI00213667.1	IPI:IPI00213667.1	Hemiferrin	24075	7.5599	128.173	2	24	7.8704	12.2785	21	4	0	16.4096	0.0148261	3.8288	0.0922	7064
IPI:IPI00569357.1	IPI:IPI00569357.1	Glycosyltransferase 25 domain containing 1	71069	6.6804	127.227	3	53	5.5105	4.3065	27	5	0	17.4731	0.011361	3.3179	0.2359	23837
IPI:IPI00198327.2	IPI:IPI00198327.2	Voltage dependent anion selective channel protein 2	31725	7.372	124.735	1	20	4.0678	6.5102	30	6	0	16.6727	0.0159893	9.2202	0.2927	2507
IPI:IPI00369175.3	IPI:IPI00369175.3	Uncharacterized protein	113088	6.908	121.885	4	49	4.8263	24.3314	39	10	0	24.6133	0.0152555	0	0	13716
IPI:IPI00776957.2	IPI:IPI00776957.2	Uncharacterized protein	31701	9.6434	115.055	2	31	5.2265	14.721	18	4	0	26.3786	0.011485	4.7945	0.1521	27120
IPI:IPI00210319.3	IPI:IPI00210319.3	Isoform 1 of Dynamin 2	98169	7.0968	98.7611	3	84	3.4483	14.1629	42	9	0	27.1363	0.0163749	0	0	6126
IPI:IPI00326888.4	IPI:IPI00326888.4	Secretogranin 1	77489	4.7842	93.6193	3	72	1.6296	25.3745	68	6	0	22.5959	0.0141803	18.2429	1.4145	8696
IPI:IPI00205372.3	IPI:IPI00205372.3	Isoform 1 of Syntaxin binding protein 1	67525	6.509	92.2378	5	48	9.4276	12.6765	71	13	0	23.4288	0.0123916	10.964	0.7408	4486
IPI:IPI00230859.5	IPI:IPI00230859.5	Alcohol dehydrogenase NADP	36482	6.9456	90.5713	2	29	5.5385	10.5204	23	5	0	23.4478	0.0129358	5.9561	0.2174	7584
IPI:IPI00365405.3	IPI:IPI00365405.3	Mthfd1l protein	105775	7.233	88.1691	5	76	2.6612	20.8025	70	14	0	25.4087	0.013212	4.4638	0.4725	12085
IPI:IPI00199716.1	IPI:IPI00199716.1	Uncharacterized protein	86299	6.4894	81.1369	2	54	2.8683	2.5738	21	4	0	15.2801	0.0120808	3.5852	0.3096	2881
IPI:IPI00471608.1	IPI:IPI00471608.1	Staphylococcal nuclease domain containing protein 1	101888	6.7698	76.0135	3	83	3.4103	15.754	61	11	0	27.5632	0.0133782	0	0	19130
IPI:IPI00213583.2	IPI:IPI00213583.2	Isoform Delta 6 of Calcium calmodulin dependent protein kinase type II subunit delta	57788	6.7128	72.4315	1	41	2.1484	27.8572	40	7	0	26.8558	0.0145679	4.0613	0.2348	7023
IPI:IPI00197468.1	IPI:IPI00197468.1	WD40 repeat containing protein SMU1	57514	6.7701	60.6385	1	40	1.9493	9.7983	23	4	0	18.7971	0.0152601	4.025	0.2316	2280
IPI:IPI00363719.3	IPI:IPI00363719.3	Heterogeneous nuclear ribonucleoprotein D like	35272	9.2858	50.3819	2	24	2.4845	6.6027	15	3	0	15.5949	0.0123962	3.8414	0.1356	11253
IPI:IPI00563876.3	IPI:IPI00563876.3	Uncharacterized protein	88535	7.8565	46.5592	2	47	1.3366	15.0398	31	6	0	26.7638	0.0164451	4.9232	0.4361	22255
IPI:IPI00368110.5	IPI:IPI00368110.5	Uncharacterized protein	225926	5.0964	37.4895	1	209	0.3543	21.8102	91	19	0	29.7371	0.0168659	29.4058	6.6477	13280
IPI:IPI00765919.3	IPI:IPI00765919.3	Uncharacterized protein Fragment	68009	5.2355	37.4335	1	47	1.4827	34.0199	22	5	0	37.3185	0.0139655	15.116	1.0287	25586
IPI:IPI00201858.4	IPI:IPI00201858.4	Pre B cell leukemia transcription factor interacting protein 1	80226	5.1158	33.9998	1	64	0.9695	11.7113	26	4	0	25.9479	0.0115036	16.9865	1.3636	3498
Injection 2
Accession	Entry	Description	mW (Da)	pI (pH)	PLGS Score	Peptides	Theoretical Peptides	Coverage (%)	Precursor RMS Mass Error (ppm)	Products	Digest Peptides	Modified Peptides	Products RMS Mass Error (ppm)	Products RMS RT Error (min)	Amount (fmol)	Amount (ngrams)	Protein ID
IPI:IPI00190240.1	IPI:IPI00190240.1	Ubiquitin 40S ribosomal protein S27a	17939	10.0274	35720.9	23	10	42.3077	16.5925	206	11	0	16.4465	0.0162153	0	0	588
IPI:IPI00421428.9	IPI:IPI00421428.9	Phosphoglycerate mutase 1	28813	6.7861	27386.8	37	20	56.6929	8.6835	375	16	0	15.6752	0.0108227	161.686	4.6617	18251
IPI:IPI00325189.4	IPI:IPI00325189.4	Nucleoside diphosphate kinase B	17271	7.3176	24241.3	27	14	59.2105	4.0345	303	10	0	10.9187	0.011324	257.243	4.4459	8520
IPI:IPI00324633.2	IPI:IPI00324633.2	Glutamate dehydrogenase 1 mitochondrial	61377	7.9801	12930.4	55	44	53.405	6.7684	419	29	1	15.8949	0.0129299	81.0035	4.9749	8464
IPI:IPI00203214.6	IPI:IPI00203214.6	Elongation factor 2	95222	6.3926	10583.4	96	69	44.7552	8.4016	842	42	0	14.7387	0.0116594	201.616	19.2108	3846
IPI:IPI00781570.3	IPI:IPI00781570.3	Uncharacterized protein Fragment	21067	6.3959	8558.58	16	11	32.7957	10.6443	148	7	0	18.4625	0.0119549	0	0	29348
IPI:IPI00327830.3	IPI:IPI00327830.3	Fatty acid binding protein epidermal	15049	6.9756	5619.99	11	13	45.9259	10.4131	78	6	0	17.8749	0.0122368	37.4133	0.5634	8812
IPI:IPI00231767.5	IPI:IPI00231767.5	Triosephosphate isomerase	26831	6.9937	5449.73	14	21	60.6426	5.1692	133	11	0	15.7601	0.0106217	41.6585	1.1185	8199
IPI:IPI00339162.2	IPI:IPI00339162.2	rCG29914 like	31715	6.4836	5416.44	15	25	52.0408	5.7404	137	12	0	16.7041	0.0120327	44.7803	1.4211	8993
IPI:IPI00454367.3	IPI:IPI00454367.3	Lmna protein	50570	6.6619	4527.6	27	48	52.4887	6.7885	252	21	0	17.3001	0.0130865	0	0	18651
IPI:IPI00213013.1	IPI:IPI00213013.1	Stress induced phosphoprotein 1	62530	6.3858	4074.12	45	61	49.9079	13.0884	332	33	0	18.3658	0.0112051	52.1916	3.2656	6861
IPI:IPI00208181.1	IPI:IPI00208181.1	Galectin 2	14723	7.4114	2992.56	9	12	57.6923	6.0421	70	6	0	14.3904	0.012362	43.8064	0.6454	5402
IPI:IPI00000000.0	IPI:IPI00000000.0	PYGM RABIT P00489 Glycogen phosphorylase muscle Oryctolagus cuniculus	97227	6.7941	2967.98	35	76	36.8921	13.1687	280	31	0	17.9308	0.0120085	50	4.8645	0
IPI:IPI00200419.3	IPI:IPI00200419.3	Dihydrofolate reductase	21624	7.3046	2815.41	11	19	54.0107	5.6343	99	9	0	17.6979	0.0128294	43.8144	0.9481	3075
IPI:IPI00367437.8	IPI:IPI00367437.8	putative RNA binding protein 3	16972	8.8896	2808.14	3	13	26.9231	18.2319	31	3	0	13.7983	0.0108767	34.5892	0.5874	13011
IPI:IPI00882480.2	IPI:IPI00882480.2	poly rC binding protein 1 like	55046	9.7126	2637.16	14	37	29.0448	5.9827	121	12	2	20.1714	0.0116137	55.5319	3.0587	30972
IPI:IPI00364061.5	IPI:IPI00364061.5	heterogeneous nuclear ribonucleoprotein L isoform b	63923	8.042	2536.46	24	34	30.7167	10.0283	200	16	0	18.9127	0.012343	44.101	2.8209	11433
IPI:IPI00214665.2	IPI:IPI00214665.2	ATP citrate synthase isoform 1	120703	7.121	2163.76	48	92	29.5186	7.5937	288	31	0	18.0901	0.0121357	0	0	7298
IPI:IPI00365212.4	IPI:IPI00365212.4	Ribose phosphate pyrophosphokinase 1	34811	6.5387	2012.69	12	22	36.478	12.9727	111	10	0	20.3072	0.0118917	36.9844	1.2883	11983
IPI:IPI00895591.1	IPI:IPI00895591.1	glycogen phosphorylase muscle form	97226	6.6671	1981.11	32	76	32.4228	14.6087	223	28	1	20.1269	0.0125807	6.5163	0.634	31124
IPI:IPI00194045.1	IPI:IPI00194045.1	Isocitrate dehydrogenase NADP cytoplasmic	46704	6.566	1947.32	18	35	44.2029	16.6007	118	18	0	18.3556	0.0107889	29.2014	1.3647	1489
IPI:IPI00903436.1	IPI:IPI00903436.1	6 phosphogluconate dehydrogenase decarboxylating	53202	6.6028	1816.98	19	36	32.2981	6.8227	134	14	0	16.4405	0.0104165	45.3016	2.4117	31250
IPI:IPI00188111.1	IPI:IPI00188111.1	Chaperonin subunit 6a	57980	6.6606	1768.44	22	42	28.2486	6.2275	158	14	0	18.3162	0.0151938	42.1709	2.4466	98
IPI:IPI00200920.1	IPI:IPI00200920.1	Far upstream element binding protein 2	74180	6.3924	1679.79	27	48	31.068	6.3807	194	22	0	18.0665	0.0126905	33.1078	2.4575	3249
IPI:IPI00212969.3	IPI:IPI00212969.3	Isoform B0b of Heterogeneous nuclear ribonucleoproteins A2 B1	33938	9.3005	1613.5	13	28	30.9904	4.488	121	9	0	19.8519	0.010442	0	0	6850
IPI:IPI00212767.1	IPI:IPI00212767.1	Anionic trypsin 1	25942	4.517	1551.2	1	7	8.1301	1.5993	20	1	0	16.3131	0.0104225	77.1287	2.0022	6798
IPI:IPI00212796.3	IPI:IPI00212796.3	GTP binding nuclear protein Ran	24407	7.312	1540.76	5	17	26.8519	8.4405	40	5	0	16.0843	0.0141343	29.0736	0.7101	6810
IPI:IPI00362534.3	IPI:IPI00362534.3	Uncharacterized protein	73100	6.7718	1505.89	23	65	29.4562	10.1995	181	22	0	20.7076	0.0121449	20.3019	1.485	10832
IPI:IPI00231757.12	IPI:IPI00231757.12	Proteasome subunit alpha type 2	25910	7.2986	1456.51	7	15	31.6239	3.5627	52	6	0	12.8561	0.0099039	25.0357	0.6491	8194
IPI:IPI00210532.3	IPI:IPI00210532.3	Transgelin 3	22486	7.1697	1448.51	5	18	27.6382	19.0644	49	7	0	19.0699	0.0138623	15.6868	0.353	6203
IPI:IPI00954695.1	IPI:IPI00954695.1	Uncharacterized protein	72949	6.592	1243.99	21	61	24.8862	10.5149	163	21	0	21.1723	0.0123107	0	0	36373
IPI:IPI00368449.2	IPI:IPI00368449.2	Phosphomannomutase 2	27691	7.0812	1206.94	6	23	33.0578	10.3143	46	8	0	21.3176	0.0115811	14.6206	0.4051	13441
IPI:IPI00365545.1	IPI:IPI00365545.1	Dihydrolipoyl dehydrogenase mitochondrial	54004	7.7646	1198.64	17	31	22.2004	10.8957	121	12	0	17.9405	0.0141636	30.2701	1.6357	12145
IPI:IPI00209916.1	IPI:IPI00209916.1	tRNA splicing ligase RtcB homolog	55213	6.8058	1154.34	15	38	32.8713	13.6635	105	15	0	19.6636	0.0108504	22.1827	1.2256	5954
IPI:IPI00194388.5	IPI:IPI00194388.5	Uncharacterized protein	23388	7.0371	1096.75	6	13	25.4545	10.2023	40	5	0	24.2275	0.012626	15.8969	0.372	1571
IPI:IPI00205332.4	IPI:IPI00205332.4	Electron transfer flavoprotein subunit alpha mitochondrial	34929	8.4853	981.555	8	24	25.5255	9.939	51	7	0	23.7379	0.0118538	12.3799	0.4327	4479
IPI:IPI00231929.7	IPI:IPI00231929.7	Isoform M1 of Pyruvate kinase isozymes M1 M2	57780	6.6541	974.287	11	44	22.5989	6.2417	74	11	0	22.9086	0.0143849	16.0818	0.9298	8301
IPI:IPI00366785.5	IPI:IPI00366785.5	Tyrosyl tRNA synthetase cytoplasmic	62986	8.5977	904.794	19	55	27.4823	22.1688	125	21	1	21.1491	0.0149873	23.4074	1.4753	12750
IPI:IPI00555314.1	IPI:IPI00555314.1	ATP dependent RNA helicase DDX1	82444	6.8115	846.204	20	63	22.027	13.2392	144	19	1	20.8029	0.012739	26.2537	2.1659	20348
IPI:IPI00230859.5	IPI:IPI00230859.5	Alcohol dehydrogenase NADP	36482	6.9456	791.581	5	29	16	6.8682	40	6	0	17.4538	0.0148722	10.9676	0.4004	7584
IPI:IPI00765501.1	IPI:IPI00765501.1	RCG49489 isoform CRA a	32558	6.2787	741.094	5	21	25.9516	6.0374	42	6	0	21.0612	0.0120169	16.6145	0.5413	25420
IPI:IPI00370117.3	IPI:IPI00370117.3	Uncharacterized protein	109408	4.6672	719.462	7	73	3.7037	27.5267	90	11	1	23.4925	0.0137181	5.364	0.5872	14088
IPI:IPI00470317.5	IPI:IPI00470317.5	Elongation factor 1 gamma	50029	6.303	672.549	12	37	16.9336	7.0985	92	11	0	22.0101	0.0131608	16.9854	0.8503	19075
IPI:IPI00373591.3	IPI:IPI00373591.3	Far upstream element binding protein 1	67155	7.4262	672.149	16	45	20.0313	18.6201	100	15	1	24.8978	0.0130001	10.1085	0.6793	15613
IPI:IPI00948000.1	IPI:IPI00948000.1	Uncharacterized protein	30059	5.826	636.472	4	23	17.4905	24.8612	52	9	0	24.5236	0.0144339	7.2325	0.2175	31988
IPI:IPI00949013.1	IPI:IPI00949013.1	Dihydropyrimidinase related protein 1	62156	6.672	625.831	10	42	13.4615	5.5024	74	10	0	18.7049	0.0143016	18.8496	1.1724	32969
IPI:IPI00388015.3	IPI:IPI00388015.3	coronin 1C	53144	6.6716	581.48	12	33	21.097	12.1304	101	14	0	20.2858	0.0138685	16.3497	0.8694	15997
IPI:IPI00561065.2	IPI:IPI00561065.2	Uncharacterized protein	74202	6.3457	580.389	8	51	9.9125	11.9111	71	11	0	19.667	0.015279	0	0	21488
IPI:IPI00359611.2	IPI:IPI00359611.2	Uncharacterized protein	36469	6.3483	576.492	5	29	11.5625	22.5348	43	6	1	17.8931	0.0137219	14.5228	0.53	9713
IPI:IPI00214246.1	IPI:IPI00214246.1	Acyl protein thioesterase 2	24790	6.8337	546.986	5	18	14.2857	11.2486	23	4	0	20.4333	0.0104358	11.9034	0.2953	7179
IPI:IPI00326904.5	IPI:IPI00326904.5	Isoform 2 of Cytosolic acyl coenzyme A thioester hydrolase	42707	8.6188	491.6	4	26	11.0236	23.8549	30	5	0	25.5453	0.0121799	3.0976	0.1324	8699
IPI:IPI00207217.1	IPI:IPI00207217.1	Enoyl CoA hydratase mitochondrial	31496	8.1599	479.059	3	24	14.8276	5.6146	22	4	1	15.732	0.0131689	7.824	0.2466	5084
IPI:IPI00372739.2	IPI:IPI00372739.2	Methionine aminopeptidase	43177	6.7623	446.906	3	29	10.3627	9.1734	37	6	0	20.5369	0.0106901	8.1125	0.3505	15192
IPI:IPI00202549.1	IPI:IPI00202549.1	Isoform R type of Pyruvate kinase isozymes R L	62161	6.4678	405.4	1	46	1.9164	23.3268	28	6	0	18.6819	0.0169817	4.3296	0.2693	3683
IPI:IPI00559552.2	IPI:IPI00559552.2	budding uninhibited by benzimidazoles 3 homolog	36931	6.3876	401.051	5	23	7.6687	13.9301	47	6	0	17.0054	0.0129556	0	0	21080
IPI:IPI00393333.3	IPI:IPI00393333.3	Bifunctional purine biosynthesis protein PURH	64168	6.7218	371.543	7	48	14.527	4.6266	65	13	0	21.1622	0.0115286	13.555	0.8703	17258
IPI:IPI00382233.1	IPI:IPI00382233.1	Ab2 076	103244	6.0699	365.58	4	62	2.6999	25.4456	35	6	0	19.9516	0.0143235	10.5244	1.0873	15799
IPI:IPI00780313.1	IPI:IPI00780313.1	Uncharacterized protein	33278	8.7426	364.799	4	21	15.5709	23.4766	36	7	0	19.5379	0.0163982	10.6227	0.3537	28720
IPI:IPI00373218.3	IPI:IPI00373218.3	Peptidyl prolyl cis trans isomerase D	40739	6.7938	363.129	7	34	17.027	7.1911	56	8	0	20.7418	0.0121486	13.162	0.5366	15432
IPI:IPI00201032.1	IPI:IPI00201032.1	Isoform 1 of Heterogeneous nuclear ribonucleoprotein D0	38168	7.8979	353.214	4	24	9.6317	6.5354	32	4	0	14.8539	0.01044	0	0	3275
IPI:IPI00372524.3	IPI:IPI00372524.3	Uncharacterized protein	87275	7.2233	325.646	8	63	6.4151	17.1792	98	18	0	25.1232	0.0122451	7.3347	0.6405	15100
IPI:IPI00959070.1	IPI:IPI00959070.1	ribosomal protein S12 like	36707	9.8943	313.592	1	32	2.6471	21.6758	21	3	0	17.3339	0.0135249	26.1808	0.9616	38219
IPI:IPI00188677.3	IPI:IPI00188677.3	tRNA nucleotidyl transferase CCA adding 1	49790	7.9669	291.43	3	45	6.9124	15.4892	35	5	0	24.389	0.0147981	10.4501	0.5206	197
IPI:IPI00192337.1	IPI:IPI00192337.1	Calcium calmodulin dependent protein kinase type II subunit alpha	54080	6.6281	284.789	2	36	6.2762	28.0979	19	4	0	20.9592	0.0146593	0	0	1111
IPI:IPI00365946.3	IPI:IPI00365946.3	SAP domain containing ribonucleoprotein	23590	6.2893	281.443	3	16	9.5238	7.7819	23	5	0	14.5551	0.0142675	12.721	0.3003	12352
IPI:IPI00198327.2	IPI:IPI00198327.2	Voltage dependent anion selective channel protein 2	31725	7.372	280.444	4	20	10.1695	6.5952	46	6	0	20.7975	0.0132901	11.9794	0.3803	2507
IPI:IPI00369175.3	IPI:IPI00369175.3	Uncharacterized protein	113088	6.908	271.306	2	49	2.7027	21.5959	48	9	0	26.0743	0.0167214	0	0	13716
IPI:IPI00471608.1	IPI:IPI00471608.1	Staphylococcal nuclease domain containing protein 1	101888	6.7698	249.2	6	83	7.4807	13.4695	86	16	1	25.9113	0.0141354	0	0	19130
IPI:IPI00210319.3	IPI:IPI00210319.3	Isoform 1 of Dynamin 2	98169	7.0968	243.859	3	84	3.5632	23.6625	67	13	0	27.0528	0.0163649	0	0	6126
IPI:IPI00869806.1	IPI:IPI00869806.1	Alpha centractin	42586	6.1838	242.485	4	31	12.766	12.1537	28	5	0	26.3183	0.0127616	2.8058	0.1196	30425
IPI:IPI00203398.6	IPI:IPI00203398.6	DNA directed polymerase delta interacting protein 2	41771	8.7788	232.038	2	37	5.7065	17.8716	22	5	0	22.7412	0.011798	0	0	3905
IPI:IPI00569357.1	IPI:IPI00569357.1	Glycosyltransferase 25 domain containing 1	71069	6.6804	223.391	2	53	4.2139	1.5963	18	3	0	23.6489	0.0111463	4.3757	0.3112	23837
IPI:IPI00199716.1	IPI:IPI00199716.1	Uncharacterized protein	86299	6.4894	220.571	2	54	1.5645	6.7219	35	5	0	16.0733	0.0150376	5.3564	0.4626	2881
IPI:IPI00364124.2	IPI:IPI00364124.2	Alpha 2 macroglobulin receptor associated protein	42006	6.9501	208.009	2	36	6.6667	16.561	56	10	0	21.6032	0.0139023	13.4192	0.564	11453
IPI:IPI00365405.3	IPI:IPI00365405.3	Mthfd1l protein	105775	7.233	203.267	4	76	3.173	19.9064	83	15	0	26.912	0.0136094	4.2652	0.4514	12085
IPI:IPI00555187.2	IPI:IPI00555187.2	Adenylyl cyclase associated protein 1	51556	7.2995	201.313	1	41	3.3755	5.1446	25	4	0	23.6695	0.0115564	7.8436	0.4046	20283
IPI:IPI00231954.5	IPI:IPI00231954.5	6 phosphofructokinase type C	85665	6.9364	190.376	4	56	3.8071	10.8535	55	8	0	21.956	0.0128277	7.3478	0.6299	8317
IPI:IPI00208193.1	IPI:IPI00208193.1	Nucleic acid binding factor pRM10	33793	9.6495	187.386	1	27	2.6846	17.867	31	7	0	26.4731	0.0158085	0	0	5411
IPI:IPI00326888.4	IPI:IPI00326888.4	Secretogranin 1	77489	4.7842	179.501	1	72	1.6296	30.5266	32	4	0	24.3811	0.009923	19.6168	1.521	8696
IPI:IPI00198978.1	IPI:IPI00198978.1	Proteasome Prosome macropain 26S subunit non ATPase 12	52902	7.1433	177.062	1	38	2.193	18.6906	33	5	0	20.5647	0.0129863	0	0	2686
IPI:IPI00366422.2	IPI:IPI00366422.2	Pyrroline 5 carboxylate reductase 3	28859	6.6352	169.652	1	14	4.0146	4.8821	21	4	0	23.831	0.0194631	4.9535	0.1431	12581
IPI:IPI00198232.1	IPI:IPI00198232.1	Uncharacterized protein	83335	6.6086	164.275	1	57	0.9695	12.3257	53	10	0	22.4361	0.0144784	7.1693	0.5978	2488
IPI:IPI00869818.1	IPI:IPI00869818.1	Sec23 homolog A	86106	6.6475	162.069	2	54	3.268	22.0693	41	7	0	23.0932	0.0122256	6.6111	0.5696	30429
IPI:IPI00201096.2	IPI:IPI00201096.2	THO complex subunit 6 homolog	37398	6.6991	155.131	1	26	2.9326	5.7949	21	3	0	22.4391	0.0119425	7.1901	0.2691	3297
IPI:IPI00326561.3	IPI:IPI00326561.3	Delta 3 5 Delta 2 4 dienoyl CoA isomerase mitochondrial	36148	7.9958	154.159	2	31	2.7523	2.9845	17	2	0	23.8921	0.0116151	4.4449	0.1608	8662
IPI:IPI00231927.11	IPI:IPI00231927.11	ADP ATP translocase 1	32968	10.1094	124.186	1	30	3.0201	28.0799	17	3	0	14.2261	0.01374	4.463	0.1472	8300
IPI:IPI00190377.2	IPI:IPI00190377.2	Transaldolase	37436	6.6425	110.472	1	30	2.3739	24.6275	30	7	0	20.1609	0.0181967	4.4959	0.1684	610
IPI:IPI00208598.1	IPI:IPI00208598.1	Vigilin	141496	6.5063	88.618	1	115	0.9464	22.9281	64	14	0	30.255	0.0140761	7.7216	1.0933	5542
Injection 3
Accession	Entry	Description	mW (Da)	pI (pH)	PLGS Score	Peptides	Theoretical Peptides	Coverage (%)	Precursor RMS Mass Error (ppm)	Products	Digest Peptides	Modified Peptides	Products RMS Mass Error (ppm)	Products RMS RT Error (min)	Amount (fmol)	Amount (ngrams)	Protein ID
IPI:IPI00325189.4	IPI:IPI00325189.4	Nucleoside diphosphate kinase B	17271	7.3176	30335.9	28	14	59.2105	6.4812	347	10	0	10.8805	0.00938857	236.597	4.0891	8520
IPI:IPI00476033.2	IPI:IPI00476033.2	48 kDa protein	48309	9.0912	28750.6	32	40	17.4419	9.8256	277	15	0	17.6727	0.0147734	66.7909	3.2286	19497
IPI:IPI00361888.3	IPI:IPI00361888.3	Polyubiquitin C	91031	8.8528	28749.3	32	75	9.2593	10.3867	276	15	0	18.1437	0.0148055	31.5015	2.8694	10617
IPI:IPI00190240.1	IPI:IPI00190240.1	Ubiquitin 40S ribosomal protein S27a	17939	10.0274	28748.4	31	10	42.3077	8.9869	273	14	0	17.6411	0.0148133	0	0	588
IPI:IPI00194404.5	IPI:IPI00194404.5	Nucleoside diphosphate kinase A	17181	5.9084	28141.5	18	16	40.1316	5.164	283	6	0	11.5506	0.00948997	0	0	1575
IPI:IPI00421428.9	IPI:IPI00421428.9	Phosphoglycerate mutase 1	28813	6.7861	18297.8	37	20	55.9055	6.3725	383	15	0	15.0337	0.00913708	156.492	4.512	18251
IPI:IPI00324633.2	IPI:IPI00324633.2	Glutamate dehydrogenase 1 mitochondrial	61377	7.9801	12753.5	43	44	46.0573	9.6547	335	24	0	17.2946	0.012267	84.0878	5.1643	8464
IPI:IPI00203214.6	IPI:IPI00203214.6	Elongation factor 2	95222	6.3926	9371.68	105	69	47.0862	9.7884	819	43	1	15.216	0.0112146	171.503	16.3415	3846
IPI:IPI00231767.5	IPI:IPI00231767.5	Triosephosphate isomerase	26831	6.9937	5284.69	17	21	62.249	9.6322	176	14	0	19.0158	0.0122226	50.7813	1.3634	8199
IPI:IPI00358757.5	IPI:IPI00358757.5	histidine triad nucleotide binding protein 2	17369	9.8256	3692.93	1	16	9.2025	26.9078	20	2	0	25.6814	0.00982002	10.2593	0.1783	9384
IPI:IPI00201060.4	IPI:IPI00201060.4	Prelamin A C	74278	6.5473	3659.41	43	74	55.6391	14.0585	351	34	0	19.4134	0.0121485	52.5687	3.9071	3282
IPI:IPI00213013.1	IPI:IPI00213013.1	Stress induced phosphoprotein 1	62530	6.3858	3531.04	36	61	49.3554	6.0156	254	28	0	18.5209	0.0110593	53.0845	3.3215	6861
IPI:IPI00327830.3	IPI:IPI00327830.3	Fatty acid binding protein epidermal	15049	6.9756	3140.6	11	13	54.0741	7.3681	72	8	0	20.3727	0.0123983	36.5148	0.5499	8812
IPI:IPI00200419.3	IPI:IPI00200419.3	Dihydrofolate reductase	21624	7.3046	2926.76	10	19	45.9893	6.087	82	7	0	16.8714	0.0128498	40.0361	0.8663	3075
IPI:IPI00208181.1	IPI:IPI00208181.1	Galectin 2	14723	7.4114	2885.86	9	12	76.1538	20.0936	78	8	0	24.3344	0.0116048	40.9526	0.6033	5402
IPI:IPI00000000.0	IPI:IPI00000000.0	PYGM RABIT P00489 Glycogen phosphorylase muscle Oryctolagus cuniculus	97227	6.7941	2879.74	34	76	34.4009	15.6563	294	27	0	17.5719	0.012297	50	4.8645	0
IPI:IPI00196316.1	IPI:IPI00196316.1	Eukaryotic translation initiation factor 1B Predicted isoform CRA b	12815	7.2515	2681.96	5	9	69.0266	4.2672	39	5	0	20.1265	0.0117467	15.0375	0.1928	1993
IPI:IPI00367437.8	IPI:IPI00367437.8	putative RNA binding protein 3	16972	8.8896	2457.11	4	13	26.9231	11.4109	44	3	0	15.96	0.009812	33.4397	0.5679	13011
IPI:IPI00214801.3	IPI:IPI00214801.3	Isoform 2 of ATP citrate synthase	119627	7.1208	2153.24	54	92	35.2887	7.9938	342	39	0	18.2397	0.0124823	39.1337	4.6845	7327
IPI:IPI00188111.1	IPI:IPI00188111.1	Chaperonin subunit 6a	57980	6.6606	1712.27	23	42	28.0603	13.9239	147	14	0	18.6405	0.012228	44.1031	2.5587	98
IPI:IPI00882480.2	IPI:IPI00882480.2	poly rC binding protein 1 like	55046	9.7126	1684.89	12	37	23.1969	5.0806	105	10	1	19.4948	0.0129925	48.2797	2.6593	30972
IPI:IPI00903436.1	IPI:IPI00903436.1	6 phosphogluconate dehydrogenase decarboxylating	53202	6.6028	1659.8	20	36	32.7122	13.0239	139	17	0	21.034	0.0110778	15.7592	0.839	31250
IPI:IPI00194045.1	IPI:IPI00194045.1	Isocitrate dehydrogenase NADP cytoplasmic	46704	6.566	1651.45	17	35	36.4734	13.0777	112	17	0	23.1911	0.0107414	26.5977	1.243	1489
IPI:IPI00212969.3	IPI:IPI00212969.3	Isoform B0b of Heterogeneous nuclear ribonucleoproteins A2 B1	33938	9.3005	1602.37	14	28	37.3802	6.0929	122	10	0	17.0437	0.00959627	0	0	6850
IPI:IPI00382191.1	IPI:IPI00382191.1	6 phosphogluconate dehydrogenase decarboxylating	120446	4.6699	1567.16	23	70	16.4371	25.5171	159	21	0	22.685	0.0129149	86.1892	10.3782	15765
IPI:IPI00367214.2	IPI:IPI00367214.2	Similar to RAN protein	24434	8.6373	1522.7	7	20	22.6852	16.658	53	6	0	16.9412	0.0119856	32.9838	0.8065	12935
IPI:IPI00765134.1	IPI:IPI00765134.1	heterogeneous nuclear ribonucleoprotein L isoform a	67860	8.4666	1498.2	22	38	33.8684	12.1375	178	18	0	20.2814	0.0111146	1.9899	0.1351	25279
IPI:IPI00210532.3	IPI:IPI00210532.3	Transgelin 3	22486	7.1697	1462.54	8	18	37.6884	13.4631	58	9	0	21.0981	0.013358	11.5116	0.259	6203
IPI:IPI00949013.1	IPI:IPI00949013.1	Dihydropyrimidinase related protein 1	62156	6.672	1431.71	17	42	27.2727	15.1064	118	15	0	18.2163	0.0125043	25.6009	1.5923	32969
IPI:IPI00231303.4	IPI:IPI00231303.4	ribose phosphate pyrophosphokinase I like	34783	6.5387	1422.69	8	22	25.7862	4.5205	51	6	0	15.4371	0.0127095	0	0	7885
IPI:IPI00212767.1	IPI:IPI00212767.1	Anionic trypsin 1	25942	4.517	1419.42	1	7	8.1301	0.662	23	1	0	16.4018	0.0110677	63.0717	1.6373	6798
IPI:IPI00200920.1	IPI:IPI00200920.1	Far upstream element binding protein 2	74180	6.3924	1410.91	22	48	30.6519	11.812	173	21	0	22.3436	0.0147075	32.7182	2.4286	3249
IPI:IPI00231192.5	IPI:IPI00231192.5	Hemoglobin subunit beta 2	15972	9.2049	1348.72	2	13	12.9252	20.5788	23	3	0	19.0798	0.0116564	6.1583	0.0984	7807
IPI:IPI00362534.3	IPI:IPI00362534.3	Uncharacterized protein	73100	6.7718	1166.83	20	65	27.1903	16.2059	151	19	0	21.7122	0.0111341	21.7829	1.5933	10832
IPI:IPI00366785.5	IPI:IPI00366785.5	Tyrosyl tRNA synthetase cytoplasmic	62986	8.5977	1117.49	24	55	34.3972	16.4185	137	22	0	18.7948	0.0131294	26.7313	1.6848	12750
IPI:IPI00954695.1	IPI:IPI00954695.1	Uncharacterized protein	72949	6.592	1109.46	19	61	23.824	20.2976	139	19	0	22.0242	0.0113412	1.5272	0.1115	36373
IPI:IPI00957678.1	IPI:IPI00957678.1	ribosomal protein S12 like	14491	6.3373	1095.18	5	18	30.303	8.275	36	4	0	18.7862	0.0119735	0	0	36927
IPI:IPI00209916.1	IPI:IPI00209916.1	tRNA splicing ligase RtcB homolog	55213	6.8058	1061.58	15	38	30.4951	12.0686	111	15	0	20.9093	0.0115428	23.8421	1.3173	5954
IPI:IPI00372739.2	IPI:IPI00372739.2	Methionine aminopeptidase	43177	6.7623	1027.13	1	29	3.1088	18.4729	28	4	0	25.4313	0.0129349	11.1627	0.4823	15192
IPI:IPI00569387.3	IPI:IPI00569387.3	Uncharacterized protein	15971	4.7787	960.481	6	11	37.8571	20.8683	31	5	0	19.5839	0.0119559	3.4894	0.0558	23847
IPI:IPI00365545.1	IPI:IPI00365545.1	Dihydrolipoyl dehydrogenase mitochondrial	54004	7.7646	920.793	11	31	14.7348	7.5795	85	8	0	17.2083	0.0135408	27.9384	1.5097	12145
IPI:IPI00205332.4	IPI:IPI00205332.4	Electron transfer flavoprotein subunit alpha mitochondrial	34929	8.4853	818.829	6	24	22.5225	5.4606	47	8	0	19.773	0.0125785	13.3226	0.4656	4479
IPI:IPI00208193.1	IPI:IPI00208193.1	Nucleic acid binding factor pRM10	33793	9.6495	803.533	7	27	22.1477	19.4899	57	8	0	20.0748	0.0129373	0	0	5411
IPI:IPI00230859.5	IPI:IPI00230859.5	Alcohol dehydrogenase NADP	36482	6.9456	759.943	5	29	16	3.9914	40	7	0	16.2675	0.012029	10.1814	0.3717	7584
IPI:IPI00388015.3	IPI:IPI00388015.3	coronin 1C	53144	6.6716	732.669	11	33	19.6203	14.0902	99	14	0	22.4072	0.0135885	15.1528	0.8058	15997
IPI:IPI00765501.1	IPI:IPI00765501.1	RCG49489 isoform CRA a	32558	6.2787	723.129	7	21	25.2595	5.9103	48	6	0	18.5891	0.011731	37.8138	1.232	25420
IPI:IPI00555171.3	IPI:IPI00555171.3	Transgelin 2	22379	8.4485	695.332	5	22	27.6382	14.9917	31	6	1	17.2401	0.0128486	5.0157	0.1123	20274
IPI:IPI00231757.12	IPI:IPI00231757.12	Proteasome subunit alpha type 2	25910	7.2986	689.299	8	15	26.9231	6.1447	55	7	0	15.1603	0.0130296	25.6081	0.6639	8194
IPI:IPI00214246.1	IPI:IPI00214246.1	Acyl protein thioesterase 2	24790	6.8337	593.818	7	18	21.2121	9.7215	36	6	0	18.6683	0.0115878	16.8345	0.4176	7179
IPI:IPI00368449.2	IPI:IPI00368449.2	Phosphomannomutase 2	27691	7.0812	591.959	7	23	30.9917	7.437	58	8	0	19.0441	0.0149525	17.553	0.4864	13441
IPI:IPI00231929.7	IPI:IPI00231929.7	Isoform M1 of Pyruvate kinase isozymes M1 M2	57780	6.6541	577.188	12	44	24.2938	20.9181	79	12	1	21.4837	0.0129522	16.8933	0.9767	8301
IPI:IPI00359611.2	IPI:IPI00359611.2	Uncharacterized protein	36469	6.3483	531.378	7	29	11.5625	11.5309	48	4	0	16.2021	0.0138295	13.3895	0.4886	9713
IPI:IPI00470317.5	IPI:IPI00470317.5	Elongation factor 1 gamma	50029	6.303	527.806	9	37	11.8993	14.5508	64	8	0	20.6114	0.0117414	13.9261	0.6972	19075
IPI:IPI00198567.1	IPI:IPI00198567.1	LIM and SH3 domain protein 1	29951	6.6696	517.464	4	23	12.9278	6.8516	41	5	0	19.0774	0.0148377	3.4323	0.1029	2578
IPI:IPI00373591.3	IPI:IPI00373591.3	Far upstream element binding protein 1	67155	7.4262	513.485	8	45	12.2066	12.3703	70	11	0	25.124	0.0136035	10.6353	0.7147	15613
IPI:IPI00555314.1	IPI:IPI00555314.1	ATP dependent RNA helicase DDX1	82444	6.8115	511.959	17	63	17.4324	10.9885	126	16	0	20.9767	0.0125615	25.5222	2.1055	20348
IPI:IPI00209824.3	IPI:IPI00209824.3	Uncharacterized protein Fragment	70372	7.4167	471.616	3	45	3.5659	18.4244	43	7	0	29.4947	0.0133704	0	0	5919
IPI:IPI00326904.5	IPI:IPI00326904.5	Isoform 2 of Cytosolic acyl coenzyme A thioester hydrolase	42707	8.6188	398.707	2	26	5.7743	12.9353	20	5	0	22.4399	0.0112885	3.1389	0.1341	8699
IPI:IPI00230938.1	IPI:IPI00230938.1	Isoform 2 of Syntaxin binding protein 1	68692	6.3153	356.26	10	48	10.2819	18.5771	61	10	0	18.446	0.0136073	11.9993	0.8248	7639
IPI:IPI00393333.3	IPI:IPI00393333.3	Bifunctional purine biosynthesis protein PURH	64168	6.7218	348.442	6	48	11.9932	13.5267	57	11	0	23.0676	0.0140849	8.5722	0.5504	17258
IPI:IPI00198232.1	IPI:IPI00198232.1	Uncharacterized protein	83335	6.6086	347.349	7	57	11.3573	16.8269	59	9	0	23.9389	0.0124835	11.3905	0.9498	2488
IPI:IPI00213667.1	IPI:IPI00213667.1	Hemiferrin	24075	7.5599	330.791	1	24	4.1667	5.1157	24	5	0	21.0524	0.0117395	5.0205	0.121	7064
IPI:IPI00560751.2	IPI:IPI00560751.2	Uncharacterized protein	25628	8.9892	299.13	2	20	9.009	6.0209	19	3	0	24.4201	0.0136838	26.4991	0.6795	21403
IPI:IPI00194388.5	IPI:IPI00194388.5	Uncharacterized protein	23388	7.0371	297.804	5	13	18.6364	8.4743	38	4	0	21.9132	0.0152134	15.386	0.3601	1571
IPI:IPI00210319.3	IPI:IPI00210319.3	Isoform 1 of Dynamin 2	98169	7.0968	290.216	4	84	4.8276	16.8159	75	14	0	27.0595	0.0179131	0	0	6126
IPI:IPI00569357.1	IPI:IPI00569357.1	Glycosyltransferase 25 domain containing 1	71069	6.6804	280.887	2	53	4.2139	13.2655	31	5	0	17.6921	0.0126152	3.9453	0.2806	23837
IPI:IPI00188677.3	IPI:IPI00188677.3	tRNA nucleotidyl transferase CCA adding 1	49790	7.9669	278.674	2	45	5.7604	5.5958	13	3	0	16.6087	0.00856774	4.7541	0.2369	197
IPI:IPI00382233.1	IPI:IPI00382233.1	Ab2 076	103244	6.0699	270.434	5	62	2.6999	27.4286	46	6	0	27.6056	0.0124308	11.3635	1.174	15799
IPI:IPI00366422.2	IPI:IPI00366422.2	Pyrroline 5 carboxylate reductase 3	28859	6.6352	263.484	4	14	16.0584	4.1616	23	3	0	21.7869	0.012337	4.4567	0.1287	12581
IPI:IPI00780313.1	IPI:IPI00780313.1	Uncharacterized protein	33278	8.7426	261.738	3	21	8.9965	20.5644	39	7	0	23.8254	0.0189377	10.1143	0.3368	28720
IPI:IPI00944224.1	IPI:IPI00944224.1	Isoform 1 of Hydroxyacylglutathione hydrolase mitochondrial	34087	7.6018	261.675	2	20	9.0615	4.3435	19	3	0	15.3997	0.00821075	6.4829	0.2211	31618
IPI:IPI00203398.6	IPI:IPI00203398.6	DNA directed polymerase delta interacting protein 2	41771	8.7788	259.728	2	37	5.7065	5.6276	21	5	0	31.251	0.0138329	0	0	3905
IPI:IPI01016454.1	IPI:IPI01016454.1	Glutathione reductase Fragment	46271	7.8713	250.206	1	33	2.8302	36.3389	18	4	0	24.3457	0.0126503	5.7547	0.2664	39771
IPI:IPI00471608.1	IPI:IPI00471608.1	Staphylococcal nuclease domain containing protein 1	101888	6.7698	240.793	5	83	4.7305	17.7853	78	16	0	21.6853	0.0127959	8.1198	0.8278	19130
IPI:IPI00199716.1	IPI:IPI00199716.1	Uncharacterized protein	86299	6.4894	230.839	4	54	4.4329	6.6769	46	6	1	20.8236	0.0133384	5.5513	0.4794	2881
IPI:IPI00211779.1	IPI:IPI00211779.1	Peroxiredoxin 1	22095	8.2425	230.496	2	18	9.5477	24.8452	33	5	0	19.4361	0.0143571	7.9609	0.176	6539
IPI:IPI00198327.2	IPI:IPI00198327.2	Voltage dependent anion selective channel protein 2	31725	7.372	211.295	1	20	4.0678	4.1704	32	4	0	22.805	0.0149672	11.1291	0.3533	2507
IPI:IPI00364124.2	IPI:IPI00364124.2	Alpha 2 macroglobulin receptor associated protein	42006	6.9501	207.61	3	36	4.7222	14.215	73	12	0	18.0084	0.0117214	13.1906	0.5544	11453
IPI:IPI00387771.6	IPI:IPI00387771.6	Peptidyl prolyl cis trans isomerase A	17862	8.272	206.555	1	12	8.5366	8.4401	20	4	0	25.1594	0.0112642	4.5978	0.0822	15938
IPI:IPI00231927.11	IPI:IPI00231927.11	ADP ATP translocase 1	32968	10.1094	201.368	1	30	3.0201	26.0627	27	5	0	20.4312	0.0142215	2.0098	0.0663	8300
IPI:IPI00197468.1	IPI:IPI00197468.1	WD40 repeat containing protein SMU1	57514	6.7701	198.412	3	40	3.7037	16.2404	64	13	0	24.9868	0.0147187	7.4955	0.4314	2280
IPI:IPI00382243.1	IPI:IPI00382243.1	Aa2 050	67775	7.9585	185.699	2	30	1.5924	15.87	42	6	0	22.8759	0.0132997	6.543	0.4437	15807
IPI:IPI00365405.3	IPI:IPI00365405.3	Mthfd1l protein	105775	7.233	181.766	5	76	4.1965	14.606	66	13	0	25.5012	0.0125004	6.3717	0.6744	12085
IPI:IPI00326888.4	IPI:IPI00326888.4	Secretogranin 1	77489	4.7842	177.57	2	72	1.6296	21.2795	48	5	0	17.8717	0.0114641	18.7081	1.4505	8696
IPI:IPI00208598.1	IPI:IPI00208598.1	Vigilin	141496	6.5063	166.039	1	115	0.9464	16.054	53	9	0	27.4408	0.0132121	5.9525	0.8428	5542
IPI:IPI00198978.1	IPI:IPI00198978.1	Proteasome Prosome macropain 26S subunit non ATPase 12	52902	7.1433	151.852	2	38	4.1667	19.3164	35	6	0	20.1417	0.013196	0	0	2686
IPI:IPI00210317.5	IPI:IPI00210317.5	Diphosphomevalonate decarboxylase	43875	6.6498	144.135	1	32	3.4913	13.9567	26	5	2	25.9518	0.0131335	2.7408	0.1203	6124
IPI:IPI00372524.3	IPI:IPI00372524.3	Uncharacterized protein	87275	7.2233	130.978	2	63	1.0063	6.6342	41	6	0	21.8654	0.0139183	4.9526	0.4325	15100
IPI:IPI00372388.1	IPI:IPI00372388.1	T complex protein 1 subunit gamma	60608	6.2032	125.01	2	49	4.0367	17.3505	17	3	0	20.6624	0.014015	5.1426	0.3119	15039
IPI:IPI00231954.5	IPI:IPI00231954.5	6 phosphofructokinase type C	85665	6.9364	115.072	2	56	1.3959	9.3883	47	8	0	26.6523	0.0158747	7.8976	0.677	8317
IPI:IPI00555187.2	IPI:IPI00555187.2	Adenylyl cyclase associated protein 1	51556	7.2995	103.528	1	41	2.5316	23.4258	21	5	0	28.3712	0.0125297	4.14	0.2136	20283
IPI:IPI00395281.1	IPI:IPI00395281.1	Electron transfer flavoprotein ubiquinone oxidoreductase mitochondrial	68154	7.2795	102.119	1	51	1.9481	24.6588	21	4	0	31.3955	0.0110495	5.6881	0.3879	17587
IPI:IPI00869818.1	IPI:IPI00869818.1	Sec23 homolog A	86106	6.6475	101.21	2	54	2.8758	34.7851	31	7	0	29.9722	0.0141556	4.5631	0.3932	30429
IPI:IPI00208917.4	IPI:IPI00208917.4	Alpha aminoadipic semialdehyde dehydrogenase	58711	7.7933	97.3098	1	36	2.0408	22.134	19	4	0	23.5024	0.0145041	2.4785	0.1456	5621
IPI:IPI00201174.4	IPI:IPI00201174.4	minichromosome maintenance deficient 4	96510	6.8007	92.0804	1	69	1.0441	16.2147	49	10	0	27.4178	0.0135531	7.5959	0.7335	3321
IPI:IPI00388782.3	IPI:IPI00388782.3	Uncharacterized protein Fragment	112231	6.1908	82.8002	2	60	0.8763	21.7961	40	7	0	30.3496	0.0141314	5.315	0.5969	16175
IPI:IPI00781488.2	IPI:IPI00781488.2	Uncharacterized protein	126667	5.0565	67.8512	1	106	0.8057	23.8721	44	8	1	26.9889	0.0154568	9.7548	1.2364	29304

## Sheet: Fraction 9
Injection 1
Accession	Entry	Description	mW (Da)	pI (pH)	PLGS Score	Peptides	Theoretical Peptides	Coverage (%)	Precursor RMS Mass Error (ppm)	Products	Digest Peptides	Modified Peptides	Products RMS Mass Error (ppm)	Products RMS RT Error (min)	Amount (fmol)	Amount (ngrams)	Protein ID
IPI:IPI00339197.4	IPI:IPI00339197.4	Isoform M2 of Pyruvate kinase isozymes M1 M2	57744	7.1938	17152.3	67	44	59.6987	7.8522	637	29	0	13.2898	0.00969193	100.525	5.8084	9001
IPI:IPI00231767.5	IPI:IPI00231767.5	Triosephosphate isomerase	26831	6.9937	16198.3	25	21	72.6908	4.5286	328	16	0	14.0646	0.00931733	44.3754	1.1914	8199
IPI:IPI00339162.2	IPI:IPI00339162.2	rCG29914 like	31715	6.4836	16096.9	24	25	54.7619	4.5728	324	15	0	14.0793	0.00922495	0	0	8993
IPI:IPI00361888.3	IPI:IPI00361888.3	Polyubiquitin C	91031	8.8528	14957.8	24	75	9.0123	7.9333	151	11	0	14.5861	0.0114577	0	0	10617
IPI:IPI00230907.5	IPI:IPI00230907.5	Macrophage migration inhibitory factor	12469	7.1572	14695.9	4	7	23.4783	1.4633	50	3	0	9.94	0.00772094	55.7771	0.6959	7621
IPI:IPI00325189.4	IPI:IPI00325189.4	Nucleoside diphosphate kinase B	17271	7.3176	10173.8	21	14	60.5263	6.7853	173	10	0	17.7572	0.0110567	43.5017	0.7518	8520
IPI:IPI00421539.3	IPI:IPI00421539.3	Aconitate hydratase mitochondrial	85380	7.6703	9682.38	74	55	47.8205	5.8437	664	37	0	13.1469	0.0107328	0	0	18291
IPI:IPI00194404.5	IPI:IPI00194404.5	Nucleoside diphosphate kinase A	17181	5.9084	9424.73	15	16	53.2895	7.6397	135	9	0	17.8269	0.0111688	6.0297	0.1037	1575
IPI:IPI00000000.0	IPI:IPI00000000.0	PYGM RABIT P00489 Glycogen phosphorylase muscle Oryctolagus cuniculus	97227	6.7941	8321.68	60	76	43.0605	11.2223	477	37	0	14.4602	0.0120518	50	4.8645	0
IPI:IPI00212796.3	IPI:IPI00212796.3	GTP binding nuclear protein Ran	24407	7.312	8196.03	23	17	48.1481	7.5054	180	13	0	13.3538	0.0119042	37.1598	0.9076	6810
IPI:IPI00367214.2	IPI:IPI00367214.2	Similar to RAN protein	24434	8.6373	8193.44	21	20	34.7222	7.42	171	11	0	13.0677	0.0116239	0	0	12935
IPI:IPI00231134.5	IPI:IPI00231134.5	Guanine nucleotide binding protein subunit beta 2 like 1	35054	7.5645	6774.81	23	27	51.735	7.8276	219	16	0	16.2221	0.0110268	60.6244	2.1265	7763
IPI:IPI00214665.2	IPI:IPI00214665.2	ATP citrate synthase isoform 1	120703	7.121	5666.95	81	92	39.8728	8.4594	624	43	0	15.3141	0.0110016	0	0	7298
IPI:IPI00895591.1	IPI:IPI00895591.1	glycogen phosphorylase muscle form	97226	6.6671	5335.83	46	76	34.323	9.4461	376	29	0	15.1362	0.012043	0	0	31124
IPI:IPI00560210.3	IPI:IPI00560210.3	Uncharacterized protein Fragment	18238	8.6206	4813.55	17	13	43.8272	12.11	112	9	0	15.9033	0.0126604	0	0	21267
IPI:IPI00231139.6	IPI:IPI00231139.6	transketolase	71113	7.4198	3888.13	47	45	39.2366	5.8165	337	27	0	15.0248	0.0110304	75.0033	5.3371	7767
IPI:IPI00763872.1	IPI:IPI00763872.1	RCG20683 isoform CRA b	23945	7.8263	3725.26	16	16	54.1667	5.6709	120	11	0	17.3052	0.0132299	18.2239	0.4367	24804
IPI:IPI00324633.2	IPI:IPI00324633.2	Glutamate dehydrogenase 1 mitochondrial	61377	7.9801	3382.55	18	44	25.448	6.5487	98	14	0	18.3438	0.0159875	10.8594	0.6669	8464
IPI:IPI00555187.2	IPI:IPI00555187.2	Adenylyl cyclase associated protein 1	51556	7.2995	3198.82	28	41	44.5148	13.4783	193	22	0	18.7384	0.0124536	23.6079	1.2179	20283
IPI:IPI00230857.7	IPI:IPI00230857.7	Isoform 1 of Adenylate kinase 2 mitochondrial	26362	6.3499	3188.85	18	24	47.2803	6.0353	115	11	0	14.1825	0.0125603	0	0	7582
IPI:IPI00205745.3	IPI:IPI00205745.3	Isoform Mitochondrial of Peroxiredoxin 5 mitochondrial	22164	8.8321	3181.18	6	18	32.3944	3.2913	49	6	0	18.0834	0.0102303	0	0	4601
IPI:IPI00231228.5	IPI:IPI00231228.5	ADP ribosylation factor like protein 3	20443	7.0902	3015.06	11	16	48.9011	15.7582	61	7	0	16.0675	0.0117343	10.7723	0.2204	7835
IPI:IPI00198327.2	IPI:IPI00198327.2	Voltage dependent anion selective channel protein 2	31725	7.372	2973.3	13	20	41.3559	4.0052	127	10	0	18.2866	0.0102363	36.7313	1.1661	2507
IPI:IPI00230942.5	IPI:IPI00230942.5	Glutathione S transferase Yb 3	25664	7.1653	2652.39	19	21	58.2569	5.7548	126	14	0	15.8235	0.011175	17.3877	0.4465	7643
IPI:IPI00193151.1	IPI:IPI00193151.1	Dihydropteridine reductase	25535	7.8479	2558.26	11	19	50.2075	3.8337	100	8	0	17.1718	0.0110659	18.7421	0.4789	1302
IPI:IPI00554039.1	IPI:IPI00554039.1	glyceraldehyde 3 phosphate dehydrogenase like	35760	8.3507	2497.12	8	19	18.6186	3.7318	47	7	0	16.6778	0.0174698	5.7317	0.2051	20163
IPI:IPI00188584.1	IPI:IPI00188584.1	Proteasome subunit beta type 2	22897	7.2667	2331.86	10	19	28.8557	7.7837	57	7	0	15.5075	0.0116959	13.2385	0.3033	187
IPI:IPI00421513.8	IPI:IPI00421513.8	Aspartate aminotransferase cytoplasmic	46399	6.8232	2060.18	14	35	29.7821	9.3588	121	13	0	16.4251	0.0111013	20.4386	0.9489	18281
IPI:IPI00387771.6	IPI:IPI00387771.6	Peptidyl prolyl cis trans isomerase A	17862	8.272	1981.18	12	12	55.4878	10.57	73	10	0	17.2823	0.0115021	17.4602	0.3121	15938
IPI:IPI00203214.6	IPI:IPI00203214.6	Elongation factor 2	95222	6.3926	1746.21	34	69	28.5548	12.446	255	29	0	19.6196	0.0114633	23.0184	2.1933	3846
IPI:IPI00950089.1	IPI:IPI00950089.1	Uncharacterized protein Fragment	48675	7.5883	1722.32	7	34	16.1863	19.7146	45	6	0	19.9126	0.0122187	12.1469	0.5916	34021
IPI:IPI00760137.1	IPI:IPI00760137.1	Sorbitol dehydrogenase	38209	7.1887	1708.09	16	30	38.6555	12.9566	87	12	0	17.3353	0.0112706	16.8104	0.6427	24454
IPI:IPI00766788.1	IPI:IPI00766788.1	Succinyl CoA 3 ketoacid coenzyme A transferase 1 mitochondrial	56168	8.5748	1626.06	11	38	20.3846	19.9267	79	10	0	18.4404	0.0122047	16.4807	0.9263	25909
IPI:IPI00212969.3	IPI:IPI00212969.3	Isoform B0b of Heterogeneous nuclear ribonucleoproteins A2 B1	33938	9.3005	1530.2	12	28	35.1438	3.9057	110	10	0	17.0458	0.0100447	0	0	6850
IPI:IPI00370315.1	IPI:IPI00370315.1	Eukaryotic translation initiation factor 4H	27307	7.1977	1474.26	12	32	27.0161	7.6129	59	7	0	14.1529	0.0116419	0	0	14146
IPI:IPI00231046.8	IPI:IPI00231046.8	Proteasome subunit alpha type 4	29479	7.7133	1447.12	15	25	28.3525	3.6093	67	8	1	13.2053	0.0116187	16.3975	0.4837	7708
IPI:IPI00782646.1	IPI:IPI00782646.1	Ubiquitin carrier protein	20886	7.7109	1430.65	8	16	32.2404	11.7249	54	8	0	14.3331	0.0114233	15.698	0.3281	29859
IPI:IPI00195109.3	IPI:IPI00195109.3	Serine hydroxymethyltransferase	55729	8.1749	1394.79	29	46	34.9206	12.1947	156	21	0	19.14	0.0112735	15.0251	0.8379	1721
IPI:IPI00373140.2	IPI:IPI00373140.2	destrin like	18507	7.7146	1337.51	4	19	26.0606	5.3767	42	4	0	17.5257	0.0108457	7.6511	0.1417	15389
IPI:IPI00231298.5	IPI:IPI00231298.5	Platelet activating factor acetylhydrolase IB subunit alpha	46640	7.014	1208.54	14	39	35.6098	4.5522	97	13	0	19.5476	0.0114837	13.8589	0.6468	7881
IPI:IPI00188240.4	IPI:IPI00188240.4	Peptidyl prolyl cis trans isomerase	18239	8.1998	1123.38	4	12	29.5181	23.665	38	5	0	22.9769	0.0144483	0	0	132
IPI:IPI00201032.1	IPI:IPI00201032.1	Isoform 1 of Heterogeneous nuclear ribonucleoprotein D0	38168	7.8979	1094.36	6	24	14.4476	21.8422	52	6	0	21.7085	0.0140489	0	0	3275
IPI:IPI00951052.1	IPI:IPI00951052.1	Uncharacterized protein	94559	8.0693	1010.13	13	59	12.5142	9.8909	97	14	1	21.0234	0.014165	10.2259	0.9676	34966
IPI:IPI00765134.1	IPI:IPI00765134.1	heterogeneous nuclear ribonucleoprotein L isoform a	67860	8.4666	903.043	19	38	27.1268	9.4434	132	16	0	17.9212	0.0119301	17.4409	1.1843	25279
IPI:IPI00396910.1	IPI:IPI00396910.1	ATP synthase subunit alpha mitochondrial	59716	9.5021	862.831	14	46	19.5298	14.1086	81	12	0	19.2389	0.0133116	8.8722	0.5301	17629
IPI:IPI00187860.3	IPI:IPI00187860.3	Heterogeneous nuclear ribonucleoprotein C	34363	4.7203	822.126	1	35	3.5144	15.9687	28	4	0	28.9088	0.0141698	3.2676	0.1124	42
IPI:IPI00231356.9	IPI:IPI00231356.9	C 1 tetrahydrofolate synthase cytoplasmic	100932	7.0721	805.435	19	67	17.1123	9.514	140	24	0	18.367	0.0135597	9.4831	0.9578	7926
IPI:IPI00231426.6	IPI:IPI00231426.6	Phosphoglycerate kinase 1	44509	7.9043	723.441	9	32	23.741	17.0406	60	9	0	20.8501	0.0110902	5.8211	0.2593	7972
IPI:IPI00200147.1	IPI:IPI00200147.1	60S acidic ribosomal protein P0	34193	5.8429	723.405	11	20	28.3912	2.8904	60	9	0	17.0183	0.0124398	8.9997	0.3079	3009
IPI:IPI00364621.2	IPI:IPI00364621.2	RCG39189 isoform CRA a	54125	7.6139	714.892	15	33	23.4592	4.1213	86	11	0	20.6562	0.0131114	11.8501	0.6418	11689
IPI:IPI00213587.1	IPI:IPI00213587.1	26S protease regulatory subunit 8	45597	7.3837	669.366	11	33	33.9901	16.0147	94	12	0	21.4943	0.01315	10.654	0.4861	7027
IPI:IPI00627078.1	IPI:IPI00627078.1	non histone chromosomal protein HMG 17	9373	10.5066	558.71	1	6	13.3333	10.0772	28	3	0	26.3056	0.0132004	8.2212	0.0771	24104
IPI:IPI00200419.3	IPI:IPI00200419.3	Dihydrofolate reductase	21624	7.3046	513.98	3	19	14.9733	2.5295	21	4	0	14.2422	0.0121769	6.5181	0.141	3075
IPI:IPI00213571.1	IPI:IPI00213571.1	Isoform 1 of Cytosolic acyl coenzyme A thioester hydrolase	37537	7.2698	513.861	6	23	13.9053	8.9838	40	7	0	19.4293	0.0119694	5.0859	0.191	7020
IPI:IPI00557424.3	IPI:IPI00557424.3	Uncharacterized protein	69576	8.6574	464.024	7	50	9.6308	11.8468	70	8	0	19.9066	0.0112185	0	0	20495
IPI:IPI00364311.1	IPI:IPI00364311.1	Glucose 6 phosphate isomerase	62787	7.5903	455.72	5	40	10.0358	16.4043	53	10	0	20.8791	0.0144733	9.0263	0.5671	11545
IPI:IPI00373591.3	IPI:IPI00373591.3	Far upstream element binding protein 1	67155	7.4262	446.693	12	45	20.0313	11.5384	83	12	0	18.4392	0.012099	8.3329	0.5599	15613
IPI:IPI00362105.2	IPI:IPI00362105.2	proteasome prosome macropain 26S subunit ATPase 6	45768	7.7421	427.254	10	44	17.6179	18.7165	75	14	0	21.8668	0.0131019	8.8583	0.4057	10696
IPI:IPI00207003.1	IPI:IPI00207003.1	Cytoplasmic aconitate hydratase	98065	6.7357	379.811	4	70	6.0742	3.8534	46	9	0	20.5381	0.00965068	2.8243	0.2771	4999
IPI:IPI00364321.3	IPI:IPI00364321.3	Electron transfer flavoprotein subunit beta	27670	7.83	365.867	4	17	11.7647	25.7583	26	4	0	21.3845	0.0135966	9.2709	0.2567	11552
IPI:IPI00950498.1	IPI:IPI00950498.1	Uncharacterized protein	55733	5.2432	355.376	8	35	8.5193	4.6925	43	5	0	16.5955	0.00992414	11.1116	0.6197	34422
IPI:IPI00213847.3	IPI:IPI00213847.3	granulins isoform a	65109	6.2875	351.782	4	38	4.9834	8.2662	41	4	0	19.757	0.0129519	12.5002	0.8145	7098
IPI:IPI00471687.1	IPI:IPI00471687.1	Isoform 1 of Plasminogen activator inhibitor 1 RNA binding protein	44727	8.957	336.584	2	40	6.6339	2.0936	47	6	0	24.3225	0.0125989	0	0	19168
IPI:IPI00776809.2	IPI:IPI00776809.2	Uncharacterized protein	19612	6.2488	322.108	3	11	12.3596	18.2753	33	5	0	21.7389	0.0136961	4.4345	0.087	27038
IPI:IPI00205332.4	IPI:IPI00205332.4	Electron transfer flavoprotein subunit alpha mitochondrial	34929	8.4853	320.253	3	24	12.6126	23.3439	37	6	0	23.0495	0.0142531	8.6273	0.3015	4479
IPI:IPI00200920.1	IPI:IPI00200920.1	Far upstream element binding protein 2	74180	6.3924	319.537	8	48	10.6796	7.9309	95	15	0	23.314	0.0119688	6.4213	0.4766	3249
IPI:IPI00230859.5	IPI:IPI00230859.5	Alcohol dehydrogenase NADP	36482	6.9456	309.781	3	29	7.6923	22.9201	24	5	0	27.6181	0.0102641	3.4575	0.1262	7584
IPI:IPI00365864.3	IPI:IPI00365864.3	Uncharacterized protein	12568	7.6055	287.284	2	12	10.8108	10.8982	22	2	0	16.4517	0.0111281	6.3334	0.0797	12304
IPI:IPI00215235.6	IPI:IPI00215235.6	septin 9 isoform 1	64826	7.2673	280.595	5	57	9.2014	9.6162	47	8	0	21.285	0.0143925	0	0	7433
IPI:IPI00951316.1	IPI:IPI00951316.1	Phosphoserine aminotransferase	40185	7.0382	278.978	3	27	5.4645	21.268	45	7	0	24.656	0.0124403	3.9337	0.1582	35219
IPI:IPI00212741.8	IPI:IPI00212741.8	6 phosphofructokinase liver type	85284	7.0655	271.919	3	48	2.3077	12.1034	43	8	0	20.7527	0.0119936	4.088	0.3489	6795
IPI:IPI00195803.1	IPI:IPI00195803.1	UDP glucose 6 dehydrogenase	54857	7.3903	224.474	4	47	5.8824	3.1689	54	10	0	18.2223	0.0140072	6.3563	0.3489	1892
IPI:IPI00421428.9	IPI:IPI00421428.9	Phosphoglycerate mutase 1	28813	6.7861	207.545	5	20	12.9921	3.4442	36	4	0	22.1738	0.0112805	3.3025	0.0952	18251
IPI:IPI00471608.1	IPI:IPI00471608.1	Staphylococcal nuclease domain containing protein 1	101888	6.7698	182.778	6	83	5.8306	10.8121	78	16	0	19.6044	0.0118067	0	0	19130
IPI:IPI00191745.3	IPI:IPI00191745.3	Coproporphyrinogen III oxidase mitochondrial	49246	8.5573	176.224	1	39	2.0316	19.4313	32	7	0	20.3444	0.0117214	2.1569	0.1063	947
IPI:IPI00958268.1	IPI:IPI00958268.1	poly rC binding protein 1 like	42592	8.3719	170.99	1	27	2.7569	29.6441	26	4	0	25.3983	0.0166725	8.4648	0.357	37482
IPI:IPI00231734.5	IPI:IPI00231734.5	Fructose bisphosphate aldolase A	39327	8.0667	151.175	1	31	3.022	4.7939	15	3	0	11.5308	0.009613	6.2163	0.2446	8180
IPI:IPI00361832.1	IPI:IPI00361832.1	Uncharacterized protein	90919	7.1182	147.611	1	84	1.2579	21.8197	57	13	0	21.0872	0.0195316	4.9029	0.4461	10599
IPI:IPI00366038.4	IPI:IPI00366038.4	Atxn2l protein	112784	8.7653	140.693	4	65	3.0784	19.8771	45	10	0	21.8804	0.0139727	3.5236	0.3977	12399
IPI:IPI00210319.3	IPI:IPI00210319.3	Isoform 1 of Dynamin 2	98169	7.0968	133.397	3	84	3.5632	12.2804	36	8	0	28.8441	0.0130056	0	0	6126
IPI:IPI00951813.1	IPI:IPI00951813.1	Uncharacterized protein Fragment	56186	7.946	105.635	1	41	1.5936	26.5315	46	6	0	28.4042	0.017296	7.9907	0.4492	35704
IPI:IPI00454271.1	IPI:IPI00454271.1	LRRGT00033	230182	9.7344	99.8194	1	151	0.3918	20.8946	29	6	0	26.1295	0.0141473	4.1194	0.9488	18571
Injection 2
Accession	Entry	Description	mW (Da)	pI (pH)	PLGS Score	Peptides	Theoretical Peptides	Coverage (%)	Precursor RMS Mass Error (ppm)	Products	Digest Peptides	Modified Peptides	Products RMS Mass Error (ppm)	Products RMS RT Error (min)	Amount (fmol)	Amount (ngrams)	Protein ID
IPI:IPI00231767.5	IPI:IPI00231767.5	Triosephosphate isomerase	26831	6.9937	18383.7	29	21	66.2651	5.4446	407	16	0	13.7929	0.00925135	82.6091	2.218	8199
IPI:IPI00339197.4	IPI:IPI00339197.4	Isoform M2 of Pyruvate kinase isozymes M1 M2	57744	7.1938	13787.4	69	44	59.887	8.2878	635	31	0	15.4503	0.0111752	95.6074	5.5243	9001
IPI:IPI00230907.5	IPI:IPI00230907.5	Macrophage migration inhibitory factor	12469	7.1572	12999.9	4	7	23.4783	8.5854	47	3	0	14.5594	0.00869191	59.0787	0.7371	7621
IPI:IPI00325189.4	IPI:IPI00325189.4	Nucleoside diphosphate kinase B	17271	7.3176	11145.7	18	14	50	5.4517	140	8	0	14.4052	0.0106278	42.3011	0.7311	8520
IPI:IPI00190240.1	IPI:IPI00190240.1	Ubiquitin 40S ribosomal protein S27a	17939	10.0274	9637.69	16	10	41.0256	3.7491	114	9	0	16.5385	0.011564	0	0	588
IPI:IPI00421539.3	IPI:IPI00421539.3	Aconitate hydratase mitochondrial	85380	7.6703	8877.67	71	55	44.359	8.6386	628	34	0	14.222	0.0107657	0	0	18291
IPI:IPI00212796.3	IPI:IPI00212796.3	GTP binding nuclear protein Ran	24407	7.312	8625.29	13	17	38.4259	5.557	141	8	0	14.2768	0.0145204	68.1683	1.6649	6810
IPI:IPI00231134.5	IPI:IPI00231134.5	Guanine nucleotide binding protein subunit beta 2 like 1	35054	7.5645	7577.05	24	27	55.205	11.573	233	16	0	15.619	0.0110508	64.9706	2.279	7763
IPI:IPI00000000.0	IPI:IPI00000000.0	PYGM RABIT P00489 Glycogen phosphorylase muscle Oryctolagus cuniculus	97227	6.7941	7224.5	54	76	41.1625	12.3981	447	34	0	16.3638	0.0118339	50	4.8645	0
IPI:IPI00560210.3	IPI:IPI00560210.3	Uncharacterized protein Fragment	18238	8.6206	6786.79	13	13	46.9136	8.9468	103	9	0	17.2452	0.0129913	0	0	21267
IPI:IPI00763872.1	IPI:IPI00763872.1	RCG20683 isoform CRA b	23945	7.8263	4911.87	13	16	43.0556	13.695	87	9	0	15.6554	0.0104457	19.075	0.4571	24804
IPI:IPI00231139.6	IPI:IPI00231139.6	transketolase	71113	7.4198	4577.33	46	45	39.3893	4.7403	355	26	0	16.5764	0.010952	54.9401	3.9095	7767
IPI:IPI00324633.2	IPI:IPI00324633.2	Glutamate dehydrogenase 1 mitochondrial	61377	7.9801	4339.59	16	44	22.043	10.3135	87	13	0	18.8913	0.0127126	12.0878	0.7424	8464
IPI:IPI00895591.1	IPI:IPI00895591.1	glycogen phosphorylase muscle form	97226	6.6671	4151.27	38	76	34.2043	7.6343	335	26	0	17.3322	0.0119817	0.6616	0.0644	31124
IPI:IPI00214665.2	IPI:IPI00214665.2	ATP citrate synthase isoform 1	120703	7.121	4053.98	85	92	39.9637	8.797	634	44	0	16.2598	0.0120695	0	0	7298
IPI:IPI00198327.2	IPI:IPI00198327.2	Voltage dependent anion selective channel protein 2	31725	7.372	3431.69	16	20	32.5424	5.3359	123	9	0	18.3654	0.0119609	33.8715	1.0753	2507
IPI:IPI00205745.3	IPI:IPI00205745.3	Isoform Mitochondrial of Peroxiredoxin 5 mitochondrial	22164	8.8321	3260.04	7	18	35.6808	3.2329	51	7	0	16.8586	0.0126521	0	0	4601
IPI:IPI00230857.7	IPI:IPI00230857.7	Isoform 1 of Adenylate kinase 2 mitochondrial	26362	6.3499	3141.57	14	24	35.5649	7.2337	91	8	0	16.8249	0.0129024	20.8091	0.5489	7582
IPI:IPI00923141.1	IPI:IPI00923141.1	Isoform 2 of Adenylate kinase 2 mitochondrial	25514	6.3519	3126.54	14	23	36.6379	15.4327	89	8	0	16.1393	0.0130275	6.9912	0.1785	31570
IPI:IPI00231228.5	IPI:IPI00231228.5	ADP ribosylation factor like protein 3	20443	7.0902	2682.98	7	16	31.8681	13.3132	51	5	0	18.4677	0.0111793	12.6083	0.2579	7835
IPI:IPI00555187.2	IPI:IPI00555187.2	Adenylyl cyclase associated protein 1	51556	7.2995	2227.69	26	41	35.865	8.0991	185	17	0	17.8045	0.0109752	25.4746	1.3142	20283
IPI:IPI00212969.3	IPI:IPI00212969.3	Isoform B0b of Heterogeneous nuclear ribonucleoproteins A2 B1	33938	9.3005	2061.74	16	28	38.3387	4.6323	129	12	0	15.6086	0.0114692	0	0	6850
IPI:IPI00390733.2	IPI:IPI00390733.2	adenylate kinase 2 mitochondrial like	25699	8.2429	2019.71	8	22	25.431	9.1881	75	6	0	19.5269	0.0134552	14.377	0.3697	16640
IPI:IPI00554039.1	IPI:IPI00554039.1	glyceraldehyde 3 phosphate dehydrogenase like	35760	8.3507	1962.98	11	19	27.027	8.3374	55	8	0	19.3813	0.0148253	11.4736	0.4106	20163
IPI:IPI00627078.1	IPI:IPI00627078.1	non histone chromosomal protein HMG 17	9373	10.5066	1712.75	2	6	30	1.7764	24	2	0	21.8135	0.0145607	8.8273	0.0828	24104
IPI:IPI00327144.7	IPI:IPI00327144.7	Cofilin 1	18520	8.2196	1687.97	6	19	22.8916	4.7198	32	4	0	15.328	0.00943811	1.5406	0.0286	8732
IPI:IPI00195109.3	IPI:IPI00195109.3	Serine hydroxymethyltransferase	55729	8.1749	1619.29	29	46	28.9683	10.0424	164	17	0	16.2908	0.0119037	19.3604	1.0796	1721
IPI:IPI00188584.1	IPI:IPI00188584.1	Proteasome subunit beta type 2	22897	7.2667	1605.24	10	19	29.8507	6.7194	59	7	0	15.8159	0.0141032	13.2639	0.3039	187
IPI:IPI00760137.1	IPI:IPI00760137.1	Sorbitol dehydrogenase	38209	7.1887	1552.49	18	30	30.8123	6.4754	91	12	0	17.6944	0.0111508	15.9318	0.6091	24454
IPI:IPI00230942.5	IPI:IPI00230942.5	Glutathione S transferase Yb 3	25664	7.1653	1537.54	19	21	60.5505	7.1545	131	16	0	18.1055	0.0120063	17.6173	0.4524	7643
IPI:IPI00193151.1	IPI:IPI00193151.1	Dihydropteridine reductase	25535	7.8479	1464.83	12	19	44.8133	6.8691	94	8	0	19.376	0.0140408	19.4137	0.4961	1302
IPI:IPI00421513.8	IPI:IPI00421513.8	Aspartate aminotransferase cytoplasmic	46399	6.8232	1449.65	15	35	29.7821	7.6167	113	13	0	16.9364	0.0116254	21.4401	0.9954	18281
IPI:IPI00766788.1	IPI:IPI00766788.1	Succinyl CoA 3 ketoacid coenzyme A transferase 1 mitochondrial	56168	8.5748	1356.1	13	38	19.0385	8.5431	92	10	0	16.9878	0.0117953	17.0215	0.9567	25909
IPI:IPI00387771.6	IPI:IPI00387771.6	Peptidyl prolyl cis trans isomerase A	17862	8.272	1293.95	10	12	40.8537	4.3467	57	8	0	17.4048	0.0101573	13.5668	0.2425	15938
IPI:IPI00203214.6	IPI:IPI00203214.6	Elongation factor 2	95222	6.3926	1184.97	34	69	25.2914	9.991	231	26	0	18.0202	0.0113595	23.9276	2.2799	3846
IPI:IPI00201032.1	IPI:IPI00201032.1	Isoform 1 of Heterogeneous nuclear ribonucleoprotein D0	38168	7.8979	1083.04	6	24	15.0142	10.9965	41	5	0	15.8037	0.0109898	13.4189	0.5125	3275
IPI:IPI00200147.1	IPI:IPI00200147.1	60S acidic ribosomal protein P0	34193	5.8429	1067.99	10	20	26.183	13.2959	59	8	0	18.8272	0.00986	9.4693	0.324	3009
IPI:IPI00231046.8	IPI:IPI00231046.8	Proteasome subunit alpha type 4	29479	7.7133	1047	13	25	28.3525	5.3974	67	8	0	14.8366	0.0121641	17.5157	0.5167	7708
IPI:IPI00950089.1	IPI:IPI00950089.1	Uncharacterized protein Fragment	48675	7.5883	1042.57	9	34	23.0599	19.8305	57	10	0	21.5277	0.0122935	11.0158	0.5365	34021
IPI:IPI01016454.1	IPI:IPI01016454.1	Glutathione reductase Fragment	46271	7.8713	1042.21	9	33	24.0566	27.4443	59	11	0	22.0575	0.0131955	5.426	0.2512	39771
IPI:IPI00951052.1	IPI:IPI00951052.1	Uncharacterized protein	94559	8.0693	1006.73	11	59	7.6223	16.2253	73	10	0	24.6229	0.0143859	10.8923	1.0306	34966
IPI:IPI00231298.5	IPI:IPI00231298.5	Platelet activating factor acetylhydrolase IB subunit alpha	46640	7.014	976.096	12	39	33.9024	4.6999	89	12	0	18.9445	0.0115096	14.3733	0.6708	7881
IPI:IPI00201964.4	IPI:IPI00201964.4	Uncharacterized protein	64301	7.6838	949.33	21	36	37.479	3.8289	152	17	0	19.6546	0.0117551	0	0	3526
IPI:IPI00231356.9	IPI:IPI00231356.9	C 1 tetrahydrofolate synthase cytoplasmic	100932	7.0721	924.421	21	67	22.0321	5.5563	147	21	0	17.7558	0.0109441	10.5871	1.0693	7926
IPI:IPI00421328.1	IPI:IPI00421328.1	LRRGT00071	89548	6.2373	870.315	12	61	7.037	7.5689	60	10	0	20.1803	0.0130176	3.0628	0.2744	18178
IPI:IPI00213587.1	IPI:IPI00213587.1	26S protease regulatory subunit 8	45597	7.3837	863.555	12	33	32.0197	4.4832	78	12	0	20.3808	0.0129414	12.2491	0.5589	7027
IPI:IPI00948259.2	IPI:IPI00948259.2	Uncharacterized protein Fragment	100233	7.2828	825.907	19	64	19.9569	4.7246	128	19	0	18.0905	0.0106841	0	0	32239
IPI:IPI00358757.5	IPI:IPI00358757.5	histidine triad nucleotide binding protein 2	17369	9.8256	791.563	3	16	21.4724	4.8477	19	3	0	22.6334	0.0109472	4.2963	0.0747	9384
IPI:IPI00231426.6	IPI:IPI00231426.6	Phosphoglycerate kinase 1	44509	7.9043	763.211	9	32	18.705	4.6224	48	9	0	19.2628	0.0116379	5.4925	0.2446	7972
IPI:IPI00782646.1	IPI:IPI00782646.1	Ubiquitin carrier protein	20886	7.7109	756.266	7	16	26.2295	11.0004	48	6	0	18.4312	0.0122375	10.7763	0.2252	29859
IPI:IPI00364621.2	IPI:IPI00364621.2	RCG39189 isoform CRA a	54125	7.6139	734.459	14	33	22.2664	5.4542	82	12	0	18.5893	0.0118738	14.2208	0.7702	11689
IPI:IPI00365864.3	IPI:IPI00365864.3	Uncharacterized protein	12568	7.6055	732.697	4	12	21.6216	28.6714	29	4	0	18.9216	0.0112444	6.7721	0.0852	12304
IPI:IPI00951316.1	IPI:IPI00951316.1	Phosphoserine aminotransferase	40185	7.0382	726.426	10	27	19.6721	7.6351	60	9	0	19.1899	0.0146933	6.526	0.2624	35219
IPI:IPI00200419.3	IPI:IPI00200419.3	Dihydrofolate reductase	21624	7.3046	713.673	7	19	33.6898	6.3891	48	7	0	24.0146	0.011589	8.545	0.1849	3075
IPI:IPI00373591.3	IPI:IPI00373591.3	Far upstream element binding protein 1	67155	7.4262	701.866	13	45	17.9969	17.1569	101	14	0	21.7637	0.012111	8.8658	0.5958	15613
IPI:IPI00396910.1	IPI:IPI00396910.1	ATP synthase subunit alpha mitochondrial	59716	9.5021	683.309	10	46	12.1157	6.7919	55	6	0	15.8705	0.00989443	8.0264	0.4796	17629
IPI:IPI00364321.3	IPI:IPI00364321.3	Electron transfer flavoprotein subunit beta	27670	7.83	659.188	9	17	24.3137	18.5796	48	8	0	23.5994	0.0130483	11.7007	0.324	11552
IPI:IPI00372910.2	IPI:IPI00372910.2	phosphoglycerate kinase 1 like	43148	6.1282	623.507	7	31	15.5556	6.7567	49	8	0	17.4537	0.0141028	0.9794	0.0423	15273
IPI:IPI00370315.1	IPI:IPI00370315.1	Eukaryotic translation initiation factor 4H	27307	7.1977	576.134	8	32	26.6129	17.1549	40	7	0	16.7473	0.0123982	0	0	14146
IPI:IPI00188240.4	IPI:IPI00188240.4	Peptidyl prolyl cis trans isomerase	18239	8.1998	568.337	4	12	28.9157	21.0524	36	5	0	20.5742	0.0134596	0	0	132
IPI:IPI00362105.2	IPI:IPI00362105.2	proteasome prosome macropain 26S subunit ATPase 6	45768	7.7421	554.594	13	44	23.0769	13.3532	64	11	0	18.5169	0.012495	13.6407	0.6247	10696
IPI:IPI00200920.1	IPI:IPI00200920.1	Far upstream element binding protein 2	74180	6.3924	545.927	12	48	19.2788	5.2648	69	10	0	17.241	0.010849	4.8281	0.3584	3249
IPI:IPI00364311.1	IPI:IPI00364311.1	Glucose 6 phosphate isomerase	62787	7.5903	525.998	8	40	15.5914	5.6514	58	9	0	19.2816	0.0120684	10.1039	0.6348	11545
IPI:IPI00213847.3	IPI:IPI00213847.3	granulins isoform a	65109	6.2875	414.739	4	38	4.9834	8.527	32	3	0	15.4768	0.0107818	13.6997	0.8926	7098
IPI:IPI00215575.3	IPI:IPI00215575.3	DnaJ like factor	29960	7.1777	333.649	4	28	16.9884	22.976	50	9	0	21.0301	0.0128173	4.799	0.1439	7518
IPI:IPI00464535.1	IPI:IPI00464535.1	Isoform 2 of Plasminogen activator inhibitor 1 RNA binding protein	42958	8.9674	332.097	4	41	12.7551	4.9561	63	7	0	18.9385	0.0126368	3.9151	0.1683	18818
IPI:IPI00951813.1	IPI:IPI00951813.1	Uncharacterized protein Fragment	56186	7.946	315.329	8	41	13.3466	24.2287	62	11	0	29.5974	0.0139147	14.5797	0.8197	35704
IPI:IPI00882480.2	IPI:IPI00882480.2	poly rC binding protein 1 like	55046	9.7126	308.899	4	37	10.7212	25.8815	32	6	0	22.032	0.0138182	0	0	30972
IPI:IPI00230859.5	IPI:IPI00230859.5	Alcohol dehydrogenase NADP	36482	6.9456	277.741	3	29	7.6923	17.5719	23	4	0	13.1078	0.0102978	3.3918	0.1238	7584
IPI:IPI00781133.1	IPI:IPI00781133.1	Uncharacterized protein	98894	7.0345	244.518	7	70	6.1315	19.0458	55	10	0	24.7984	0.0109451	8.1726	0.8087	29127
IPI:IPI00764064.2	IPI:IPI00764064.2	Uncharacterized protein	62633	7.3649	244.222	3	45	5.3381	9.4533	50	8	0	24.6225	0.0125164	5.7018	0.3573	24881
IPI:IPI00568535.2	IPI:IPI00568535.2	Uncharacterized protein	100133	8.4428	230.512	9	83	9.8083	7.1995	81	14	0	19.9699	0.0142266	9.5625	0.9581	23590
IPI:IPI00215235.6	IPI:IPI00215235.6	septin 9 isoform 1	64826	7.2673	201.584	5	57	8.6806	23.7582	47	9	0	22.2236	0.0136279	0	0	7433
IPI:IPI00358845.4	IPI:IPI00358845.4	Uncharacterized protein	30085	8.0072	196.363	2	19	8.3636	20.9512	37	5	0	19.8932	0.0126948	7.1453	0.2151	9426
IPI:IPI00200409.4	IPI:IPI00200409.4	Glycylpeptide N tetradecanoyltransferase 1	56824	7.9812	167.152	3	33	5.0403	27.8975	35	8	0	28.3421	0.0139819	3.0378	0.1727	3067
IPI:IPI00212741.8	IPI:IPI00212741.8	6 phosphofructokinase liver type	85284	7.0655	159.7	4	48	3.0769	11.3042	37	8	0	18.0399	0.0134045	3.4463	0.2941	6795
IPI:IPI00325377.2	IPI:IPI00325377.2	Nitrogen fixation gene 1 S cerevisiae isoform CRA b	50640	8.694	155.421	3	36	4.793	36.4928	37	6	0	28.0229	0.0147937	7.8127	0.3959	8542
IPI:IPI00195803.1	IPI:IPI00195803.1	UDP glucose 6 dehydrogenase	54857	7.3903	142.94	3	47	6.0852	32.5665	34	6	0	20.9597	0.0132271	6.0562	0.3324	1892
IPI:IPI00231742.5	IPI:IPI00231742.5	Catalase	59719	7.1552	142.793	3	46	5.5028	4.7926	28	5	0	17.9871	0.0172283	1.8551	0.1109	8187
IPI:IPI00191745.3	IPI:IPI00191745.3	Coproporphyrinogen III oxidase mitochondrial	49246	8.5573	137.628	2	39	4.0632	6.8005	27	5	0	19.7948	0.0134998	2.4686	0.1216	947
IPI:IPI00187860.3	IPI:IPI00187860.3	Heterogeneous nuclear ribonucleoprotein C	34363	4.7203	133.949	2	35	6.0703	20.1547	30	5	0	23.0202	0.0123428	2.9645	0.1019	42
IPI:IPI00210319.3	IPI:IPI00210319.3	Isoform 1 of Dynamin 2	98169	7.0968	127.7	2	84	2.4138	11.1943	41	8	0	21.7077	0.012324	0	0	6126
IPI:IPI00231734.5	IPI:IPI00231734.5	Fructose bisphosphate aldolase A	39327	8.0667	123.617	1	31	2.1978	29.753	20	4	0	19.1833	0.00957385	2.2181	0.0873	8180
IPI:IPI00764841.3	IPI:IPI00764841.3	Uncharacterized protein	35231	10.0043	118.114	1	32	2.4922	27.9415	16	4	0	24.227	0.015518	3.1077	0.1082	25179
IPI:IPI00566122.1	IPI:IPI00566122.1	Uncharacterized protein	39031	8.1608	114.094	1	25	3.1519	4.4667	18	4	0	21.1319	0.0103246	3.1785	0.1241	22888
IPI:IPI00950498.1	IPI:IPI00950498.1	Uncharacterized protein	55733	5.2432	113.493	2	35	2.4341	19.9374	29	4	0	21.4373	0.0127001	12.5653	0.7008	34422
IPI:IPI00555314.1	IPI:IPI00555314.1	ATP dependent RNA helicase DDX1	82444	6.8115	96.4643	2	63	2.2973	24.9737	38	8	0	21.6667	0.0160658	5.0628	0.4177	20348
IPI:IPI00364802.4	IPI:IPI00364802.4	Uncharacterized protein	157767	4.7791	94.4154	2	133	1.1478	25.9909	92	18	0	25.6878	0.0141183	4.3166	0.6814	11778
IPI:IPI00421357.3	IPI:IPI00421357.3	Uncharacterized protein	169752	7.1574	93.4299	3	135	1.7857	17.0061	57	11	0	24.8499	0.0135258	4.3878	0.7453	18195
IPI:IPI00196210.4	IPI:IPI00196210.4	DEAD Asp Glu Ala Asp box polypeptide 3 Y linked	72961	6.698	75.6973	1	71	1.6871	7.491	15	4	0	22.9516	0.0121102	1.5334	0.1119	1975
Injection 3
Accession	Entry	Description	mW (Da)	pI (pH)	PLGS Score	Peptides	Theoretical Peptides	Coverage (%)	Precursor RMS Mass Error (ppm)	Products	Digest Peptides	Modified Peptides	Products RMS Mass Error (ppm)	Products RMS RT Error (min)	Amount (fmol)	Amount (ngrams)	Protein ID
IPI:IPI00339197.4	IPI:IPI00339197.4	Isoform M2 of Pyruvate kinase isozymes M1 M2	57744	7.1938	15651.8	65	44	54.8023	8.7712	555	29	0	13.7382	0.0105422	103.115	5.9581	9001
IPI:IPI00231767.5	IPI:IPI00231767.5	Triosephosphate isomerase	26831	6.9937	14451.3	27	21	67.4699	4.4856	338	16	0	13.8357	0.00960335	82.5459	2.2163	8199
IPI:IPI00190240.1	IPI:IPI00190240.1	Ubiquitin 40S ribosomal protein S27a	17939	10.0274	13045.9	16	10	41.6667	3.4932	109	8	0	11.5278	0.0108188	0	0	588
IPI:IPI00230907.5	IPI:IPI00230907.5	Macrophage migration inhibitory factor	12469	7.1572	12762.8	5	7	23.4783	4.1434	50	3	0	8.1598	0.00819671	55.2975	0.69	7621
IPI:IPI00325189.4	IPI:IPI00325189.4	Nucleoside diphosphate kinase B	17271	7.3176	11016.6	14	14	48.0263	7.5455	137	7	0	13.5194	0.0100513	45.6725	0.7894	8520
IPI:IPI00194404.5	IPI:IPI00194404.5	Nucleoside diphosphate kinase A	17181	5.9084	9607.07	9	16	33.5526	7.8767	104	4	0	14.4846	0.0102649	0	0	1575
IPI:IPI00560210.3	IPI:IPI00560210.3	Uncharacterized protein Fragment	18238	8.6206	9514.1	17	13	58.0247	7.9998	122	11	0	16.315	0.0128613	0	0	21267
IPI:IPI00421539.3	IPI:IPI00421539.3	Aconitate hydratase mitochondrial	85380	7.6703	8186.35	65	55	40.641	3.7686	601	30	0	13.8306	0.0103808	0	0	18291
IPI:IPI00231134.5	IPI:IPI00231134.5	Guanine nucleotide binding protein subunit beta 2 like 1	35054	7.5645	7538.06	26	27	53.6278	5.3207	237	17	0	17.1622	0.0117198	67.2026	2.3573	7763
IPI:IPI00212796.3	IPI:IPI00212796.3	GTP binding nuclear protein Ran	24407	7.312	6610.4	14	17	40.7407	6.556	141	9	0	15.8688	0.0124619	71.2065	1.7391	6810
IPI:IPI00000000.0	IPI:IPI00000000.0	PYGM RABIT P00489 Glycogen phosphorylase muscle Oryctolagus cuniculus	97227	6.7941	5512.01	43	76	36.1803	4.9095	376	30	0	14.7018	0.0113335	50	4.8645	0
IPI:IPI00231139.6	IPI:IPI00231139.6	transketolase	71113	7.4198	4076.63	48	45	35.2672	4.6335	346	25	0	15.906	0.0105164	53.7147	3.8223	7767
IPI:IPI00230857.7	IPI:IPI00230857.7	Isoform 1 of Adenylate kinase 2 mitochondrial	26362	6.3499	3514.7	19	24	41.4226	5.7867	117	9	0	17.1006	0.0105906	0	0	7582
IPI:IPI00231228.5	IPI:IPI00231228.5	ADP ribosylation factor like protein 3	20443	7.0902	3476.93	8	16	34.0659	15.9713	48	6	0	20.5707	0.0104618	8.8979	0.182	7835
IPI:IPI00214665.2	IPI:IPI00214665.2	ATP citrate synthase isoform 1	120703	7.121	3187.15	71	92	33.8783	8.2761	533	39	0	16.4892	0.0118508	0	0	7298
IPI:IPI00198327.2	IPI:IPI00198327.2	Voltage dependent anion selective channel protein 2	31725	7.372	3082.68	14	20	34.5763	5.1611	109	9	0	13.9702	0.0112751	33.2094	1.0543	2507
IPI:IPI00324633.2	IPI:IPI00324633.2	Glutamate dehydrogenase 1 mitochondrial	61377	7.9801	2892.89	19	44	32.0789	6.503	103	16	0	19.6535	0.0151989	11.8843	0.7299	8464
IPI:IPI00193151.1	IPI:IPI00193151.1	Dihydropteridine reductase	25535	7.8479	2235.16	9	19	26.1411	3.5714	78	6	0	14.3948	0.0109531	23.0635	0.5893	1302
IPI:IPI00205745.3	IPI:IPI00205745.3	Isoform Mitochondrial of Peroxiredoxin 5 mitochondrial	22164	8.8321	2123.9	5	18	32.3944	3.8054	36	5	0	17.4378	0.0124225	0	0	4601
IPI:IPI00627078.1	IPI:IPI00627078.1	non histone chromosomal protein HMG 17	9373	10.5066	2088.46	2	6	30	2.8721	23	2	0	15.962	0.0128258	9.3641	0.0878	24104
IPI:IPI00421513.8	IPI:IPI00421513.8	Aspartate aminotransferase cytoplasmic	46399	6.8232	2072.33	16	35	31.2349	11.91	130	16	0	18.3975	0.0130088	21.3094	0.9894	18281
IPI:IPI00210351.2	IPI:IPI00210351.2	Adenylate kinase isoenzyme 1	21570	8.1436	2022.16	3	16	14.9485	2.7307	24	3	0	17.9435	0.00965213	5.6316	0.1216	6142
IPI:IPI00555187.2	IPI:IPI00555187.2	Adenylyl cyclase associated protein 1	51556	7.2995	1839.91	20	41	26.3713	5.9567	125	13	0	17.3476	0.0113826	24.0147	1.2389	20283
IPI:IPI00230942.5	IPI:IPI00230942.5	Glutathione S transferase Yb 3	25664	7.1653	1662.77	14	21	41.7431	5.0058	113	11	0	17.7316	0.0123871	14.2205	0.3652	7643
IPI:IPI00188584.1	IPI:IPI00188584.1	Proteasome subunit beta type 2	22897	7.2667	1655.4	9	19	28.3582	13.0339	55	8	0	20.8687	0.0135613	13.787	0.3159	187
IPI:IPI00763872.1	IPI:IPI00763872.1	RCG20683 isoform CRA b	23945	7.8263	1631.24	10	16	32.4074	5.8387	66	7	0	18.8747	0.0126252	13.6949	0.3281	24804
IPI:IPI00766788.1	IPI:IPI00766788.1	Succinyl CoA 3 ketoacid coenzyme A transferase 1 mitochondrial	56168	8.5748	1577.29	13	38	17.8846	4.4262	81	11	0	17.0391	0.0123782	17.8992	1.006	25909
IPI:IPI00231298.5	IPI:IPI00231298.5	Platelet activating factor acetylhydrolase IB subunit alpha	46640	7.014	1505.25	12	39	33.9024	4.1351	89	12	0	18.9984	0.0120751	15.2288	0.7107	7881
IPI:IPI00387771.6	IPI:IPI00387771.6	Peptidyl prolyl cis trans isomerase A	17862	8.272	1385.48	10	12	33.5366	5.0847	50	7	0	13.5788	0.0131267	18.0075	0.3219	15938
IPI:IPI00203214.6	IPI:IPI00203214.6	Elongation factor 2	95222	6.3926	1336.14	39	69	28.7879	9.5258	250	29	0	18.5306	0.0111586	26.1939	2.4959	3846
IPI:IPI00760137.1	IPI:IPI00760137.1	Sorbitol dehydrogenase	38209	7.1887	1283.7	15	30	29.6919	6.8986	83	10	0	14.9744	0.0114572	15.3269	0.586	24454
IPI:IPI00212969.3	IPI:IPI00212969.3	Isoform B0b of Heterogeneous nuclear ribonucleoproteins A2 B1	33938	9.3005	1239.42	14	28	37.6997	8.9692	120	11	0	17.4865	0.0114865	22.3304	0.7583	6850
IPI:IPI00201964.4	IPI:IPI00201964.4	Uncharacterized protein	64301	7.6838	1174.86	18	36	23.1933	5.4731	127	14	0	16.782	0.0117782	0	0	3526
IPI:IPI00950089.1	IPI:IPI00950089.1	Uncharacterized protein Fragment	48675	7.5883	1134.14	5	34	12.8603	11.7841	44	6	0	17.7941	0.0135509	13.6058	0.6627	34021
IPI:IPI00231046.8	IPI:IPI00231046.8	Proteasome subunit alpha type 4	29479	7.7133	1126.31	16	25	28.3525	5.8403	89	9	0	18.1026	0.0134025	18.121	0.5345	7708
IPI:IPI00373140.2	IPI:IPI00373140.2	destrin like	18507	7.7146	1008.59	5	19	19.3939	4.8226	32	3	0	15.553	0.00838228	6.4407	0.1193	15389
IPI:IPI00195109.3	IPI:IPI00195109.3	Serine hydroxymethyltransferase	55729	8.1749	965.476	24	46	28.7698	7.1192	149	15	1	17.9203	0.0133575	16.881	0.9414	1721
IPI:IPI00411230.3	IPI:IPI00411230.3	Glutathione S transferase Mu 2	25685	7.2193	943.72	8	22	21.5596	21.9902	82	9	0	20.461	0.013025	1.3679	0.0352	17759
IPI:IPI00782646.1	IPI:IPI00782646.1	Ubiquitin carrier protein	20886	7.7109	863.21	4	16	20.765	5.0839	38	5	0	17.7829	0.010638	16.4018	0.3428	29859
IPI:IPI00364321.3	IPI:IPI00364321.3	Electron transfer flavoprotein subunit beta	27670	7.83	855.724	9	17	22.3529	21.5377	48	8	0	18.8526	0.0126262	14.7952	0.4096	11552
IPI:IPI00200419.3	IPI:IPI00200419.3	Dihydrofolate reductase	21624	7.3046	836.111	5	19	28.877	19.1483	40	7	0	23.9657	0.012372	8.7353	0.189	3075
IPI:IPI00951052.1	IPI:IPI00951052.1	Uncharacterized protein	94559	8.0693	833.171	11	59	8.8737	20.9983	69	9	0	21.3423	0.0150495	10.2947	0.9741	34966
IPI:IPI00231356.9	IPI:IPI00231356.9	C 1 tetrahydrofolate synthase cytoplasmic	100932	7.0721	804.665	26	67	22.6738	8.3301	174	24	0	18.9886	0.0130287	9.3373	0.943	7926
IPI:IPI00396910.1	IPI:IPI00396910.1	ATP synthase subunit alpha mitochondrial	59716	9.5021	781.943	10	46	12.6582	7.2682	68	9	0	15.455	0.0144899	9.4066	0.5621	17629
IPI:IPI00200147.1	IPI:IPI00200147.1	60S acidic ribosomal protein P0	34193	5.8429	732.759	8	20	15.7729	2.8087	50	6	0	15.3633	0.0127836	8.8056	0.3013	3009
IPI:IPI00554039.1	IPI:IPI00554039.1	glyceraldehyde 3 phosphate dehydrogenase like	35760	8.3507	728.879	3	19	9.3093	9.8703	27	4	0	16.545	0.015358	11.4014	0.408	20163
IPI:IPI00205332.4	IPI:IPI00205332.4	Electron transfer flavoprotein subunit alpha mitochondrial	34929	8.4853	718.009	3	24	13.5135	3.8692	19	3	0	20.9494	0.00795505	3.8148	0.1333	4479
IPI:IPI00370315.1	IPI:IPI00370315.1	Eukaryotic translation initiation factor 4H	27307	7.1977	708.429	11	32	29.0323	5.3297	52	7	0	16.9697	0.0137753	0	0	14146
IPI:IPI00364621.2	IPI:IPI00364621.2	RCG39189 isoform CRA a	54125	7.6139	696.831	9	33	15.9046	4.5722	66	9	0	17.2345	0.0109502	8.9163	0.4829	11689
IPI:IPI00948259.2	IPI:IPI00948259.2	Uncharacterized protein Fragment	100233	7.2828	679.076	22	64	19.849	8.9886	142	20	0	19.0246	0.0131756	0	0	32239
IPI:IPI00213587.1	IPI:IPI00213587.1	26S protease regulatory subunit 8	45597	7.3837	663.956	9	33	24.3842	4.8128	79	12	0	19.5988	0.0138133	18.5547	0.8466	7027
IPI:IPI00200920.1	IPI:IPI00200920.1	Far upstream element binding protein 2	74180	6.3924	609.161	9	48	16.6436	16.9534	71	10	0	22.2567	0.0124362	7.2564	0.5386	3249
IPI:IPI00187860.3	IPI:IPI00187860.3	Heterogeneous nuclear ribonucleoprotein C	34363	4.7203	575.057	6	35	13.4185	7.2619	37	6	0	23.76	0.0110993	7.5037	0.258	42
IPI:IPI00373591.3	IPI:IPI00373591.3	Far upstream element binding protein 1	67155	7.4262	573.165	10	45	15.18	5.3984	73	11	0	20.6097	0.0137658	8.5726	0.5761	15613
IPI:IPI00201032.1	IPI:IPI00201032.1	Isoform 1 of Heterogeneous nuclear ribonucleoprotein D0	38168	7.8979	531.228	5	24	12.1813	3.9271	45	5	0	20.7197	0.0137272	0	0	3275
IPI:IPI00781417.1	IPI:IPI00781417.1	Uncharacterized protein Fragment	35121	10.2468	506.395	3	28	16.0772	5.3322	29	5	0	19.798	0.0108685	3.2639	0.1147	29266
IPI:IPI00364311.1	IPI:IPI00364311.1	Glucose 6 phosphate isomerase	62787	7.5903	424.223	6	40	10.0358	8.5438	66	11	0	21.8686	0.0139547	12.1466	0.7631	11545
IPI:IPI00951316.1	IPI:IPI00951316.1	Phosphoserine aminotransferase	40185	7.0382	414.62	7	27	13.6612	3.2778	38	5	0	17.2993	0.0114182	3.3881	0.1362	35219
IPI:IPI00213847.3	IPI:IPI00213847.3	granulins isoform a	65109	6.2875	413.561	4	38	4.9834	14.1123	41	3	0	19.0602	0.0116475	14.3181	0.9329	7098
IPI:IPI00331919.6	IPI:IPI00331919.6	Phosphoserine aminotransferase	40600	7.6425	398.869	6	27	13.7838	4.0326	33	5	0	16.0622	0.0112094	5.5275	0.2246	8885
IPI:IPI00557424.3	IPI:IPI00557424.3	Uncharacterized protein	69576	8.6574	394.717	6	50	7.5441	19.6459	57	8	0	18.6548	0.012325	6.6198	0.4609	20495
IPI:IPI00362105.2	IPI:IPI00362105.2	proteasome prosome macropain 26S subunit ATPase 6	45768	7.7421	342.474	4	44	10.67	2.589	44	8	0	21.6302	0.011399	6.7896	0.3109	10696
IPI:IPI00215235.6	IPI:IPI00215235.6	septin 9 isoform 1	64826	7.2673	341.759	8	57	8.3333	18.5992	77	11	0	21.8607	0.0146722	0	0	7433
IPI:IPI00231475.7	IPI:IPI00231475.7	Histone H3 3	15318	11.6797	332.688	5	12	16.9118	6.5811	35	4	0	18.8232	0.0147086	12.6076	0.1932	8001
IPI:IPI00188240.4	IPI:IPI00188240.4	Peptidyl prolyl cis trans isomerase	18239	8.1998	307.343	2	12	16.2651	25.2799	25	4	0	20.9043	0.013213	0	0	132
IPI:IPI00215575.3	IPI:IPI00215575.3	DnaJ like factor	29960	7.1777	273.545	2	28	11.1969	27.9697	20	4	0	19.5687	0.0123452	5.7143	0.1713	7518
IPI:IPI00201443.1	IPI:IPI00201443.1	RNA terminal phosphate cyclase domain 1 isoform CRA a	39288	7.5547	272.15	2	28	4.918	22.908	23	5	0	20.5604	0.0119323	2.3249	0.0914	3396
IPI:IPI00213571.1	IPI:IPI00213571.1	Isoform 1 of Cytosolic acyl coenzyme A thioester hydrolase	37537	7.2698	264.093	2	23	6.5089	4.4365	14	3	0	20.4865	0.0134683	1.789	0.0672	7020
IPI:IPI00882480.2	IPI:IPI00882480.2	poly rC binding protein 1 like	55046	9.7126	259.736	3	37	6.8226	4.2727	23	4	0	18.3392	0.0128228	0	0	30972
IPI:IPI00201060.4	IPI:IPI00201060.4	Prelamin A C	74278	6.5473	254.529	4	74	7.0677	9.56	83	15	0	27.2688	0.0135661	6.9171	0.5141	3282
IPI:IPI00464535.1	IPI:IPI00464535.1	Isoform 2 of Plasminogen activator inhibitor 1 RNA binding protein	42958	8.9674	220.811	1	41	4.0816	17.7866	36	4	0	25.56	0.0129509	4.3984	0.1891	18818
IPI:IPI00212741.8	IPI:IPI00212741.8	6 phosphofructokinase liver type	85284	7.0655	217.156	5	48	3.9744	24.2814	61	13	0	24.929	0.0133698	5.3418	0.4559	6795
IPI:IPI00231426.6	IPI:IPI00231426.6	Phosphoglycerate kinase 1	44509	7.9043	209.461	2	32	5.2758	7.7636	28	5	0	22.5282	0.0135154	3.5391	0.1576	7972
IPI:IPI00231734.5	IPI:IPI00231734.5	Fructose bisphosphate aldolase A	39327	8.0667	195.962	2	31	5.2198	16.912	29	5	0	24.976	0.0163524	7.1276	0.2805	8180
IPI:IPI00192043.3	IPI:IPI00192043.3	Methylcrotonoyl CoA carboxylase beta chain mitochondrial	61478	8.3106	183.462	2	44	3.73	16.8722	37	7	0	23.6776	0.0134643	7.2977	0.4489	1034
IPI:IPI00471608.1	IPI:IPI00471608.1	Staphylococcal nuclease domain containing protein 1	101888	6.7698	181.755	5	83	5.1705	12.6143	88	15	0	22.3193	0.0124424	0	0	19130
IPI:IPI00195803.1	IPI:IPI00195803.1	UDP glucose 6 dehydrogenase	54857	7.3903	171.555	2	47	2.6369	15.6592	45	8	0	25.3026	0.0108832	6.4188	0.3523	1892
IPI:IPI00372498.1	IPI:IPI00372498.1	Bifunctional ATP dependent dihydroxyacetone kinase FAD AMP lyase cyclizing	59406	7.3021	164.434	3	35	4.3253	14.8732	42	7	0	24.1492	0.0148081	5.7125	0.3396	15090
IPI:IPI00207003.1	IPI:IPI00207003.1	Cytoplasmic aconitate hydratase	98065	6.7357	138.548	2	70	2.5872	16.423	42	7	0	24.1594	0.0133232	5.6211	0.5516	4999
IPI:IPI00950498.1	IPI:IPI00950498.1	Uncharacterized protein	55733	5.2432	131.092	2	35	2.4341	2.6735	40	4	0	16.7462	0.0132793	12.6998	0.7083	34422
IPI:IPI00210319.3	IPI:IPI00210319.3	Isoform 1 of Dynamin 2	98169	7.0968	104.662	1	84	1.2644	24.3998	44	8	0	26.9199	0.0132379	0	0	6126
IPI:IPI00952356.1	IPI:IPI00952356.1	Uncharacterized protein	113049	8.7656	93.9327	1	65	0.6518	20.8642	49	10	0	22.1797	0.0131493	0	0	36230

## Sheet: Fraction 10
Injection 1
Accession	Entry	Description	mW (Da)	pI (pH)	PLGS Score	Peptides	Theoretical Peptides	Coverage (%)	Precursor RMS Mass Error (ppm)	Products	Digest Peptides	Modified Peptides	Products RMS Mass Error (ppm)	Products RMS RT Error (min)	Amount (fmol)	Amount (ngrams)	Protein ID
IPI:IPI00000000.0	IPI:IPI00000000.0	PYGM RABIT P00489 Glycogen phosphorylase muscle Oryctolagus cuniculus	97227	6.7941	5248.38	82	76	47.9241	5.2471	940	43	1	11.5513	0.00980808	50	4.8645	0
IPI:IPI00554039.1	IPI:IPI00554039.1	glyceraldehyde 3 phosphate dehydrogenase like	35760	8.3507	4570.21	15	19	17.7177	2.4004	114	7	0	13.531	0.0104063	12.3162	0.4407	20163
IPI:IPI00231426.6	IPI:IPI00231426.6	Phosphoglycerate kinase 1	44509	7.9043	1606.8	22	32	23.9808	2.417	183	13	0	13.1986	0.00963728	15.801	0.7038	7972
IPI:IPI00387771.6	IPI:IPI00387771.6	Peptidyl prolyl cis trans isomerase A	17862	8.272	1513.67	10	12	21.3415	2.336	93	7	0	15.4031	0.0111631	0	0	15938
IPI:IPI00372910.2	IPI:IPI00372910.2	phosphoglycerate kinase 1 like	43148	6.1282	1325.2	10	31	12.8395	12.847	117	9	0	16.1474	0.00924086	0	0	15273
IPI:IPI00203991.1	IPI:IPI00203991.1	COX17 homolog cytochrome c oxidase assembly protein	6779	7.6555	1168.94	3	9	52.381	3.9113	28	4	0	19.7338	0.0103519	5.4299	0.0368	4078
IPI:IPI00373140.2	IPI:IPI00373140.2	destrin like	18507	7.7146	1104.64	6	19	27.8788	2.1694	69	5	0	14.4745	0.0109943	4.3796	0.0811	15389
IPI:IPI00201505.3	IPI:IPI00201505.3	Cellular nucleic acid binding protein	19677	7.396	796.338	5	25	24.581	5.0519	56	4	0	14.5346	0.00923545	19.6418	0.3868	3413
IPI:IPI00396910.1	IPI:IPI00396910.1	ATP synthase subunit alpha mitochondrial	59716	9.5021	731.119	23	46	14.4665	7.5461	209	18	0	15.0852	0.00958655	13.7793	0.8234	17629
IPI:IPI00211779.1	IPI:IPI00211779.1	Peroxiredoxin 1	22095	8.2425	669.902	3	18	14.0704	18.3354	31	5	0	19.0003	0.00947462	3.983	0.0881	6539
IPI:IPI00206977.1	IPI:IPI00206977.1	Citrate synthase mitochondrial	51833	8.4161	622.186	15	33	13.5193	6.0779	139	12	0	16.2605	0.0102953	14.9202	0.7739	4987
IPI:IPI00464535.1	IPI:IPI00464535.1	Isoform 2 of Plasminogen activator inhibitor 1 RNA binding protein	42958	8.9674	572.528	3	41	9.6939	6.3392	73	7	0	19.7529	0.0115172	4.4144	0.1897	18818
IPI:IPI00209976.1	IPI:IPI00209976.1	ATPase inhibitor mitochondrial	12240	10.0578	570.317	2	12	7.4766	0.275	22	3	0	19.2002	0.00836273	4.8564	0.0595	5973
IPI:IPI00212969.3	IPI:IPI00212969.3	Isoform B0b of Heterogeneous nuclear ribonucleoproteins A2 B1	33938	9.3005	489.247	2	28	7.3482	2.8045	72	7	0	13.745	0.0105006	0	0	6850
IPI:IPI00231734.5	IPI:IPI00231734.5	Fructose bisphosphate aldolase A	39327	8.0667	385.187	1	31	1.9231	7.9306	101	13	0	17.8605	0.012392	6.8142	0.2682	8180
IPI:IPI00367437.8	IPI:IPI00367437.8	putative RNA binding protein 3	16972	8.8896	354.879	1	13	6.4103	2.9627	24	2	0	8.4263	0.00936285	11.866	0.2015	13011
IPI:IPI00211127.1	IPI:IPI00211127.1	Argininosuccinate synthase	46466	7.7384	327.7	5	33	3.6408	4.2943	122	13	0	14.1168	0.0111589	9.6822	0.4502	6396
IPI:IPI00362949.1	IPI:IPI00362949.1	Cytochrome b c1 complex subunit Rieske mitochondrial	29427	9.1022	323.716	4	24	5.8394	9.8057	44	5	0	12.3287	0.012744	5.6915	0.1676	10992
IPI:IPI00202238.1	IPI:IPI00202238.1	Uncharacterized protein	20845	7.7031	314.74	1	21	6.25	3.4332	31	4	0	12.9637	0.0109675	5.0694	0.1057	3592
Injection 2
Accession	Entry	Description	mW (Da)	pI (pH)	PLGS Score	Peptides	Theoretical Peptides	Coverage (%)	Precursor RMS Mass Error (ppm)	Products	Digest Peptides	Modified Peptides	Products RMS Mass Error (ppm)	Products RMS RT Error (min)	Amount (fmol)	Amount (ngrams)	Protein ID
IPI:IPI00000000.0	IPI:IPI00000000.0	PYGM RABIT P00489 Glycogen phosphorylase muscle Oryctolagus cuniculus	97227	6.7941	5657.75	76	76	45.1957	5.5376	874	40	0	11.464	0.0112971	50	4.8645	0
IPI:IPI00554039.1	IPI:IPI00554039.1	glyceraldehyde 3 phosphate dehydrogenase like	35760	8.3507	3952.5	11	19	15.9159	3.1224	82	6	0	11.1139	0.0106443	12.339	0.4415	20163
IPI:IPI00387771.6	IPI:IPI00387771.6	Peptidyl prolyl cis trans isomerase A	17862	8.272	1552.33	10	12	28.0488	3.8832	76	6	0	12.5323	0.0089612	0	0	15938
IPI:IPI00231426.6	IPI:IPI00231426.6	Phosphoglycerate kinase 1	44509	7.9043	1315.9	20	32	20.6235	3.166	169	12	0	13.7697	0.00884211	17.3415	0.7724	7972
IPI:IPI00372910.2	IPI:IPI00372910.2	phosphoglycerate kinase 1 like	43148	6.1282	1086.22	11	31	11.358	3.6444	112	7	0	13.5747	0.00741218	0	0	15273
IPI:IPI00201505.3	IPI:IPI00201505.3	Cellular nucleic acid binding protein	19677	7.396	927.073	6	25	29.6089	6.365	68	6	0	16.1538	0.0103238	21.7906	0.4291	3413
IPI:IPI00203991.1	IPI:IPI00203991.1	COX17 homolog cytochrome c oxidase assembly protein	6779	7.6555	886.159	2	9	31.746	4.9352	26	3	0	16.9408	0.0136193	7.55	0.0512	4078
IPI:IPI00212969.3	IPI:IPI00212969.3	Isoform B0b of Heterogeneous nuclear ribonucleoproteins A2 B1	33938	9.3005	731.184	6	28	18.2109	3.1738	75	7	0	11.0078	0.00932988	0	0	6850
IPI:IPI00396910.1	IPI:IPI00396910.1	ATP synthase subunit alpha mitochondrial	59716	9.5021	723.531	24	46	16.094	4.7426	218	18	0	13.7144	0.00990272	15.3799	0.919	17629
IPI:IPI00373140.2	IPI:IPI00373140.2	destrin like	18507	7.7146	693.44	5	19	20.6061	3.1012	70	6	0	16.054	0.011042	4.01	0.0743	15389
IPI:IPI00206977.1	IPI:IPI00206977.1	Citrate synthase mitochondrial	51833	8.4161	632.001	15	33	16.9528	4.0352	124	11	0	13.1028	0.00986399	16.7771	0.8702	4987
IPI:IPI00367437.8	IPI:IPI00367437.8	putative RNA binding protein 3	16972	8.8896	631.759	2	13	10.8974	2.1269	30	2	0	8.4495	0.00911385	13.0734	0.222	13011
IPI:IPI00464535.1	IPI:IPI00464535.1	Isoform 2 of Plasminogen activator inhibitor 1 RNA binding protein	42958	8.9674	559.688	2	41	6.8878	3.5396	55	4	0	17.499	0.0101886	4.6246	0.1988	18818
IPI:IPI00209976.1	IPI:IPI00209976.1	ATPase inhibitor mitochondrial	12240	10.0578	537.582	2	12	7.4766	6.1528	26	2	0	12.089	0.00698167	0	0	5973
IPI:IPI00362949.1	IPI:IPI00362949.1	Cytochrome b c1 complex subunit Rieske mitochondrial	29427	9.1022	392.131	4	24	7.2993	8.5294	58	7	0	13.031	0.013285	6.3516	0.187	10992
IPI:IPI00211127.1	IPI:IPI00211127.1	Argininosuccinate synthase	46466	7.7384	279.855	7	33	3.6408	4.978	141	12	0	14.0587	0.0121361	10.7385	0.4993	6396
IPI:IPI00231475.7	IPI:IPI00231475.7	Histone H3 3	15318	11.6797	251.822	1	12	5.1471	14.7867	47	6	0	20.4918	0.0139535	4.01	0.0615	8001
Injection 3
Accession	Entry	Description	mW (Da)	pI (pH)	PLGS Score	Peptides	Theoretical Peptides	Coverage (%)	Precursor RMS Mass Error (ppm)	Products	Digest Peptides	Modified Peptides	Products RMS Mass Error (ppm)	Products RMS RT Error (min)	Amount (fmol)	Amount (ngrams)	Protein ID
IPI:IPI00000000.0	IPI:IPI00000000.0	PYGM RABIT P00489 Glycogen phosphorylase muscle Oryctolagus cuniculus	97227	6.7941	4658.47	73	76	45.0771	5.3043	840	40	1	11.7369	0.0109272	50	4.8645	0
IPI:IPI00554039.1	IPI:IPI00554039.1	glyceraldehyde 3 phosphate dehydrogenase like	35760	8.3507	4351.87	13	19	17.7177	3.9147	128	8	0	13.7499	0.0122941	15.0131	0.5372	20163
IPI:IPI00387771.6	IPI:IPI00387771.6	Peptidyl prolyl cis trans isomerase A	17862	8.272	1598.53	12	12	28.0488	3.4822	86	7	0	14.7667	0.0107458	0	0	15938
IPI:IPI00231426.6	IPI:IPI00231426.6	Phosphoglycerate kinase 1	44509	7.9043	1289.57	16	32	19.1847	12.5023	165	14	0	12.5986	0.0100883	18.1691	0.8092	7972
IPI:IPI00201505.3	IPI:IPI00201505.3	Cellular nucleic acid binding protein	19677	7.396	1177.38	8	25	32.9609	4.7213	77	6	0	13.0587	0.00990863	22.9226	0.4514	3413
IPI:IPI00203991.1	IPI:IPI00203991.1	COX17 homolog cytochrome c oxidase assembly protein	6779	7.6555	1076.63	2	9	31.746	8.1233	27	3	0	18.2702	0.0121142	6.3017	0.0428	4078
IPI:IPI00372910.2	IPI:IPI00372910.2	phosphoglycerate kinase 1 like	43148	6.1282	1064.19	9	31	14.0741	16.1447	110	9	0	11.0273	0.0101804	0	0	15273
IPI:IPI00373140.2	IPI:IPI00373140.2	destrin like	18507	7.7146	997.622	6	19	16.9697	2.1929	61	5	0	12.2104	0.0106998	4.0257	0.0746	15389
IPI:IPI00190240.1	IPI:IPI00190240.1	Ubiquitin 40S ribosomal protein S27a	17939	10.0274	774.977	3	10	13.4615	21.0737	32	6	0	24.9212	0.0161207	4.0012	0.0718	588
IPI:IPI00396910.1	IPI:IPI00396910.1	ATP synthase subunit alpha mitochondrial	59716	9.5021	761.596	26	46	17.5407	5.0487	212	16	0	14.1352	0.0115157	16.5556	0.9893	17629
IPI:IPI00212969.3	IPI:IPI00212969.3	Isoform B0b of Heterogeneous nuclear ribonucleoproteins A2 B1	33938	9.3005	651.99	5	28	15.016	9.597	95	8	0	15.1127	0.0102035	0	0	6850
IPI:IPI00367437.8	IPI:IPI00367437.8	putative RNA binding protein 3	16972	8.8896	513.144	5	13	10.8974	4.0619	44	2	0	10.8252	0.00870266	14.4406	0.2452	13011
IPI:IPI00206977.1	IPI:IPI00206977.1	Citrate synthase mitochondrial	51833	8.4161	485.167	11	33	8.1545	2.7991	118	9	0	14.1516	0.0112409	12.094	0.6273	4987
IPI:IPI00209976.1	IPI:IPI00209976.1	ATPase inhibitor mitochondrial	12240	10.0578	481.944	4	12	7.4766	1.6843	31	3	0	14.9953	0.012273	4.0397	0.0495	5973
IPI:IPI00211779.1	IPI:IPI00211779.1	Peroxiredoxin 1	22095	8.2425	443.265	2	18	8.5427	14.329	44	7	0	25.2779	0.0140143	4.6695	0.1032	6539
IPI:IPI00464535.1	IPI:IPI00464535.1	Isoform 2 of Plasminogen activator inhibitor 1 RNA binding protein	42958	8.9674	381.331	2	41	6.8878	10.634	67	6	0	20.7159	0.013759	5.5429	0.2383	18818
IPI:IPI00231734.5	IPI:IPI00231734.5	Fructose bisphosphate aldolase A	39327	8.0667	355.922	1	31	2.1978	3.4751	81	12	0	20.5105	0.012842	7.7918	0.3066	8180
IPI:IPI00211127.1	IPI:IPI00211127.1	Argininosuccinate synthase	46466	7.7384	242.911	5	33	1.699	4.4503	124	12	0	16.91	0.0128655	10.3409	0.4808	6396

[truncated: 2 more sheets: Fraction 11, Fraction 12]
