# Supplementary material for: Effect of IAPP on the proteome of cultured Rin-5F cells
Source: BMC Biochem. 2018 Nov 12;19:9. doi: 10.1186/s12858-018-0099-3 (PMC6233276; doi:10.1186/s12858-018-0099-3)
Supplement: Supplementary file 2 — Table S1. Protein Mass Spectrometry Data. (ZIP 2439 kb) [file 12858_2018_99_MOESM2_ESM.zip › Table S1c MS data experiment 2- Control samples.xlsx]

## Sheet: Fraction 1
Injection 1
protein.Accession	protein.Description	PLGS score	protein Mass	protein.matchedPeptides	protein.seqCover(%)	protein.fmolOnColumn
IPI:IPI00991259.1	nascent polypeptide associated complex subunit alpha isoform 2	8238.99	220197	21	7.3	72.7691
IPI:IPI00371266.1	nascent polypeptide associated complex subunit alpha isoform 1	8232.23	23383.9	12	25.58	0
IPI:IPI00191728.1	Calreticulin	7689.12	47995.5	63	52.4	264.306
IPI:IPI00365944.5	Myosin light polypeptide 6	3786.59	16975.2	12	45.03	47.4204
IPI:IPI00817070.1	myosin light polypeptide 6	3786.59	16961.2	12	45.03	0
IPI:IPI00392935.3	Uncharacterized protein	3786.59	16930.1	12	45.03	0
IPI:IPI00896236.1	Myl6 protein	3786.59	17013.2	12	44.74	0
IPI:IPI00870820.1	Uncharacterized protein	3472.5	12528.2	10	42.34	0
IPI:IPI00734740.2	Uncharacterized protein	3100.79	11706	3	55.65	0
IPI:IPI00388179.1	Uncharacterized protein	3100.79	11762.1	3	55.65	0
IPI:IPI00188804.1	60S acidic ribosomal protein P2	3100.79	11692	3	55.65	12.9395
IPI:IPI00776882.1	calumenin isoform a	3048.35	37063.8	29	61.59	24.8386
IPI:IPI00231651.6	Uncharacterized protein	3018.14	21817.3	9	65.61	55.78
IPI:IPI00554194.1	calumenin isoform b	2993.51	37147.9	28	47.3	29.2513
IPI:IPI00207305.1	Isoform Brain of Clathrin light chain A	2268.93	26980.5	22	28.23	0
IPI:IPI00230870.1	Isoform Non brain of Clathrin light chain A	2268.93	23565.7	22	32.11	65.1195
IPI:IPI00947651.1	Uncharacterized protein	2268.93	24897.2	22	30.43	0
IPI:IPI00476151.1	26 kDa protein	2268.93	25580	22	29.66	0
IPI:IPI00959934.1	brain abundant membrane attached signal protein 1	2185.13	19798.2	7	45.45	0
IPI:IPI00000000.0	PYGM RABIT P00489 Glycogen phosphorylase muscle Oryctolagus cuniculus	1804.14	97289.6	44	41.04	50
IPI:IPI00326888.4	Secretogranin 1	1683.14	77535.6	30	35.11	107.867
IPI:IPI00959710.1	myosin light chain 6 alkali smooth muscle and non muscle like	1666.95	21843.6	8	21.32	23.8963
IPI:IPI00212401.1	Calumenin	1646.62	36996.6	19	33.33	0
IPI:IPI00895591.1	glycogen phosphorylase muscle form	1371.96	97288.6	33	32.78	0
IPI:IPI00779108.1	Uncharacterized protein	1321.68	23603.1	7	27.75	0
IPI:IPI00196789.2	Ras related protein Rab 8A	1321.68	23668.3	7	28.02	19.8274
IPI:IPI00949048.1	Uncharacterized protein	1309.4	22070.3	6	23.16	0
IPI:IPI00189690.1	Ras related protein Rab 8B	1309.4	23603.2	6	21.26	0
IPI:IPI00951369.1	Uncharacterized protein Fragment	1307.32	22574.7	5	20.49	3.6026
IPI:IPI00480673.2	Ras related protein Rab 1B	1296.48	22163.2	4	14.43	0
IPI:IPI00382300.3	Ac2 048	1296.48	33664.1	4	9.63	0
IPI:IPI00421897.3	Ras related protein Rab 1A	1296.48	22677.8	4	14.15	0
IPI:IPI00959660.1	RAB1B member RAS oncogene family like	1296.48	27228.8	4	11.42	0
IPI:IPI00417749.1	Mitochondrial import receptor subunit TOM22 homolog	1267.68	15490.7	4	45.07	12.1331
IPI:IPI00196790.1	Ras related protein Rab 10	1218.09	22858.4	5	19	1.4084
IPI:IPI00555185.1	RAB10 member RAS oncogene family isoform CRA a	1218.09	22541	5	19	0
IPI:IPI00365215.1	Nuclear autoantigenic sperm protein	940.095	84200.1	37	24.48	34.6512
IPI:IPI00209377.2	Uncharacterized protein	897.624	48775.6	31	25.17	0
IPI:IPI00365935.3	Prostaglandin E synthase 3	881.371	18721.5	8	33.13	17.9786
IPI:IPI00209299.2	Uncharacterized protein	872.926	45764.2	30	25.12	0
IPI:IPI00780647.2	Uncharacterized protein	851.101	13597.7	3	14.29	0
IPI:IPI00777802.1	Uncharacterized protein	817.827	11230.6	1	30	0
IPI:IPI00776959.1	Uncharacterized protein	817.827	10959.4	1	30.84	0
IPI:IPI00388209.2	Protein kinase C substrate 80K H Predicted isoform CRA b	804.421	59218.6	20	29.9	23.6759
IPI:IPI00190181.4	Glycogen phosphorylase muscle form	783.59	97273.7	28	24.35	0
IPI:IPI00779844.2	Uncharacterized protein	761.023	15025.3	2	7.97	0
IPI:IPI00202697.1	Ras related protein Rab 13	761.023	22901.2	3	11.33	1.4745
IPI:IPI00196795.1	Ras related protein Rab 15	761.023	24283.5	4	11.32	15.0078
IPI:IPI00189061.3	MARCKS related protein	742.604	19847.2	6	34.67	11.6582
IPI:IPI00991286.1	sulfated glycoprotein 1 isoform D preproprotein	731.659	61040.3	12	14.65	37.4182
IPI:IPI00195160.1	Sulfated glycoprotein 1	731.659	61124.3	12	14.62	0
IPI:IPI00968861.1	sulfated glycoprotein 1 isoform A preproprotein	731.659	61168.4	12	14.62	0
IPI:IPI00991203.1	sulfated glycoprotein 1 isoform C preproprotein	731.659	61411.6	12	14.57	0
IPI:IPI00991150.1	sulfated glycoprotein 1 isoform B preproprotein	731.659	61539.7	12	14.54	0
IPI:IPI00231788.5	Myosin light chain 3	705.022	22156.3	9	12	36.0204
IPI:IPI00367660.3	hypothetical protein LOC363485	695.015	22423.7	8	38.89	9.8521
IPI:IPI00212767.1	Anionic trypsin 1	679.589	25959.6	1	8.13	42.6862
IPI:IPI00480820.4	Membrane associated progesterone receptor component 1	663.319	21598.1	11	35.38	9.1477
IPI:IPI00778515.2	Uncharacterized protein	610.766	24694.7	10	22.07	0
IPI:IPI00327185.3	nucleosome assembly protein 1 like 1	567.942	45373.2	10	16.62	21.4144
IPI:IPI00471584.7	Heat shock protein HSP 90 beta	562.552	83281.4	11	14.23	13.0326
IPI:IPI00371369.1	Uncharacterized protein	531.963	22807.1	2	13.04	0
IPI:IPI00210566.3	Heat shock protein HSP 90 alpha	515.859	84815.1	12	13.92	9.62
IPI:IPI00361686.5	Complement component 1 Q subcomponent binding protein mitochondrial	506.775	30997	5	16.85	11.5413
IPI:IPI00325762.1	Ras related protein Rab 3A	502.568	24970	3	15.91	5.3685
IPI:IPI00781739.1	Uncharacterized protein	462.088	23058.3	3	14.29	0
IPI:IPI00392981.4	rCG35079 like isoform 2	459.887	24093.3	3	12.5	0
IPI:IPI00368131.2	Uncharacterized protein	459.887	24660	3	12.11	0
IPI:IPI00196794.3	Ras related protein Rab 14	459.421	23927	2	12.09	0
IPI:IPI00371187.2	Ras related protein Rab 35	454.378	23025.3	2	12.44	0
IPI:IPI00325763.6	ras related protein Rab 4A	452.85	24408.8	2	11.47	1.0365
IPI:IPI00950825.1	Uncharacterized protein	448.108	20614.9	3	13.23	0.3486
IPI:IPI00199248.2	Ras related protein Rab 26	447.967	28203.3	3	13.62	0
IPI:IPI00876621.1	ras related protein Rab 12	445.375	27271.6	3	11.93	0.684
IPI:IPI00566654.3	Uncharacterized protein	445.375	23962.3	2	12.62	0
IPI:IPI00209150.1	Ras related protein Rab 3C	445.375	25872.2	1	4.85	0
IPI:IPI00470247.1	Rab3b protein	445.375	25914.3	1	4.82	0
IPI:IPI00199224.3	Ras related protein Rab 4B	445.375	23628.9	1	5.16	0
IPI:IPI00781572.1	Uncharacterized protein Fragment	445.375	21417.3	1	5.58	0
IPI:IPI00959288.1	RAB12 member RAS oncogene family	445.375	29084.5	3	12.31	7.5903
IPI:IPI00204737.2	Ras related protein Rab 43	445.375	23229.3	1	5.24	0
IPI:IPI00213685.1	GTP binding protein Rab 3D	445.375	24290.3	1	5.02	0
IPI:IPI00198880.5	Uncharacterized protein	445.375	20061.7	1	5.7	0
IPI:IPI00951899.1	Uncharacterized protein	418.987	80701.6	7	9.07	6.5536
IPI:IPI00211864.1	Beta synuclein	405.574	14504.2	5	24.09	2.5391
IPI:IPI00327469.1	Alpha 2 HS glycoprotein	397.947	37982.4	10	3.69	147.786
IPI:IPI00357945.2	Phosphorylase	396.968	96775.2	11	9.22	0
IPI:IPI00948869.1	glycogen phosphorylase brain form	396.309	96738.2	10	8.3	0
IPI:IPI00231846.1	Isoform Syn2 of Alpha synuclein	382.007	15755.4	3	12.08	0
IPI:IPI00388903.4	Uncharacterized protein	382.007	12236.4	3	15	0
IPI:IPI00205493.1	Isoform Syn1 of Alpha synuclein	382.007	14515.3	3	12.86	0
IPI:IPI00198667.7	Clusterin	368.673	51375.5	4	11.63	8.8256
IPI:IPI01016287.1	Uncharacterized protein	367.233	29784.5	6	35.92	0
IPI:IPI00480687.2	Myristoylated alanine rich C kinase substrate	367.233	29794.5	6	35.92	7.4787
IPI:IPI00781530.2	Uncharacterized protein Fragment	361.283	25502.7	3	18.47	0
IPI:IPI00198887.1	Protein disulfide isomerase	355.341	56951.4	9	11.98	23.946
IPI:IPI00566126.2	Uncharacterized protein Fragment	293.31	51937	2	5.05	0
IPI:IPI00767805.2	hypothetical protein isoform 2	280.375	27459.1	5	33.22	0
IPI:IPI00949396.1	Uncharacterized protein	280.321	30711	3	8.49	0
IPI:IPI00199114.5	Acidic leucine rich nuclear phosphoprotein 32 family member A	279.395	28564.6	6	17	5.557
IPI:IPI00564409.3	Myosin regulatory light chain RLC A	261.448	19895.4	7	34.3	10.0601
IPI:IPI00190179.3	Glycogen phosphorylase liver form	258.494	97483.3	8	6.47	3.2035
IPI:IPI00205022.1	Nucleobindin 1	255.501	53506.9	6	15.25	6.1335
IPI:IPI00421625.6	Myosin regulatory light chain 12B	246.631	19838.3	6	27.33	0
IPI:IPI00914162.1	Myosin regulatory light chain	246.631	19867.3	6	27.33	0
IPI:IPI00778867.2	Uncharacterized protein	245.401	26106.9	4	8.55	20.5032
IPI:IPI00230893.1	Isoform B23 2 of Nucleophosmin	245.401	28385.3	4	7.78	0
IPI:IPI00957180.1	Uncharacterized protein	245.401	32787.6	4	6.85	0
IPI:IPI00197553.1	Isoform B23 1 of Nucleophosmin	245.401	32560.2	4	6.85	0
IPI:IPI00369383.4	nucleophosmin 1 like isoform 1	245.401	33130.9	4	6.78	0
IPI:IPI00778173.1	Uncharacterized protein	244.34	29524.8	3	7.58	0
IPI:IPI00949678.1	Uncharacterized protein Fragment	238.305	74098.4	11	15.24	0
IPI:IPI00209303.1	Neural F box protein NFB42	227.88	33700	4	19.59	8.0891
IPI:IPI00957766.1	heat shock protein 1 alpha like	226.578	29664	2	10.04	0
IPI:IPI00206624.1	78 kDa glucose regulated protein	221.776	72347.1	8	13.46	12.1631
IPI:IPI00369350.3	S phase kinase associated protein 1	218.274	18672.1	7	30.67	5.0696
IPI:IPI00202676.1	Protein phosphatase PP2C gamma	207.357	58717.2	12	21.96	7.4695
IPI:IPI00870865.1	Uncharacterized protein	190.476	16389.8	2	19.23	5.1113
IPI:IPI00858359.2	Myosin light polypeptide 9 regulatory	174.834	19854.3	5	20.93	0
IPI:IPI00364502.5	NFU1 iron sulfur cluster scaffold homolog precursor	154.811	28367.5	5	13.83	7.2517
IPI:IPI00560867.3	hypothetical protein	145.295	78006.2	10	4.72	497.806
IPI:IPI00957862.1	hsc70 interacting protein like	143.888	36049.7	6	13.71	0
IPI:IPI00199273.1	Hsc70 interacting protein	143.888	41279.6	7	14.13	9.7196
IPI:IPI00362927.1	Tubulin alpha 4A chain	142.785	49924.6	8	11.16	7.8346
IPI:IPI00339167.5	Uncharacterized protein	142.785	50279.9	8	11.04	0
IPI:IPI00763742.12	Uncharacterized protein	138.343	48574.8	13	30.07	9.5238
IPI:IPI00914200.1	High mobility group nucleosome binding domain containing protein 5	138.343	48604.8	13	30.07	0
IPI:IPI00781960.1	Uncharacterized protein Fragment	138.228	40552.4	9	4.51	0
IPI:IPI00194974.2	Hnrpk protein	125.295	51028.4	4	8.62	0
IPI:IPI00780608.2	Heterogeneous nuclear ribonucleoprotein K	125.295	50976.4	5	10.15	8.5619
IPI:IPI00358905.4	Uncharacterized protein	116.845	57016	5	9.8	0.321
IPI:IPI00454277.1	LRRGT00020	107.177	15349.3	2	17.29	0
IPI:IPI00365985.5	Isoform 1 of Endoplasmin	105.388	92771.1	9	7.96	1.603
IPI:IPI00396910.1	ATP synthase subunit alpha mitochondrial	99.4093	59753.7	5	4.52	8.8565
IPI:IPI00390302.3	Uncharacterized protein	98.3433	57322.9	7	6.05	0.3302
IPI:IPI00949012.1	Uncharacterized protein	97.5535	53424.6	7	8.7	6.7216
IPI:IPI00191139.1	Secretogranin 3	92.0553	53183.1	6	7.43	0
IPI:IPI00422067.3	Guanine nucleotide binding protein subunit beta 4	88.8401	37363.2	5	6.76	4.8879
IPI:IPI00212658.4	Guanine nucleotide binding protein G I G S G T subunit beta 2	83.207	37331.2	3	6.76	0
IPI:IPI00206336.1	Lysosome associated membrane glycoprotein 1	79.548	43969.2	5	10.32	5.2907
IPI:IPI00734561.1	Isoform 2 of Endoplasmin	73.9358	74207.9	6	8.55	0
IPI:IPI00213463.2	Alpha actinin 4	72.1228	104915	9	7.24	5.4913
IPI:IPI00189795.1	Tubulin alpha 1A chain	71.3206	50135.8	7	8.2	0
IPI:IPI00515758.1	chromogranin A	68.0305	51896.4	8	13.55	6.6743
IPI:IPI00189627.1	Chromogranin A	68.0305	52024.6	8	13.52	0
IPI:IPI00231383.1	Isoform 2 of Heterogeneous nuclear ribonucleoprotein D0	65.4817	36015.8	3	8.98	0
IPI:IPI00231385.3	Isoform 4 of Heterogeneous nuclear ribonucleoprotein D0	65.4817	30470.2	3	10.53	3.4917
IPI:IPI00201032.1	Isoform 1 of Heterogeneous nuclear ribonucleoprotein D0	65.4817	38192	3	8.5	0
IPI:IPI00231384.1	Isoform 3 of Heterogeneous nuclear ribonucleoprotein D0	65.4817	32646.4	3	9.87	0
IPI:IPI00360386.4	Uncharacterized protein	65.3976	84859.5	10	7.38	6.2836
IPI:IPI00464437.1	LRRGT00108	57.3764	128979	12	5.26	33.9765
IPI:IPI00476026.1	LRRGT00176	46.1067	74023.1	7	5.49	0
IPI:IPI00779457.1	Uncharacterized protein	40.7388	70651	4	4.42	0
IPI:IPI00211004.1	Interleukin 1 receptor accessory protein	38.0765	65598.7	2	1.23	2.085
IPI:IPI00201608.5	Collagen alpha 1 V chain	33.9616	183988	6	1.96	7.0816
IPI:IPI00561103.3	Uncharacterized protein	32.435	44852.4	4	3.9	0
IPI:IPI00968466.1	heterogeneous nuclear ribonucleoprotein K	32.435	50988.4	4	3.46	0
Injection 2
protein.Accession	protein.Description	PLGS score	protein Mass	protein.matchedPeptides	protein.seqCover(%)	protein.fmolOnColumn
IPI:IPI00191728.1	Calreticulin	7478.69	47995.5	71	55.05	282.561
IPI:IPI00991259.1	nascent polypeptide associated complex subunit alpha isoform 2	7319.75	220197	19	5.64	87.6969
IPI:IPI00371266.1	nascent polypeptide associated complex subunit alpha isoform 1	7314.44	23383.9	12	26.51	0
IPI:IPI00817070.1	myosin light polypeptide 6	3963.43	16961.2	15	51.66	0
IPI:IPI00365944.5	Myosin light polypeptide 6	3963.43	16975.2	15	51.66	55.2106
IPI:IPI00896236.1	Myl6 protein	3882.42	17013.2	14	48.03	0
IPI:IPI00392935.3	Uncharacterized protein	3882.42	16930.1	14	48.34	0
IPI:IPI00776882.1	calumenin isoform a	3834.12	37063.8	31	54.92	26.8263
IPI:IPI00870820.1	Uncharacterized protein	3760.58	12528.2	13	56.76	41.5524
IPI:IPI00554194.1	calumenin isoform b	3663.27	37147.9	30	48.25	36.5094
IPI:IPI00231651.6	Uncharacterized protein	3522.76	21817.3	18	75.11	68.0202
IPI:IPI00959934.1	brain abundant membrane attached signal protein 1	2733.26	19798.2	16	56.06	0
IPI:IPI00388179.1	Uncharacterized protein	2557.57	11762.1	3	55.65	0
IPI:IPI00188804.1	60S acidic ribosomal protein P2	2557.57	11692	3	55.65	15.5357
IPI:IPI00734740.2	Uncharacterized protein	2557.57	11706	3	55.65	0
IPI:IPI00476151.1	26 kDa protein	2304.41	25580	27	33.05	95.5078
IPI:IPI00207305.1	Isoform Brain of Clathrin light chain A	2304.41	26980.5	27	31.45	0
IPI:IPI00230870.1	Isoform Non brain of Clathrin light chain A	2245.53	23565.7	26	32.11	0
IPI:IPI00947651.1	Uncharacterized protein	2245.53	24897.2	26	30.43	0
IPI:IPI00959710.1	myosin light chain 6 alkali smooth muscle and non muscle like	1954.25	21843.6	9	12.18	0
IPI:IPI00326888.4	Secretogranin 1	1685.83	77535.6	36	40.3	128.715
IPI:IPI00000000.0	PYGM RABIT P00489 Glycogen phosphorylase muscle Oryctolagus cuniculus	1557.75	97289.6	38	36.06	50
IPI:IPI00212401.1	Calumenin	1519.79	36996.6	22	34.6	1.0358
IPI:IPI00189061.3	MARCKS related protein	1201.03	19847.2	4	31.16	15.4721
IPI:IPI00895591.1	glycogen phosphorylase muscle form	1184.61	97288.6	28	28.86	2.4714
IPI:IPI00196790.1	Ras related protein Rab 10	1029.44	22858.4	6	30	9.1425
IPI:IPI00365215.1	Nuclear autoantigenic sperm protein	1038.02	84200.1	32	19.07	29.4211
IPI:IPI00949048.1	Uncharacterized protein	1022.91	22070.3	4	25.79	5.1509
IPI:IPI00196789.2	Ras related protein Rab 8A	1020.59	23668.3	3	17.87	0
IPI:IPI00189690.1	Ras related protein Rab 8B	1020.59	23603.2	3	17.87	0
IPI:IPI00779108.1	Uncharacterized protein	1020.59	23603.1	3	17.7	0
IPI:IPI00555185.1	RAB10 member RAS oncogene family isoform CRA a	1019.17	22541	5	25.5	0
IPI:IPI00209299.2	Uncharacterized protein	1013.29	45764.2	28	23.46	0
IPI:IPI00209377.2	Uncharacterized protein	1015.57	48775.6	28	22.05	12.5339
IPI:IPI00480673.2	Ras related protein Rab 1B	1003.09	22163.2	3	14.93	0
IPI:IPI00959660.1	RAB1B member RAS oncogene family like	1003.09	27228.8	3	11.81	0
IPI:IPI00951369.1	Uncharacterized protein Fragment	1000.34	22574.7	3	16.59	0
IPI:IPI00382300.3	Ac2 048	1000.34	33664.1	3	11.3	0
IPI:IPI00421897.3	Ras related protein Rab 1A	1000.34	22677.8	3	16.59	5.386
IPI:IPI00231788.5	Myosin light chain 3	915.438	22156.3	12	20	28.471
IPI:IPI00202697.1	Ras related protein Rab 13	808.918	22901.2	3	20.69	64.6067
IPI:IPI00780647.2	Uncharacterized protein	789.799	13597.7	2	18.25	0
IPI:IPI00779844.2	Uncharacterized protein	789.799	15025.3	2	16.67	0
IPI:IPI00196795.1	Ras related protein Rab 15	789.799	24283.5	2	11.32	6.1524
IPI:IPI00781530.2	Uncharacterized protein Fragment	753.922	25502.7	6	34.68	12.3945
IPI:IPI00198667.7	Clusterin	751.911	51375.5	6	11.86	0.5698
IPI:IPI00991286.1	sulfated glycoprotein 1 isoform D preproprotein	722.656	61040.3	9	13.92	43.7322
IPI:IPI00968861.1	sulfated glycoprotein 1 isoform A preproprotein	722.656	61168.4	9	13.9	0
IPI:IPI00195160.1	Sulfated glycoprotein 1	722.656	61124.3	9	13.9	0
IPI:IPI00991203.1	sulfated glycoprotein 1 isoform C preproprotein	722.656	61411.6	9	13.85	0
IPI:IPI00991150.1	sulfated glycoprotein 1 isoform B preproprotein	722.656	61539.7	9	13.82	0
IPI:IPI00362927.1	Tubulin alpha 4A chain	716.502	49924.6	8	8.26	12.8344
IPI:IPI00339167.5	Uncharacterized protein	716.502	50279.9	8	8.17	0
IPI:IPI00189795.1	Tubulin alpha 1A chain	716.502	50135.8	8	8.2	0
IPI:IPI00776959.1	Uncharacterized protein	690.957	10959.4	2	42.99	0
IPI:IPI00777802.1	Uncharacterized protein	690.957	11230.6	2	41.82	0
IPI:IPI00212767.1	Anionic trypsin 1	682.636	25959.6	1	8.13	48.0441
IPI:IPI00190181.4	Glycogen phosphorylase muscle form	660.482	97273.7	21	20.78	3.2584
IPI:IPI00327469.1	Alpha 2 HS glycoprotein	637.331	37982.4	10	3.69	193.628
IPI:IPI00388209.2	Protein kinase C substrate 80K H Predicted isoform CRA b	624.933	59218.6	18	24.38	29.2423
IPI:IPI00471584.7	Heat shock protein HSP 90 beta	625.322	83281.4	17	20.86	16.1379
IPI:IPI00210566.3	Heat shock protein HSP 90 alpha	624.303	84815.1	11	13.78	12.1324
IPI:IPI00367660.3	hypothetical protein LOC363485	601.315	22423.7	5	26.77	12.1951
IPI:IPI00480820.4	Membrane associated progesterone receptor component 1	600.547	21598.1	9	25.13	11.5539
IPI:IPI00778515.2	Uncharacterized protein	600.547	24694.7	9	22.07	0
IPI:IPI00365935.3	Prostaglandin E synthase 3	536.864	18721.5	3	23.13	20.1112
IPI:IPI00951899.1	Uncharacterized protein	534.55	80701.6	12	16.29	10.2787
IPI:IPI00959957.1	alpha tubulin subunit like	466.799	8655.48	6	20	0
IPI:IPI00364046.2	Tubulin alpha 1C chain	466.799	49937.5	7	4.23	0
IPI:IPI00368301.4	alpha tubulin subunit like	466.799	21213.1	6	7.94	0
IPI:IPI00327185.3	nucleosome assembly protein 1 like 1	459.875	45373.2	10	14.83	23.7695
IPI:IPI00361686.5	Complement component 1 Q subcomponent binding protein mitochondrial	419.631	30997	4	16.85	13.1896
IPI:IPI00566126.2	Uncharacterized protein Fragment	387.326	51937	2	5.05	0
IPI:IPI00949396.1	Uncharacterized protein	381.213	30711	1	4.43	0
IPI:IPI00564409.3	Myosin regulatory light chain RLC A	368.43	19895.4	6	42.44	12.1658
IPI:IPI00948869.1	glycogen phosphorylase brain form	335.601	96738.2	13	14.47	0.9824
IPI:IPI00357945.2	Phosphorylase	335.601	96775.2	13	14.42	0
IPI:IPI00471523.1	Tubulin alpha 3 chain	334.207	49959.7	3	6.44	0
IPI:IPI00464587.1	Tubulin alpha 8 chain	334.207	50037.6	3	6.46	0
IPI:IPI00914162.1	Myosin regulatory light chain	333.625	19867.3	4	23.84	0
IPI:IPI00421625.6	Myosin regulatory light chain 12B	333.625	19838.3	4	23.84	0
IPI:IPI00858359.2	Myosin light polypeptide 9 regulatory	297.715	19854.3	4	23.26	0
IPI:IPI00364502.5	NFU1 iron sulfur cluster scaffold homolog precursor	291.695	28367.5	4	13.04	9.1123
IPI:IPI00209303.1	Neural F box protein NFB42	273.869	33700	3	10.81	10.054
IPI:IPI00198887.1	Protein disulfide isomerase	273.473	56951.4	11	14.93	29.4976
IPI:IPI00480687.2	Myristoylated alanine rich C kinase substrate	261.099	29794.5	8	49.51	7.3097
IPI:IPI01016287.1	Uncharacterized protein	261.099	29784.5	8	49.51	0
IPI:IPI00190179.3	Glycogen phosphorylase liver form	247.854	97483.3	6	3.29	0
IPI:IPI00949678.1	Uncharacterized protein Fragment	243.09	74098.4	10	11.98	0
IPI:IPI00230893.1	Isoform B23 2 of Nucleophosmin	239.25	28385.3	7	17.12	17.0982
IPI:IPI00778173.1	Uncharacterized protein	239.25	29524.8	6	13.64	0
IPI:IPI00197553.1	Isoform B23 1 of Nucleophosmin	239.25	32560.2	7	15.07	0
IPI:IPI00957862.1	hsc70 interacting protein like	237.28	36049.7	7	16.82	6.4151
IPI:IPI00199273.1	Hsc70 interacting protein	237.28	41279.6	7	14.67	0
IPI:IPI00369350.3	S phase kinase associated protein 1	227.574	18672.1	5	20.86	5.4828
IPI:IPI00371187.2	Ras related protein Rab 35	210.541	23025.3	2	15.42	0
IPI:IPI00767805.2	hypothetical protein isoform 2	203.414	27459.1	7	47.75	0
IPI:IPI00388903.4	Uncharacterized protein	196.639	12236.4	4	15	3.4137
IPI:IPI00205493.1	Isoform Syn1 of Alpha synuclein	196.639	14515.3	4	12.86	0
IPI:IPI00231846.1	Isoform Syn2 of Alpha synuclein	196.639	15755.4	4	12.08	0
IPI:IPI00205022.1	Nucleobindin 1	192.401	53506.9	8	12.2	4.7981
IPI:IPI00199114.5	Acidic leucine rich nuclear phosphoprotein 32 family member A	191.451	28564.6	5	19.84	7.806
IPI:IPI00211864.1	Beta synuclein	190.712	14504.2	4	24.09	0
IPI:IPI00202676.1	Protein phosphatase PP2C gamma	182.48	58717.2	6	10.7	7.3621
IPI:IPI00560867.3	hypothetical protein	173.599	78006.2	11	6.67	300.18
IPI:IPI00957766.1	heat shock protein 1 alpha like	167.857	29664	3	10.04	0
IPI:IPI00763742.12	Uncharacterized protein	166.605	48574.8	10	20.05	11.3275
IPI:IPI00914200.1	High mobility group nucleosome binding domain containing protein 5	166.605	48604.8	10	20.05	0
IPI:IPI00781960.1	Uncharacterized protein Fragment	163.366	40552.4	8	2.12	0
IPI:IPI00951592.2	Uncharacterized protein	161.858	34174.9	2	8.14	0
IPI:IPI00515758.1	chromogranin A	138.138	51896.4	10	19.78	12.4979
IPI:IPI00189627.1	Chromogranin A	138.138	52024.6	10	19.74	0
IPI:IPI00454510.2	granulins isoform b	134.571	56649.6	2	5.53	5.3415
IPI:IPI00213847.3	granulins isoform a	134.571	65156.5	2	4.82	0
IPI:IPI00390977.3	Uncharacterized protein	119.291	17774.1	3	18.75	19.7668
IPI:IPI00390302.3	Uncharacterized protein	107.93	57322.9	6	2.02	0
IPI:IPI00365985.5	Isoform 1 of Endoplasmin	104.892	92771.1	9	7.46	3.231
IPI:IPI00206624.1	78 kDa glucose regulated protein	101.92	72347.1	5	8.41	11.3107
IPI:IPI00780387.1	Nucleosome assembly protein 1 like 4	100.266	43916.8	5	5.44	0
IPI:IPI00366110.3	Uncharacterized protein	100.266	47303.8	4	2.38	0
IPI:IPI00948656.1	Uncharacterized protein	96.1566	51284.4	6	13.73	0
IPI:IPI00417749.1	Mitochondrial import receptor subunit TOM22 homolog	92.9639	15490.7	2	25.35	4.55
IPI:IPI00779457.1	Uncharacterized protein	68.62	70651	5	5.56	0
IPI:IPI00360386.4	Uncharacterized protein	67.5211	84859.5	12	11.54	5.6185
IPI:IPI00388005.1	Armadillo repeat containing X linked protein 1	48.5792	51048.7	4	8.68	0
IPI:IPI00781012.2	Uncharacterized protein	48.5792	50467	4	8.79	7.4785
IPI:IPI00734561.1	Isoform 2 of Endoplasmin	47.5655	74207.9	7	4.67	0
IPI:IPI00192500.1	Uncharacterized protein	45.4788	33688.2	4	9.29	2.5022
IPI:IPI00960179.1	Uncharacterized protein	40.8477	97776.7	7	7.32	5.4206
IPI:IPI00777070.2	Isoform 3 of Yorkie homolog	34.5908	39173.8	5	4.92	3.1623
IPI:IPI00388880.5	Uncharacterized protein	35.9169	52295.2	5	3.7	0
IPI:IPI00206336.1	Lysosome associated membrane glycoprotein 1	33.575	43969.2	3	10.07	6.2579
IPI:IPI00958532.1	Isoform 4 of Yorkie homolog	32.2289	37493.9	4	5.14	0
IPI:IPI00188053.7	Isoform 1 of Yorkie homolog	32.2289	50501.2	4	3.84	0
IPI:IPI00780976.2	Isoform 2 of Yorkie homolog	32.2289	37974.4	4	5.08	0
Injection 3
protein.Accession	protein.Description	PLGS score	protein Mass	protein.matchedPeptides	protein.seqCover(%)	protein.fmolOnColumn
IPI:IPI00991259.1	nascent polypeptide associated complex subunit alpha isoform 2	8771.29	220197	16	6.06	85.3752
IPI:IPI00371266.1	nascent polypeptide associated complex subunit alpha isoform 1	8764.61	23383.9	10	26.51	0
IPI:IPI00191728.1	Calreticulin	6342.11	47995.5	70	52.4	282.036
IPI:IPI00817070.1	myosin light polypeptide 6	5671	16961.2	14	52.98	0
IPI:IPI00365944.5	Myosin light polypeptide 6	5671	16975.2	14	52.98	56.117
IPI:IPI00896236.1	Myl6 protein	5561.08	17013.2	13	49.34	0
IPI:IPI00392935.3	Uncharacterized protein	5561.08	16930.1	13	49.67	0
IPI:IPI00870820.1	Uncharacterized protein	5279.55	12528.2	11	48.65	0
IPI:IPI00231651.6	Uncharacterized protein	3460.83	21817.3	17	81	69.9323
IPI:IPI00776882.1	calumenin isoform a	3191.12	37063.8	29	52.38	26.4039
IPI:IPI00554194.1	calumenin isoform b	2933.37	37147.9	25	37.14	38.0997
IPI:IPI00959934.1	brain abundant membrane attached signal protein 1	2604.34	19798.2	13	60.1	0
IPI:IPI00959710.1	myosin light chain 6 alkali smooth muscle and non muscle like	2587.41	21843.6	11	27.92	38.4941
IPI:IPI00188804.1	60S acidic ribosomal protein P2	2444.29	11692	3	55.65	14.7513
IPI:IPI00388179.1	Uncharacterized protein	2444.29	11762.1	3	55.65	0
IPI:IPI00734740.2	Uncharacterized protein	2444.29	11706	3	55.65	0
IPI:IPI00230870.1	Isoform Non brain of Clathrin light chain A	1957.45	23565.7	23	32.11	0
IPI:IPI00947651.1	Uncharacterized protein	1957.45	24897.2	23	30.43	0
IPI:IPI00476151.1	26 kDa protein	1957.45	25580	24	34.75	92.1683
IPI:IPI00207305.1	Isoform Brain of Clathrin light chain A	1957.45	26980.5	24	33.06	0
IPI:IPI00189061.3	MARCKS related protein	1602.26	19847.2	7	51.26	17.5259
IPI:IPI00326888.4	Secretogranin 1	1585.08	77535.6	25	32	133.833
IPI:IPI00000000.0	PYGM RABIT P00489 Glycogen phosphorylase muscle Oryctolagus cuniculus	1494.06	97289.6	37	33.45	50
IPI:IPI00480673.2	Ras related protein Rab 1B	1227.68	22163.2	6	28.36	20.5914
IPI:IPI00959660.1	RAB1B member RAS oncogene family like	1227.68	27228.8	6	22.44	0
IPI:IPI00382300.3	Ac2 048	1211.23	33664.1	6	16.94	7.1608
IPI:IPI00421897.3	Ras related protein Rab 1A	1205.95	22677.8	5	19.51	0
IPI:IPI00951369.1	Uncharacterized protein Fragment	1205.95	22574.7	5	19.51	0
IPI:IPI00196790.1	Ras related protein Rab 10	1146.67	22858.4	3	16	0.9117
IPI:IPI00555185.1	RAB10 member RAS oncogene family isoform CRA a	1146.67	22541	3	16	0
IPI:IPI00949048.1	Uncharacterized protein	1140.55	22070.3	2	11.58	0
IPI:IPI00779108.1	Uncharacterized protein	1140.55	23603.1	2	10.53	0
IPI:IPI00189690.1	Ras related protein Rab 8B	1140.55	23603.2	2	10.63	0
IPI:IPI00196789.2	Ras related protein Rab 8A	1140.55	23668.3	2	10.63	0
IPI:IPI00212401.1	Calumenin	1079.77	36996.6	15	21.59	0
IPI:IPI00895591.1	glycogen phosphorylase muscle form	1032.34	97288.6	33	29.81	2.8531
IPI:IPI00365215.1	Nuclear autoantigenic sperm protein	928.963	84200.1	31	19.33	42.1222
IPI:IPI00209377.2	Uncharacterized protein	916.026	48775.6	28	25.61	0
IPI:IPI00365935.3	Prostaglandin E synthase 3	897.023	18721.5	5	29.38	18.9781
IPI:IPI00231788.5	Myosin light chain 3	891.748	22156.3	8	15.5	43.0548
IPI:IPI00209299.2	Uncharacterized protein	889.255	45764.2	26	25.59	0
IPI:IPI00779844.2	Uncharacterized protein	875.425	15025.3	4	21.01	0
IPI:IPI00780647.2	Uncharacterized protein	875.425	13597.7	4	23.02	0
IPI:IPI00202697.1	Ras related protein Rab 13	826.001	22901.2	2	11.33	4.527
IPI:IPI00196795.1	Ras related protein Rab 15	810.03	24283.5	2	11.32	17.5489
IPI:IPI00776959.1	Uncharacterized protein	786.92	10959.4	1	30.84	0
IPI:IPI00777802.1	Uncharacterized protein	786.92	11230.6	1	30	0
IPI:IPI00471584.7	Heat shock protein HSP 90 beta	728.111	83281.4	15	17.68	18.0688
IPI:IPI00991286.1	sulfated glycoprotein 1 isoform D preproprotein	691.346	61040.3	10	16.09	47.833
IPI:IPI00968861.1	sulfated glycoprotein 1 isoform A preproprotein	691.346	61168.4	10	16.06	0
IPI:IPI00195160.1	Sulfated glycoprotein 1	691.346	61124.3	10	16.06	0
IPI:IPI00991203.1	sulfated glycoprotein 1 isoform C preproprotein	691.346	61411.6	10	16.01	0
IPI:IPI00991150.1	sulfated glycoprotein 1 isoform B preproprotein	691.346	61539.7	10	15.98	0
IPI:IPI00371369.1	Uncharacterized protein	687.297	22807.1	3	17.39	0
IPI:IPI00480820.4	Membrane associated progesterone receptor component 1	657.447	21598.1	14	29.23	11.3846
IPI:IPI00210566.3	Heat shock protein HSP 90 alpha	659.669	84815.1	11	12.55	12.4666
IPI:IPI00778515.2	Uncharacterized protein	657.447	24694.7	14	25.68	0
IPI:IPI00190181.4	Glycogen phosphorylase muscle form	614.479	97273.7	26	21.62	0
IPI:IPI00367660.3	hypothetical protein LOC363485	604.105	22423.7	5	22.73	12.6874
IPI:IPI00209303.1	Neural F box protein NFB42	595.969	33700	3	15.88	9.3312
IPI:IPI00388209.2	Protein kinase C substrate 80K H Predicted isoform CRA b	581.907	59218.6	19	28.76	28.5565
IPI:IPI00364502.5	NFU1 iron sulfur cluster scaffold homolog precursor	538.859	28367.5	8	29.64	11.8917
IPI:IPI00417749.1	Mitochondrial import receptor subunit TOM22 homolog	534.386	15490.7	2	16.2	17.5994
IPI:IPI00951899.1	Uncharacterized protein	531.998	80701.6	9	12.89	4.2075
IPI:IPI00212767.1	Anionic trypsin 1	463.949	25959.6	1	8.13	40.8425
IPI:IPI00327185.3	nucleosome assembly protein 1 like 1	454.466	45373.2	9	14.83	21.8067
IPI:IPI00566126.2	Uncharacterized protein Fragment	440.666	51937	6	13.63	4.08
IPI:IPI00949396.1	Uncharacterized protein	429.967	30711	5	11.81	1.0544
IPI:IPI00327469.1	Alpha 2 HS glycoprotein	385.252	37982.4	13	9.66	225.777
IPI:IPI00325763.6	ras related protein Rab 4A	380.068	24408.8	3	16.06	7.9739
IPI:IPI00369350.3	S phase kinase associated protein 1	357.42	18672.1	7	34.97	8.3382
IPI:IPI00213685.1	GTP binding protein Rab 3D	354.937	24290.3	3	21.92	0.581
IPI:IPI00564409.3	Myosin regulatory light chain RLC A	349.784	19895.4	5	29.07	0
IPI:IPI00421625.6	Myosin regulatory light chain 12B	349.784	19838.3	5	29.07	11.0714
IPI:IPI00914162.1	Myosin regulatory light chain	349.784	19867.3	5	29.07	0
IPI:IPI01016287.1	Uncharacterized protein	347.484	29784.5	4	22.65	0
IPI:IPI00480687.2	Myristoylated alanine rich C kinase substrate	347.484	29794.5	4	22.65	8.8455
IPI:IPI00198887.1	Protein disulfide isomerase	341.536	56951.4	11	17.68	29.7995
IPI:IPI00566654.3	Uncharacterized protein	338.333	23962.3	3	17.29	0
IPI:IPI00209150.1	Ras related protein Rab 3C	330.523	25872.2	2	4.85	0
IPI:IPI00371187.2	Ras related protein Rab 35	330.523	23025.3	2	10.45	0
IPI:IPI00362927.1	Tubulin alpha 4A chain	321.249	49924.6	10	14.73	7.6881
IPI:IPI00189795.1	Tubulin alpha 1A chain	321.249	50135.8	10	14.63	0
IPI:IPI00339167.5	Uncharacterized protein	321.249	50279.9	10	14.57	0
IPI:IPI00361686.5	Complement component 1 Q subcomponent binding protein mitochondrial	320.369	30997	4	16.85	10.383
IPI:IPI00948869.1	glycogen phosphorylase brain form	295.056	96738.2	15	15.66	0
IPI:IPI00357945.2	Phosphorylase	293.518	96775.2	13	13.36	0
IPI:IPI00199114.5	Acidic leucine rich nuclear phosphoprotein 32 family member A	265.292	28564.6	6	19.03	6.4402
IPI:IPI00767805.2	hypothetical protein isoform 2	263.339	27459.1	3	19.03	0
IPI:IPI00949678.1	Uncharacterized protein Fragment	257.184	74098.4	10	12.44	0
IPI:IPI00858359.2	Myosin light polypeptide 9 regulatory	233.546	19854.3	4	22.67	0
IPI:IPI00471523.1	Tubulin alpha 3 chain	229.929	49959.7	5	12.89	0
IPI:IPI00464587.1	Tubulin alpha 8 chain	225.47	50037.6	4	9.35	0
IPI:IPI00957862.1	hsc70 interacting protein like	214.521	36049.7	7	16.51	6.3627
IPI:IPI00957766.1	heat shock protein 1 alpha like	207.793	29664	2	10.04	0
IPI:IPI00199273.1	Hsc70 interacting protein	203.539	41279.6	8	14.67	0
IPI:IPI00190179.3	Glycogen phosphorylase liver form	199.737	97483.3	10	6.94	0
IPI:IPI00206624.1	78 kDa glucose regulated protein	179.23	72347.1	7	10.86	14.8411
IPI:IPI00205022.1	Nucleobindin 1	177.394	53506.9	6	11.76	4.9769
IPI:IPI00780387.1	Nucleosome assembly protein 1 like 4	169.078	43916.8	3	7.51	0
IPI:IPI00366110.3	Uncharacterized protein	169.078	47303.8	3	6.89	0
IPI:IPI00780608.2	Heterogeneous nuclear ribonucleoprotein K	163.835	50976.4	3	4.32	10.6165
IPI:IPI00194974.2	Hnrpk protein	163.835	51028.4	3	4.31	0
IPI:IPI00560867.3	hypothetical protein	150.984	78006.2	11	3.33	0
IPI:IPI00781960.1	Uncharacterized protein Fragment	150.984	40552.4	11	6.37	333.805
IPI:IPI00763742.12	Uncharacterized protein	132.401	48574.8	8	17.02	11.1916
IPI:IPI00914200.1	High mobility group nucleosome binding domain containing protein 5	132.401	48604.8	8	17.02	0
IPI:IPI00368301.4	alpha tubulin subunit like	129.034	21213.1	6	7.94	0
IPI:IPI00781530.2	Uncharacterized protein Fragment	115.008	25502.7	2	6.76	10.4611
IPI:IPI00198667.7	Clusterin	105.751	51375.5	1	3.36	0
IPI:IPI00951592.2	Uncharacterized protein	105.751	34174.9	1	5.08	0
IPI:IPI00365985.5	Isoform 1 of Endoplasmin	104.527	92771.1	5	6.22	2.6111
IPI:IPI00396910.1	ATP synthase subunit alpha mitochondrial	94.2633	59753.7	6	5.61	8.6325
IPI:IPI00191139.1	Secretogranin 3	88.9045	53183.1	5	9.13	7.9096
IPI:IPI00949012.1	Uncharacterized protein	88.9045	53424.6	5	9.13	0
IPI:IPI00213463.2	Alpha actinin 4	84.4975	104915	9	5.27	6.5594
IPI:IPI00231784.3	Isoform E1 of Drebrin	83.0011	72601.7	6	6.2	5.1439
IPI:IPI00948756.1	Uncharacterized protein	80.6726	50644	9	5.08	0.3888
IPI:IPI00959936.1	calreticulin 4	80.6726	51890.7	9	5.01	0
IPI:IPI00213546.2	Heat shock 70 kDa protein 1 like	79.0591	70549.3	6	5.3	0.4982
IPI:IPI00231407.4	Isoform A of Drebrin	77.0911	77472.1	6	5.8	0
IPI:IPI00206336.1	Lysosome associated membrane glycoprotein 1	71.876	43969.2	4	13.27	10.3695
IPI:IPI00207355.4	Heat shock related 70 kDa protein 2	68.9749	69641.8	4	3.63	0
IPI:IPI00734561.1	Isoform 2 of Endoplasmin	69.0198	74207.9	3	4.67	0
IPI:IPI00360386.4	Uncharacterized protein	68.4087	84859.5	7	6.17	7.8936
IPI:IPI00202676.1	Protein phosphatase PP2C gamma	63.6327	58717.2	10	11.07	7.188
IPI:IPI00515758.1	chromogranin A	63.2789	51896.4	8	10.54	7.8342
IPI:IPI00189627.1	Chromogranin A	63.2789	52024.6	8	10.52	0
IPI:IPI00421699.1	Liver regeneration related protein LRRGR00002	60.3376	32795.7	1	4.56	5.8096
IPI:IPI00951428.1	forkhead box protein N4	51.693	51578.7	4	3.15	15.4188
IPI:IPI00371218.5	Uncharacterized protein Fragment	51.693	52999.4	4	3.04	0
IPI:IPI00779457.1	Uncharacterized protein	50.243	70651	4	6.22	0
IPI:IPI00951832.1	Uncharacterized protein Fragment	42.558	27691.8	2	9.8	0

## Sheet: Fraction 2
Injection 1
protein.Accession	protein.Description	protein.score	protein.avgMass	protein.matchedPeptides	protein.digestPeps	protein.seqCover(%)	protein.fmolOnColumn
IPI:IPI00192912.1	Uncharacterized protein	35309.6	38090.1	44	37	55.08	408.461
IPI:IPI00324893.4	14 3 3 protein zeta delta	29277.7	27771.2	57	25	74.29	438.019
IPI:IPI00325135.3	14 3 3 protein epsilon	27295.8	29174	60	29	69.02	355.042
IPI:IPI00196661.1	14 3 3 protein theta	25223.5	27778.3	51	24	73.88	281.195
IPI:IPI00949530.1	Uncharacterized protein	24666.5	26561.3	50	24	67.81	0
IPI:IPI00200861.1	Proliferating cell nuclear antigen	21002	28748.9	35	23	59	256.051
IPI:IPI00476899.1	RCG22471 isoform CRA b	20112.4	24675.8	20	19	53.78	236.832
IPI:IPI00734740.2	Uncharacterized protein	20009.5	11706	11	9	68.7	0
IPI:IPI00188804.1	60S acidic ribosomal protein P2	20009.5	11692	11	9	68.7	129.78
IPI:IPI00411290.1	Isoform 2 of Protein SET	18591.5	32105	17	16	32.49	112.202
IPI:IPI00388179.1	Uncharacterized protein	16662.3	11762.1	9	9	56.52	0
IPI:IPI00777227.1	Uncharacterized protein	15427.5	18490.3	2	13	13.92	14.7949
IPI:IPI00568795.2	Uncharacterized protein Fragment	15408.8	15965.5	2	14	14.71	7.8013
IPI:IPI00780142.1	Uncharacterized protein	15404.2	18435.2	1	13	8.28	0
IPI:IPI00207659.1	Barrier to autointegration factor	14118.3	10044.5	5	17	68.54	42.377
IPI:IPI00781266.1	Fuctinin 3 Fragment	13758.5	4479.62	5	5	87.18	0
IPI:IPI00364976.3	Eukaryotic translation initiation factor 6	11604.4	26571.2	14	14	60	86.8227
IPI:IPI00421410.1	protein kinase N3	11189.4	107377	18	63	13.03	109.444
IPI:IPI00213688.1	Isoform 1 of Protein SET	11187.7	33405.9	13	16	25.61	0
IPI:IPI00372259.4	Isoform 1 of Tropomyosin alpha 3 chain	10488.1	29006.7	41	30	68.15	199.499
IPI:IPI00914162.1	Myosin regulatory light chain	9616.41	19867.3	12	19	51.74	0
IPI:IPI00421625.6	Myosin regulatory light chain 12B	9616.41	19838.3	12	20	51.74	72.9144
IPI:IPI00564409.3	Myosin regulatory light chain RLC A	9464.75	19895.4	11	19	44.77	0
IPI:IPI00372520.1	Ac2 067	9207.31	27969.6	8	19	16.6	2.9955
IPI:IPI00567942.2	transcription elongation factor B SIII polypeptide 1	8913.12	12489.2	8	10	54.46	0
IPI:IPI00767806.2	transcription elongation factor B SIII polypeptide 1	8913.12	12501.3	8	10	54.46	0
IPI:IPI00206015.1	Transcription elongation factor B polypeptide 1	8913.12	12473.2	8	10	54.46	97.7079
IPI:IPI00560562.2	transcription elongation factor B SIII polypeptide 1	8913.12	12387.2	8	11	54.46	0
IPI:IPI00393533.5	transcription elongation factor B SIII polypeptide 1	8913.12	12447.3	8	11	54.46	0
IPI:IPI00191354.2	Uncharacterized protein	8585.87	33149.5	41	30	58.8	8.2853
IPI:IPI00214905.3	Tropomyosin alpha 4 chain	8157.26	28509.8	47	28	74.6	202.857
IPI:IPI00365935.3	Prostaglandin E synthase 3	8083.88	18721.5	16	15	46.25	136.498
IPI:IPI00959820.1	Ribonuclease angiogenin inhibitor 1 isoform CRA a	8063.7	49919.6	31	37	61.4	0
IPI:IPI00959348.2	Ribonuclease inhibitor	8063.7	49974.7	31	37	61.4	83.5064
IPI:IPI00421408.1	RCG65932	8060.79	59629.4	9	37	12.86	3.6878
IPI:IPI00191502.5	Proteasome subunit alpha type 5	7380.96	26391	20	16	41.49	135.688
IPI:IPI00760126.1	Isoform Short of 14 3 3 protein beta alpha	7100.66	27822.2	35	22	27.46	0.7808
IPI:IPI00230837.5	Isoform Long of 14 3 3 protein beta alpha	7100.66	28054.5	35	22	27.24	0
IPI:IPI00326888.4	Secretogranin 1	6262.21	77535.6	61	72	44.3	320.09
IPI:IPI00210941.1	Isoform 2 of Tropomyosin alpha 3 chain	6009.75	28720	30	27	53.23	1.5638
IPI:IPI00475634.1	Isoform 3 of Tropomyosin alpha 3 chain	5794.04	28709.1	30	29	51.42	145.622
IPI:IPI00471584.7	Heat shock protein HSP 90 beta	5974.45	83281.4	47	67	36.33	206.191
IPI:IPI00210012.1	Transcription elongation factor B polypeptide 2	5506.94	13169.9	11	15	77.97	83.2884
IPI:IPI00957744.1	elongin C like	5415.05	12053.7	6	11	35.78	0
IPI:IPI00776959.1	Uncharacterized protein	5028.17	10959.4	4	7	49.53	0.6189
IPI:IPI00777802.1	Uncharacterized protein	5028.17	11230.6	4	6	48.18	0
IPI:IPI00781199.1	Uncharacterized protein	4735.03	13676.6	3	10	24.79	0
IPI:IPI00197579.2	Isoform 1 of Tubulin beta 5 chain	4730.64	49671	12	30	27.7	16.2238
IPI:IPI00567971.2	transcription elongation factor B SIII polypeptide 1	4727.15	12455.2	7	10	36.61	0
IPI:IPI00475639.4	Tubulin beta 2A chain	4669.4	49907.2	12	30	32.81	1.547
IPI:IPI00655259.1	Tubulin beta 2B chain	4676.74	49953.2	12	30	32.81	10.6264
IPI:IPI00858359.2	Myosin light polypeptide 9 regulatory	4459.67	19854.3	10	19	39.53	0
IPI:IPI00230835.5	14 3 3 protein gamma	4167.7	28302.7	36	25	40.08	10.0286
IPI:IPI00231677.5	14 3 3 protein eta	4121.16	28211.8	34	27	35.77	6.3036
IPI:IPI00475480.3	stratifin	4113.62	36856.4	33	30	33.04	4.878
IPI:IPI00393158.5	Nonmuscle tropomyosin 5	4107.54	32862.9	30	27	45.77	0
IPI:IPI00471526.3	Similar to 14 3 3 protein sigma	4079.17	27916.4	31	24	27.42	0
IPI:IPI00364533.1	Uncharacterized protein	4049.65	11845.4	5	5	19.61	21.9055
IPI:IPI00565471.2	Uncharacterized protein	4012.98	28192.2	11	16	18.6	0
IPI:IPI00959078.1	elongin C like	4030.86	12574.3	6	9	47.32	60.2708
IPI:IPI00370589.3	transcription elongation factor B SIII polypeptide 2 like	3939.7	16231.6	5	13	29.25	0.3279
IPI:IPI00957504.1	transcription elongation factor B SIII polypeptide 2 like	3939.7	18436.3	5	15	25.9	0
IPI:IPI00210566.3	Heat shock protein HSP 90 alpha	4363.13	84815.1	47	91	32.47	83.3289
IPI:IPI00191728.1	Calreticulin	3626.34	47995.5	32	50	49.52	89.5992
IPI:IPI00362160.1	Tubulin beta 3 chain	3633.27	50418.8	11	30	25.78	10.1451
IPI:IPI00553953.3	Uncharacterized protein	3501.31	26211.2	6	20	14.85	43.2065
IPI:IPI00388209.2	Protein kinase C substrate 80K H Predicted isoform CRA b	3426.39	59218.6	34	41	44.19	142.719
IPI:IPI00768974.1	Uncharacterized protein	3331.43	9725.24	2	6	24.42	53.2131
IPI:IPI00212572.3	Nonmuscle tropomyosin 5 Fragment	3170.62	3097.57	3	4	92.31	0
IPI:IPI00367092.3	Uncharacterized protein	3134.9	31564.8	9	17	12.82	0
IPI:IPI00421699.1	Liver regeneration related protein LRRGR00002	3134.9	32795.7	6	26	9.47	0
IPI:IPI00198620.1	ATP synthase subunit delta mitochondrial	3053	17595.1	3	7	19.05	29.7019
IPI:IPI00200145.1	60S acidic ribosomal protein P1	2692.49	11498	2	7	51.75	9.6415
IPI:IPI00768063.1	transcription elongation factor B SIII polypeptide 2 like	2698.11	16247.5	8	17	55.7	0
IPI:IPI00368869.3	Uncharacterized protein	2590.15	31124.5	24	54	31.99	0
IPI:IPI00368323.4	transcription elongation factor B SIII polypeptide 2 like	2612.93	16790.1	7	17	45.22	0
IPI:IPI00230946.4	Dipeptidyl peptidase 2	2503.07	55114.5	16	32	23.6	68.5778
IPI:IPI00000000.0	PYGM RABIT P00489 Glycogen phosphorylase muscle Oryctolagus cuniculus	2473.82	97289.6	37	76	41.04	50
IPI:IPI00782078.1	Uncharacterized protein	2658.58	64784.1	30	100	21.7	0
IPI:IPI00390302.3	Uncharacterized protein	2372.41	57322.9	18	52	23.99	20.6626
IPI:IPI00951899.1	Uncharacterized protein	2618.09	80701.6	20	66	16.43	17.0855
IPI:IPI00557435.2	Uncharacterized protein Fragment	2317.57	23972.9	13	20	22.73	0
IPI:IPI01007610.1	Neuron specific class III beta tubulin Fragment	2312.07	2053.4	2	2	89.47	0
IPI:IPI00187731.4	Isoform 2 of Tropomyosin beta chain	2342.43	32957.8	28	29	31.34	0
IPI:IPI00230775.4	Isoform 1 of Tropomyosin beta chain	2342.43	32836.8	29	28	36.62	0.821
IPI:IPI01016474.1	Uncharacterized protein	2342.43	32740.7	29	28	36.62	0
IPI:IPI00776830.1	Uncharacterized protein Fragment	2241.94	46915.7	9	37	14.01	0
IPI:IPI00569453.2	Uncharacterized protein Fragment	2213.84	18696.8	1	13	8.7	0
IPI:IPI00365985.5	Isoform 1 of Endoplasmin	2157	92771.1	37	79	28.48	51.4204
IPI:IPI00230927.1	Isoform Non brain of Clathrin light chain B	2113.53	23120.3	14	16	30.81	50.0652
IPI:IPI00400573.1	Tubulin beta 2C chain	2120.01	49801.2	8	30	20.22	3.7447
IPI:IPI00207308.1	Isoform Brain of Clathrin light chain B	2113.53	25117.5	14	16	28.38	0
IPI:IPI00895591.1	glycogen phosphorylase muscle form	2095.4	97288.6	35	76	36.7	11.0817
IPI:IPI00951537.1	Uncharacterized protein Fragment	2116.88	30744.9	22	25	27.21	0
IPI:IPI00734561.1	Isoform 2 of Endoplasmin	1978.63	74207.9	33	66	31.42	0
IPI:IPI00231563.1	Isoform 3 of Tropomyosin alpha 1 chain	1957.3	32495.3	21	28	37.72	4.5864
IPI:IPI00204206.1	tropomyosin alpha 1 chain isoform d	1951.83	32792.8	17	29	31.69	1.0143
IPI:IPI00391995.2	Isoform 2 of Tropomyosin alpha 1 chain	1951.83	32675.6	17	29	31.69	0
IPI:IPI00391997.2	Isoform 5 of Tropomyosin alpha 1 chain	1949.36	28343.5	17	27	37.96	0
IPI:IPI00231566.1	Isoform 6 of Tropomyosin alpha 1 chain	1950.67	32730.8	20	29	31.34	0
IPI:IPI00197888.2	Isoform 1 of Tropomyosin alpha 1 chain	1950.67	32680.6	20	28	31.34	0
IPI:IPI00210945.7	tropomyosin alpha 1 chain isoform c	1950.67	32848	20	29	31.34	0
IPI:IPI00655291.1	tropomyosin alpha 1 chain isoform a	1950.67	32856	20	29	31.01	0
IPI:IPI00231568.1	Isoform 8 of Tropomyosin alpha 1 chain	1942.72	28718.2	16	28	30.65	0
IPI:IPI00326748.2	tropomyosin alpha 1 chain isoform i	1942.72	28528.8	16	27	30.65	0
IPI:IPI00464788.1	tropomyosin alpha 1 chain isoform h	1942.72	28696.1	16	28	30.65	0
IPI:IPI00231567.1	Isoform 7 of Tropomyosin alpha 1 chain	1942.72	28578.9	16	28	30.65	0
IPI:IPI00207964.2	Isoform 4 of Tropomyosin alpha 1 chain	1942.72	28704.2	16	28	30.28	0
IPI:IPI00949678.1	Uncharacterized protein Fragment	2204.73	74098.4	37	55	31.73	81.021
IPI:IPI00214669.3	Similar to Sid3177p	1881.8	17352.2	8	16	21.48	0
IPI:IPI00372228.3	Uncharacterized protein Fragment	1798.01	77887	13	53	12.98	5.5994
IPI:IPI00206624.1	78 kDa glucose regulated protein	1719.43	72347.1	22	52	30.12	99.2687
IPI:IPI00358905.4	Uncharacterized protein	1751.29	57016	12	46	12.4	0
IPI:IPI00366110.3	Uncharacterized protein	1672.67	47303.8	9	29	16.63	0
IPI:IPI00780387.1	Nucleosome assembly protein 1 like 4	1671.12	43916.8	10	26	17.36	36.3259
IPI:IPI00230893.1	Isoform B23 2 of Nucleophosmin	1600.68	28385.3	9	20	30.74	38.4986
IPI:IPI00778173.1	Uncharacterized protein	1600.68	29524.8	9	19	29.92	0
IPI:IPI00197553.1	Isoform B23 1 of Nucleophosmin	1600.68	32560.2	9	22	27.05	0
IPI:IPI00480679.4	Keratin type I cytoskeletal 18	1588.43	47761.4	17	37	35.46	26.6255
IPI:IPI00829443.1	Isoform 2 of Tubulin beta 5 chain	1576.86	24271.6	4	18	17.45	0
IPI:IPI00769134.2	huntingtin interacting protein K predicted like	1520.71	17072.3	5	16	27.15	20.9525
IPI:IPI00390663.2	Uncharacterized protein Fragment	1510.38	19977.4	12	21	14.12	0
IPI:IPI00360386.4	Uncharacterized protein	1416.77	84859.5	17	57	24.7	35.4408
IPI:IPI00957180.1	Uncharacterized protein	1403.57	32787.6	5	21	14.73	0
IPI:IPI00369383.4	nucleophosmin 1 like isoform 1	1403.57	33130.9	5	21	14.58	0
IPI:IPI00778867.2	Uncharacterized protein	1397.41	26106.9	5	18	11.97	0
IPI:IPI00950379.1	Uncharacterized protein	1397.03	67148	18	50	31.15	78.2886
IPI:IPI00208205.1	Heat shock cognate 71 kDa protein	1397.03	70871.2	18	50	29.41	0
IPI:IPI00968513.1	heat shock cognate 71 kDa protein like	1396.17	68827	17	48	30.1	0
IPI:IPI00959289.1	heat shock cognate 71 kDa protein like	1396.17	72681.2	17	50	28.59	0
IPI:IPI00190181.4	Glycogen phosphorylase muscle form	1386.74	97273.7	31	75	30.29	2.2811
IPI:IPI00191860.4	Uncharacterized protein	1376.93	9448.82	1	9	15.66	0
IPI:IPI00960098.1	heat shock cognate 71 kDa protein like	1373.12	70818.2	16	49	25.54	0
IPI:IPI00764197.1	heat shock cognate 71 kDa protein like isoform 1	1373.12	70860.2	16	49	25.54	0
IPI:IPI00199114.5	Acidic leucine rich nuclear phosphoprotein 32 family member A	1337.88	28564.6	4	15	19.43	20.9272
IPI:IPI00566126.2	Uncharacterized protein Fragment	1442.91	51937	8	43	14.51	3.6092
IPI:IPI00370348.3	Uncharacterized protein Fragment	1229.56	27748	8	21	29.1	0
IPI:IPI00480673.2	Ras related protein Rab 1B	1102.74	22163.2	10	19	49.75	30.1546
IPI:IPI00959660.1	RAB1B member RAS oncogene family like	1102.74	27228.8	10	20	39.37	0
IPI:IPI00208471.1	Proteasome Prosome macropain 26S subunit non ATPase 4 isoform CRA a	1082.94	41073.2	8	23	17.37	26.2765
IPI:IPI00817070.1	myosin light polypeptide 6	1072.96	16961.2	7	14	31.79	0
IPI:IPI00365944.5	Myosin light polypeptide 6	1072.96	16975.2	7	14	31.79	16.6474
IPI:IPI00896236.1	Myl6 protein	1072.96	17013.2	7	15	31.58	0
IPI:IPI00196790.1	Ras related protein Rab 10	1068.59	22858.4	5	18	26.5	0
IPI:IPI00392935.3	Uncharacterized protein	1072.96	16930.1	7	14	31.79	0
IPI:IPI00555185.1	RAB10 member RAS oncogene family isoform CRA a	1054.82	22541	4	18	20.5	0
IPI:IPI00189690.1	Ras related protein Rab 8B	1046.93	23603.2	3	15	10.63	0
IPI:IPI00779108.1	Uncharacterized protein	1046.93	23603.1	3	17	10.53	0
IPI:IPI00196789.2	Ras related protein Rab 8A	1046.93	23668.3	3	17	10.63	0
IPI:IPI00951369.1	Uncharacterized protein Fragment	1046.93	22574.7	4	18	18.54	0
IPI:IPI00421897.3	Ras related protein Rab 1A	1046.93	22677.8	4	19	18.54	0
IPI:IPI00382300.3	Ac2 048	1046.93	33664.1	4	23	12.62	0
IPI:IPI00949048.1	Uncharacterized protein	1046.93	22070.3	3	14	11.58	0
IPI:IPI00870820.1	Uncharacterized protein	1027.39	12528.2	5	12	28.83	0
IPI:IPI00389610.4	Uncharacterized protein Fragment	980.102	41314.3	2	25	7.48	0
IPI:IPI00366789.2	Rbbp4 protein	969.238	47655.8	8	26	17.18	31.3408
IPI:IPI00991166.1	frataxin like	954.929	23027	4	18	17.31	18.7798
IPI:IPI00765366.1	tubulin beta 4	964.234	49585.9	6	30	15.54	5.2367
IPI:IPI00959589.1	heat shock cognate 71 kDa protein like isoform 2	951.672	69643.9	15	49	20.32	0
IPI:IPI00369350.3	S phase kinase associated protein 1	942.464	18672.1	6	17	28.22	19.6576
IPI:IPI00779457.1	Uncharacterized protein	938.188	70651	15	58	23.57	0
IPI:IPI00389333.4	Frataxin mitochondrial	923.968	23066.1	2	18	11.06	0
IPI:IPI00368073.6	Uncharacterized protein	922.754	47733.9	7	26	15.76	0
IPI:IPI00959382.1	rCG64324 like isoform 2	922.754	48958.4	7	26	15.37	0
IPI:IPI00949898.1	Uncharacterized protein	919.194	71130.6	15	49	18.8	0
IPI:IPI00327185.3	nucleosome assembly protein 1 like 1	849.139	45373.2	8	25	17.65	34.4308
IPI:IPI00949396.1	Uncharacterized protein	835.194	30711	11	27	21.4	5.2413
IPI:IPI00777934.1	Uncharacterized protein Fragment	801.766	63750.1	13	44	22.11	43.2015
IPI:IPI00195673.1	Tubulin beta 6	787.875	50059.5	7	31	17.67	0
IPI:IPI00959710.1	myosin light chain 6 alkali smooth muscle and non muscle like	743.223	21843.6	3	15	9.64	0
IPI:IPI00959179.1	tumor protein translationally controlled 1 like	716.357	19403.2	7	16	32.56	0
IPI:IPI00208306.1	Translationally controlled tumor protein	716.357	19462.2	7	15	32.56	12.7713
IPI:IPI00561561.1	Uncharacterized protein	708.867	39335.6	9	24	16.89	0
IPI:IPI00948869.1	glycogen phosphorylase brain form	691.268	96738.2	10	76	9.85	0
IPI:IPI00357945.2	Phosphorylase	691.268	96775.2	10	74	9.81	0
IPI:IPI00196795.1	Ras related protein Rab 15	684.041	24283.5	4	22	18.87	0
IPI:IPI00327469.1	Alpha 2 HS glycoprotein	659.949	37982.4	7	18	5.97	73.4982
IPI:IPI00392830.3	Uncharacterized protein Fragment	636.731	76944.8	15	71	13.79	0
IPI:IPI00231368.5	Thioredoxin	625.653	11673.5	2	10	20.95	12.3435
IPI:IPI00950498.1	Uncharacterized protein	617.026	55769.3	14	35	16.84	46.7111
IPI:IPI00464785.1	Protective protein for beta galactosidase	615.816	51216	12	29	13.38	0
IPI:IPI00364538.3	Uncharacterized protein	585.47	46271.3	10	41	31.49	11.7078
IPI:IPI00781454.2	Ppp4r2 protein	562.499	41569.9	9	35	31.73	0
IPI:IPI00197900.5	Translation elongation factor 1 delta subunit	557.709	28766.3	12	21	43.58	0
IPI:IPI00948120.1	Uncharacterized protein	553.003	34557.9	6	29	27.8	0
IPI:IPI00557328.1	31 kDa protein	562.572	30801.7	14	22	46.38	0
IPI:IPI00213553.1	ProSAAS	547.087	27414.4	8	17	22.31	10.6753
IPI:IPI00944235.1	Isoform 1 of Elongation factor 1 delta	557.709	31330.2	12	24	39.86	0
IPI:IPI00204644.1	Isoform SNAP 25b of Synaptosomal associated protein 25	540.052	23315.2	6	24	33.5	9.7255
IPI:IPI00207050.5	reticulocalbin 3 EF hand calcium binding domain	534.88	37941.6	16	34	38.72	22.1313
IPI:IPI00949891.1	Uncharacterized protein	499.071	23292	7	10	23.08	0
IPI:IPI00778786.1	Uncharacterized protein Fragment	496.63	62259.7	7	42	6.9	0
IPI:IPI00231420.1	Isoform SNAP 25a of Synaptosomal associated protein 25	475.262	23336.2	5	22	30.1	0
IPI:IPI00957848.1	Synaptosomal associated protein	475.262	19657.2	5	17	35.43	0
IPI:IPI00471525.2	Uncharacterized protein	563.713	72269.8	16	47	19.66	8.1556
IPI:IPI00194285.1	Histone binding protein RBBP7	464.521	47820.2	6	27	12	0
IPI:IPI00231788.5	Myosin light chain 3	448.234	22156.3	3	18	5.5	0
IPI:IPI00198887.1	Protein disulfide isomerase	447.498	56951.4	14	47	15.91	30.0885
IPI:IPI00190179.3	Glycogen phosphorylase liver form	445.856	97483.3	10	79	8.24	7.8143
IPI:IPI00566654.3	Uncharacterized protein	416.74	23962.3	5	24	26.64	9.8847
IPI:IPI00325763.6	ras related protein Rab 4A	416.74	24408.8	5	23	26.15	0
IPI:IPI00371187.2	Ras related protein Rab 35	386.611	23025.3	1	16	5.47	0
IPI:IPI00950825.1	Uncharacterized protein	386.611	20614.9	2	18	6.88	0
IPI:IPI00876621.1	ras related protein Rab 12	386.611	27271.6	2	26	5.35	0
IPI:IPI00959288.1	RAB12 member RAS oncogene family	386.611	29084.5	2	24	4.85	0
IPI:IPI00454510.2	granulins isoform b	383.861	56649.6	4	34	5.92	33.3113
IPI:IPI00213847.3	granulins isoform a	383.861	65156.5	4	38	5.15	0
IPI:IPI00991259.1	nascent polypeptide associated complex subunit alpha isoform 2	369.781	220197	16	171	6.8	30.4483
IPI:IPI00371266.1	nascent polypeptide associated complex subunit alpha isoform 1	352.4	23383.9	4	8	26.98	0
IPI:IPI00204261.2	Importin subunit beta 1	350.947	97184.5	10	62	11.64	42.4615
IPI:IPI00930907.1	Isoform 1 of 45 kDa calcium binding protein	337.108	42075.2	10	36	26.87	14.411
IPI:IPI00368344.3	Uncharacterized protein	327.292	46841.4	3	31	2.4	20.6007
IPI:IPI00210239.3	Isoform 2 of 45 kDa calcium binding protein	337.108	44349.8	10	38	25.39	0
IPI:IPI00991286.1	sulfated glycoprotein 1 isoform D preproprotein	312.581	61040.3	9	43	10.31	37.4898
IPI:IPI00195160.1	Sulfated glycoprotein 1	312.581	61124.3	9	43	10.29	0
IPI:IPI00968861.1	sulfated glycoprotein 1 isoform A preproprotein	312.581	61168.4	9	43	10.29	0
IPI:IPI00991203.1	sulfated glycoprotein 1 isoform C preproprotein	312.581	61411.6	9	43	10.25	0
IPI:IPI00991150.1	sulfated glycoprotein 1 isoform B preproprotein	312.581	61539.7	9	43	10.23	0
IPI:IPI00777611.1	Uncharacterized protein Fragment	265.843	54259.7	8	39	4.45	17.2047
IPI:IPI00957174.1	Isoform I of V type proton ATPase 116 kDa subunit a isoform 1	265.2	96328	11	52	4.65	9.4237
IPI:IPI00202120.5	V H ATPase subunit a1 IV	265.2	97099.9	11	52	4.62	0
IPI:IPI00782359.2	Uncharacterized protein	263.803	96471.9	11	55	6.32	0
IPI:IPI00213807.2	tumor protein translationally controlled 1 like	261.723	20248.2	6	19	19.21	1.6239
IPI:IPI00213463.2	Alpha actinin 4	261.673	104915	14	86	12.4	11.5928
IPI:IPI00957766.1	heat shock protein 1 alpha like	254.278	29664	6	19	12.36	0
IPI:IPI00361824.3	hypothetical protein	254.554	60757.6	14	44	19.22	9.2124
IPI:IPI00951640.1	Uncharacterized protein	252.064	25061.1	9	11	11.89	0
IPI:IPI00202676.1	Protein phosphatase PP2C gamma	251.245	58717.2	11	35	14.21	13.4408
IPI:IPI00205022.1	Nucleobindin 1	250.717	53506.9	8	47	16.78	7.6433
IPI:IPI00779237.1	Nucleobindin 1 isoform CRA d	238.796	44373.7	5	35	18.57	0.584
IPI:IPI00951030.1	Uncharacterized protein Fragment	238.686	99810.3	10	74	9.46	0
IPI:IPI00949794.1	Actn1 protein	238.686	102612	10	76	9.24	0
IPI:IPI00454431.1	Brain specific alpha actinin 1 isoform	238.686	105472	10	79	8.97	0
IPI:IPI00470219.2	Uncharacterized protein	234.327	65177	5	42	5.62	5.3986
IPI:IPI00209082.1	Alpha actinin 1	238.686	102961	10	76	9.19	0
IPI:IPI00561262.3	Uncharacterized protein	229.067	68857.3	9	50	9.79	36.9734
IPI:IPI00958555.1	Uncharacterized protein	229.213	106326	5	74	1.9	12.702
IPI:IPI00326211.1	Carboxypeptidase E	224.025	53309.1	11	41	19.33	14.283
IPI:IPI00762987.1	hypothetical protein	211.83	60377.2	10	40	14.13	0
IPI:IPI00389806.6	LOC498793 protein Fragment	205.63	62905.9	2	42	1.94	0
IPI:IPI00199636.1	Calnexin	197.284	67255	9	43	6.6	15.8637
IPI:IPI00326582.3	peripherin	195.982	53982.3	13	57	16.07	26.315
IPI:IPI00798631.2	Uncharacterized protein	185.106	62027.2	7	28	13.72	8.2628
IPI:IPI00325189.4	Nucleoside diphosphate kinase B	180.97	17283	7	14	32.24	27.0589
IPI:IPI00480709.1	Carboxypeptidase E	178.619	53281	10	41	17.65	0
IPI:IPI00360494.3	Similar to HR21spA	174.369	71992	4	61	5.98	6.0975
IPI:IPI00207014.2	Keratin type I cytoskeletal 19	172.647	44636.1	10	39	8.93	2.7478
IPI:IPI00204884.5	Uncharacterized protein	167.364	28853.8	12	21	19.37	0
IPI:IPI00421876.2	Ubiquilin 1	160.708	62071.8	7	26	5.33	0
IPI:IPI00367724.3	Uncharacterized protein	139.904	209153	11	81	4.18	21.0209
IPI:IPI00188578.2	BRISC and BRCA1 A complex member 1	126.322	36878.4	4	23	16.17	6.6862
IPI:IPI00765252.1	Uncharacterized protein	123.835	214981	10	80	2.68	0
IPI:IPI00364777.1	LETM1 and EF hand domain containing protein 1 mitochondrial	113.689	83059.9	11	64	8.8	6.055
IPI:IPI00210975.1	Hypoxia up regulated protein 1	103.024	111289	11	90	5.11	13.4855
IPI:IPI00655289.2	Uncharacterized protein	103.024	111291	11	89	5.11	0
IPI:IPI00777406.2	Uncharacterized protein Fragment	97.9837	84559.5	13	66	10.24	5.9609
IPI:IPI00195109.3	Serine hydroxymethyltransferase	96.0032	55764.8	5	46	6.15	25.1067
IPI:IPI00950533.1	Uncharacterized protein Fragment	97.9837	99114.6	13	74	8.61	0
IPI:IPI00364617.2	Uncharacterized protein	97.9837	99487.1	13	75	8.58	0
IPI:IPI00515758.1	chromogranin A	93.2854	51896.4	7	47	11.83	8.1671
IPI:IPI00189627.1	Chromogranin A	93.2854	52024.6	7	47	11.8	0
IPI:IPI00210090.3	SP120	92.3428	87748.7	5	53	3.26	6.8416
IPI:IPI00206336.1	Lysosome associated membrane glycoprotein 1	89.6112	43969.2	4	26	8.11	18.995
IPI:IPI00389571.6	Keratin type II cytoskeletal 8	83.192	54018.9	10	42	6.21	0
IPI:IPI00421782.1	keratin type II cytoskeletal 75	74.6027	62168.5	8	44	6.63	10.3116
IPI:IPI00766142.1	rCG36251 like	70.8194	38544.4	3	27	9.06	0
IPI:IPI00362053.1	rCG36251 like	70.8194	38477.3	3	27	9.06	2.4138
IPI:IPI00950823.1	Uncharacterized protein Fragment	70.6094	43365.4	5	36	9.61	11.974
IPI:IPI00558375.2	Uncharacterized protein Fragment	66.998	75599.2	12	63	8.31	0
IPI:IPI00392750.1	Uncharacterized protein	60.6985	37299.8	6	25	10.49	0
IPI:IPI00957857.1	mortality factor 4 like 1 like isoform 1	60.6985	38873.7	6	26	10.09	0
IPI:IPI00373523.2	Uncharacterized protein	60.6985	41561.7	6	28	9.37	0
IPI:IPI00957571.1	mortality factor 4 like 1 like isoform 4	60.6985	33759.9	6	25	11.53	11.3301
IPI:IPI00817054.1	Mortality factor 4 like protein 1	60.6985	37200.7	6	25	10.53	0
IPI:IPI00569936.2	Uncharacterized protein	58.7283	39869.8	2	26	4.53	112.752
IPI:IPI00567308.2	Uncharacterized protein	56.416	37289.9	1	25	4.86	0
IPI:IPI00851144.2	Uncharacterized protein	56.416	18146.5	1	13	9.7	0
IPI:IPI00650084.1	RCG52734 isoform CRA a	56.3178	74504.6	5	61	4.91	0
IPI:IPI00215107.3	40S ribosomal protein SA	55.5551	32824.1	3	25	9.49	9.5165
IPI:IPI00192876.1	Interferon induced GTP binding protein Mx1	55.4098	74469.5	5	57	4.91	5.6934
IPI:IPI00359807.6	hypothetical protein LOC313757	50.5584	50218.8	4	49	10.79	5.7799
IPI:IPI00758451.3	v ski sarcoma viral oncogene homolog partial	50.5584	79072.1	4	69	6.86	0
Injection 2
protein.Accession	protein.Description	protein.score	protein.avgMass	protein.matchedPeptides	protein.digestPeps	protein.seqCover(%)	protein.fmolOnColumn
IPI:IPI00324893.4	14 3 3 protein zeta delta	35469.2	27771.2	51	25	64.08	473.437
IPI:IPI00325135.3	14 3 3 protein epsilon	29948.5	29174	59	29	70.98	311.281
IPI:IPI00192912.1	Uncharacterized protein	29234.7	38090.1	40	37	49.85	382.359
IPI:IPI00196661.1	14 3 3 protein theta	25050.3	27778.3	47	24	73.88	297.307
IPI:IPI00949530.1	Uncharacterized protein	24891	26561.3	46	24	67.81	0
IPI:IPI00200861.1	Proliferating cell nuclear antigen	20677.3	28748.9	40	23	57.09	280.264
IPI:IPI00411290.1	Isoform 2 of Protein SET	19601.4	32105	15	16	32.49	117.746
IPI:IPI00188804.1	60S acidic ribosomal protein P2	18080.9	11692	10	9	81.74	134.578
IPI:IPI00734740.2	Uncharacterized protein	17799.7	11706	9	9	66.96	0
IPI:IPI00476899.1	RCG22471 isoform CRA b	17309	24675.8	20	19	56	252.199
IPI:IPI00388179.1	Uncharacterized protein	14366.2	11762.1	8	9	55.65	0
IPI:IPI00777227.1	Uncharacterized protein	12498.8	18490.3	1	13	8.23	0
IPI:IPI00780142.1	Uncharacterized protein	12498.8	18435.2	1	13	8.28	0
IPI:IPI00568795.2	Uncharacterized protein Fragment	12498.8	15965.5	1	14	9.56	0
IPI:IPI00781266.1	Fuctinin 3 Fragment	12175.5	4479.62	5	5	87.18	0
IPI:IPI00364976.3	Eukaryotic translation initiation factor 6	10983.7	26571.2	16	14	60.41	92.1698
IPI:IPI00421410.1	protein kinase N3	10155.7	107377	16	63	12.93	88.9582
IPI:IPI00213688.1	Isoform 1 of Protein SET	10145.1	33405.9	12	16	25.61	0
IPI:IPI00207659.1	Barrier to autointegration factor	9878.83	10044.5	4	17	56.18	40.395
IPI:IPI00959348.2	Ribonuclease inhibitor	9308.03	49974.7	31	37	65.35	92.8269
IPI:IPI00959820.1	Ribonuclease angiogenin inhibitor 1 isoform CRA a	9308.03	49919.6	31	37	65.35	0
IPI:IPI00372259.4	Isoform 1 of Tropomyosin alpha 3 chain	8594.98	29006.7	48	30	70.56	217.102
IPI:IPI00214905.3	Tropomyosin alpha 4 chain	8222.85	28509.8	48	28	67.34	209.707
IPI:IPI00914162.1	Myosin regulatory light chain	7665.72	19867.3	11	19	44.19	0
IPI:IPI00421625.6	Myosin regulatory light chain 12B	7665.72	19838.3	11	20	44.19	82.2462
IPI:IPI00564409.3	Myosin regulatory light chain RLC A	7501.16	19895.4	10	19	40.7	82.2462
IPI:IPI00776959.1	Uncharacterized protein	7224.21	10959.4	2	7	48.6	0.8703
IPI:IPI00777802.1	Uncharacterized protein	7224.21	11230.6	2	6	47.27	0
IPI:IPI00760126.1	Isoform Short of 14 3 3 protein beta alpha	7200.48	27822.2	28	22	24.59	3.9245
IPI:IPI00230837.5	Isoform Long of 14 3 3 protein beta alpha	7200.48	28054.5	28	22	24.39	0
IPI:IPI00475634.1	Isoform 3 of Tropomyosin alpha 3 chain	7096.12	28709.1	37	29	63.97	159.12
IPI:IPI00210941.1	Isoform 2 of Tropomyosin alpha 3 chain	7096.12	28720	36	27	57.66	0
IPI:IPI00767806.2	transcription elongation factor B SIII polypeptide 1	6791.93	12501.3	10	10	50	0
IPI:IPI00560562.2	transcription elongation factor B SIII polypeptide 1	6791.93	12387.2	10	11	50	0
IPI:IPI00206015.1	Transcription elongation factor B polypeptide 1	6791.93	12473.2	10	10	50	108.401
IPI:IPI00567942.2	transcription elongation factor B SIII polypeptide 1	6791.93	12489.2	10	10	50	0
IPI:IPI00393533.5	transcription elongation factor B SIII polypeptide 1	6791.93	12447.3	10	11	50	0
IPI:IPI00365935.3	Prostaglandin E synthase 3	6619.27	18721.5	16	15	44.38	147.035
IPI:IPI00326888.4	Secretogranin 1	6616.79	77535.6	55	72	45.78	343.931
IPI:IPI00191354.2	Uncharacterized protein	6662.38	33149.5	43	30	54.93	7.2483
IPI:IPI00191502.5	Proteasome subunit alpha type 5	6398.54	26391	19	16	49.79	145.913
IPI:IPI00471584.7	Heat shock protein HSP 90 beta	6220.23	83281.4	53	67	39.64	152.259
IPI:IPI00565471.2	Uncharacterized protein	5920.64	28192.2	10	16	25.21	11.5662
IPI:IPI00372520.1	Ac2 067	5644.08	27969.6	8	19	25.3	14.1572
IPI:IPI00421408.1	RCG65932	5632.99	59629.4	9	37	17.66	15.0871
IPI:IPI00197579.2	Isoform 1 of Tubulin beta 5 chain	5506.1	49671	13	30	34.91	15.6435
IPI:IPI00393158.5	Nonmuscle tropomyosin 5	5163.52	32862.9	31	27	43.66	0
IPI:IPI00655259.1	Tubulin beta 2B chain	5042.49	49953.2	11	30	28.54	0
IPI:IPI00475639.4	Tubulin beta 2A chain	5042.49	49907.2	11	30	28.54	2.4361
IPI:IPI00210012.1	Transcription elongation factor B polypeptide 2	4931.28	13169.9	16	15	56.78	87.126
IPI:IPI00230835.5	14 3 3 protein gamma	4695.1	28302.7	29	25	27.94	12.7935
IPI:IPI00231677.5	14 3 3 protein eta	4683.02	28211.8	30	27	30.89	5.7993
IPI:IPI00475480.3	stratifin	4629.2	36856.4	28	30	18.15	1.0589
IPI:IPI00471526.3	Similar to 14 3 3 protein sigma	4629.2	27916.4	27	24	19.76	0.2947
IPI:IPI00421699.1	Liver regeneration related protein LRRGR00002	4548.04	32795.7	8	26	20.7	25.624
IPI:IPI00367092.3	Uncharacterized protein	4519.65	31564.8	8	17	18.32	0
IPI:IPI00362160.1	Tubulin beta 3 chain	4234.77	50418.8	8	30	20.89	29.0138
IPI:IPI00567971.2	transcription elongation factor B SIII polypeptide 1	4230.87	12455.2	9	10	32.14	0
IPI:IPI00364533.1	Uncharacterized protein	3948.34	11845.4	5	5	19.61	24.087
IPI:IPI00198620.1	ATP synthase subunit delta mitochondrial	3878.79	17595.1	1	7	8.33	91.2789
IPI:IPI00959078.1	elongin C like	3745.62	12574.3	4	9	20.54	0
IPI:IPI00388209.2	Protein kinase C substrate 80K H Predicted isoform CRA b	3590.54	59218.6	34	41	46.29	148.708
IPI:IPI00191728.1	Calreticulin	3536.82	47995.5	28	50	49.52	95.4329
IPI:IPI00776830.1	Uncharacterized protein Fragment	3346.55	46915.7	15	37	17.87	129.561
IPI:IPI00553953.3	Uncharacterized protein	3292.46	26211.2	8	20	20.09	43.9462
IPI:IPI00187731.4	Isoform 2 of Tropomyosin beta chain	3313.35	32957.8	26	29	33.1	1.1748
IPI:IPI00569453.2	Uncharacterized protein Fragment	3175.6	18696.8	2	13	17.39	1.9631
IPI:IPI01016474.1	Uncharacterized protein	3246.76	32740.7	25	28	28.52	0
IPI:IPI00230775.4	Isoform 1 of Tropomyosin beta chain	3246.76	32836.8	25	28	28.52	0
IPI:IPI00951537.1	Uncharacterized protein Fragment	3130.15	30744.9	20	25	24.26	0
IPI:IPI00957744.1	elongin C like	3081.62	12053.7	9	11	38.53	0
IPI:IPI00781199.1	Uncharacterized protein	3046.31	13676.6	6	10	27.27	0
IPI:IPI00858359.2	Myosin light polypeptide 9 regulatory	3016.78	19854.3	9	19	31.98	0
IPI:IPI01007610.1	Neuron specific class III beta tubulin Fragment	3012.93	2053.4	2	2	89.47	0
IPI:IPI00391997.2	Isoform 5 of Tropomyosin alpha 1 chain	2875.33	28343.5	22	27	48.57	6.2523
IPI:IPI00326748.2	tropomyosin alpha 1 chain isoform i	2871.08	28528.8	22	27	47.18	1.3593
IPI:IPI00464788.1	tropomyosin alpha 1 chain isoform h	2858.81	28696.1	21	28	40.73	0
IPI:IPI00231568.1	Isoform 8 of Tropomyosin alpha 1 chain	2858.81	28718.2	21	28	40.73	0
IPI:IPI00231567.1	Isoform 7 of Tropomyosin alpha 1 chain	2858.81	28578.9	21	28	40.73	0
IPI:IPI00207964.2	Isoform 4 of Tropomyosin alpha 1 chain	2858.81	28704.2	22	28	44.62	1.3877
IPI:IPI00370589.3	transcription elongation factor B SIII polypeptide 2 like	2802.94	16231.6	8	13	34.01	10.8532
IPI:IPI00957504.1	transcription elongation factor B SIII polypeptide 2 like	2802.94	18436.3	8	15	30.12	0
IPI:IPI00231563.1	Isoform 3 of Tropomyosin alpha 1 chain	2831.57	32495.3	21	28	38.79	0
IPI:IPI00197888.2	Isoform 1 of Tropomyosin alpha 1 chain	2827.33	32680.6	21	28	37.68	0
IPI:IPI00231566.1	Isoform 6 of Tropomyosin alpha 1 chain	2815.05	32730.8	20	29	32.04	0
IPI:IPI00210945.7	tropomyosin alpha 1 chain isoform c	2815.05	32848	20	29	32.04	0
IPI:IPI00655291.1	tropomyosin alpha 1 chain isoform a	2815.05	32856	21	29	35.54	0
IPI:IPI00391995.2	Isoform 2 of Tropomyosin alpha 1 chain	2799	32675.6	19	29	30.99	0
IPI:IPI00204206.1	tropomyosin alpha 1 chain isoform d	2799	32792.8	19	29	30.99	0.2771
IPI:IPI00210566.3	Heat shock protein HSP 90 alpha	2691.73	84815.1	43	91	33.56	89.541
IPI:IPI00365985.5	Isoform 1 of Endoplasmin	2605.5	92771.1	37	79	26.24	55.4126
IPI:IPI00230946.4	Dipeptidyl peptidase 2	2560.92	55114.5	16	32	23.6	81.1096
IPI:IPI00734561.1	Isoform 2 of Endoplasmin	2383.38	74207.9	34	66	28.62	0
IPI:IPI00768974.1	Uncharacterized protein	2332.78	9725.24	2	6	24.42	58.5492
IPI:IPI00768063.1	transcription elongation factor B SIII polypeptide 2 like	2176.43	16247.5	11	17	38.93	0
IPI:IPI00199114.5	Acidic leucine rich nuclear phosphoprotein 32 family member A	1906.95	28564.6	7	15	26.32	22.3737
IPI:IPI00000000.0	PYGM RABIT P00489 Glycogen phosphorylase muscle Oryctolagus cuniculus	1854.98	97289.6	31	76	34.76	50
IPI:IPI00951899.1	Uncharacterized protein	1823.64	80701.6	26	66	19.83	10.495
IPI:IPI00206624.1	78 kDa glucose regulated protein	1815.32	72347.1	22	52	34.4	106.584
IPI:IPI00949678.1	Uncharacterized protein Fragment	1799.28	74098.4	33	55	37.95	0
IPI:IPI00368323.4	transcription elongation factor B SIII polypeptide 2 like	1738.42	16790.1	8	17	29.3	0
IPI:IPI00400573.1	Tubulin beta 2C chain	1673.42	49801.2	10	30	30.11	10.4604
IPI:IPI00817070.1	myosin light polypeptide 6	1649.93	16961.2	8	14	31.79	0
IPI:IPI00392935.3	Uncharacterized protein	1649.93	16930.1	8	14	31.79	0
IPI:IPI00365944.5	Myosin light polypeptide 6	1649.93	16975.2	8	14	31.79	17.7091
IPI:IPI00896236.1	Myl6 protein	1649.93	17013.2	8	15	31.58	0
IPI:IPI00557435.2	Uncharacterized protein Fragment	1648.87	23972.9	10	20	18.64	0
IPI:IPI00870820.1	Uncharacterized protein	1598.42	12528.2	6	12	28.83	0
IPI:IPI00895591.1	glycogen phosphorylase muscle form	1594.26	97288.6	26	76	28.98	0.2695
IPI:IPI00950379.1	Uncharacterized protein	1538.25	67148	19	50	37.87	83.7309
IPI:IPI00968513.1	heat shock cognate 71 kDa protein like	1537.27	68827	19	48	37.42	0.2832
IPI:IPI00208205.1	Heat shock cognate 71 kDa protein	1538.25	70871.2	19	50	35.76	0
IPI:IPI00959289.1	heat shock cognate 71 kDa protein like	1537.27	72681.2	19	50	35.55	0
IPI:IPI00764197.1	heat shock cognate 71 kDa protein like isoform 1	1493.04	70860.2	18	49	34.06	0
IPI:IPI00960098.1	heat shock cognate 71 kDa protein like	1493.04	70818.2	18	49	34.06	0
IPI:IPI00769134.2	huntingtin interacting protein K predicted like	1476.62	17072.3	6	16	17.22	22.8962
IPI:IPI00959589.1	heat shock cognate 71 kDa protein like isoform 2	1464.27	69643.9	17	49	29.05	0
IPI:IPI00949898.1	Uncharacterized protein	1423.15	71130.6	17	49	27.12	0
IPI:IPI00372228.3	Uncharacterized protein Fragment	1390.95	77887	14	53	10.62	5.6316
IPI:IPI00207308.1	Isoform Brain of Clathrin light chain B	1362.38	25117.5	10	16	23.14	0
IPI:IPI00230927.1	Isoform Non brain of Clathrin light chain B	1366.74	23120.3	10	16	25.12	50.3354
IPI:IPI00390302.3	Uncharacterized protein	1357.45	57322.9	24	52	20.97	8.3097
IPI:IPI00780387.1	Nucleosome assembly protein 1 like 4	1330.38	43916.8	13	26	19.95	51.031
IPI:IPI00214669.3	Similar to Sid3177p	1329.57	17352.2	8	16	18.12	0
IPI:IPI00366110.3	Uncharacterized protein	1325.52	47303.8	14	29	19	0
IPI:IPI00829443.1	Isoform 2 of Tubulin beta 5 chain	1244.9	24271.6	3	18	16.98	0
IPI:IPI00327185.3	nucleosome assembly protein 1 like 1	1228.2	45373.2	9	25	14.83	35.8373
IPI:IPI00197553.1	Isoform B23 1 of Nucleophosmin	1208.88	32560.2	7	22	15.75	0
IPI:IPI00778173.1	Uncharacterized protein	1208.88	29524.8	7	19	17.42	0
IPI:IPI00230893.1	Isoform B23 2 of Nucleophosmin	1208.88	28385.3	7	20	17.9	40.6801
IPI:IPI00480679.4	Keratin type I cytoskeletal 18	1207.5	47761.4	19	37	38.53	28.9051
IPI:IPI00191860.4	Uncharacterized protein	1199.65	9448.82	1	9	15.66	0
IPI:IPI00782078.1	Uncharacterized protein	1192.6	64784.1	24	100	21.7	0.5055
IPI:IPI00358905.4	Uncharacterized protein	1182.29	57016	18	46	22.2	29.048
IPI:IPI00368869.3	Uncharacterized protein	1161.23	31124.5	19	54	30.88	0
IPI:IPI00369350.3	S phase kinase associated protein 1	1094.91	18672.1	7	17	40.49	26.339
IPI:IPI00566126.2	Uncharacterized protein Fragment	1083.7	51937	8	43	9.67	9.1028
IPI:IPI00777934.1	Uncharacterized protein Fragment	1073.38	63750.1	12	44	21.07	0
IPI:IPI00778867.2	Uncharacterized protein	1014.93	26106.9	6	18	11.54	0
IPI:IPI00208306.1	Translationally controlled tumor protein	988.595	19462.2	4	15	20.35	7.1456
IPI:IPI00959179.1	tumor protein translationally controlled 1 like	988.595	19403.2	4	16	20.35	0
IPI:IPI00208471.1	Proteasome Prosome macropain 26S subunit non ATPase 4 isoform CRA a	964.187	41073.2	9	23	25.26	33.8702
IPI:IPI00389610.4	Uncharacterized protein Fragment	918.991	41314.3	4	25	6.93	17.0329
IPI:IPI00366789.2	Rbbp4 protein	917.809	47655.8	13	26	24.94	33.9683
IPI:IPI00368073.6	Uncharacterized protein	915.159	47733.9	13	26	24.94	0
IPI:IPI00959382.1	rCG64324 like isoform 2	915.159	48958.4	13	26	24.31	0
IPI:IPI00779457.1	Uncharacterized protein	893.023	70651	12	58	19.48	0
IPI:IPI00370348.3	Uncharacterized protein Fragment	876.612	27748	7	21	29.51	0
IPI:IPI00959660.1	RAB1B member RAS oncogene family like	873.863	27228.8	8	20	25.98	3.0198
IPI:IPI00360386.4	Uncharacterized protein	860.288	84859.5	24	57	26.71	37.3941
IPI:IPI00480673.2	Ras related protein Rab 1B	856.953	22163.2	7	19	25.37	0
IPI:IPI00778786.1	Uncharacterized protein Fragment	850.028	62259.7	7	42	9.38	0
IPI:IPI00196789.2	Ras related protein Rab 8A	849.231	23668.3	8	17	25.12	49.5306
IPI:IPI00957180.1	Uncharacterized protein	845.911	32787.6	5	21	6.85	0
IPI:IPI00369383.4	nucleophosmin 1 like isoform 1	845.911	33130.9	5	21	6.78	0
IPI:IPI00779108.1	Uncharacterized protein	843.718	23603.1	8	17	27.27	52.7636
IPI:IPI00949048.1	Uncharacterized protein	831.397	22070.3	5	14	23.68	0
IPI:IPI00189690.1	Ras related protein Rab 8B	831.397	23603.2	5	15	21.74	0
IPI:IPI00951369.1	Uncharacterized protein Fragment	823.631	22574.7	5	18	16.59	0
IPI:IPI00196790.1	Ras related protein Rab 10	823.631	22858.4	3	18	11	0
IPI:IPI00382300.3	Ac2 048	823.631	33664.1	5	23	11.3	0
IPI:IPI00555185.1	RAB10 member RAS oncogene family isoform CRA a	823.631	22541	3	18	11	0
IPI:IPI00421897.3	Ras related protein Rab 1A	823.631	22677.8	5	19	16.59	0
IPI:IPI00991259.1	nascent polypeptide associated complex subunit alpha isoform 2	821.724	220197	16	171	7.49	15.957
IPI:IPI00392830.3	Uncharacterized protein Fragment	814.29	76944.8	18	71	13.94	31.806
IPI:IPI00948889.1	TRK fused gene protein	798.913	31025.6	9	16	45.74	37.6128
IPI:IPI00464776.1	Trk fused gene	798.913	43095.6	9	17	32.41	0
IPI:IPI00371266.1	nascent polypeptide associated complex subunit alpha isoform 1	796.02	23383.9	3	8	12.56	0
IPI:IPI00326582.3	peripherin	783.344	53982.3	17	57	23.68	35.8956
IPI:IPI00959710.1	myosin light chain 6 alkali smooth muscle and non muscle like	765.557	21843.6	4	15	9.64	0
IPI:IPI00190181.4	Glycogen phosphorylase muscle form	755.486	97273.7	22	75	22.8	0
IPI:IPI00213807.2	tumor protein translationally controlled 1 like	705.648	20248.2	2	19	11.86	0
IPI:IPI00389333.4	Frataxin mitochondrial	696.742	23066.1	2	18	11.06	21.4276
IPI:IPI00991166.1	frataxin like	696.742	23027	2	18	11.06	0
IPI:IPI00390663.2	Uncharacterized protein Fragment	694.274	19977.4	14	21	21.76	0
IPI:IPI00765366.1	tubulin beta 4	661.993	49585.9	9	30	26.13	0
IPI:IPI00561561.1	Uncharacterized protein	661.525	39335.6	7	24	22.07	0
IPI:IPI00231368.5	Thioredoxin	657.119	11673.5	2	10	43.81	9.8802
IPI:IPI00194285.1	Histone binding protein RBBP7	658.535	47820.2	9	27	10.35	0
IPI:IPI00207050.5	reticulocalbin 3 EF hand calcium binding domain	631.708	37941.6	4	34	12.2	23.1962
IPI:IPI00957848.1	Synaptosomal associated protein	611.786	19657.2	7	17	33.14	0
IPI:IPI00204644.1	Isoform SNAP 25b of Synaptosomal associated protein 25	613.566	23315.2	9	24	34.95	11.2747
IPI:IPI00231420.1	Isoform SNAP 25a of Synaptosomal associated protein 25	611.786	23336.2	8	22	34.95	0
IPI:IPI00213553.1	ProSAAS	586.792	27414.4	8	17	22.31	18.2078
IPI:IPI00195673.1	Tubulin beta 6	581.827	50059.5	6	31	15.66	0
IPI:IPI00781739.1	Uncharacterized protein	566.455	23058.3	4	20	20.2	23.2968
IPI:IPI00364538.3	Uncharacterized protein	555.232	46271.3	8	41	27.88	11.7316
IPI:IPI00948869.1	glycogen phosphorylase brain form	555.015	96738.2	12	76	15.9	0.3842
IPI:IPI00357945.2	Phosphorylase	555.015	96775.2	12	74	15.84	0
IPI:IPI00198887.1	Protein disulfide isomerase	529.227	56951.4	19	47	26.13	30.3221
IPI:IPI00199636.1	Calnexin	528.128	67255	11	43	10.83	23.1977
IPI:IPI00371187.2	Ras related protein Rab 35	524.509	23025.3	2	16	9.45	0
IPI:IPI00781454.2	Ppp4r2 protein	522.252	41569.9	7	35	27.73	0
IPI:IPI00210831.2	RAB30 member RAS oncogene family	497.002	20129.8	3	18	18.86	0
IPI:IPI00991286.1	sulfated glycoprotein 1 isoform D preproprotein	488.95	61040.3	14	43	17.54	42.3398
IPI:IPI00968861.1	sulfated glycoprotein 1 isoform A preproprotein	488.95	61168.4	14	43	17.51	0
IPI:IPI00195160.1	Sulfated glycoprotein 1	488.95	61124.3	14	43	17.51	0
IPI:IPI00991203.1	sulfated glycoprotein 1 isoform C preproprotein	488.95	61411.6	14	43	17.45	0
IPI:IPI00991150.1	sulfated glycoprotein 1 isoform B preproprotein	488.95	61539.7	14	43	17.41	0
IPI:IPI00190179.3	Glycogen phosphorylase liver form	477.352	97483.3	7	79	8.47	3.6708
IPI:IPI00191692.1	Uncharacterized protein	452.05	37589.4	6	15	24.36	0
IPI:IPI00196795.1	Ras related protein Rab 15	428.942	24283.5	4	22	11.79	5.6421
IPI:IPI00948120.1	Uncharacterized protein	372.378	34557.9	6	29	27.16	0
IPI:IPI00561262.3	Uncharacterized protein	372.167	68857.3	9	50	12.2	0
IPI:IPI00777611.1	Uncharacterized protein Fragment	341.969	54259.7	11	39	10.81	14.4467
IPI:IPI00957766.1	heat shock protein 1 alpha like	325.77	29664	8	19	12.36	0
IPI:IPI00952411.1	Uncharacterized protein Fragment	310.215	24821.8	4	14	9.17	0
IPI:IPI00188578.2	BRISC and BRCA1 A complex member 1	304.543	36878.4	5	23	22.46	13.3455
IPI:IPI00781988.1	Uncharacterized protein	303.016	25801.6	6	15	7.3	0
IPI:IPI00189061.3	MARCKS related protein	244.471	19847.2	4	14	14.07	18.3583
IPI:IPI00421876.2	Ubiquilin 1	242.969	62071.8	7	26	9.97	12.5116
IPI:IPI00798631.2	Uncharacterized protein	242.969	62027.2	5	28	9.26	0
IPI:IPI00231118.5	Calbindin	236.503	29994.2	5	23	19.16	21.1715
IPI:IPI00950498.1	Uncharacterized protein	232.621	55769.3	10	35	13.39	49.9489
IPI:IPI00464785.1	Protective protein for beta galactosidase	229.649	51216	8	29	11.18	0
IPI:IPI00470219.2	Uncharacterized protein	220.022	65177	9	42	20.61	5.7643
IPI:IPI00949891.1	Uncharacterized protein	208.254	23292	6	10	19.71	0
IPI:IPI00204884.5	Uncharacterized protein	198.87	28853.8	6	21	12.65	0
IPI:IPI00204261.2	Importin subunit beta 1	190.031	97184.5	8	62	10.62	11.9721
IPI:IPI00515758.1	chromogranin A	177.468	51896.4	9	47	21.08	6.0388
IPI:IPI00189627.1	Chromogranin A	177.468	52024.6	9	47	21.03	0
IPI:IPI00215107.3	40S ribosomal protein SA	169.139	32824.1	4	25	13.22	11.7593
IPI:IPI00194567.6	Transcription intermediary factor 1 beta	162.354	88956.5	10	55	15.21	9.1642
IPI:IPI00207355.4	Heat shock related 70 kDa protein 2	163.218	69641.8	11	50	13.11	0
IPI:IPI00189653.1	Secretogranin 2	158.55	71031.4	6	61	6.3	5.8814
IPI:IPI00454510.2	granulins isoform b	156.116	56649.6	5	34	9.92	53.2475
IPI:IPI00391456.1	Scg2 protein	153.947	66663.5	5	58	5.18	0
IPI:IPI00213847.3	granulins isoform a	156.116	65156.5	5	38	8.64	0
IPI:IPI00361824.3	hypothetical protein	148.108	60757.6	6	44	10.23	7.9951
IPI:IPI00362791.3	Uncharacterized protein	146.857	67260.2	3	25	3.92	0
IPI:IPI00205022.1	Nucleobindin 1	142.898	53506.9	6	47	16.12	4.6311
IPI:IPI00370090.1	Keratin type I cytoskeletal 15	135.801	48870.5	5	42	10.29	11.3538
IPI:IPI00558170.3	RAN binding protein 3	130.118	59169.8	7	33	11.83	6.6317
IPI:IPI00325189.4	Nucleoside diphosphate kinase B	126.452	17283	2	14	21.05	22.8165
IPI:IPI00326211.1	Carboxypeptidase E	119.663	53309.1	5	41	15.76	18.2001
IPI:IPI00480709.1	Carboxypeptidase E	119.663	53281	5	41	15.76	0
IPI:IPI00362488.1	Golgi reassembly stacking protein 2	109.677	47309.8	2	21	7.05	14.7257
IPI:IPI00210975.1	Hypoxia up regulated protein 1	107.111	111289	12	90	5.91	11.9673
IPI:IPI00655289.2	Uncharacterized protein	107.111	111291	12	89	5.91	0
IPI:IPI00206251.1	Ras association domain containing protein 5	96.6335	46679.6	5	44	5.33	21.453
IPI:IPI00951640.1	Uncharacterized protein	87.6692	25061.1	4	11	10.57	0
IPI:IPI00950839.1	Uncharacterized protein	78.2825	49687.4	5	36	2.59	6.02
IPI:IPI00869516.1	Uncharacterized protein	77.942	116712	7	71	3.89	8.1517
IPI:IPI00421806.1	Keratin type I cytoskeletal 10	78.2825	56505.2	5	39	2.28	0
IPI:IPI00390975.4	Uncharacterized protein	78.2825	57476.9	5	38	2.13	0
IPI:IPI00950280.1	Uncharacterized protein	78.2825	57646.1	5	37	2.13	0
IPI:IPI00551673.4	Uncharacterized protein	78.2825	57633.2	5	38	2.12	0
IPI:IPI00207014.2	Keratin type I cytoskeletal 19	74.6432	44636.1	7	39	3.97	0
IPI:IPI00213546.2	Heat shock 70 kDa protein 1 like	62.9206	70549.3	8	51	4.52	0.803
IPI:IPI00196751.2	Heat shock 70 kDa protein 1A 1B	61.7117	70185.4	9	48	4.52	0
IPI:IPI00777406.2	Uncharacterized protein Fragment	56.9667	84559.5	9	66	4.07	3.8146
IPI:IPI00950533.1	Uncharacterized protein Fragment	56.9667	99114.6	9	74	3.42	0
IPI:IPI00364617.2	Uncharacterized protein	56.9667	99487.1	9	75	3.41	0
IPI:IPI00421795.1	Keratin type I cytoskeletal 13	55.3801	47729.2	4	37	2.74	0
IPI:IPI00564424.3	Uncharacterized protein	54.815	92214.9	9	67	4.33	2.6744
IPI:IPI00367724.3	Uncharacterized protein	53.5716	209153	11	81	4.08	22.9025
IPI:IPI00210503.5	Long chain fatty acid CoA ligase 4	51.7901	74327.3	5	49	7.16	3.0052
IPI:IPI00911306.1	Uncharacterized protein	41.9465	104557	7	84	0.85	2.5777
Injection 3
protein.Accession	protein.Description	protein.score	protein.avgMass	protein.matchedPeptides	protein.digestPeps	protein.seqCover(%)	protein.fmolOnColumn
IPI:IPI00192912.1	Uncharacterized protein	35760.5	38090.1	45	37	50.77	359.13
IPI:IPI00324893.4	14 3 3 protein zeta delta	32827.8	27771.2	53	25	68.98	432.215
IPI:IPI00325135.3	14 3 3 protein epsilon	25912.2	29174	58	29	69.41	342.366
IPI:IPI00196661.1	14 3 3 protein theta	24582	27778.3	47	24	73.47	284.205
IPI:IPI00949530.1	Uncharacterized protein	23793.7	26561.3	46	24	67.38	0
IPI:IPI00200861.1	Proliferating cell nuclear antigen	18612.5	28748.9	41	23	60.92	258.981
IPI:IPI00476899.1	RCG22471 isoform CRA b	18498.2	24675.8	21	19	55.11	240.392
IPI:IPI00188804.1	60S acidic ribosomal protein P2	18193.1	11692	9	9	82.61	126.57
IPI:IPI00734740.2	Uncharacterized protein	17989.5	11706	8	9	67.83	0
IPI:IPI00411290.1	Isoform 2 of Protein SET	16899.2	32105	11	16	25.99	27.6061
IPI:IPI00568795.2	Uncharacterized protein Fragment	15835	15965.5	3	14	15.44	0
IPI:IPI00780142.1	Uncharacterized protein	15766.5	18435.2	2	13	17.83	1.0709
IPI:IPI00777227.1	Uncharacterized protein	15766.5	18490.3	2	13	17.72	0
IPI:IPI00388179.1	Uncharacterized protein	15107.5	11762.1	6	9	55.65	0
IPI:IPI00781266.1	Fuctinin 3 Fragment	12905.5	4479.62	5	5	87.18	0
IPI:IPI00372259.4	Isoform 1 of Tropomyosin alpha 3 chain	9985.51	29006.7	39	30	58.06	113.405
IPI:IPI00372520.1	Ac2 067	9747.33	27969.6	9	19	16.21	2.7647
IPI:IPI00191502.5	Proteasome subunit alpha type 5	9106.63	26391	17	16	36.1	118.067
IPI:IPI00364976.3	Eukaryotic translation initiation factor 6	8955.75	26571.2	12	14	60	89.7618
IPI:IPI00214905.3	Tropomyosin alpha 4 chain	8449.13	28509.8	47	28	60.48	191.167
IPI:IPI00207659.1	Barrier to autointegration factor	8395.71	10044.5	3	17	48.31	36.3895
IPI:IPI00393533.5	transcription elongation factor B SIII polypeptide 1	8127	12447.3	8	11	50	0
IPI:IPI00567942.2	transcription elongation factor B SIII polypeptide 1	8127	12489.2	8	10	50	0
IPI:IPI00206015.1	Transcription elongation factor B polypeptide 1	8127	12473.2	8	10	50	101.082
IPI:IPI00767806.2	transcription elongation factor B SIII polypeptide 1	8127	12501.3	8	10	50	0
IPI:IPI00560562.2	transcription elongation factor B SIII polypeptide 1	8127	12387.2	8	11	50	0
IPI:IPI00191354.2	Uncharacterized protein	7448.33	33149.5	40	30	53.87	108.087
IPI:IPI00326888.4	Secretogranin 1	7252.21	77535.6	54	72	45.93	328.665
IPI:IPI00475634.1	Isoform 3 of Tropomyosin alpha 3 chain	7179.64	28709.1	29	29	41.3	0
IPI:IPI00210941.1	Isoform 2 of Tropomyosin alpha 3 chain	7179.64	28720	29	27	41.13	0
IPI:IPI00959820.1	Ribonuclease angiogenin inhibitor 1 isoform CRA a	7038.1	49919.6	30	37	54.17	0
IPI:IPI00959348.2	Ribonuclease inhibitor	7038.1	49974.7	30	37	54.17	89.4687
IPI:IPI00776959.1	Uncharacterized protein	6996.65	10959.4	1	7	30.84	0
IPI:IPI00777802.1	Uncharacterized protein	6996.65	11230.6	1	6	30	0
IPI:IPI00421625.6	Myosin regulatory light chain 12B	6960.3	19838.3	9	20	33.72	80.0587
IPI:IPI00914162.1	Myosin regulatory light chain	6960.3	19867.3	9	19	33.72	0
IPI:IPI00564409.3	Myosin regulatory light chain RLC A	6960.3	19895.4	9	19	33.72	0
IPI:IPI00230837.5	Isoform Long of 14 3 3 protein beta alpha	6914.02	28054.5	29	22	23.58	0
IPI:IPI00760126.1	Isoform Short of 14 3 3 protein beta alpha	6914.02	27822.2	29	22	23.77	1.3233
IPI:IPI00471584.7	Heat shock protein HSP 90 beta	6883.14	83281.4	51	67	37.15	216.59
IPI:IPI00210012.1	Transcription elongation factor B polypeptide 2	6541.87	13169.9	16	15	90.68	83.9001
IPI:IPI00365935.3	Prostaglandin E synthase 3	6101.11	18721.5	14	15	45	136.945
IPI:IPI00421410.1	protein kinase N3	5943.44	107377	12	63	10.43	61.0652
IPI:IPI00213688.1	Isoform 1 of Protein SET	5932.4	33405.9	8	16	19.38	0
IPI:IPI00364533.1	Uncharacterized protein	4894.88	11845.4	4	5	19.61	22.7106
IPI:IPI00393158.5	Nonmuscle tropomyosin 5	4648.11	32862.9	30	27	39.08	3.8014
IPI:IPI00957744.1	elongin C like	4639.84	12053.7	7	11	54.13	92.4213
IPI:IPI00781199.1	Uncharacterized protein	4639.84	13676.6	6	10	34.71	0
IPI:IPI00200145.1	60S acidic ribosomal protein P1	4536.44	11498	2	7	51.75	7.8991
IPI:IPI00388209.2	Protein kinase C substrate 80K H Predicted isoform CRA b	4482.51	59218.6	33	41	50.1	144.108
IPI:IPI00567971.2	transcription elongation factor B SIII polypeptide 1	4062.38	12455.2	7	10	32.14	0
IPI:IPI00370589.3	transcription elongation factor B SIII polypeptide 2 like	3973.72	16231.6	6	13	31.29	40.7355
IPI:IPI00957504.1	transcription elongation factor B SIII polypeptide 2 like	3973.72	18436.3	6	15	27.71	0
IPI:IPI00210566.3	Heat shock protein HSP 90 alpha	3736.56	84815.1	47	91	33.56	78.0245
IPI:IPI00959078.1	elongin C like	3491.35	12574.3	3	9	21.43	0
IPI:IPI00231677.5	14 3 3 protein eta	3429.01	28211.8	29	27	34.15	10.1966
IPI:IPI00230835.5	14 3 3 protein gamma	3403.26	28302.7	26	25	19.03	11.009
IPI:IPI00475480.3	stratifin	3384.16	36856.4	30	30	24.7	9.259
IPI:IPI00471526.3	Similar to 14 3 3 protein sigma	3380.53	27916.4	27	24	18.95	0
IPI:IPI00768063.1	transcription elongation factor B SIII polypeptide 2 like	3269.47	16247.5	11	17	61.07	0
IPI:IPI00421408.1	RCG65932	3124.77	59629.4	7	37	13.44	15.7462
IPI:IPI00191728.1	Calreticulin	3111	47995.5	30	50	47.6	92.3749
IPI:IPI00368323.4	transcription elongation factor B SIII polypeptide 2 like	3067.72	16790.1	9	17	50.32	0
IPI:IPI00951899.1	Uncharacterized protein	3176.87	80701.6	23	66	13.31	23.1235
IPI:IPI00365985.5	Isoform 1 of Endoplasmin	2950.25	92771.1	35	79	27.36	55.3385
IPI:IPI00210945.7	tropomyosin alpha 1 chain isoform c	2929.47	32848	18	29	27.11	4.9094
IPI:IPI00231566.1	Isoform 6 of Tropomyosin alpha 1 chain	2911.74	32730.8	18	29	26.76	0
IPI:IPI00231568.1	Isoform 8 of Tropomyosin alpha 1 chain	2916.15	28718.2	17	28	28.23	0.465
IPI:IPI00464788.1	tropomyosin alpha 1 chain isoform h	2916.15	28696.1	17	28	28.23	0
IPI:IPI00231563.1	Isoform 3 of Tropomyosin alpha 1 chain	2911.74	32495.3	18	28	27.05	0
IPI:IPI00197888.2	Isoform 1 of Tropomyosin alpha 1 chain	2911.74	32680.6	18	28	26.76	0
IPI:IPI00655291.1	tropomyosin alpha 1 chain isoform a	2911.74	32856	18	29	26.48	0
IPI:IPI00204206.1	tropomyosin alpha 1 chain isoform d	2907.97	32792.8	15	29	23.94	0
IPI:IPI00391997.2	Isoform 5 of Tropomyosin alpha 1 chain	2898.42	28343.5	17	27	28.16	0
IPI:IPI00326748.2	tropomyosin alpha 1 chain isoform i	2898.42	28528.8	17	27	27.82	0
IPI:IPI00231567.1	Isoform 7 of Tropomyosin alpha 1 chain	2898.42	28578.9	17	28	27.82	0
IPI:IPI00207964.2	Isoform 4 of Tropomyosin alpha 1 chain	2898.42	28704.2	17	28	27.49	0
IPI:IPI00776830.1	Uncharacterized protein Fragment	2896.43	46915.7	6	37	11.59	1.8595
IPI:IPI00391995.2	Isoform 2 of Tropomyosin alpha 1 chain	2890.24	32675.6	15	29	23.59	0
IPI:IPI00421699.1	Liver regeneration related protein LRRGR00002	2884.49	32795.7	6	26	16.84	38.5425
IPI:IPI00367092.3	Uncharacterized protein	2852.93	31564.8	6	17	15.38	6.8524
IPI:IPI00565471.2	Uncharacterized protein	2845.87	28192.2	5	16	11.16	0
IPI:IPI00187731.4	Isoform 2 of Tropomyosin beta chain	2829.69	32957.8	25	29	30.99	5.7437
IPI:IPI01016474.1	Uncharacterized protein	2826.67	32740.7	25	28	32.04	0
IPI:IPI00230775.4	Isoform 1 of Tropomyosin beta chain	2826.67	32836.8	25	28	32.04	0.9378
IPI:IPI00553953.3	Uncharacterized protein	2745.47	26211.2	11	20	27.95	32.4404
IPI:IPI00951537.1	Uncharacterized protein Fragment	2729.25	30744.9	18	25	22.43	0
IPI:IPI00198620.1	ATP synthase subunit delta mitochondrial	2713.51	17595.1	2	7	13.69	61.2308
IPI:IPI00734561.1	Isoform 2 of Endoplasmin	2665.29	74207.9	29	66	25.51	0
IPI:IPI00372228.3	Uncharacterized protein Fragment	2608.12	77887	14	53	10.91	6.4695
IPI:IPI00358905.4	Uncharacterized protein	2294.5	57016	14	46	13.2	15.6856
IPI:IPI00858359.2	Myosin light polypeptide 9 regulatory	2238.68	19854.3	7	19	21.51	0
IPI:IPI00230946.4	Dipeptidyl peptidase 2	2215.81	55114.5	17	32	29.4	76.8905
IPI:IPI00782078.1	Uncharacterized protein	2221.06	64784.1	32	100	26.94	1.3942
IPI:IPI00368869.3	Uncharacterized protein	2114.35	31124.5	24	54	31.99	0
IPI:IPI00230927.1	Isoform Non brain of Clathrin light chain B	2074.06	23120.3	9	16	25.12	70.6436
IPI:IPI00207308.1	Isoform Brain of Clathrin light chain B	2074.06	25117.5	9	16	23.14	0
IPI:IPI00366110.3	Uncharacterized protein	2029.35	47303.8	9	29	17.81	0
IPI:IPI00780387.1	Nucleosome assembly protein 1 like 4	2029.35	43916.8	9	26	19.43	36.7652
IPI:IPI00206624.1	78 kDa glucose regulated protein	1969.82	72347.1	19	52	23.7	90.2575
IPI:IPI00400573.1	Tubulin beta 2C chain	1929.88	49801.2	11	30	22.7	9.141
IPI:IPI00197579.2	Isoform 1 of Tubulin beta 5 chain	1917.65	49671	12	30	24.1	25.6131
IPI:IPI00655259.1	Tubulin beta 2B chain	1859.19	49953.2	9	30	27.87	1.4281
IPI:IPI00475639.4	Tubulin beta 2A chain	1851.87	49907.2	8	30	25.17	0
IPI:IPI00480679.4	Keratin type I cytoskeletal 18	1814.8	47761.4	26	37	55.56	27.4574
IPI:IPI00390302.3	Uncharacterized protein	1827.1	57322.9	17	52	14.92	0
IPI:IPI00949678.1	Uncharacterized protein Fragment	1687.32	74098.4	31	55	29.86	0
IPI:IPI00569453.2	Uncharacterized protein Fragment	1637.54	18696.8	1	13	8.7	0
IPI:IPI00829443.1	Isoform 2 of Tubulin beta 5 chain	1582.04	24271.6	3	18	16.98	0
IPI:IPI00199114.5	Acidic leucine rich nuclear phosphoprotein 32 family member A	1562.8	28564.6	4	15	17	16.3054
IPI:IPI00360386.4	Uncharacterized protein	1471.29	84859.5	20	57	24.7	35.61
IPI:IPI00817070.1	myosin light polypeptide 6	1393.96	16961.2	6	14	29.14	0
IPI:IPI00365944.5	Myosin light polypeptide 6	1393.96	16975.2	6	14	29.14	17.5594
IPI:IPI00392935.3	Uncharacterized protein	1393.96	16930.1	6	14	29.14	0
IPI:IPI00896236.1	Myl6 protein	1393.96	17013.2	6	15	28.95	0
IPI:IPI00870820.1	Uncharacterized protein	1390.74	12528.2	7	12	40.54	17.5594
IPI:IPI00000000.0	PYGM RABIT P00489 Glycogen phosphorylase muscle Oryctolagus cuniculus	1312.1	97289.6	24	76	29.89	50
IPI:IPI00327185.3	nucleosome assembly protein 1 like 1	1264.71	45373.2	10	25	19.69	33.1005
IPI:IPI00370348.3	Uncharacterized protein Fragment	1259	27748	8	21	27.87	0
IPI:IPI00895591.1	glycogen phosphorylase muscle form	1224.98	97288.6	20	76	24.35	0
IPI:IPI00566126.2	Uncharacterized protein Fragment	1221	51937	10	43	15.6	0
IPI:IPI00208471.1	Proteasome Prosome macropain 26S subunit non ATPase 4 isoform CRA a	1215.58	41073.2	13	23	32.89	27.9602
IPI:IPI00779457.1	Uncharacterized protein	1195.19	70651	14	58	21.6	0
IPI:IPI00207050.5	reticulocalbin 3 EF hand calcium binding domain	1078.09	37941.6	12	34	30.18	28.196
IPI:IPI00769134.2	huntingtin interacting protein K predicted like	1010.94	17072.3	5	16	17.22	21.4251
IPI:IPI00557435.2	Uncharacterized protein Fragment	1002.64	23972.9	14	20	24.55	0
IPI:IPI00389610.4	Uncharacterized protein Fragment	975.972	41314.3	3	25	10.8	1.5954
IPI:IPI00362160.1	Tubulin beta 3 chain	917.901	50418.8	8	30	21.56	4.5948
IPI:IPI00765366.1	tubulin beta 4	913.077	49585.9	5	30	12.84	1.5285
IPI:IPI00366789.2	Rbbp4 protein	910.969	47655.8	12	26	20.71	0
IPI:IPI00368073.6	Uncharacterized protein	910.969	47733.9	13	26	24.94	33.296
IPI:IPI00959382.1	rCG64324 like isoform 2	910.969	48958.4	13	26	24.31	0
IPI:IPI00950379.1	Uncharacterized protein	907.56	67148	17	50	28.2	79.7537
IPI:IPI00208205.1	Heat shock cognate 71 kDa protein	907.56	70871.2	17	50	26.63	0
IPI:IPI00968513.1	heat shock cognate 71 kDa protein like	899.62	68827	16	48	24.84	0
IPI:IPI00959289.1	heat shock cognate 71 kDa protein like	899.62	72681.2	16	50	23.6	0
IPI:IPI00392830.3	Uncharacterized protein Fragment	907.86	76944.8	13	71	13.79	0
IPI:IPI00764197.1	heat shock cognate 71 kDa protein like isoform 1	873.918	70860.2	16	49	24.92	0
IPI:IPI00960098.1	heat shock cognate 71 kDa protein like	873.918	70818.2	16	49	24.92	0
IPI:IPI00195673.1	Tubulin beta 6	857.281	50059.5	7	31	14.09	0
IPI:IPI00959710.1	myosin light chain 6 alkali smooth muscle and non muscle like	847.936	21843.6	4	15	14.21	0
IPI:IPI00949898.1	Uncharacterized protein	842.826	71130.6	17	49	21.73	0
IPI:IPI00959589.1	heat shock cognate 71 kDa protein like isoform 2	834.519	69643.9	15	49	19.68	0
IPI:IPI00561561.1	Uncharacterized protein	824.428	39335.6	12	24	30.79	0
IPI:IPI00777934.1	Uncharacterized protein Fragment	791.389	63750.1	10	44	16.06	0
IPI:IPI00214669.3	Similar to Sid3177p	732.829	17352.2	9	16	21.48	0
IPI:IPI00231368.5	Thioredoxin	707.535	11673.5	3	10	25.71	9.4598
IPI:IPI00464785.1	Protective protein for beta galactosidase	682.103	51216	8	29	14.25	40.0009
IPI:IPI00950498.1	Uncharacterized protein	682.103	55769.3	8	35	13.18	0
IPI:IPI00991259.1	nascent polypeptide associated complex subunit alpha isoform 2	581.793	220197	18	171	6.8	16.797
IPI:IPI00364538.3	Uncharacterized protein	580.841	46271.3	13	41	31.25	11.1134
IPI:IPI00190181.4	Glycogen phosphorylase muscle form	579.985	97273.7	17	75	19.6	0
IPI:IPI00371266.1	nascent polypeptide associated complex subunit alpha isoform 1	567.586	23383.9	4	8	25.58	0
IPI:IPI00230893.1	Isoform B23 2 of Nucleophosmin	549.673	28385.3	6	20	15.18	54.4583
IPI:IPI00197553.1	Isoform B23 1 of Nucleophosmin	549.673	32560.2	6	22	13.36	0
IPI:IPI00778173.1	Uncharacterized protein	548.181	29524.8	5	19	14.77	0
IPI:IPI00778867.2	Uncharacterized protein	519.795	26106.9	6	18	20.51	37.8805
IPI:IPI00957180.1	Uncharacterized protein	519.795	32787.6	5	21	6.85	0
IPI:IPI00369383.4	nucleophosmin 1 like isoform 1	519.795	33130.9	5	21	6.78	0
IPI:IPI00957766.1	heat shock protein 1 alpha like	515.817	29664	6	19	23.17	0
IPI:IPI00213553.1	ProSAAS	495.606	27414.4	9	17	31.54	18.6847
IPI:IPI00202676.1	Protein phosphatase PP2C gamma	484.9	58717.2	9	35	14.21	11.1485
IPI:IPI00357945.2	Phosphorylase	484.104	96775.2	11	74	12.06	7.5619
IPI:IPI00948869.1	glycogen phosphorylase brain form	481.614	96738.2	10	76	10.08	0
IPI:IPI00948889.1	TRK fused gene protein	463.295	31025.6	6	16	29.79	31.7337
IPI:IPI00464776.1	Trk fused gene	463.295	43095.6	6	17	21.11	0
IPI:IPI00778786.1	Uncharacterized protein Fragment	454.268	62259.7	11	42	10.97	0
IPI:IPI00194285.1	Histone binding protein RBBP7	445.625	47820.2	10	27	10.59	0
IPI:IPI00371187.2	Ras related protein Rab 35	432.01	23025.3	3	16	9.45	29.4517
IPI:IPI00192336.1	Acidic leucine rich nuclear phosphoprotein 32 family member B	417.376	31060.7	4	15	20.22	9.0556
IPI:IPI00191692.1	Uncharacterized protein	411.026	37589.4	5	15	18.91	0
IPI:IPI00781454.2	Ppp4r2 protein	404.82	41569.9	9	35	26.13	0
IPI:IPI00326582.3	peripherin	395.029	53982.3	18	57	28.33	27.4574
IPI:IPI00951640.1	Uncharacterized protein	376.776	25061.1	3	11	4.41	0
IPI:IPI00190179.3	Glycogen phosphorylase liver form	372.248	97483.3	11	79	8.24	0
IPI:IPI00948706.1	Uncharacterized protein Fragment	369.418	37038.9	3	22	12.54	0
IPI:IPI00991286.1	sulfated glycoprotein 1 isoform D preproprotein	361.121	61040.3	11	43	11.75	40.2301
IPI:IPI00195160.1	Sulfated glycoprotein 1	361.121	61124.3	11	43	11.73	0
IPI:IPI00968861.1	sulfated glycoprotein 1 isoform A preproprotein	361.121	61168.4	11	43	11.73	0
IPI:IPI00991203.1	sulfated glycoprotein 1 isoform C preproprotein	361.121	61411.6	11	43	11.69	0
IPI:IPI00991150.1	sulfated glycoprotein 1 isoform B preproprotein	361.121	61539.7	11	43	11.67	0
IPI:IPI00198887.1	Protein disulfide isomerase	356.293	56951.4	11	47	15.72	27.6726
IPI:IPI00948120.1	Uncharacterized protein	303.22	34557.9	5	29	15.97	0
IPI:IPI00561262.3	Uncharacterized protein	302.86	68857.3	10	50	13.16	0
IPI:IPI00949891.1	Uncharacterized protein	292.969	23292	4	10	16.35	0
IPI:IPI00204884.5	Uncharacterized protein	277.486	28853.8	9	21	12.65	0
IPI:IPI00362488.1	Golgi reassembly stacking protein 2	258.003	47309.8	3	21	9.69	13.4603
IPI:IPI00781988.1	Uncharacterized protein	249.96	25801.6	6	15	11.59	1.1218
IPI:IPI00777611.1	Uncharacterized protein Fragment	243.901	54259.7	8	39	12.71	17.3252
IPI:IPI00210495.1	UV excision repair protein RAD23 homolog B	238.514	43496.6	1	18	3.13	8.0044
IPI:IPI00365929.1	protein disulfide isomerase A6	236.871	48760.3	4	34	9.89	11.5058
IPI:IPI00204261.2	Importin subunit beta 1	221.71	97184.5	14	62	11.99	46.9962
IPI:IPI00364189.2	Eukaryotic translation initiation factor 3 subunit J	219.871	29187.5	7	26	25.1	13.9512
IPI:IPI00958555.1	Uncharacterized protein	202.507	106326	6	74	3.06	11.2969
IPI:IPI00212767.1	Anionic trypsin 1	162.057	25959.6	2	7	8.13	96.8103
IPI:IPI00213463.2	Alpha actinin 4	157.771	104915	11	86	10.76	13.8602
IPI:IPI00778692.2	Uncharacterized protein	155.481	48449.4	5	31	4.19	0
IPI:IPI00339167.5	Uncharacterized protein	144.434	50279.9	2	34	7.73	0
IPI:IPI00364046.2	Tubulin alpha 1C chain	144.434	49937.5	2	34	7.8	4.1506
IPI:IPI00189795.1	Tubulin alpha 1A chain	144.434	50135.8	2	34	7.76	0
IPI:IPI00325189.4	Nucleoside diphosphate kinase B	144.36	17283	2	14	11.84	21.4556
IPI:IPI00210090.3	SP120	137.034	87748.7	6	53	4.51	7.5013
IPI:IPI00390526.2	Uncharacterized protein	133.631	62867.8	5	46	10.85	2.4586
IPI:IPI00969768.1	opioid growth factor receptor	133.631	63769.7	5	49	10.68	0
IPI:IPI00213637.1	Opioid growth factor receptor	133.631	64727.7	5	48	10.52	0
IPI:IPI00768167.1	beta tubulin 1 class VI like	131.826	50416.3	3	32	1.77	0
IPI:IPI00364777.1	LETM1 and EF hand domain containing protein 1 mitochondrial	111.745	83059.9	10	64	6.77	13.1499
IPI:IPI00210975.1	Hypoxia up regulated protein 1	109.607	111289	13	90	9.51	14.0047
IPI:IPI00655289.2	Uncharacterized protein	109.607	111291	13	89	9.51	0
IPI:IPI00951030.1	Uncharacterized protein Fragment	106.757	99810.3	9	74	4.73	0.5359
IPI:IPI00949794.1	Actn1 protein	106.757	102612	9	76	4.62	0
IPI:IPI00209082.1	Alpha actinin 1	106.757	102961	9	76	4.6	0
IPI:IPI00454431.1	Brain specific alpha actinin 1 isoform	106.757	105472	9	79	4.49	0
IPI:IPI00326211.1	Carboxypeptidase E	104.814	53309.1	7	41	8.19	9.9323
IPI:IPI00480709.1	Carboxypeptidase E	105.089	53281	7	41	8.19	0
IPI:IPI00208515.2	Epsin 1	103.609	60229.2	5	40	7.81	2.965
IPI:IPI00558170.3	RAN binding protein 3	98.8338	59169.8	7	33	10.04	8.0203
IPI:IPI00207355.4	Heat shock related 70 kDa protein 2	93.6214	69641.8	14	50	10.43	0.7393
IPI:IPI00560751.2	Uncharacterized protein	85.1813	25643.9	4	20	10.36	234.828
IPI:IPI00369583.1	Synaptosomal associated protein 47	82.7335	47042.1	7	36	5.97	20.5326
IPI:IPI00817068.1	Isoform p56 HCK of Tyrosine protein kinase HCK	65.7912	56968.3	5	43	9.15	15.8269
IPI:IPI00325226.3	Isoform p59 HCK of Tyrosine protein kinase HCK	65.7912	59153.8	5	44	8.78	0
IPI:IPI00480782.3	Golgi reassembly stacking protein 2	62.2856	47220.8	2	21	6.17	0
IPI:IPI00324864.4	Neurosecretory protein VGF	59.8668	68178.7	11	56	9.89	25.7017
IPI:IPI00869516.1	Uncharacterized protein	59.7452	116712	6	71	3.89	6.8899
IPI:IPI00203373.1	Uncharacterized protein	51.9386	63551	3	35	6.22	3.5991

## Sheet: Fraction 3
Injection 1
protein.Accession	protein.Description	protein.score	protein.avgMass	protein.matchedPeptides	protein.digestPeps	protein.seqCover(%)	protein.fmolOnColumn
IPI:IPI00197579.2	Isoform 1 of Tubulin beta 5 chain	205342	49671	117	30	68.47	717.957
IPI:IPI00475639.4	Tubulin beta 2A chain	190064	49907.2	90	30	53.93	159.397
IPI:IPI00655259.1	Tubulin beta 2B chain	190064	49953.2	88	30	50.34	0
IPI:IPI00362160.1	Tubulin beta 3 chain	173214	50418.8	61	30	27.56	1.5724
IPI:IPI01007610.1	Neuron specific class III beta tubulin Fragment	143599	2053.4	9	2	100	0
IPI:IPI00400573.1	Tubulin beta 2C chain	53713.5	49801.2	97	30	67.87	313.564
IPI:IPI00829443.1	Isoform 2 of Tubulin beta 5 chain	48606.2	24271.6	71	18	60.85	0
IPI:IPI00765366.1	tubulin beta 4	40746.3	49585.9	85	30	70.05	258.488
IPI:IPI00195673.1	Tubulin beta 6	26612.7	50059.5	46	31	29.75	13.2484
IPI:IPI00198887.1	Protein disulfide isomerase	24840	56951.4	127	47	77.01	741.871
IPI:IPI00551812.1	ATP synthase subunit beta mitochondrial	15267.1	56353.7	51	36	57.09	608.778
IPI:IPI00215107.3	40S ribosomal protein SA	10888.6	32824.1	27	25	44.07	315.187
IPI:IPI00230835.5	14 3 3 protein gamma	7382.4	28302.7	37	25	65.59	130.802
IPI:IPI00365985.5	Isoform 1 of Endoplasmin	6219.19	92771.1	73	79	46.27	194.718
IPI:IPI00471584.7	Heat shock protein HSP 90 beta	5852.83	83281.4	61	67	60.22	146.709
IPI:IPI00734561.1	Isoform 2 of Endoplasmin	5796.36	74207.9	63	66	49.77	194.286
IPI:IPI00779457.1	Uncharacterized protein	5259.96	70651	52	58	42.23	0
IPI:IPI00210566.3	Heat shock protein HSP 90 alpha	5217.12	84815.1	41	91	41.2	98.6399
IPI:IPI00760126.1	Isoform Short of 14 3 3 protein beta alpha	4572.63	27822.2	25	22	56.15	64.5032
IPI:IPI00230837.5	Isoform Long of 14 3 3 protein beta alpha	4572.63	28054.5	25	22	55.69	0
IPI:IPI00326582.3	peripherin	4552	53982.3	59	57	64.69	175.395
IPI:IPI00211336.1	SH3 domain binding glutamic acid rich protein like 3 Predicted isoform CRA b	4549.98	10476.8	5	7	31.18	106.707
IPI:IPI00206624.1	78 kDa glucose regulated protein	4187.87	72347.1	49	52	41.44	151.84
IPI:IPI00231677.5	14 3 3 protein eta	4088.28	28211.8	27	27	42.68	72.9558
IPI:IPI00471889.7	Annexin A5	4003.74	35744.6	21	29	56.11	81.9543
IPI:IPI00213058.1	Deoxyribonucleoside 5 monophosphate N glycosidase	3653.91	17781	6	11	28.83	23.2994
IPI:IPI00326888.4	Secretogranin 1	2847.09	77535.6	33	72	28.59	185.255
IPI:IPI00949530.1	Uncharacterized protein	2811.5	26561.3	17	24	37.34	0.7158
IPI:IPI00196661.1	14 3 3 protein theta	2811.5	27778.3	17	24	35.51	0
IPI:IPI00951899.1	Uncharacterized protein	2705.79	80701.6	22	66	17.99	4.3646
IPI:IPI00231368.5	Thioredoxin	2646.48	11673.5	10	10	51.43	95.8107
IPI:IPI00326211.1	Carboxypeptidase E	2638.79	53309.1	19	41	32.56	162.756
IPI:IPI00480709.1	Carboxypeptidase E	2513.15	53281	17	41	30.88	0
IPI:IPI00782078.1	Uncharacterized protein	2463.46	64784.1	18	100	16.27	14.5955
IPI:IPI00324893.4	14 3 3 protein zeta delta	2463.93	27771.2	22	25	49.8	185.446
IPI:IPI00944235.1	Isoform 1 of Elongation factor 1 delta	2209.24	31330.2	13	24	42.35	68.8376
IPI:IPI00390302.3	Uncharacterized protein	2234.31	57322.9	23	52	21.37	4.5681
IPI:IPI00368869.3	Uncharacterized protein	2216.79	31124.5	9	54	15.44	0
IPI:IPI00194285.1	Histone binding protein RBBP7	2154.49	47820.2	18	27	45.41	143.195
IPI:IPI00471525.2	Uncharacterized protein	2209.24	72269.8	15	47	21.2	68.8376
IPI:IPI00208306.1	Translationally controlled tumor protein	2114.65	19462.2	12	15	58.14	74.2854
IPI:IPI00949678.1	Uncharacterized protein Fragment	2124.41	74098.4	23	55	33.75	15.7811
IPI:IPI00370361.3	Hematological and neurological expressed 1 protein	1901.35	15575	5	11	38.93	38.4538
IPI:IPI00197900.5	Translation elongation factor 1 delta subunit	1838.76	28766.3	12	21	36.96	0
IPI:IPI00557328.1	31 kDa protein	1838.76	30801.7	12	22	34.42	0
IPI:IPI00566126.2	Uncharacterized protein Fragment	1704.69	51937	18	43	23.96	3.2134
IPI:IPI00471526.3	Similar to 14 3 3 protein sigma	1629.86	27916.4	15	24	22.58	1.4538
IPI:IPI00475480.3	stratifin	1629.86	36856.4	15	30	17.56	19.0054
IPI:IPI00388179.1	Uncharacterized protein	1547.93	11762.1	4	9	34.78	25.651
IPI:IPI00734740.2	Uncharacterized protein	1547.93	11706	4	9	34.78	0
IPI:IPI00188804.1	60S acidic ribosomal protein P2	1547.93	11692	4	9	34.78	38.4929
IPI:IPI00213807.2	tumor protein translationally controlled 1 like	1544.74	20248.2	6	19	44.63	3.9896
IPI:IPI00950379.1	Uncharacterized protein	1491.84	67148	31	50	38.36	0
IPI:IPI00968513.1	heat shock cognate 71 kDa protein like	1491.84	68827	30	48	33.76	0
IPI:IPI00188304.3	Lactoylglutathione lyase	1464.84	20819.7	14	17	38.04	50.4543
IPI:IPI00208205.1	Heat shock cognate 71 kDa protein	1491.84	70871.2	31	50	36.22	0
IPI:IPI00959289.1	heat shock cognate 71 kDa protein like	1492.51	72681.2	32	50	35.4	96.6136
IPI:IPI00764197.1	heat shock cognate 71 kDa protein like isoform 1	1456.54	70860.2	29	49	31.11	0
IPI:IPI00960098.1	heat shock cognate 71 kDa protein like	1456.54	70818.2	29	49	31.11	0
IPI:IPI00325135.3	14 3 3 protein epsilon	1403.9	29174	8	29	9.8	0
IPI:IPI00358905.4	Uncharacterized protein	1379.5	57016	11	46	16.8	1.8023
IPI:IPI00949396.1	Uncharacterized protein	1251.38	30711	5	27	7.01	0
IPI:IPI00952411.1	Uncharacterized protein Fragment	1229.27	24821.8	6	14	47.25	0
IPI:IPI00200070.1	Nucleobindin 2	1208.62	50090.4	20	38	35.71	63.2354
IPI:IPI00189819.1	Actin cytoplasmic 1	1126.28	41736.9	13	34	32.53	37.0701
IPI:IPI00896224.1	Actin cytoplasmic 2	1121.2	41793	12	34	27.73	0
IPI:IPI00958161.1	actin gamma 1 propeptide like	1113.37	41793.9	11	34	23.47	0
IPI:IPI00200455.1	Actin gamma enteric smooth muscle	1091.29	41877	11	33	21.28	0
IPI:IPI00189813.1	Actin alpha skeletal muscle	1091.29	42051.2	11	34	21.22	0
IPI:IPI00194087.3	Actin alpha cardiac muscle 1	1091.29	42019.1	11	34	21.22	0
IPI:IPI00197129.1	Actin aortic smooth muscle	1091.29	42009.1	11	34	21.22	0
IPI:IPI00560160.2	Uncharacterized protein	1091.29	43005.2	11	35	20.36	0
IPI:IPI00365423.1	Protein phosphatase 2 Formerly 2A regulatory subunit A alpha isoform	1090.24	65322.8	22	50	43.63	42.9374
IPI:IPI00778786.1	Uncharacterized protein Fragment	1089.88	62259.7	21	42	23.54	24.3018
IPI:IPI00960003.1	actin gamma 1 propeptide like	1075.08	18356.2	10	13	44.58	0
IPI:IPI00959589.1	heat shock cognate 71 kDa protein like isoform 2	1092.92	69643.9	28	49	29.37	44.8029
IPI:IPI00991286.1	sulfated glycoprotein 1 isoform D preproprotein	977.286	61040.3	4	43	7.05	113.995
IPI:IPI00968861.1	sulfated glycoprotein 1 isoform A preproprotein	977.286	61168.4	4	43	7.04	0
IPI:IPI00195160.1	Sulfated glycoprotein 1	977.286	61124.3	4	43	7.04	0
IPI:IPI00991203.1	sulfated glycoprotein 1 isoform C preproprotein	977.286	61411.6	4	43	7.01	0
IPI:IPI00991150.1	sulfated glycoprotein 1 isoform B preproprotein	977.286	61539.7	4	43	7	0
IPI:IPI00949898.1	Uncharacterized protein	965.077	71130.6	26	49	29.58	27.5088
IPI:IPI00230941.5	Vimentin	922.093	53732.8	7	47	7.51	1.1333
IPI:IPI00230946.4	Dipeptidyl peptidase 2	879.462	55114.5	15	32	18.6	42.9343
IPI:IPI00205163.3	RCG42492	865.222	20709.4	7	17	30.77	26.1766
IPI:IPI00201868.1	Neudesin	825.88	18991.6	4	16	22.81	33.706
IPI:IPI00768167.1	beta tubulin 1 class VI like	824.336	50416.3	11	32	19.25	22.6024
IPI:IPI00776830.1	Uncharacterized protein Fragment	779.125	46915.7	6	37	13.04	0
IPI:IPI00959179.1	tumor protein translationally controlled 1 like	776.576	19403.2	11	16	50.58	0
IPI:IPI00760117.1	Isoform 2 of Catechol O methyltransferase	731.22	24747.5	10	18	42.99	63.6929
IPI:IPI00210280.1	Isoform 1 of Catechol O methyltransferase	731.22	29597.5	10	21	35.98	0
IPI:IPI00464558.1	Isoform 4 of Drebrin like protein	706.691	48125.1	12	30	24.36	24.0012
IPI:IPI00464557.1	Isoform 3 of Drebrin like protein	706.691	48254.3	11	30	20.37	0
IPI:IPI00331865.3	Isoform 2 of Drebrin like protein	706.691	48341.3	11	31	20.32	0
IPI:IPI00464871.4	Isoform 1 of Drebrin like protein	706.691	48612.6	11	31	20.18	0
IPI:IPI00949626.1	Uncharacterized protein	705.51	20811.5	2	13	15.3	0
IPI:IPI00958543.1	chromobox homolog 3 like	705.51	20683.3	3	13	23.08	47.5915
IPI:IPI00189523.4	chromobox homolog 3	705.51	20811.5	3	13	22.95	0
IPI:IPI00957766.1	heat shock protein 1 alpha like	687.158	29664	12	19	41.7	0
IPI:IPI00207657.1	Ubiquitin carboxyl terminal hydrolase	679.966	95779.4	18	62	28.21	24.7085
IPI:IPI00208018.1	P58	662.964	48298.2	9	31	18.74	11.1001
IPI:IPI00360356.1	Uncharacterized protein	655.472	41963.2	5	35	8.24	0
IPI:IPI00365600.3	cAMP dependent protein kinase type II beta regulatory subunit	596.391	46123.1	7	28	17.07	9.9057
IPI:IPI00947665.1	Protein kinase cAMP dependent regulatory type II beta	591.046	34731.7	6	20	22.58	0
IPI:IPI00365904.4	Uncharacterized protein	578.689	16431.8	3	13	20.39	18.5155
IPI:IPI00000000.0	PYGM RABIT P00489 Glycogen phosphorylase muscle Oryctolagus cuniculus	531.224	97289.6	26	76	27.88	50
IPI:IPI00392830.3	Uncharacterized protein Fragment	579.033	76944.8	13	71	14.54	0
IPI:IPI00368073.6	Uncharacterized protein	506.651	47733.9	8	26	8.24	0
IPI:IPI00959382.1	rCG64324 like isoform 2	506.651	48958.4	8	26	8.03	0
IPI:IPI00366789.2	Rbbp4 protein	506.651	47655.8	8	26	8.24	0
IPI:IPI00470246.3	Aromatic L amino acid decarboxylase	505.839	54246.8	5	31	16.36	10.3411
IPI:IPI00566979.1	Uncharacterized protein	491.932	18504	8	16	33.13	1.6206
IPI:IPI00212767.1	Anionic trypsin 1	491.563	25959.6	3	7	8.13	203.321
IPI:IPI00895591.1	glycogen phosphorylase muscle form	479.489	97288.6	25	76	24.82	0
IPI:IPI00200601.3	Thioredoxin like protein 1	470.998	32249.4	5	21	24.22	28.4776
IPI:IPI00780256.2	Uncharacterized protein	470.998	33601.1	5	20	23.18	0
IPI:IPI00389610.4	Uncharacterized protein Fragment	429.202	41314.3	5	25	9.14	0
IPI:IPI00951738.1	arsA arsenite transporter ATP binding homolog 1	414.662	38823	6	21	30.75	21.8031
IPI:IPI00371286.2	Uncharacterized protein	414.662	38993.2	6	21	30.57	0
IPI:IPI00777934.1	Uncharacterized protein Fragment	412.444	63750.1	11	44	23.14	0
IPI:IPI00471722.1	Proteasome subunit beta type 6	411.634	25289.7	5	23	23.53	30.5629
IPI:IPI00188686.2	proteasome subunit beta type 6 like	406.577	25303.8	4	23	23.53	0
IPI:IPI00948496.1	33 kDa protein	357.231	32620.5	4	27	8.47	0
IPI:IPI00190181.4	Glycogen phosphorylase muscle form	353.396	97273.7	22	75	20.9	0
IPI:IPI00210495.1	UV excision repair protein RAD23 homolog B	331.405	43496.6	3	18	6.51	25.4619
IPI:IPI00568535.2	Uncharacterized protein	297.723	100196	18	83	19.95	28.0697
IPI:IPI00471608.1	Staphylococcal nuclease domain containing protein 1	287.659	101952	11	83	16.5	0
IPI:IPI00400579.1	Lysosomal alpha glucosidase	283.903	106207	8	58	10.6	78.0682
IPI:IPI00202189.3	Protein phosphatase 1 regulatory subunit 14B	277.376	15957	1	9	17.01	17.0738
IPI:IPI00958120.1	protein phosphatase 1 regulatory subunit 14B like	277.376	17558.9	1	9	16.13	0
IPI:IPI00389571.6	Keratin type II cytoskeletal 8	274.335	54018.9	14	42	20.08	21.7
IPI:IPI00421788.1	Keratin type II cytoskeletal 7	252.919	50708.9	13	39	15.75	14.7588
IPI:IPI00365769.5	ras GTPase activating like protein IQGAP1	228.727	188833	22	117	13.52	27.7562
IPI:IPI00367307.2	Glutamate rich WD repeat containing protein 1	220.117	49168.9	6	27	18.88	17.3004
IPI:IPI00948704.1	Uncharacterized protein	220.117	49051.2	6	28	18.83	0
IPI:IPI00212014.3	Transitional endoplasmic reticulum ATPase	200.569	89349.1	12	69	11.66	10.4483
IPI:IPI00947759.1	Serine threonine protein phosphatase 2A 65 kDa regulatory subunit A beta isoform	191.905	66006.6	9	48	14.14	0
IPI:IPI00360386.4	Uncharacterized protein	189.248	84859.5	6	57	4.56	17.1955
IPI:IPI00389636.3	Uncharacterized protein	191.905	76104.9	10	61	12.25	0
IPI:IPI00366795.2	SUMO activating enzyme subunit 1	184.105	38513	7	33	15.19	11.6173
IPI:IPI00421517.7	Desmin	170.386	53456.8	10	46	7.68	0
IPI:IPI00944215.1	coiled coil domain containing 121 like isoform 2	159.876	21263.9	2	14	29.38	14.5136
IPI:IPI00205022.1	Nucleobindin 1	159.025	53506.9	8	47	10.46	20.1309
IPI:IPI00950128.1	Uncharacterized protein	151.052	132824	10	77	7.86	0
IPI:IPI00779237.1	Nucleobindin 1 isoform CRA d	150.846	44373.7	6	35	12.73	0
IPI:IPI00324986.1	Rab GDP dissociation inhibitor alpha	138.352	50536.8	9	35	19.91	18.9874
IPI:IPI00213463.2	Alpha actinin 4	131.344	104915	13	86	9.33	19.4215
IPI:IPI00557716.1	Uncharacterized protein	127.863	69008.9	7	62	13.58	18.9805
IPI:IPI00948869.1	glycogen phosphorylase brain form	127.009	96738.2	11	76	8.54	0
IPI:IPI00357945.2	Phosphorylase	127.009	96775.2	10	74	6.15	0
IPI:IPI00763519.1	chromobox homolog 3 like	125.924	20867.8	2	16	8.74	0
IPI:IPI00366234.2	Protein OS 9	124.293	75365.1	6	67	12.46	0
IPI:IPI00190179.3	Glycogen phosphorylase liver form	121.758	97483.3	12	79	8.59	1.0322
IPI:IPI00877362.1	Tumor protein p63 regulated gene 1 like protein	112.867	29844.3	5	21	14.29	6.812
IPI:IPI00207355.4	Heat shock related 70 kDa protein 2	101.025	69641.8	10	50	8.21	0
IPI:IPI00207659.1	Barrier to autointegration factor	94.9688	10044.5	4	17	13.48	3.4825
IPI:IPI00209836.4	Paralemmin isoform CRA a	92.0363	41926.9	6	42	13.32	50.147
IPI:IPI00951030.1	Uncharacterized protein Fragment	91.353	99810.3	4	74	2.65	0
IPI:IPI00949794.1	Actn1 protein	91.353	102612	5	76	4.06	2.8437
IPI:IPI00209082.1	Alpha actinin 1	91.353	102961	5	76	4.04	0
IPI:IPI00454431.1	Brain specific alpha actinin 1 isoform	91.353	105472	5	79	3.94	0
IPI:IPI00371630.3	centrin 2	89.7615	38033.6	3	34	3.88	9.2073
Injection 2
protein.Accession	protein.Description	protein.score	protein.avgMass	protein.matchedPeptides	protein.digestPeps	protein.seqCover(%)	protein.fmolOnColumn
IPI:IPI00197579.2	Isoform 1 of Tubulin beta 5 chain	53563.1	49671	107	30	67.79	608.585
IPI:IPI00400573.1	Tubulin beta 2C chain	51102.7	49801.2	113	30	68.09	480.8
IPI:IPI00829443.1	Isoform 2 of Tubulin beta 5 chain	43217.7	24271.6	69	18	60.85	0
IPI:IPI00655259.1	Tubulin beta 2B chain	39617.2	49953.2	90	30	56.85	0
IPI:IPI00475639.4	Tubulin beta 2A chain	39617.2	49907.2	92	30	60.45	294.295
IPI:IPI00765366.1	tubulin beta 4	37473.8	49585.9	92	30	72.75	94.7484
IPI:IPI00362160.1	Tubulin beta 3 chain	27337.5	50418.8	61	30	33.11	2.3766
IPI:IPI00195673.1	Tubulin beta 6	23296.3	50059.5	46	31	19.69	0
IPI:IPI00198887.1	Protein disulfide isomerase	21771.2	56951.4	115	47	72.5	735.416
IPI:IPI00551812.1	ATP synthase subunit beta mitochondrial	20308.6	56353.7	71	36	55.2	513.873
IPI:IPI00215107.3	40S ribosomal protein SA	12049.3	32824.1	29	25	58.64	316.713
IPI:IPI00365985.5	Isoform 1 of Endoplasmin	8093.55	92771.1	81	79	45.27	211.191
IPI:IPI00230835.5	14 3 3 protein gamma	7806.62	28302.7	31	25	70.04	186.197
IPI:IPI00734561.1	Isoform 2 of Endoplasmin	7707.79	74207.9	70	66	47.74	0
IPI:IPI00779457.1	Uncharacterized protein	7478.95	70651	61	58	45.17	211.191
IPI:IPI00471584.7	Heat shock protein HSP 90 beta	6495.1	83281.4	66	67	45.86	174.859
IPI:IPI00208306.1	Translationally controlled tumor protein	5947.44	19462.2	13	15	57.56	102.783
IPI:IPI00206624.1	78 kDa glucose regulated protein	4973.77	72347.1	47	52	45.57	157.741
IPI:IPI00959179.1	tumor protein translationally controlled 1 like	4741.02	19403.2	8	16	31.98	0
IPI:IPI00210566.3	Heat shock protein HSP 90 alpha	4493.96	84815.1	42	91	32.33	89.3673
IPI:IPI00760126.1	Isoform Short of 14 3 3 protein beta alpha	4432.9	27822.2	23	22	58.2	66.8895
IPI:IPI00230837.5	Isoform Long of 14 3 3 protein beta alpha	4432.9	28054.5	23	22	57.72	0
IPI:IPI00231677.5	14 3 3 protein eta	3891.44	28211.8	26	27	54.47	73.1557
IPI:IPI00326582.3	peripherin	3755.74	53982.3	66	57	56.87	178.526
IPI:IPI00471889.7	Annexin A5	3348.52	35744.6	28	29	57.05	80.2595
IPI:IPI00213058.1	Deoxyribonucleoside 5 monophosphate N glycosidase	2728.04	17781	5	11	28.83	20.0469
IPI:IPI00782078.1	Uncharacterized protein	2427.63	64784.1	24	100	29.29	6.2694
IPI:IPI00951899.1	Uncharacterized protein	2355.86	80701.6	28	66	24.36	75.4931
IPI:IPI00326888.4	Secretogranin 1	2248.37	77535.6	35	72	34.07	190.123
IPI:IPI00324893.4	14 3 3 protein zeta delta	2234.18	27771.2	17	25	44.9	27.4055
IPI:IPI00194285.1	Histone binding protein RBBP7	2219.41	47820.2	19	27	52.24	151.757
IPI:IPI00949530.1	Uncharacterized protein	2217.52	26561.3	14	24	23.18	0
IPI:IPI00196661.1	14 3 3 protein theta	2217.52	27778.3	14	24	22.04	0
IPI:IPI00326211.1	Carboxypeptidase E	2172.9	53309.1	24	41	48.95	164.778
IPI:IPI00368869.3	Uncharacterized protein	2110.93	31124.5	9	54	15.07	0
IPI:IPI00371462.3	Ubiquitin thioesterase OTUB1	2105.81	31270.1	10	23	32.1	84.2311
IPI:IPI00480709.1	Carboxypeptidase E	2039.27	53281	22	41	47.27	0
IPI:IPI00390302.3	Uncharacterized protein	2048.71	57322.9	24	52	23.79	31.8688
IPI:IPI00201868.1	Neudesin	1888.82	18991.6	8	16	42.11	38.5766
IPI:IPI00200070.1	Nucleobindin 2	1678.03	50090.4	16	38	29.05	65.3848
IPI:IPI00949678.1	Uncharacterized protein Fragment	1668.02	74098.4	28	55	34.21	83.8911
IPI:IPI00370361.3	Hematological and neurological expressed 1 protein	1643.74	15575	1	11	10.07	16.1402
IPI:IPI00566126.2	Uncharacterized protein Fragment	1608.2	51937	14	43	16.26	14.2582
IPI:IPI00358905.4	Uncharacterized protein	1510.83	57016	12	46	11.4	0
IPI:IPI00776830.1	Uncharacterized protein Fragment	1508.92	46915.7	15	37	21.74	1.8349
IPI:IPI00230941.5	Vimentin	1484.73	53732.8	11	47	14.81	0
IPI:IPI00213807.2	tumor protein translationally controlled 1 like	1335.14	20248.2	7	19	55.93	0
IPI:IPI00471525.2	Uncharacterized protein	1337.18	72269.8	9	47	16.74	52.7742
IPI:IPI00944235.1	Isoform 1 of Elongation factor 1 delta	1332.6	31330.2	7	24	29.89	0
IPI:IPI00464558.1	Isoform 4 of Drebrin like protein	1289.1	48125.1	19	30	40.6	0
IPI:IPI00464557.1	Isoform 3 of Drebrin like protein	1289.1	48254.3	21	30	44.21	0
IPI:IPI00331865.3	Isoform 2 of Drebrin like protein	1289.1	48341.3	22	31	45.73	33.7892
IPI:IPI00464871.4	Isoform 1 of Drebrin like protein	1289.1	48612.6	21	31	43.81	0
IPI:IPI00205163.3	RCG42492	1270.62	20709.4	9	17	42.31	30.5741
IPI:IPI00557328.1	31 kDa protein	1252.73	30801.7	7	22	27.54	9.6841
IPI:IPI00197900.5	Translation elongation factor 1 delta subunit	1241.51	28766.3	6	21	23.35	0
IPI:IPI00952411.1	Uncharacterized protein Fragment	1123.38	24821.8	6	14	54.13	0
IPI:IPI00230946.4	Dipeptidyl peptidase 2	1033.78	55114.5	13	32	24	43.145
IPI:IPI00471526.3	Similar to 14 3 3 protein sigma	964.137	27916.4	12	24	25.4	0
IPI:IPI00388179.1	Uncharacterized protein	952.962	11762.1	8	9	65.22	0
IPI:IPI00734740.2	Uncharacterized protein	952.962	11706	8	9	65.22	0
IPI:IPI00188804.1	60S acidic ribosomal protein P2	952.962	11692	8	9	65.22	37.6974
IPI:IPI00475480.3	stratifin	975.749	36856.4	15	30	29.46	0
IPI:IPI00960003.1	actin gamma 1 propeptide like	954.424	18356.2	13	13	57.23	66.0404
IPI:IPI00189819.1	Actin cytoplasmic 1	954.424	41736.9	13	34	25.33	0
IPI:IPI00896224.1	Actin cytoplasmic 2	954.424	41793	13	34	25.33	0
IPI:IPI00958161.1	actin gamma 1 propeptide like	940.697	41793.9	12	34	25.33	66.0404
IPI:IPI00768167.1	beta tubulin 1 class VI like	914.525	50416.3	11	32	25	7.835
IPI:IPI00325135.3	14 3 3 protein epsilon	892.966	29174	10	29	27.06	6.0998
IPI:IPI00991286.1	sulfated glycoprotein 1 isoform D preproprotein	816.219	61040.3	5	43	12.48	26.1471
IPI:IPI00968861.1	sulfated glycoprotein 1 isoform A preproprotein	816.219	61168.4	5	43	12.45	0
IPI:IPI00195160.1	Sulfated glycoprotein 1	816.219	61124.3	5	43	12.45	0
IPI:IPI00991203.1	sulfated glycoprotein 1 isoform C preproprotein	816.219	61411.6	5	43	12.41	0
IPI:IPI00991150.1	sulfated glycoprotein 1 isoform B preproprotein	816.219	61539.7	5	43	12.39	0
IPI:IPI00949396.1	Uncharacterized protein	815.324	30711	6	27	14.76	2.9105
IPI:IPI00950379.1	Uncharacterized protein	803.61	67148	29	50	26.89	0
IPI:IPI00968513.1	heat shock cognate 71 kDa protein like	803.61	68827	29	48	26.11	0
IPI:IPI00208205.1	Heat shock cognate 71 kDa protein	803.61	70871.2	29	50	25.39	0
IPI:IPI00959289.1	heat shock cognate 71 kDa protein like	805.14	72681.2	30	50	27.23	103.594
IPI:IPI00365423.1	Protein phosphatase 2 Formerly 2A regulatory subunit A alpha isoform	731.927	65322.8	21	50	34.8	50.1268
IPI:IPI00760117.1	Isoform 2 of Catechol O methyltransferase	695.982	24747.5	11	18	39.37	64.4682
IPI:IPI00211336.1	SH3 domain binding glutamic acid rich protein like 3 Predicted isoform CRA b	687.88	10476.8	6	7	38.71	79.0031
IPI:IPI00389610.4	Uncharacterized protein Fragment	683.109	41314.3	3	25	11.63	0.9857
IPI:IPI00210280.1	Isoform 1 of Catechol O methyltransferase	696.455	29597.5	11	21	32.95	0
IPI:IPI00389420.7	Serine arginine rich splicing factor 2	675.475	25476.4	5	18	24.89	13.2654
IPI:IPI00951939.1	Uncharacterized protein	675.475	28869.3	5	21	21.83	0
IPI:IPI00764197.1	heat shock cognate 71 kDa protein like isoform 1	683.212	70860.2	28	49	23.68	0
IPI:IPI00960098.1	heat shock cognate 71 kDa protein like	683.212	70818.2	28	49	23.68	0
IPI:IPI00778786.1	Uncharacterized protein Fragment	628.01	62259.7	21	42	14.16	0
IPI:IPI00959589.1	heat shock cognate 71 kDa protein like isoform 2	628.01	69643.9	27	49	18.41	0
IPI:IPI00189813.1	Actin alpha skeletal muscle	598.261	42051.2	10	34	14.59	0
IPI:IPI00194087.3	Actin alpha cardiac muscle 1	598.261	42019.1	10	34	14.59	0
IPI:IPI00188304.3	Lactoylglutathione lyase	578.313	20819.7	10	17	37.5	38.0595
IPI:IPI00949898.1	Uncharacterized protein	593.481	71130.6	26	49	17.87	0
IPI:IPI00000000.0	PYGM RABIT P00489 Glycogen phosphorylase muscle Oryctolagus cuniculus	545.306	97289.6	29	76	27.16	50
IPI:IPI00207657.1	Ubiquitin carboxyl terminal hydrolase	537.079	95779.4	16	62	24.94	20.4776
IPI:IPI00471722.1	Proteasome subunit beta type 6	509.911	25289.7	6	23	51.26	0
IPI:IPI00188686.2	proteasome subunit beta type 6 like	509.911	25303.8	6	23	51.26	82.8487
IPI:IPI00392830.3	Uncharacterized protein Fragment	499.792	76944.8	15	71	11.39	19.1039
IPI:IPI00389571.6	Keratin type II cytoskeletal 8	495.103	54018.9	16	42	19.05	20.8194
IPI:IPI00231368.5	Thioredoxin	490.5	11673.5	8	10	44.76	78.4678
IPI:IPI00197129.1	Actin aortic smooth muscle	478.611	42009.1	9	34	11.67	0
IPI:IPI00200455.1	Actin gamma enteric smooth muscle	478.611	41877	9	33	11.7	0
IPI:IPI00560160.2	Uncharacterized protein	478.611	43005.2	9	35	11.2	0
IPI:IPI00960053.1	Beta actin Fragment	475.92	11013.6	3	5	29.9	0
IPI:IPI00210495.1	UV excision repair protein RAD23 homolog B	466.231	43496.6	2	18	15.9	40.2908
IPI:IPI00781835.2	Uncharacterized protein	449.865	26882.9	7	17	38.46	0
IPI:IPI00561025.1	Uncharacterized protein	449.865	24453.1	8	15	46.9	21.6754
IPI:IPI00372159.5	Uncharacterized protein Fragment	449.865	21435	7	14	47.98	0
IPI:IPI00778584.2	Uncharacterized protein Fragment	449.865	20914.3	7	13	49.22	21.6754
IPI:IPI00952410.1	Uncharacterized protein	449.865	25427.3	7	17	40.43	0
IPI:IPI00895591.1	glycogen phosphorylase muscle form	374.918	97288.6	26	76	22.92	9.1342
IPI:IPI00391791.2	Proteasome inhibitor PI31 subunit	355.005	29854.6	9	19	19.93	19.8595
IPI:IPI00421788.1	Keratin type II cytoskeletal 7	352.653	50708.9	11	39	10.72	13.5609
IPI:IPI00212767.1	Anionic trypsin 1	344.2	25959.6	1	7	8.13	211.293
IPI:IPI00360386.4	Uncharacterized protein	313.899	84859.5	13	57	10.6	21.7537
IPI:IPI00515758.1	chromogranin A	295.951	51896.4	9	47	21.29	14.9875
IPI:IPI00189627.1	Chromogranin A	295.951	52024.6	9	47	21.24	0
IPI:IPI00968466.1	heterogeneous nuclear ribonucleoprotein K	292.388	50988.4	2	37	7.13	0
IPI:IPI00194974.2	Hnrpk protein	292.388	51028.4	3	39	14.44	0
IPI:IPI00780608.2	Heterogeneous nuclear ribonucleoprotein K	292.388	50976.4	3	38	14.47	5.7519
IPI:IPI00365149.2	Ubiquinone biosynthesis protein COQ9 mitochondrial	284.973	35145.7	6	20	10.9	14.5898
IPI:IPI00371630.3	centrin 2	266.47	38033.6	6	34	32.84	0
IPI:IPI00958138.1	keratin 8 like	255.863	53733.5	16	39	14.05	2.0378
IPI:IPI00400579.1	Lysosomal alpha glucosidase	247.479	106207	12	58	10.39	27.499
IPI:IPI00421517.7	Desmin	242.658	53456.8	7	46	1.92	0
IPI:IPI00559285.2	Uncharacterized protein Fragment	242.125	23209.7	7	15	12.9	0
IPI:IPI00190181.4	Glycogen phosphorylase muscle form	240.15	97273.7	23	75	17.1	0
IPI:IPI00324986.1	Rab GDP dissociation inhibitor alpha	235.344	50536.8	12	35	34	22.0053
IPI:IPI00196684.3	cAMP dependent protein kinase type II alpha regulatory subunit	235.262	45540.4	5	27	16.71	8.731
IPI:IPI00949811.1	Uncharacterized protein	235.126	18874.5	5	21	45.73	11.4681
IPI:IPI00373541.3	glyceraldehyde 3 phosphate dehydrogenase like	234.429	35257.8	6	22	10.53	17.8801
IPI:IPI00951738.1	arsA arsenite transporter ATP binding homolog 1	232.79	38823	3	21	12.64	22.1384
IPI:IPI00949794.1	Actn1 protein	232.314	102612	11	76	13.3	21.7736
IPI:IPI00951030.1	Uncharacterized protein Fragment	231.7	99810.3	10	74	13.61	0
IPI:IPI00209082.1	Alpha actinin 1	231.7	102961	10	76	13.23	0
IPI:IPI00454431.1	Brain specific alpha actinin 1 isoform	231.7	105472	10	79	12.91	0
IPI:IPI00191592.4	Uncharacterized protein	228.852	68354.3	5	46	8.29	0.4741
IPI:IPI00207355.4	Heat shock related 70 kDa protein 2	226.773	69641.8	17	50	16.9	0
IPI:IPI00561713.2	Uncharacterized protein	219.271	21842.6	4	10	12.02	0
IPI:IPI00365769.5	ras GTPase activating like protein IQGAP1	208.934	188833	17	117	10.56	21.5448
IPI:IPI00366789.2	Rbbp4 protein	210.92	47655.8	10	26	6.12	0
IPI:IPI00213463.2	Alpha actinin 4	207.883	104915	6	86	7.57	0
IPI:IPI00368073.6	Uncharacterized protein	200.798	47733.9	6	26	3.53	0
IPI:IPI00959382.1	rCG64324 like isoform 2	200.798	48958.4	6	26	3.44	0
IPI:IPI00950487.1	Uncharacterized protein	179.398	108058	20	84	13.66	10.7038
IPI:IPI00209187.2	Uncharacterized protein	179.398	113003	18	85	11.81	0
IPI:IPI00949195.1	Uncharacterized protein	179.398	116004	18	89	11.5	0
IPI:IPI00948656.1	Uncharacterized protein	175.824	51284.4	10	50	24.4	0
IPI:IPI00959676.1	ATPase class II type 9A	169.078	111816	8	66	7.64	7.6065
IPI:IPI00365600.3	cAMP dependent protein kinase type II beta regulatory subunit	163.514	46123.1	7	28	12.98	0
IPI:IPI00947665.1	Protein kinase cAMP dependent regulatory type II beta	163.514	34731.7	7	20	17.42	159.619
IPI:IPI00212014.3	Transitional endoplasmic reticulum ATPase	159.979	89349.1	11	69	19.35	6.7312
IPI:IPI00558315.2	Atp9b protein Fragment	151.366	49253.9	2	21	9.4	0
IPI:IPI00554151.1	Putative ATPase Fragment	151.366	31000.6	2	12	14.91	0
IPI:IPI00766731.2	NK1 transcription factor related locus 2 like	129.716	40411.1	2	14	10.67	1.9868
IPI:IPI00476086.2	RCG51062 isoform CRA a	127.665	40301.2	4	22	7.98	8.6914
IPI:IPI00213546.2	Heat shock 70 kDa protein 1 like	126.801	70549.3	7	51	5.62	0
IPI:IPI00957766.1	heat shock protein 1 alpha like	126.667	29664	10	19	20.46	0
IPI:IPI00949879.1	Uncharacterized protein	126.42	39076.9	5	33	3.14	0
IPI:IPI00196751.2	Heat shock 70 kDa protein 1A 1B	126.396	70185.4	5	48	3.12	0
IPI:IPI00950342.1	Uncharacterized protein	119.65	39210.2	4	34	3.14	0
IPI:IPI00950128.1	Uncharacterized protein	118.608	132824	6	77	5.44	0
IPI:IPI00190179.3	Glycogen phosphorylase liver form	115.272	97483.3	11	79	7.65	0
IPI:IPI00948869.1	glycogen phosphorylase brain form	114.056	96738.2	13	76	8.3	0.9883
Injection 3
protein.Accession	protein.Description	protein.score	protein.avgMass	protein.matchedPeptides	protein.digestPeps	protein.seqCover(%)	protein.fmolOnColumn
IPI:IPI00197579.2	Isoform 1 of Tubulin beta 5 chain	175496	49671	111	30	71.17	677.28
IPI:IPI00655259.1	Tubulin beta 2B chain	166119	49953.2	93	30	63.37	0
IPI:IPI00475639.4	Tubulin beta 2A chain	166119	49907.2	94	30	66.97	161.736
IPI:IPI00362160.1	Tubulin beta 3 chain	144950	50418.8	63	30	29.56	11.5526
IPI:IPI01007610.1	Neuron specific class III beta tubulin Fragment	116044	2053.4	8	2	100	0
IPI:IPI00400573.1	Tubulin beta 2C chain	57368.5	49801.2	102	30	67.64	446.855
IPI:IPI00765366.1	tubulin beta 4	46312.5	49585.9	84	30	72.3	82.6193
IPI:IPI00829443.1	Isoform 2 of Tubulin beta 5 chain	43480	24271.6	68	18	66.51	0
IPI:IPI00195673.1	Tubulin beta 6	25108.7	50059.5	58	31	28.64	4.0198
IPI:IPI00198887.1	Protein disulfide isomerase	18949.6	56951.4	119	47	78.39	720.655
IPI:IPI00551812.1	ATP synthase subunit beta mitochondrial	17744.7	56353.7	53	36	54.06	594.381
IPI:IPI00215107.3	40S ribosomal protein SA	10156.5	32824.1	26	25	50.85	299.9
IPI:IPI00230835.5	14 3 3 protein gamma	8615.33	28302.7	38	25	61.54	181.101
IPI:IPI00365985.5	Isoform 1 of Endoplasmin	8515.13	92771.1	85	79	46.27	204.206
IPI:IPI00734561.1	Isoform 2 of Endoplasmin	8108.88	74207.9	73	66	51.01	204.206
IPI:IPI00779457.1	Uncharacterized protein	7404.13	70651	64	58	42.72	0
IPI:IPI00471584.7	Heat shock protein HSP 90 beta	7408.68	83281.4	50	67	45.58	145.8
IPI:IPI00760126.1	Isoform Short of 14 3 3 protein beta alpha	5367.22	27822.2	26	22	59.43	60.5037
IPI:IPI00230837.5	Isoform Long of 14 3 3 protein beta alpha	5367.22	28054.5	26	22	58.94	0
IPI:IPI00206624.1	78 kDa glucose regulated protein	5127.17	72347.1	46	52	45.41	146.288
IPI:IPI00326582.3	peripherin	4537.24	53982.3	55	57	57.51	170.333
IPI:IPI00471889.7	Annexin A5	4522.54	35744.6	25	29	54.86	76.3927
IPI:IPI00210566.3	Heat shock protein HSP 90 alpha	4233.06	84815.1	44	91	37.79	70.7676
IPI:IPI00231677.5	14 3 3 protein eta	4095.11	28211.8	31	27	47.56	70.4995
IPI:IPI00211336.1	SH3 domain binding glutamic acid rich protein like 3 Predicted isoform CRA b	3508.13	10476.8	7	7	43.01	73.5976
IPI:IPI00324893.4	14 3 3 protein zeta delta	2701.15	27771.2	19	25	36.73	19.8585
IPI:IPI00949530.1	Uncharacterized protein	2589.72	26561.3	17	24	38.63	7.0932
IPI:IPI00196661.1	14 3 3 protein theta	2589.72	27778.3	17	24	36.73	0
IPI:IPI00390302.3	Uncharacterized protein	2569.49	57322.9	24	52	28.43	70.4923
IPI:IPI00194285.1	Histone binding protein RBBP7	2520.82	47820.2	19	27	48	140.512
IPI:IPI00951899.1	Uncharacterized protein	2435.67	80701.6	23	66	19.41	11.3603
IPI:IPI00200070.1	Nucleobindin 2	2411.23	50090.4	21	38	44.76	59.2465
IPI:IPI00471526.3	Similar to 14 3 3 protein sigma	2387.24	27916.4	12	24	12.1	0
IPI:IPI00326211.1	Carboxypeptidase E	2364.18	53309.1	21	41	39.5	160.192
IPI:IPI00475480.3	stratifin	2390.5	36856.4	14	30	17.26	19.3425
IPI:IPI00213058.1	Deoxyribonucleoside 5 monophosphate N glycosidase	2304.78	17781	5	11	17.79	33.7984
IPI:IPI00325135.3	14 3 3 protein epsilon	2197.65	29174	7	29	13.73	3.8925
IPI:IPI00480709.1	Carboxypeptidase E	2142.94	53281	19	41	37.82	0
IPI:IPI00566126.2	Uncharacterized protein Fragment	2010.55	51937	12	43	18.9	8.4248
IPI:IPI00201868.1	Neudesin	1994.7	18991.6	7	16	35.67	37.0129
IPI:IPI00776830.1	Uncharacterized protein Fragment	1930.05	46915.7	14	37	15.22	1.383
IPI:IPI00326888.4	Secretogranin 1	1929.24	77535.6	38	72	35.26	182.502
IPI:IPI00210280.1	Isoform 1 of Catechol O methyltransferase	1917.76	29597.5	13	21	31.82	0
IPI:IPI00760117.1	Isoform 2 of Catechol O methyltransferase	1917.76	24747.5	13	18	38.01	57.9599
IPI:IPI00952411.1	Uncharacterized protein Fragment	1766.52	24821.8	7	14	54.13	0
IPI:IPI00208306.1	Translationally controlled tumor protein	1606.63	19462.2	7	15	59.3	80.6672
IPI:IPI00188304.3	Lactoylglutathione lyase	1597.41	20819.7	12	17	48.91	33.69
IPI:IPI00231368.5	Thioredoxin	1503.67	11673.5	9	10	40	91.6447
IPI:IPI00230941.5	Vimentin	1482.28	53732.8	10	47	18.88	20.668
IPI:IPI00944235.1	Isoform 1 of Elongation factor 1 delta	1478.88	31330.2	14	24	43.77	0
IPI:IPI00471525.2	Uncharacterized protein	1481.43	72269.8	15	47	20.28	78.4074
IPI:IPI00960003.1	actin gamma 1 propeptide like	1369.67	18356.2	14	13	57.23	67.3712
IPI:IPI00896224.1	Actin cytoplasmic 2	1369.67	41793	15	34	30.13	0
IPI:IPI00189819.1	Actin cytoplasmic 1	1369.67	41736.9	15	34	30.13	0
IPI:IPI00958161.1	actin gamma 1 propeptide like	1351.13	41793.9	14	34	25.87	0
IPI:IPI00949678.1	Uncharacterized protein Fragment	1441.22	74098.4	32	55	33.59	12.8608
IPI:IPI00949396.1	Uncharacterized protein	1288.2	30711	8	27	27.31	1.7917
IPI:IPI00189813.1	Actin alpha skeletal muscle	1281.35	42051.2	17	34	36.07	0
IPI:IPI00194087.3	Actin alpha cardiac muscle 1	1279.76	42019.1	18	34	36.34	0
IPI:IPI00782078.1	Uncharacterized protein	1253.35	64784.1	22	100	17.72	0
IPI:IPI00560160.2	Uncharacterized protein	1172.7	43005.2	19	35	34.1	4.4238
IPI:IPI00200455.1	Actin gamma enteric smooth muscle	1169.15	41877	17	33	33.51	0
IPI:IPI00197129.1	Actin aortic smooth muscle	1169.15	42009.1	17	34	33.42	0
IPI:IPI00557328.1	31 kDa protein	1144.22	30801.7	15	22	45.65	1.494
IPI:IPI00230946.4	Dipeptidyl peptidase 2	1142.17	55114.5	10	32	22.4	41.2503
IPI:IPI00197900.5	Translation elongation factor 1 delta subunit	1132.23	28766.3	12	21	34.63	0
IPI:IPI00388179.1	Uncharacterized protein	1127.35	11762.1	6	9	49.57	34.6239
IPI:IPI00188804.1	60S acidic ribosomal protein P2	1127.35	11692	7	9	49.57	37.9503
IPI:IPI00734740.2	Uncharacterized protein	1127.35	11706	7	9	49.57	0
IPI:IPI00205163.3	RCG42492	1015.77	20709.4	4	17	30.77	28.0812
IPI:IPI00371462.3	Ubiquitin thioesterase OTUB1	975.982	31270.1	8	23	32.47	52.675
IPI:IPI00959289.1	heat shock cognate 71 kDa protein like	958.781	72681.2	31	50	27.84	80.3489
IPI:IPI00950379.1	Uncharacterized protein	957.845	67148	29	50	30.16	0
IPI:IPI00208205.1	Heat shock cognate 71 kDa protein	957.845	70871.2	29	50	28.48	0
IPI:IPI00968513.1	heat shock cognate 71 kDa protein like	956.339	68827	28	48	26.43	0
IPI:IPI00358905.4	Uncharacterized protein	938.83	57016	13	46	18	1.4663
IPI:IPI00764197.1	heat shock cognate 71 kDa protein like isoform 1	913.407	70860.2	27	49	20.59	0
IPI:IPI00960098.1	heat shock cognate 71 kDa protein like	913.407	70818.2	27	49	20.59	0
IPI:IPI00372228.3	Uncharacterized protein Fragment	865.262	77887	8	53	9.44	14.6432
IPI:IPI00368869.3	Uncharacterized protein	859.67	31124.5	14	54	19.49	0
IPI:IPI00210257.1	Dynein light chain Tctex type 1	853.403	12452.1	1	8	15.93	16.3179
IPI:IPI00768167.1	beta tubulin 1 class VI like	837.363	50416.3	15	32	12.39	6.6128
IPI:IPI00389610.4	Uncharacterized protein Fragment	797.688	41314.3	3	25	6.93	0
IPI:IPI00464558.1	Isoform 4 of Drebrin like protein	743.984	48125.1	12	30	31.79	0
IPI:IPI00464557.1	Isoform 3 of Drebrin like protein	743.984	48254.3	16	30	34.95	23.9264
IPI:IPI00331865.3	Isoform 2 of Drebrin like protein	743.984	48341.3	16	31	34.87	0
IPI:IPI00464871.4	Isoform 1 of Drebrin like protein	743.984	48612.6	16	31	34.63	0
IPI:IPI00948496.1	33 kDa protein	733.166	32620.5	5	27	13.22	0
IPI:IPI00365423.1	Protein phosphatase 2 Formerly 2A regulatory subunit A alpha isoform	709.215	65322.8	18	50	34.47	98.7219
IPI:IPI00957766.1	heat shock protein 1 alpha like	640.943	29664	9	19	36.68	0
IPI:IPI00210495.1	UV excision repair protein RAD23 homolog B	633.055	43496.6	5	18	24.58	22.4747
IPI:IPI00365904.4	Uncharacterized protein	620.071	16431.8	5	13	30.26	18.6045
IPI:IPI00000000.0	PYGM RABIT P00489 Glycogen phosphorylase muscle Oryctolagus cuniculus	611.551	97289.6	26	76	24.91	50
IPI:IPI00947665.1	Protein kinase cAMP dependent regulatory type II beta	568.189	34731.7	6	20	19.35	152.796
IPI:IPI00365600.3	cAMP dependent protein kinase type II beta regulatory subunit	568.189	46123.1	6	28	14.42	0
IPI:IPI00392830.3	Uncharacterized protein Fragment	529.351	76944.8	13	71	21.44	0.968
IPI:IPI00959589.1	heat shock cognate 71 kDa protein like isoform 2	526.585	69643.9	26	49	15.24	0
IPI:IPI00561918.2	Uncharacterized protein Fragment	503.549	34432.5	4	21	13.31	13.8693
IPI:IPI00778786.1	Uncharacterized protein Fragment	499.87	62259.7	23	42	16.64	28.6621
IPI:IPI00991286.1	sulfated glycoprotein 1 isoform D preproprotein	470.766	61040.3	6	43	17.36	23.6175
IPI:IPI00968861.1	sulfated glycoprotein 1 isoform A preproprotein	470.766	61168.4	6	43	17.33	0
IPI:IPI00195160.1	Sulfated glycoprotein 1	470.766	61124.3	6	43	17.33	0
IPI:IPI00959179.1	tumor protein translationally controlled 1 like	467.452	19403.2	5	16	38.95	0
IPI:IPI00991203.1	sulfated glycoprotein 1 isoform C preproprotein	459.16	61411.6	5	43	13.67	0
IPI:IPI00991150.1	sulfated glycoprotein 1 isoform B preproprotein	459.16	61539.7	5	43	13.64	0
IPI:IPI00366789.2	Rbbp4 protein	431.175	47655.8	8	26	5.18	0
IPI:IPI00959382.1	rCG64324 like isoform 2	431.175	48958.4	8	26	5.05	0
IPI:IPI00368073.6	Uncharacterized protein	431.175	47733.9	8	26	5.18	0
IPI:IPI00470246.3	Aromatic L amino acid decarboxylase	417.704	54246.8	4	31	16.36	9.6363
IPI:IPI00212014.3	Transitional endoplasmic reticulum ATPase	383.099	89349.1	13	69	19.23	9.4869
IPI:IPI00360356.1	Uncharacterized protein	334.974	41963.2	5	35	11.97	0
IPI:IPI00895591.1	glycogen phosphorylase muscle form	334.848	97288.6	21	76	16.51	0
IPI:IPI00196684.3	cAMP dependent protein kinase type II alpha regulatory subunit	314.682	45540.4	5	27	10.22	8.7826
IPI:IPI00389571.6	Keratin type II cytoskeletal 8	299.3	54018.9	20	42	18.01	21.8602
IPI:IPI00949898.1	Uncharacterized protein	294.438	71130.6	22	49	16.02	0.745
IPI:IPI00188686.2	proteasome subunit beta type 6 like	286.35	25303.8	4	23	28.57	79.7519
IPI:IPI00471722.1	Proteasome subunit beta type 6	286.35	25289.7	4	23	28.57	0
IPI:IPI00190181.4	Glycogen phosphorylase muscle form	268.54	97273.7	18	75	12.95	3.7513
IPI:IPI00207355.4	Heat shock related 70 kDa protein 2	248.771	69641.8	19	50	14.69	30.0764
IPI:IPI00357945.2	Phosphorylase	214.19	96775.2	12	74	10.87	0.375
IPI:IPI00366795.2	SUMO activating enzyme subunit 1	210.582	38513	4	33	10.32	14.4869
IPI:IPI00960053.1	Beta actin Fragment	206.92	11013.6	3	5	29.9	0
IPI:IPI00364017.1	Uncharacterized protein	205.445	13639	1	9	14.05	21.4219
IPI:IPI00948869.1	glycogen phosphorylase brain form	203.46	96738.2	11	76	8.9	0
IPI:IPI00515758.1	chromogranin A	197.961	51896.4	9	47	19.78	18.4608
IPI:IPI00189627.1	Chromogranin A	197.961	52024.6	9	47	19.74	0
IPI:IPI00190179.3	Glycogen phosphorylase liver form	183.214	97483.3	12	79	10.59	3.9523
IPI:IPI00421788.1	Keratin type II cytoskeletal 7	171.07	50708.9	8	39	4.16	13.6048
IPI:IPI00207940.2	RCG35559 isoform CRA a	170.133	57837	8	38	16.82	9.6289
IPI:IPI00968465.1	karyopherin alpha 2 like	170.133	57851	8	38	16.82	0
IPI:IPI00960144.1	karyopherin importin alpha 2	159.338	39895.3	5	26	20.05	0
IPI:IPI00778584.2	Uncharacterized protein Fragment	158.375	20914.3	7	13	27.46	20.2247
IPI:IPI00372159.5	Uncharacterized protein Fragment	158.375	21435	7	14	26.77	0
IPI:IPI00561025.1	Uncharacterized protein	158.375	24453.1	7	15	23.45	0
IPI:IPI00952410.1	Uncharacterized protein	158.375	25427.3	7	17	22.55	0
IPI:IPI00781835.2	Uncharacterized protein	158.375	26882.9	7	17	21.46	0
IPI:IPI00365153.1	Target of myb1 homolog	155.006	54089	4	29	6.71	6.0332
IPI:IPI00779096.1	Uncharacterized protein	155.006	56708.9	4	30	6.4	0
IPI:IPI00950431.1	Uncharacterized protein	155.006	56587.8	4	30	6.4	0
IPI:IPI00365769.5	ras GTPase activating like protein IQGAP1	159.519	188833	19	117	6.46	11.8984
IPI:IPI00950128.1	Uncharacterized protein	129.816	132824	13	77	8.12	0
IPI:IPI00950487.1	Uncharacterized protein	128.165	108058	10	84	9.87	13.5904
IPI:IPI00209187.2	Uncharacterized protein	128.165	113003	10	85	9.81	0
IPI:IPI00949195.1	Uncharacterized protein	128.165	116004	10	89	9.55	0
IPI:IPI00480679.4	Keratin type I cytoskeletal 18	112.187	47761.4	11	37	14.89	21.0219
IPI:IPI00211733.1	26S protease regulatory subunit 4	117.137	49184.6	8	40	21.82	9.472
IPI:IPI00421797.1	Type I hair keratin KA30	114.464	50675.3	5	40	12.53	6.5546
IPI:IPI00949879.1	Uncharacterized protein	113.903	39076.9	3	33	3.14	0
IPI:IPI00372910.2	phosphoglycerate kinase 1 like	113.465	43175.8	4	31	8.64	29.8899
IPI:IPI00199740.3	Uncharacterized protein	112.647	13015	5	8	21.55	0
IPI:IPI00951304.1	Uncharacterized protein	86.2491	171039	18	135	3.61	0
IPI:IPI00203239.2	Isoform L of Band 4 1 like protein 1	86.2491	171011	18	135	3.61	18.7621
IPI:IPI00196751.2	Heat shock 70 kDa protein 1A 1B	101.472	70185.4	10	48	6.24	0
IPI:IPI00209291.1	Extended synaptotagmin 1	100.02	121160	6	83	5.06	4.2643
IPI:IPI00568350.1	Uncharacterized protein Fragment	98.675	57789	4	37	9.77	0.4401
IPI:IPI00781129.2	Uncharacterized protein	72.6026	98570.7	9	74	5.47	0
IPI:IPI00370073.1	Keratin type I cytoskeletal 17	90.1242	48122.9	11	41	1.62	0
IPI:IPI00366746.2	WD and tetratricopeptide repeats 1	89.821	75661.8	8	57	2.96	18.6634
IPI:IPI00763495.2	ubiquitin conjugating enzyme E2O	80.9823	136497	9	85	5.12	8.8395
IPI:IPI00231390.2	Bin1 protein	70.9949	45833.5	5	34	20.24	10.1003
IPI:IPI00957217.1	Uncharacterized protein	70.9949	48090.8	5	34	19.12	0
IPI:IPI00231388.3	Uncharacterized protein	70.9949	61040.6	5	40	15.04	0
IPI:IPI00231391.3	Uncharacterized protein	70.9949	49286.4	5	37	18.82	0
IPI:IPI00951203.1	Uncharacterized protein Fragment	80.9823	140734	9	89	4.97	0
IPI:IPI00361541.4	ubiquitin conjugating enzyme E2O	80.9823	140990	9	90	4.96	0
IPI:IPI00564084.1	Uncharacterized protein	70.9949	52841.3	5	36	17.4	0
IPI:IPI00421855.2	Keratin type I cytoskeletal 14	80.6397	52683.9	4	41	1.44	0
IPI:IPI00950740.1	Uncharacterized protein	80.6397	52342.5	4	41	1.46	0
IPI:IPI00196509.3	Isoform AMPH2 1 of Myc box dependent interacting protein 1	70.9949	64533.3	5	40	14.12	0
IPI:IPI00561905.3	chromobox homolog 4	77.6385	56973.8	2	42	4.99	10.7265
IPI:IPI00958138.1	keratin 8 like	71.8867	53733.5	8	39	4.34	0

## Sheet: Fraction 4
Injection 1
protein.Accession	protein.Description	protein.score	protein.avgMass	protein.matchedPeptides	protein.digestPeps	protein.seqCover(%)	protein.fmolOnColumn
IPI:IPI00958161.1	actin gamma 1 propeptide like	30745.1	41793.9	78	34	72.8	0
IPI:IPI00896224.1	Actin cytoplasmic 2	30745.1	41793	78	34	72.8	0
IPI:IPI00189819.1	Actin cytoplasmic 1	30745.1	41736.9	78	34	72.8	1404.78
IPI:IPI00339167.5	Uncharacterized protein	27294.5	50279.9	77	34	71.52	393.454
IPI:IPI00364046.2	Tubulin alpha 1C chain	24756	49937.5	79	34	71.49	270.057
IPI:IPI00400573.1	Tubulin beta 2C chain	23985.5	49801.2	45	30	53.71	24.7269
IPI:IPI00362927.1	Tubulin alpha 4A chain	23863.9	49924.6	53	34	50.89	540.163
IPI:IPI00197579.2	Isoform 1 of Tubulin beta 5 chain	23360.7	49671	49	30	59.01	378.382
IPI:IPI00189795.1	Tubulin alpha 1A chain	22595.8	50135.8	71	34	71.84	2049.11
IPI:IPI00765366.1	tubulin beta 4	22209	49585.9	31	30	45.5	24.5768
IPI:IPI00471523.1	Tubulin alpha 3 chain	21155.8	49959.7	49	34	52.89	1240.42
IPI:IPI00948496.1	33 kDa protein	20977.8	32620.5	51	27	71.86	0
IPI:IPI00475639.4	Tubulin beta 2A chain	20748.8	49907.2	41	30	46.52	0
IPI:IPI00655259.1	Tubulin beta 2B chain	20748.8	49953.2	42	30	50.11	75.8136
IPI:IPI00230937.5	Phosphatidylethanolamine binding protein 1	19584.7	20801.4	26	13	75.94	606.692
IPI:IPI00829443.1	Isoform 2 of Tubulin beta 5 chain	19534.4	24271.6	27	18	50.47	0
IPI:IPI00464587.1	Tubulin alpha 8 chain	18335.5	50037.6	40	34	49	413.238
IPI:IPI00960010.1	Beta actin FE 3 Fragment	15975.5	14983.3	29	11	88.06	0
IPI:IPI00362160.1	Tubulin beta 3 chain	15933	50418.8	41	30	57.11	171.905
IPI:IPI00195673.1	Tubulin beta 6	14133	50059.5	39	31	34.23	124.286
IPI:IPI00201561.3	Peroxiredoxin 2	13153.4	21783.7	18	16	60.61	504.952
IPI:IPI00206624.1	78 kDa glucose regulated protein	12985.9	72347.1	65	52	56.12	627.248
IPI:IPI00208205.1	Heat shock cognate 71 kDa protein	12803.8	70871.2	45	50	47.52	271.669
IPI:IPI00194087.3	Actin alpha cardiac muscle 1	12753.6	42019.1	58	34	38.73	514.941
IPI:IPI00189813.1	Actin alpha skeletal muscle	12721.4	42051.2	58	34	38.2	1299.82
IPI:IPI00960098.1	heat shock cognate 71 kDa protein like	12294	70818.2	44	49	45.82	0
IPI:IPI00959289.1	heat shock cognate 71 kDa protein like	12261.4	72681.2	42	50	41.45	0
IPI:IPI00764197.1	heat shock cognate 71 kDa protein like isoform 1	11837.4	70860.2	43	49	45.82	12.09
IPI:IPI00564357.2	Uncharacterized protein	11448	36700.1	6	21	7.9	694.521
IPI:IPI00959589.1	heat shock cognate 71 kDa protein like isoform 2	11436.6	69643.9	42	49	41.11	0
IPI:IPI00950379.1	Uncharacterized protein	11056	67148	43	50	47.7	0
IPI:IPI00196994.1	Rho GDP dissociation inhibitor 1	11026.4	23407.5	17	18	58.33	536.428
IPI:IPI00778786.1	Uncharacterized protein Fragment	9858.53	62259.7	29	42	41.06	269.382
IPI:IPI00960003.1	actin gamma 1 propeptide like	9860.16	18356.2	30	13	42.77	0
IPI:IPI00212014.3	Transitional endoplasmic reticulum ATPase	9364.61	89349.1	85	69	62.78	360.492
IPI:IPI00551812.1	ATP synthase subunit beta mitochondrial	8558.64	56353.7	25	36	57.47	300.001
IPI:IPI00361239.4	Uncharacterized protein	8315.4	49299.5	20	32	22.25	312.659
IPI:IPI00200455.1	Actin gamma enteric smooth muscle	7494.64	41877	53	33	35.9	0
IPI:IPI00197129.1	Actin aortic smooth muscle	7494.64	42009.1	53	34	35.81	0
IPI:IPI00324986.1	Rab GDP dissociation inhibitor alpha	6770.16	50536.8	35	35	52.13	371.084
IPI:IPI00560160.2	Uncharacterized protein	6292.57	43005.2	44	35	25.95	0
IPI:IPI00480679.4	Keratin type I cytoskeletal 18	6009.58	47761.4	36	37	55.08	274.347
IPI:IPI00197553.1	Isoform B23 1 of Nucleophosmin	5924.12	32560.2	13	22	32.19	0
IPI:IPI00778173.1	Uncharacterized protein	5924.12	29524.8	13	19	35.61	250.03
IPI:IPI00204375.2	Ubiquitin carboxyl terminal hydrolase isozyme L1	5857.89	24838.3	16	16	54.71	720.72
IPI:IPI00365929.1	protein disulfide isomerase A6	5684.43	48760.3	34	34	48.99	460.622
IPI:IPI00471584.7	Heat shock protein HSP 90 beta	5666.77	83281.4	49	67	49.45	431.045
IPI:IPI00960053.1	Beta actin Fragment	5343.53	11013.6	7	5	32.99	0
IPI:IPI00950342.1	Uncharacterized protein	5302.66	39210.2	8	34	19.14	308.63
IPI:IPI00949879.1	Uncharacterized protein	5286.47	39076.9	7	33	12.57	0
IPI:IPI00421995.1	Chloride intracellular channel protein 1	4745.36	26980.8	18	20	64.32	233.746
IPI:IPI00363569.3	Uncharacterized protein	4640.83	23596.5	9	14	44.33	272.863
IPI:IPI00777816.1	Uncharacterized protein Fragment	4608.1	24788.2	13	15	47.77	0
IPI:IPI00968513.1	heat shock cognate 71 kDa protein like	4525.8	68827	41	48	43.47	0
IPI:IPI00230893.1	Isoform B23 2 of Nucleophosmin	4215.25	28385.3	10	20	29.96	0
IPI:IPI00566673.1	Uncharacterized protein	4183.28	46657.9	18	41	22.74	24.9374
IPI:IPI00197568.2	Rab GDP dissociation inhibitor beta	4183.28	50537.3	18	43	20.9	0
IPI:IPI00957180.1	Uncharacterized protein	3901.92	32787.6	9	21	13.36	0
IPI:IPI00369383.4	nucleophosmin 1 like isoform 1	3901.92	33130.9	9	21	13.22	0
IPI:IPI00768167.1	beta tubulin 1 class VI like	3815.35	50416.3	12	32	23.01	5.9616
IPI:IPI00192749.1	Small ubiquitin related modifier 2	3798.11	10871.2	2	5	27.37	202.851
IPI:IPI00951188.1	Uncharacterized protein Fragment	3798.11	12394	1	5	10.91	0
IPI:IPI00191867.2	Small ubiquitin related modifier 3	3798.11	12456	1	6	10.91	0
IPI:IPI00559016.2	Uncharacterized protein	3743.08	29111.5	11	20	24.71	28.046
IPI:IPI00362217.4	Uncharacterized protein	3736.14	26181.8	11	20	23.61	28.7572
IPI:IPI00778867.2	Uncharacterized protein	3723.25	26106.9	8	18	24.79	90.8106
IPI:IPI00951855.1	Uncharacterized protein	3698.42	20956	11	14	61.38	0
IPI:IPI00778110.1	Uncharacterized protein Fragment	3575.07	5301.69	6	4	92	66.9665
IPI:IPI00193547.2	Uncharacterized protein	3335.23	14204	12	14	53.6	76.5737
IPI:IPI00421528.1	Proteasome Prosome macropain 26S subunit ATPase 3 isoform CRA a	3207.68	49549.1	15	41	45.25	124.589
IPI:IPI00190392.4	Uncharacterized protein	3207.68	50341.9	15	38	44.35	0
IPI:IPI00950542.1	Uncharacterized protein	3206.1	44669.2	12	38	37	0
IPI:IPI00882543.1	Chloride intracellular channel 1	3186.35	21503.7	10	11	55.44	0
IPI:IPI00949898.1	Uncharacterized protein	3130.09	71130.6	33	49	31.12	0
IPI:IPI00210566.3	Heat shock protein HSP 90 alpha	3132.52	84815.1	30	91	34.11	174.244
IPI:IPI00189925.1	Alpha soluble NSF attachment protein	3082.44	33192.8	9	23	38.64	73.4845
IPI:IPI00207355.4	Heat shock related 70 kDa protein 2	3066.72	69641.8	17	50	16.75	56.8312
IPI:IPI00870141.1	tubulin alpha chain like 3	2967.48	42833	10	31	18.06	44.1397
IPI:IPI00388104.3	hypothetical protein LOC685045	2770.31	9030.43	1	5	16.05	26.3715
IPI:IPI00360356.1	Uncharacterized protein	2784.51	41963.2	27	35	22.34	0
IPI:IPI00368806.4	beta soluble NSF attachment protein	2718.45	33557.1	5	27	22.82	2.9393
IPI:IPI00212811.1	Cathepsin B	2716.82	37470.1	11	26	22.71	219.493
IPI:IPI00562653.2	cathepsin B preproprotein	2716.82	37544.3	11	26	22.71	0
IPI:IPI00368347.2	Ubiquitin like modifier activating enzyme 1	2713.24	117788	46	67	44.8	231.184
IPI:IPI00207659.1	Barrier to autointegration factor	2700.09	10044.5	7	17	70.79	76.0092
IPI:IPI00210158.1	26S protease regulatory subunit 6B	2549.99	47408.4	9	38	29.9	82.8737
IPI:IPI00566126.2	Uncharacterized protein Fragment	2543.45	51937	6	43	9.89	0
IPI:IPI00780208.1	Uncharacterized protein Fragment	2308.58	41604.3	5	28	12.2	1.9305
IPI:IPI00188330.1	Ndufs8 protein	2178.98	23970.4	1	17	4.25	102.431
IPI:IPI00371204.2	Uncharacterized protein	2109.81	37997.3	9	19	23.55	114.598
IPI:IPI00187975.4	Uncharacterized protein Fragment	2027.27	14712.8	8	9	19.7	37.1548
IPI:IPI00781313.1	Uncharacterized protein Fragment	1978.35	29597	5	18	12.88	28.9453
IPI:IPI00370348.3	Uncharacterized protein Fragment	1944.68	27748	4	21	11.89	0
IPI:IPI00198887.1	Protein disulfide isomerase	1932.82	56951.4	18	47	40.86	125.543
IPI:IPI00366079.1	Uncharacterized protein	1918.88	46353.6	20	32	38.13	170.008
IPI:IPI00192246.1	Cytochrome c oxidase subunit 5A mitochondrial	1908.41	16129.6	5	13	28.77	154.481
IPI:IPI00915560.1	inorganic pyrophosphatase	1893.83	32771.2	11	21	67.13	128.398
IPI:IPI00780608.2	Heterogeneous nuclear ribonucleoprotein K	1857.98	50976.4	17	38	33.05	150.536
IPI:IPI00194974.2	Hnrpk protein	1857.98	51028.4	17	39	32.97	0
IPI:IPI00210357.1	Heterogeneous nuclear ribonucleoprotein F	1837.68	45730	15	26	27.71	166.986
IPI:IPI00389610.4	Uncharacterized protein Fragment	1788.94	41314.3	3	25	6.93	0
IPI:IPI00650082.1	DnaK type molecular chaperone P72 Fragment	1747.88	4489.8	2	2	37.21	0
IPI:IPI00326582.3	peripherin	1740.88	53982.3	42	57	54.55	247.534
IPI:IPI00968466.1	heterogeneous nuclear ribonucleoprotein K	1687.35	50988.4	15	37	25.27	0
IPI:IPI00951899.1	Uncharacterized protein	1667.18	80701.6	12	66	13.03	7.2842
IPI:IPI00362341.2	RAN binding protein 1 like	1637.29	23736.6	4	14	20.2	75.6231
IPI:IPI00471577.1	Cytochrome b c1 complex subunit 1 mitochondrial	1585.47	52848.9	20	37	38.96	94.3821
IPI:IPI00207014.2	Keratin type I cytoskeletal 19	1567.84	44636.1	25	39	54.34	68.8316
IPI:IPI00776830.1	Uncharacterized protein Fragment	1464.19	46915.7	14	37	23.67	7.2186
IPI:IPI00958862.1	Uncharacterized protein	1402.75	47075.3	8	26	13.05	3.0289
IPI:IPI00203088.4	Uncharacterized protein	1402.75	51218.9	8	28	11.86	0
IPI:IPI00655289.2	Uncharacterized protein	1326.53	111291	17	89	21.62	0
IPI:IPI00210975.1	Hypoxia up regulated protein 1	1326.53	111289	17	90	21.62	76.562
IPI:IPI00365423.1	Protein phosphatase 2 Formerly 2A regulatory subunit A alpha isoform	1232.17	65322.8	15	50	31.07	61.309
IPI:IPI00360971.1	eukaryotic translation initiation factor 5A2	1086.87	16793.3	12	14	37.25	132.566
IPI:IPI00211216.4	Eukaryotic translation initiation factor 5A 1	1086.87	16832.3	11	14	37.01	132.566
IPI:IPI00326412.4	Gamma enolase	1070.86	47140.7	7	29	21.66	70.5569
IPI:IPI00326888.4	Secretogranin 1	1048.16	77535.6	14	72	18.37	93.9637
IPI:IPI00367152.1	NADH dehydrogenase ubiquinone flavoprotein 2 mitochondrial	1008.43	27378.4	7	22	25	66.5222
IPI:IPI00390302.3	Uncharacterized protein	1000.88	57322.9	18	52	20.77	11.461
IPI:IPI00203773.3	Uncharacterized protein	944.743	29441.5	12	18	35.87	113.616
IPI:IPI00421795.1	Keratin type I cytoskeletal 13	912.951	47729.2	8	37	17.12	50.3718
IPI:IPI00952226.1	Uncharacterized protein Fragment	911.872	44752.8	9	27	15.69	0
IPI:IPI00851145.1	Isoform 2 of Heterogeneous nuclear ribonucleoprotein H	917.497	47064.2	6	24	10.72	0
IPI:IPI00202027.4	Isoform 1 of Heterogeneous nuclear ribonucleoprotein H	917.497	49188.5	6	25	10.24	0
IPI:IPI00851133.1	Isoform 3 of Heterogeneous nuclear ribonucleoprotein H	906.134	40736.9	5	17	10.72	0
IPI:IPI00421791.1	Keratin type I cytoskeletal 42	893.508	50213.3	9	43	13.94	15.4398
IPI:IPI00394157.4	Uncharacterized protein	883.498	16463.6	4	12	9.74	0
IPI:IPI00561103.3	Uncharacterized protein	881.265	44852.4	4	33	10.73	0
IPI:IPI00782078.1	Uncharacterized protein	876.389	64784.1	18	100	26.58	6.716
IPI:IPI00370073.1	Keratin type I cytoskeletal 17	792.763	48122.9	13	41	24.25	44.5959
IPI:IPI00950740.1	Uncharacterized protein	758.857	52342.5	11	41	22.08	2.7296
IPI:IPI00421855.2	Keratin type I cytoskeletal 14	758.857	52683.9	11	41	21.86	0
IPI:IPI00213015.1	Dynactin subunit 2	757.145	44148	19	28	44.78	133.469
IPI:IPI00949396.1	Uncharacterized protein	754.506	30711	2	27	4.43	0
IPI:IPI00370090.1	Keratin type I cytoskeletal 15	710.505	48870.5	7	42	18.79	27.6353
IPI:IPI00213463.2	Alpha actinin 4	707.882	104915	15	86	24.26	393.825
IPI:IPI00196751.2	Heat shock 70 kDa protein 1A 1B	691.238	70185.4	7	48	12.79	13.3989
IPI:IPI00213546.2	Heat shock 70 kDa protein 1 like	688.652	70549.3	9	51	18.88	35.3
IPI:IPI00368586.4	RGD1564319 protein	675.686	14410.3	5	14	39.68	1.7385
IPI:IPI00777695.2	Uncharacterized protein	666.346	87200.8	22	63	31.64	86.6945
IPI:IPI00948331.1	Uncharacterized protein	666.346	82756.5	21	61	30.83	0
IPI:IPI00421798.3	Uncharacterized protein	660.871	51183.2	4	38	7.95	16.437
IPI:IPI00557020.1	Uncharacterized protein	660.871	51668.5	4	37	7.89	0
IPI:IPI00949794.1	Actn1 protein	651.648	102612	15	76	19.39	4.919
IPI:IPI00209082.1	Alpha actinin 1	651.648	102961	15	76	19.28	0
IPI:IPI00454431.1	Brain specific alpha actinin 1 isoform	651.648	105472	15	79	18.82	0
IPI:IPI00200601.3	Thioredoxin like protein 1	641.827	32249.4	5	21	25.61	56.5795
IPI:IPI00957766.1	heat shock protein 1 alpha like	640.488	29664	4	19	29.73	0
IPI:IPI00951030.1	Uncharacterized protein Fragment	637.603	99810.3	14	74	18.69	0
IPI:IPI00475960.1	Type I hair keratin KA28	628.824	45835.8	5	34	11.14	8.0454
IPI:IPI00421807.1	Type I keratin KA41	628.169	41325.1	4	27	11.75	5.5281
IPI:IPI00193750.2	Uncharacterized protein	622.702	46811	4	35	8.19	0
IPI:IPI00559981.1	Uncharacterized protein	621.725	50223	3	34	3.9	0
IPI:IPI00231418.5	Lamin B1	619.904	66606.6	19	68	24.02	74.1848
IPI:IPI00950839.1	Uncharacterized protein	615.495	49687.4	9	36	15.52	4.1457
IPI:IPI00390975.4	Uncharacterized protein	615.495	57476.9	10	38	15.45	0
IPI:IPI00950280.1	Uncharacterized protein	615.495	57646.1	9	37	12.77	0
IPI:IPI00551673.4	Uncharacterized protein	615.495	57633.2	9	38	12.72	0
IPI:IPI00421806.1	Keratin type I cytoskeletal 10	614.272	56505.2	8	39	13.69	0
IPI:IPI00464512.1	Heterogeneous nuclear ribonucleoprotein H2	595.157	49293.8	9	27	18.71	29.0421
IPI:IPI00780256.2	Uncharacterized protein	574.531	33601.1	3	20	17.55	0
IPI:IPI00373045.1	Eukaryotic translation initiation factor 4B	560.523	69064.2	8	57	16.53	54.307
IPI:IPI00777934.1	Uncharacterized protein Fragment	547.765	63750.1	23	44	24.87	331.557
IPI:IPI00949678.1	Uncharacterized protein Fragment	535.721	74098.4	19	55	21.15	0
IPI:IPI00387868.2	Heat shock 70 kDa protein 4	421.71	94056.8	18	74	23.69	67.0548
IPI:IPI00195060.5	Uncharacterized protein	391.221	25869.5	8	19	26.18	0
IPI:IPI00364895.4	Uncharacterized protein	387.543	82249	17	61	22.94	0
IPI:IPI00566985.2	Uncharacterized protein	386.23	78615.1	16	59	23.98	0
IPI:IPI00389571.6	Keratin type II cytoskeletal 8	348.495	54018.9	14	42	24.43	77.2517
IPI:IPI00214262.1	NSFL1 cofactor p47	159.032	40680	9	33	23.24	0
IPI:IPI00782326.1	Uncharacterized protein	310.586	15628.6	2	14	35.42	2.442
IPI:IPI00207115.3	Ubiquitin activating enzyme E1	307.95	117868	17	56	8.8	0
IPI:IPI00213299.5	Microtubule associated protein RP EB family member 1	304.286	30004.3	5	25	26.49	71.9037
IPI:IPI00779457.1	Uncharacterized protein	288.755	70651	19	58	18	0
IPI:IPI00365985.5	Isoform 1 of Endoplasmin	291.5	92771.1	20	79	13.68	75.4109
IPI:IPI00947757.1	Uncharacterized protein Fragment	277.191	20720.6	5	13	19.35	20.6403
IPI:IPI00361820.2	Ubiquitin carrier protein	277.191	22406.7	5	17	18	0
IPI:IPI00734561.1	Isoform 2 of Endoplasmin	277.069	74207.9	18	66	14.93	0
IPI:IPI00211936.2	Alpha internexin	248.449	56257.6	14	52	21.74	59.3108
IPI:IPI00324741.3	Protein disulfide isomerase A3	244.073	56623.5	16	53	25.15	77.4015
IPI:IPI00209113.3	Myosin 9	297.918	226339	37	165	18.26	44.1649
IPI:IPI00189989.1	Sepiapterin reductase	224.168	28128.4	3	20	14.89	14.9704
IPI:IPI00370456.1	26S proteasome non ATPase regulatory subunit 2	198.779	100188	18	83	11.56	52.356
IPI:IPI00393504.3	Uncharacterized protein Fragment	198.722	41143.2	5	25	2.73	0
IPI:IPI00204532.3	Ubiquitin carboxyl terminal hydrolase	187.583	52293.9	9	39	13.97	51.6845
IPI:IPI00363473.1	Ubiquitin carboxyl terminal hydrolase	187.583	55977.1	9	40	12.98	0
IPI:IPI00948766.1	Uncharacterized protein	180.32	19687.8	9	16	44.51	0
IPI:IPI00358905.4	Uncharacterized protein	178.875	57016	7	46	11.4	0
IPI:IPI00779113.2	Uncharacterized protein Fragment	166.576	55699.4	9	39	3.88	53.2694
IPI:IPI00949378.1	Uncharacterized protein	180.32	25789	9	19	33.19	0
IPI:IPI00948191.1	Uncharacterized protein	331.714	40923.3	9	33	26.08	50.3527
IPI:IPI00363265.3	Stress 70 protein mitochondrial	156.485	73857.9	16	69	12.37	21.1182
IPI:IPI00409993.2	Transcription factor AP 2 gamma	155.084	49098.6	6	30	4.44	0
IPI:IPI00950205.1	Uncharacterized protein	152.114	37406.5	7	30	20.35	0
IPI:IPI00212767.1	Anionic trypsin 1	131.315	25959.6	1	7	8.13	344.759
IPI:IPI00371541.3	Uncharacterized protein	129.204	94447.7	7	84	6.9	99.049
IPI:IPI00656396.1	Nudcd3 protein	129.144	33150.7	4	30	10.37	64.1347
IPI:IPI00000000.0	PYGM RABIT P00489 Glycogen phosphorylase muscle Oryctolagus cuniculus	123.739	97289.6	13	76	13.64	50
IPI:IPI00949066.1	Uncharacterized protein Fragment	123.138	46754.9	2	31	5.67	0
IPI:IPI00364866.1	RCG60340	123.138	46878.2	2	32	5.67	52.5787
IPI:IPI00365769.5	ras GTPase activating like protein IQGAP1	124.547	188833	16	117	8.99	31.3753
IPI:IPI00951128.1	Uncharacterized protein Fragment	120.998	143240	17	180	8.61	0
IPI:IPI00188079.6	Uncharacterized protein Fragment	120.998	143414	17	180	8.6	0
IPI:IPI00769110.2	ribosome binding protein 1 isoform 3	120.571	157504	18	191	7.85	48.9457
IPI:IPI00205519.5	UDP glucose glycoprotein glucosyltransferase 1	119.782	176431	10	117	4.13	26.1197
IPI:IPI00368869.3	Uncharacterized protein	119.241	31124.5	6	54	14.34	0
IPI:IPI00421788.1	Keratin type II cytoskeletal 7	117.873	50708.9	10	39	8.75	21.9372
IPI:IPI00192909.2	Uncharacterized protein	90.6113	77757.5	9	74	9.6	0
IPI:IPI00191995.2	Uncharacterized protein	91.311	89129.5	11	86	11.35	11.8009
IPI:IPI00780415.2	Uncharacterized protein	102.503	63678.1	3	62	5.28	0
IPI:IPI00368431.2	Uncharacterized protein	91.311	102594	11	94	9.83	0
IPI:IPI00388101.1	Uncharacterized protein	91.311	110711	11	102	9.14	0
IPI:IPI00421805.3	Keratin type I cytoskeletal 12	94.1516	48820.3	3	29	1.97	0
IPI:IPI00777537.2	Uncharacterized protein	86.5823	109922	10	100	10.11	2.1692
IPI:IPI00766825.1	nuclear mitotic apparatus protein 1 isoform 2	69.5145	236745	32	203	5.56	18.8714
IPI:IPI00368473.3	nuclear mitotic apparatus protein 1	69.5145	238615	32	205	5.51	0
IPI:IPI00230941.5	Vimentin	89.4896	53732.8	11	47	14.81	1.5032
IPI:IPI00393242.2	Uncharacterized protein	78.1812	91183	8	72	8.14	0
IPI:IPI00358033.1	NADH ubiquinone oxidoreductase 75 kDa subunit mitochondrial	88.2099	79412.6	4	52	5.36	50.8956
IPI:IPI00421727.3	alpha N acetylgalactosaminide alpha 2 6 sialyltransferase 1	85.4459	59691.4	6	38	9.04	23.8571
IPI:IPI00895591.1	glycogen phosphorylase muscle form	84.1674	97288.6	11	76	10.33	0
IPI:IPI00777903.3	rCG52360 like	78.3098	81334.5	6	70	8.27	39.3933
IPI:IPI00365982.2	Uncharacterized protein	75.5714	63547.2	9	59	5.39	35.2581
IPI:IPI00197488.3	tyrosine protein phosphatase non receptor type 12	74.1334	85983.9	6	64	8.88	14.2741
IPI:IPI00950128.1	Uncharacterized protein	72.0278	132824	6	77	4.49	0
IPI:IPI00190462.1	Serine threonine protein phosphatase 2A catalytic subunit beta isoform	71.9376	35575.2	3	24	12.94	25.0691
IPI:IPI00561107.1	Serine threonine protein phosphatase	71.9376	32244.5	1	23	3.96	0
IPI:IPI00392830.3	Uncharacterized protein Fragment	71.6627	76944.8	7	71	3.6	0
IPI:IPI00948869.1	glycogen phosphorylase brain form	68.521	96738.2	10	76	2.37	0
IPI:IPI00188049.1	Uncharacterized protein	68.1547	21654.4	2	18	16.24	45.3044
IPI:IPI00360150.4	RGD1307439 protein	67.6335	73729.4	1	47	3.02	14.6061
IPI:IPI00357945.2	Phosphorylase	64.6858	96775.2	8	74	2.36	0
IPI:IPI00190179.3	Glycogen phosphorylase liver form	64.0927	97483.3	8	79	2.35	0
Injection 2
protein.Accession	protein.Description	protein.score	protein.avgMass	protein.matchedPeptides	protein.digestPeps	protein.seqCover(%)	protein.fmolOnColumn
IPI:IPI00189819.1	Actin cytoplasmic 1	41090.8	41736.9	76	34	66.93	617.224
IPI:IPI00958161.1	actin gamma 1 propeptide like	41086.5	41793.9	75	34	62.4	0
IPI:IPI00896224.1	Actin cytoplasmic 2	41086.5	41793	75	34	62.4	0
IPI:IPI00948496.1	33 kDa protein	31821.3	32620.5	59	27	77.29	334.132
IPI:IPI00197579.2	Isoform 1 of Tubulin beta 5 chain	23016.3	49671	52	30	59.68	192.903
IPI:IPI00339167.5	Uncharacterized protein	22791	50279.9	76	34	61.15	129.301
IPI:IPI00230937.5	Phosphatidylethanolamine binding protein 1	21573.3	20801.4	19	13	79.14	472.698
IPI:IPI00960010.1	Beta actin FE 3 Fragment	21429.8	14983.3	28	11	82.84	0
IPI:IPI00400573.1	Tubulin beta 2C chain	21189.5	49801.2	49	30	50.34	142.448
IPI:IPI00765366.1	tubulin beta 4	20028.3	49585.9	34	30	47.97	54.6546
IPI:IPI00362927.1	Tubulin alpha 4A chain	19801.5	49924.6	58	34	50.67	1229.41
IPI:IPI00364046.2	Tubulin alpha 1C chain	19636.8	49937.5	74	34	61.69	669.713
IPI:IPI00829443.1	Isoform 2 of Tubulin beta 5 chain	19181.3	24271.6	29	18	55.19	0
IPI:IPI00475639.4	Tubulin beta 2A chain	19152.3	49907.2	46	30	49.21	6.561
IPI:IPI00655259.1	Tubulin beta 2B chain	19152.3	49953.2	46	30	49.21	0
IPI:IPI00189795.1	Tubulin alpha 1A chain	18455.2	50135.8	69	34	61.42	469.764
IPI:IPI00471523.1	Tubulin alpha 3 chain	16810.9	49959.7	56	34	51.78	0
IPI:IPI00362160.1	Tubulin beta 3 chain	16232.4	50418.8	42	30	47.78	114.311
IPI:IPI00189813.1	Actin alpha skeletal muscle	17158.5	42051.2	56	34	50.93	54.9081
IPI:IPI00194087.3	Actin alpha cardiac muscle 1	17103.8	42019.1	55	34	45.36	0
IPI:IPI00195673.1	Tubulin beta 6	15390.1	50059.5	37	31	30.2	27.7517
IPI:IPI00464587.1	Tubulin alpha 8 chain	15317.4	50037.6	42	34	35.19	263.802
IPI:IPI00206624.1	78 kDa glucose regulated protein	13560.1	72347.1	74	52	51.53	507.861
IPI:IPI00200455.1	Actin gamma enteric smooth muscle	14723	41877	50	33	42.55	0
IPI:IPI00197129.1	Actin aortic smooth muscle	14723	42009.1	50	34	42.44	0
IPI:IPI00560160.2	Uncharacterized protein	12264.7	43005.2	44	35	49.36	626.585
IPI:IPI00208205.1	Heat shock cognate 71 kDa protein	11110.4	70871.2	48	50	46.59	197.096
IPI:IPI00551812.1	ATP synthase subunit beta mitochondrial	10930.9	56353.7	27	36	51.8	233.018
IPI:IPI00959289.1	heat shock cognate 71 kDa protein like	10782.6	72681.2	46	50	40.54	0
IPI:IPI00960098.1	heat shock cognate 71 kDa protein like	10684.3	70818.2	47	49	44.89	0
IPI:IPI00959589.1	heat shock cognate 71 kDa protein like isoform 2	10546	69643.9	47	49	45.87	387.827
IPI:IPI00764197.1	heat shock cognate 71 kDa protein like isoform 1	10546	70860.2	47	49	44.74	0
IPI:IPI00564357.2	Uncharacterized protein	10292.3	36700.1	3	21	6.69	0
IPI:IPI00212014.3	Transitional endoplasmic reticulum ATPase	10264.7	89349.1	83	69	58.81	283.447
IPI:IPI00196994.1	Rho GDP dissociation inhibitor 1	10146.9	23407.5	15	18	52.94	395.828
IPI:IPI00960003.1	actin gamma 1 propeptide like	9279.74	18356.2	17	13	20.48	0
IPI:IPI00201561.3	Peroxiredoxin 2	8037.79	21783.7	18	16	60.1	368.786
IPI:IPI00365929.1	protein disulfide isomerase A6	7730.01	48760.3	31	34	43.37	356.822
IPI:IPI00950379.1	Uncharacterized protein	7269.18	67148	46	50	46.72	0
IPI:IPI00363569.3	Uncharacterized protein	6627.6	23596.5	6	14	44.33	226.81
IPI:IPI00324986.1	Rab GDP dissociation inhibitor alpha	6343.11	50536.8	42	35	65.32	262.267
IPI:IPI00778786.1	Uncharacterized protein Fragment	6254.88	62259.7	34	42	45.66	184.95
IPI:IPI00968513.1	heat shock cognate 71 kDa protein like	6208.97	68827	45	48	42.52	0
IPI:IPI00471584.7	Heat shock protein HSP 90 beta	6012.53	83281.4	49	67	41.3	345.394
IPI:IPI00480679.4	Keratin type I cytoskeletal 18	5948.88	47761.4	38	37	50.12	213.403
IPI:IPI00204375.2	Ubiquitin carboxyl terminal hydrolase isozyme L1	5854.37	24838.3	22	16	60.99	566.754
IPI:IPI00949898.1	Uncharacterized protein	5678.24	71130.6	38	49	36.98	32.1907
IPI:IPI00361239.4	Uncharacterized protein	5450.83	49299.5	15	32	19.1	123.176
IPI:IPI00193547.2	Uncharacterized protein	5197.31	14204	9	14	48	59.6516
IPI:IPI00207355.4	Heat shock related 70 kDa protein 2	4911.92	69641.8	24	50	25.43	84.1448
IPI:IPI00777816.1	Uncharacterized protein Fragment	4888.77	24788.2	19	15	54.02	0
IPI:IPI00192749.1	Small ubiquitin related modifier 2	4847.89	10871.2	1	5	12.63	296.985
IPI:IPI00951188.1	Uncharacterized protein Fragment	4847.89	12394	1	5	10.91	0
IPI:IPI00191867.2	Small ubiquitin related modifier 3	4847.89	12456	1	6	10.91	0
IPI:IPI00778110.1	Uncharacterized protein Fragment	4655.91	5301.69	6	4	100	24.79
IPI:IPI00561918.2	Uncharacterized protein Fragment	4008.74	34432.5	7	21	24.03	15.6266
IPI:IPI00650082.1	DnaK type molecular chaperone P72 Fragment	3841.23	4489.8	2	2	37.21	0
IPI:IPI00768167.1	beta tubulin 1 class VI like	3608.13	50416.3	11	32	11.5	6.2533
IPI:IPI00421995.1	Chloride intracellular channel protein 1	3499.88	26980.8	12	20	46.06	155.852
IPI:IPI00210566.3	Heat shock protein HSP 90 alpha	3109.53	84815.1	25	91	25.65	142.43
IPI:IPI00189925.1	Alpha soluble NSF attachment protein	3006.05	33192.8	12	23	45.76	44.0713
IPI:IPI00566673.1	Uncharacterized protein	2991.4	46657.9	26	41	29.34	44.2844
IPI:IPI00197568.2	Rab GDP dissociation inhibitor beta	2991.4	50537.3	26	43	26.97	0
IPI:IPI00951855.1	Uncharacterized protein	2797.49	20956	7	14	53.97	0
IPI:IPI00210158.1	26S protease regulatory subunit 6B	2712.72	47408.4	13	38	35.89	58.6903
IPI:IPI00360356.1	Uncharacterized protein	4012.55	41963.2	29	35	25.8	335.224
IPI:IPI00371204.2	Uncharacterized protein	2695.07	37997.3	10	19	22.99	95.9101
IPI:IPI00421528.1	Proteasome Prosome macropain 26S subunit ATPase 3 isoform CRA a	2584.96	49549.1	15	41	44.57	83.2198
IPI:IPI00190392.4	Uncharacterized protein	2584.96	50341.9	14	38	39.02	0
IPI:IPI00950542.1	Uncharacterized protein	2574.85	44669.2	13	38	46.5	0
IPI:IPI00326582.3	peripherin	2502.06	53982.3	42	57	53.91	193.282
IPI:IPI00197553.1	Isoform B23 1 of Nucleophosmin	2483.89	32560.2	9	22	29.45	0
IPI:IPI00778173.1	Uncharacterized protein	2483.89	29524.8	9	19	32.58	100.421
IPI:IPI00780608.2	Heterogeneous nuclear ribonucleoprotein K	2412.33	50976.4	26	38	45.14	112.391
IPI:IPI00194974.2	Hnrpk protein	2412.33	51028.4	26	39	45.04	0
IPI:IPI00368806.4	beta soluble NSF attachment protein	2404.05	33557.1	5	27	16.44	4.9752
IPI:IPI00882543.1	Chloride intracellular channel 1	2399.32	21503.7	6	11	48.19	0
IPI:IPI00950342.1	Uncharacterized protein	2385.9	39210.2	6	34	9.14	0
IPI:IPI00949879.1	Uncharacterized protein	2385.9	39076.9	7	33	18	63.9969
IPI:IPI00960053.1	Beta actin Fragment	2380.76	11013.6	5	5	11.34	0
IPI:IPI00968466.1	heterogeneous nuclear ribonucleoprotein K	2223.8	50988.4	24	37	31.97	0
IPI:IPI00188330.1	Ndufs8 protein	2104.02	23970.4	5	17	22.17	41.1935
IPI:IPI00566126.2	Uncharacterized protein Fragment	2103.49	51937	7	43	19.12	2.9491
IPI:IPI00780208.1	Uncharacterized protein Fragment	2103.28	41604.3	5	28	21.41	2.0152
IPI:IPI00366079.1	Uncharacterized protein	2041.86	46353.6	19	32	32.61	142.47
IPI:IPI00370348.3	Uncharacterized protein Fragment	1994.97	27748	4	21	11.89	0
IPI:IPI00368347.2	Ubiquitin like modifier activating enzyme 1	1840.71	117788	40	67	36.86	180.349
IPI:IPI00915560.1	inorganic pyrophosphatase	1664.48	32771.2	14	21	57.44	102.327
IPI:IPI00951899.1	Uncharacterized protein	1652.31	80701.6	20	66	24.08	29.2079
IPI:IPI00362217.4	Uncharacterized protein	1572.61	26181.8	8	20	25.75	40.1661
IPI:IPI00198887.1	Protein disulfide isomerase	1533.33	56951.4	16	47	38.7	105.832
IPI:IPI00369383.4	nucleophosmin 1 like isoform 1	1428.97	33130.9	8	21	18.98	0
IPI:IPI00957180.1	Uncharacterized protein	1428.97	32787.6	8	21	19.18	3.3871
IPI:IPI00230893.1	Isoform B23 2 of Nucleophosmin	1428.97	28385.3	8	20	28.02	0
IPI:IPI00207014.2	Keratin type I cytoskeletal 19	1368.19	44636.1	18	39	42.68	66.2359
IPI:IPI00367152.1	NADH dehydrogenase ubiquinone flavoprotein 2 mitochondrial	1367.04	27378.4	3	22	13.71	54.3353
IPI:IPI00210975.1	Hypoxia up regulated protein 1	1345.49	111289	15	90	22.32	49.4157
IPI:IPI00655289.2	Uncharacterized protein	1345.49	111291	15	89	22.32	0
IPI:IPI00212591.1	Insulin 1	1282.09	12420.6	2	6	28.18	19.5676
IPI:IPI00326412.4	Gamma enolase	1285.3	47140.7	11	29	32.26	31.8384
IPI:IPI00559016.2	Uncharacterized protein	1275.76	29111.5	9	20	30.89	36.9451
IPI:IPI00210357.1	Heterogeneous nuclear ribonucleoprotein F	1229.46	45730	12	26	14.22	83.554
IPI:IPI00471577.1	Cytochrome b c1 complex subunit 1 mitochondrial	1182.18	52848.9	13	37	29.58	67.0875
IPI:IPI00776830.1	Uncharacterized protein Fragment	1180.61	46915.7	12	37	27.54	5.1578
IPI:IPI00389610.4	Uncharacterized protein Fragment	1160.91	41314.3	6	25	25.21	6.7396
IPI:IPI00390302.3	Uncharacterized protein	1081.48	57322.9	13	52	14.11	10.4914
IPI:IPI00212811.1	Cathepsin B	1047.36	37470.1	9	26	22.71	145.832
IPI:IPI00562653.2	cathepsin B preproprotein	1047.36	37544.3	9	26	22.71	0
IPI:IPI00362341.2	RAN binding protein 1 like	1010.55	23736.6	3	14	9.85	0
IPI:IPI00949396.1	Uncharacterized protein	957.284	30711	3	27	7.75	0
IPI:IPI00231418.5	Lamin B1	941.338	66606.6	21	68	32.71	64.9238
IPI:IPI00192246.1	Cytochrome c oxidase subunit 5A mitochondrial	922.46	16129.6	7	13	33.56	113.069
IPI:IPI00561103.3	Uncharacterized protein	878.307	44852.4	14	33	21.71	94.4472
IPI:IPI00958862.1	Uncharacterized protein	854.101	47075.3	8	26	13.99	5.5218
IPI:IPI00203088.4	Uncharacterized protein	854.101	51218.9	8	28	12.71	0
IPI:IPI00196751.2	Heat shock 70 kDa protein 1A 1B	833.452	70185.4	10	48	19.97	0
IPI:IPI00213546.2	Heat shock 70 kDa protein 1 like	831.625	70549.3	7	51	10.76	17.4792
IPI:IPI00782078.1	Uncharacterized protein	771.91	64784.1	20	100	26.94	82.6126
IPI:IPI00207659.1	Barrier to autointegration factor	786.81	10044.5	6	17	65.17	43.6167
IPI:IPI00948331.1	Uncharacterized protein	742.83	82756.5	17	61	23.86	57.7918
IPI:IPI00777695.2	Uncharacterized protein	742.83	87200.8	17	63	22.62	0
IPI:IPI00213463.2	Alpha actinin 4	713.607	104915	25	86	32.49	76.5718
IPI:IPI00360971.1	eukaryotic translation initiation factor 5A2	710.468	16793.3	7	14	24.84	0
IPI:IPI00211216.4	Eukaryotic translation initiation factor 5A 1	710.468	16832.3	8	14	40.26	83.1467
IPI:IPI00779457.1	Uncharacterized protein	687.185	70651	15	58	23.24	63.5647
IPI:IPI00365985.5	Isoform 1 of Endoplasmin	687.185	92771.1	22	79	21.77	0
IPI:IPI00851145.1	Isoform 2 of Heterogeneous nuclear ribonucleoprotein H	683.816	47064.2	6	24	11.66	0
IPI:IPI00202027.4	Isoform 1 of Heterogeneous nuclear ribonucleoprotein H	683.816	49188.5	6	25	11.14	0
IPI:IPI00734561.1	Isoform 2 of Endoplasmin	683.374	74207.9	17	66	21.77	0
IPI:IPI00952226.1	Uncharacterized protein Fragment	674.532	44752.8	4	27	4.17	0
IPI:IPI00851133.1	Isoform 3 of Heterogeneous nuclear ribonucleoprotein H	674.532	40736.9	4	17	4.56	0
IPI:IPI00389571.6	Keratin type II cytoskeletal 8	672.222	54018.9	22	42	37.27	60.8997
IPI:IPI00213015.1	Dynactin subunit 2	657.727	44148	13	28	40.8	67.637
IPI:IPI00951030.1	Uncharacterized protein Fragment	641.511	99810.3	17	74	17.53	5.5224
IPI:IPI00209082.1	Alpha actinin 1	641.511	102961	17	76	17.04	0
IPI:IPI00949794.1	Actn1 protein	641.188	102612	17	76	17.14	0
IPI:IPI00454431.1	Brain specific alpha actinin 1 isoform	640.37	105472	16	79	16.63	0
IPI:IPI00368586.4	RGD1564319 protein	629.519	14410.3	1	14	10.32	0
IPI:IPI00365423.1	Protein phosphatase 2 Formerly 2A regulatory subunit A alpha isoform	626.223	65322.8	12	50	24.28	39.9278
IPI:IPI00421791.1	Keratin type I cytoskeletal 42	618.255	50213.3	11	43	13.27	0
IPI:IPI00326888.4	Secretogranin 1	587.795	77535.6	11	72	14.22	66.1189
IPI:IPI00777934.1	Uncharacterized protein Fragment	587.567	63750.1	15	44	15.72	0.7034
IPI:IPI00949678.1	Uncharacterized protein Fragment	561	74098.4	19	55	20.68	0
IPI:IPI00230830.5	Eukaryotic translation initiation factor 2 subunit 1	551.032	36108.2	4	31	24.76	59.3537
IPI:IPI00213299.5	Microtubule associated protein RP EB family member 1	550.859	30004.3	8	25	42.54	48.7195
IPI:IPI00370073.1	Keratin type I cytoskeletal 17	508.508	48122.9	12	41	16.86	26.6739
IPI:IPI00957766.1	heat shock protein 1 alpha like	508.073	29664	3	19	14.29	0
IPI:IPI00370090.1	Keratin type I cytoskeletal 15	499.044	48870.5	9	42	17.45	27.3202
IPI:IPI00324741.3	Protein disulfide isomerase A3	488.55	56623.5	13	53	20.79	57.518
IPI:IPI00421855.2	Keratin type I cytoskeletal 14	487.044	52683.9	9	41	12.16	0
IPI:IPI00950740.1	Uncharacterized protein	487.044	52342.5	9	41	12.29	3.9543
IPI:IPI00364866.1	RCG60340	464.179	46878.2	6	32	15.02	25.5619
IPI:IPI00949066.1	Uncharacterized protein Fragment	464.179	46754.9	6	31	15.02	0
IPI:IPI00475960.1	Type I hair keratin KA28	431.855	45835.8	6	34	9.65	0
IPI:IPI00200601.3	Thioredoxin like protein 1	421.456	32249.4	7	21	36.33	45.1886
IPI:IPI00780256.2	Uncharacterized protein	421.456	33601.1	6	20	27.81	0
IPI:IPI00421798.3	Uncharacterized protein	421.168	51183.2	5	38	13.69	0
IPI:IPI00557020.1	Uncharacterized protein	421.168	51668.5	5	37	13.6	0
IPI:IPI00193750.2	Uncharacterized protein	421.469	46811	5	35	6.75	0
IPI:IPI00565471.2	Uncharacterized protein	414.782	28192.2	3	16	17.36	28.6364
IPI:IPI00387868.2	Heat shock 70 kDa protein 4	411.03	94056.8	18	74	21.67	39.4191
IPI:IPI00947757.1	Uncharacterized protein Fragment	409.184	20720.6	6	13	9.14	35.6895
IPI:IPI00950280.1	Uncharacterized protein	408.582	57646.1	9	37	16.49	4.4844
IPI:IPI00361820.2	Ubiquitin carrier protein	409.184	22406.7	6	17	8.5	0
IPI:IPI00421795.1	Keratin type I cytoskeletal 13	407.973	47729.2	6	37	7.99	0
IPI:IPI00950839.1	Uncharacterized protein	400.977	49687.4	7	36	15.09	0
IPI:IPI00211936.2	Alpha internexin	379.367	56257.6	21	52	18.77	49.4759
IPI:IPI00561262.3	Uncharacterized protein	372.747	68857.3	22	50	20.71	59.5797
IPI:IPI00388104.3	hypothetical protein LOC685045	346.47	9030.43	1	5	16.05	17.3143
IPI:IPI00358033.1	NADH ubiquinone oxidoreductase 75 kDa subunit mitochondrial	327.97	79412.6	9	52	16.09	28.7096
IPI:IPI00189989.1	Sepiapterin reductase	305.959	28128.4	5	20	29.01	5.7864
IPI:IPI00566985.2	Uncharacterized protein	296.803	78615.1	14	59	20.73	0
IPI:IPI00364895.4	Uncharacterized protein	296.803	82249	14	61	19.84	0
IPI:IPI00368053.2	Glyoxalase domain containing protein 4	248.16	33267.8	3	28	8.05	25.9685
IPI:IPI00561107.1	Serine threonine protein phosphatase	247.814	32244.5	6	23	26.62	0
IPI:IPI00190462.1	Serine threonine protein phosphatase 2A catalytic subunit beta isoform	247.814	35575.2	7	24	30.74	14.786
IPI:IPI00363473.1	Ubiquitin carboxyl terminal hydrolase	237.904	55977.1	6	40	14.6	36.1478
IPI:IPI00734787.3	Uncharacterized protein Fragment	234.144	38586.1	3	28	7.42	604.099
IPI:IPI00200391.1	Serine threonine protein phosphatase 2A catalytic subunit alpha isoform	229.927	35608.3	6	24	25.24	0
IPI:IPI00958566.1	serine threonine protein phosphatase 2A catalytic subunit alpha like	229.927	35523.2	6	24	25.24	0
IPI:IPI00365769.5	ras GTPase activating like protein IQGAP1	230.951	188833	15	117	12.01	17.5784
IPI:IPI00000000.0	PYGM RABIT P00489 Glycogen phosphorylase muscle Oryctolagus cuniculus	228.433	97289.6	12	76	11.63	50
IPI:IPI00187975.4	Uncharacterized protein Fragment	220.839	14712.8	6	9	23.48	52.9685
IPI:IPI00207115.3	Ubiquitin activating enzyme E1	195.876	117868	19	56	17.12	11.0796
IPI:IPI00895591.1	glycogen phosphorylase muscle form	188.194	97288.6	12	76	9.5	0
IPI:IPI00370456.1	26S proteasome non ATPase regulatory subunit 2	186.067	100188	9	83	11.67	34.6927
IPI:IPI00358905.4	Uncharacterized protein	167.591	57016	9	46	14.6	0
IPI:IPI00392830.3	Uncharacterized protein Fragment	156.975	76944.8	6	71	8.1	0
IPI:IPI00464512.1	Heterogeneous nuclear ribonucleoprotein H2	170.285	49293.8	7	27	15.37	12.6282
IPI:IPI01007599.1	Uncharacterized protein	170.213	42142.8	7	36	19.07	261.626
IPI:IPI00203398.6	DNA directed polymerase delta interacting protein 2	170.213	41797.2	7	37	19.02	0
IPI:IPI00339153.3	37 kDa protein	157.596	36860.9	9	21	24.33	0
IPI:IPI00950128.1	Uncharacterized protein	154.222	132824	10	77	11.14	0
IPI:IPI00948869.1	glycogen phosphorylase brain form	138.11	96738.2	7	76	4.27	0
IPI:IPI00357945.2	Phosphorylase	135.183	96775.2	6	74	4.26	0
IPI:IPI00766825.1	nuclear mitotic apparatus protein 1 isoform 2	149.131	236745	40	203	17.28	17.1712
IPI:IPI00368473.3	nuclear mitotic apparatus protein 1	149.131	238615	40	205	17.14	0
IPI:IPI00190179.3	Glycogen phosphorylase liver form	130.943	97483.3	9	79	2.35	0
IPI:IPI00393504.3	Uncharacterized protein Fragment	130.126	41143.2	11	25	16.94	0
IPI:IPI00957802.1	Uncharacterized protein	124.217	31532	5	26	14.71	30.5259
IPI:IPI00364585.4	Serine threonine kinase receptor associated protein	124.151	38456.4	3	27	4.29	37.3864
IPI:IPI00768106.1	Uncharacterized protein	116.528	16278.2	3	22	29.73	33.0104
IPI:IPI00362304.3	Uncharacterized protein	120.534	74514.9	7	50	12.95	99.8391
IPI:IPI00372407.3	RCG62645 isoform CRA b	109.196	30890.8	4	19	10.64	25.7154
IPI:IPI00366190.4	Uncharacterized protein	108.091	67255.1	9	64	11.04	1.4643
IPI:IPI00188079.6	Uncharacterized protein Fragment	105.681	143414	16	180	7.32	32.0228
IPI:IPI00769110.2	ribosome binding protein 1 isoform 3	105.681	157504	16	191	6.68	0
IPI:IPI00390130.4	hypothetical protein LOC498096	104.545	39475.8	6	35	5.9	5.5491
IPI:IPI00950005.1	Uncharacterized protein Fragment	103.648	37352.6	3	21	3.01	49.6377
IPI:IPI00951128.1	Uncharacterized protein Fragment	103.388	143240	15	180	5.89	0
IPI:IPI01016429.1	Numa1 protein Fragment	91.5791	71110.7	11	58	10.82	0
IPI:IPI00372388.1	T complex protein 1 subunit gamma	89.2137	60647.2	7	49	9.91	11.9598
IPI:IPI00948191.1	Uncharacterized protein	83.1358	40923.3	10	33	5.65	0
IPI:IPI00209113.3	Myosin 9	88.2613	226339	20	165	7.55	41.0867
IPI:IPI00210334.5	Isoform 2 of 1 phosphatidylinositol 4 5 bisphosphate phosphodiesterase delta 4	87.1441	92170	6	55	7.73	0
IPI:IPI00777925.2	Uncharacterized protein	87.1441	85358.4	6	49	8.37	110.272
IPI:IPI00206026.3	Isoform 1 of 1 phosphatidylinositol 4 5 bisphosphate phosphodiesterase delta 4	87.1441	88966.9	6	53	8.03	0
IPI:IPI00867935.2	Uncharacterized protein	87.1441	92398.3	6	55	7.71	0
IPI:IPI00950205.1	Uncharacterized protein	90.8985	37406.5	10	30	6.19	22.1577
IPI:IPI00214262.1	NSFL1 cofactor p47	83.1358	40680	10	33	5.68	0
IPI:IPI00324451.4	DNA damage binding protein 1	69.4179	126862	14	84	14.74	27.013
IPI:IPI00991229.1	nucleoporin 210 like	78.335	209068	16	133	5.74	6.3624
IPI:IPI00368274.2	Uncharacterized protein	78.335	209128	16	133	5.74	0
IPI:IPI00951797.1	Uncharacterized protein	71.0396	15485.5	3	16	28.87	0
IPI:IPI00390248.3	Uncharacterized protein	71.0396	15662	3	13	28.87	0
IPI:IPI00391735.3	Uncharacterized protein	71.0396	16513.6	3	15	27.33	0
IPI:IPI00948861.1	Uncharacterized protein	71.0396	17557.9	3	13	25.79	0
IPI:IPI00363265.3	Stress 70 protein mitochondrial	69.6812	73857.9	12	69	10.75	10.572
IPI:IPI00957592.1	myosin 11	67.9838	227297	30	161	6.34	24.376
IPI:IPI00767676.2	Uncharacterized protein	67.9838	227566	26	164	5.27	0
IPI:IPI00764167.1	myosin heavy chain 11 smooth muscle isoform 3	67.9838	228048	30	161	6.32	0
IPI:IPI00464465.2	Isoform 2 of Myosin 11 Fragment	67.3561	151733	16	110	6.36	3.9379
IPI:IPI00359074.1	Anamorsin	67.2415	33041.7	1	28	8.09	24.644
IPI:IPI00371277.3	xin actin binding repeat containing 1	46.5474	197041	10	142	3.46	12.4686
IPI:IPI01007580.1	Uncharacterized protein	65.4702	223804	26	160	5.36	0
IPI:IPI00896783.1	Isoform 3 of Myosin 11 Fragment	64.8425	148730	16	107	6.5	0
IPI:IPI00421909.3	Atlastin 1	64.1404	63375.5	3	47	7.53	4.5254
IPI:IPI00564065.2	spermine oxidase like	63.7976	62088.7	4	37	10.61	10.4097
IPI:IPI00471774.3	Uncharacterized protein	63.7783	63109.6	5	43	6.14	30.194
IPI:IPI00190181.4	Glycogen phosphorylase muscle form	63.4423	97273.7	10	75	2.61	0
Injection 3
protein.Accession	protein.Description	protein.score	protein.avgMass	protein.matchedPeptides	protein.digestPeps	protein.seqCover(%)	protein.fmolOnColumn
IPI:IPI00958161.1	actin gamma 1 propeptide like	40083.2	41793.9	61	34	63.47	78.5453
IPI:IPI00189819.1	Actin cytoplasmic 1	40080.6	41736.9	62	34	68.27	775.05
IPI:IPI00896224.1	Actin cytoplasmic 2	40078.7	41793	61	34	63.47	0
IPI:IPI00948496.1	33 kDa protein	33912.7	32620.5	42	27	63.73	0
IPI:IPI00960010.1	Beta actin FE 3 Fragment	27320.5	14983.3	25	11	77.61	0
IPI:IPI00197579.2	Isoform 1 of Tubulin beta 5 chain	24157.4	49671	52	30	54.28	309.474
IPI:IPI00230937.5	Phosphatidylethanolamine binding protein 1	23427.5	20801.4	21	13	75.4	610.954
IPI:IPI00400573.1	Tubulin beta 2C chain	22762.7	49801.2	52	30	53.48	209.389
IPI:IPI00339167.5	Uncharacterized protein	21913.1	50279.9	72	34	65.12	311.951
IPI:IPI00765366.1	tubulin beta 4	21638.3	49585.9	39	30	50.68	153.426
IPI:IPI00655259.1	Tubulin beta 2B chain	20223.8	49953.2	45	30	42.02	0
IPI:IPI00475639.4	Tubulin beta 2A chain	20223.8	49907.2	45	30	42.02	2.4097
IPI:IPI00829443.1	Isoform 2 of Tubulin beta 5 chain	19836.2	24271.6	33	18	52.83	0
IPI:IPI00362927.1	Tubulin alpha 4A chain	18664.9	49924.6	51	34	62.5	2443.26
IPI:IPI00364046.2	Tubulin alpha 1C chain	17767.6	49937.5	70	34	55.68	0
IPI:IPI00564357.2	Uncharacterized protein	17036	36700.1	6	21	15.2	401.225
IPI:IPI00362160.1	Tubulin beta 3 chain	16305.8	50418.8	40	30	45.11	184.79
IPI:IPI00189795.1	Tubulin alpha 1A chain	14764.5	50135.8	67	34	65.41	2443.26
IPI:IPI00195673.1	Tubulin beta 6	14280.1	50059.5	40	31	28.41	109.877
IPI:IPI00189813.1	Actin alpha skeletal muscle	15471.2	42051.2	45	34	35.54	534.34
IPI:IPI00194087.3	Actin alpha cardiac muscle 1	15471.2	42019.1	45	34	35.54	0
IPI:IPI00471523.1	Tubulin alpha 3 chain	14153.1	49959.7	48	34	49.11	0.9334
IPI:IPI00208205.1	Heat shock cognate 71 kDa protein	12974.8	70871.2	53	50	46.44	262.214
IPI:IPI00464587.1	Tubulin alpha 8 chain	12953.8	50037.6	32	34	31.18	0
IPI:IPI00959289.1	heat shock cognate 71 kDa protein like	12719.2	72681.2	48	50	36.16	0
IPI:IPI00206624.1	78 kDa glucose regulated protein	12650.9	72347.1	71	52	50.15	639.085
IPI:IPI00960098.1	heat shock cognate 71 kDa protein like	12539.9	70818.2	51	49	44.74	0
IPI:IPI00764197.1	heat shock cognate 71 kDa protein like isoform 1	12359.3	70860.2	48	49	42.11	0
IPI:IPI00959589.1	heat shock cognate 71 kDa protein like isoform 2	12326.6	69643.9	47	49	37.3	0
IPI:IPI00201561.3	Peroxiredoxin 2	10704.3	21783.7	26	16	65.66	464.282
IPI:IPI00551812.1	ATP synthase subunit beta mitochondrial	10058.4	56353.7	28	36	56.33	285.299
IPI:IPI00196994.1	Rho GDP dissociation inhibitor 1	9626.69	23407.5	13	18	52.94	567.267
IPI:IPI00950379.1	Uncharacterized protein	9061.97	67148	52	50	46.56	0
IPI:IPI00324986.1	Rab GDP dissociation inhibitor alpha	8583.56	50536.8	33	35	58.61	343.604
IPI:IPI00200455.1	Actin gamma enteric smooth muscle	9418.81	41877	38	33	32.71	0
IPI:IPI00197129.1	Actin aortic smooth muscle	9418.81	42009.1	38	34	32.63	0
IPI:IPI00365929.1	protein disulfide isomerase A6	7863.09	48760.3	28	34	36.85	441.103
IPI:IPI00778786.1	Uncharacterized protein Fragment	7775.82	62259.7	32	42	24.25	118.934
IPI:IPI00204375.2	Ubiquitin carboxyl terminal hydrolase isozyme L1	7475.82	24838.3	18	16	59.64	757.181
IPI:IPI00560160.2	Uncharacterized protein	8744.27	43005.2	35	35	31.81	967.287
IPI:IPI00212014.3	Transitional endoplasmic reticulum ATPase	7327.42	89349.1	74	69	56.58	330.698
IPI:IPI00480679.4	Keratin type I cytoskeletal 18	6996.51	47761.4	43	37	54.37	285.634
IPI:IPI00777816.1	Uncharacterized protein Fragment	6670.77	24788.2	16	15	52.68	0
IPI:IPI00968513.1	heat shock cognate 71 kDa protein like	6309.62	68827	50	48	42.36	0
IPI:IPI00960003.1	actin gamma 1 propeptide like	6166.03	18356.2	19	13	30.12	0
IPI:IPI00949879.1	Uncharacterized protein	6062.16	39076.9	11	33	20	15.0774
IPI:IPI00950342.1	Uncharacterized protein	6062.16	39210.2	11	34	20	0
IPI:IPI00960053.1	Beta actin Fragment	6052.4	11013.6	8	5	27.84	0
IPI:IPI00949898.1	Uncharacterized protein	5656.6	71130.6	42	49	36.52	111.598
IPI:IPI00778110.1	Uncharacterized protein Fragment	5455.29	5301.69	3	4	68	0
IPI:IPI00361239.4	Uncharacterized protein	5379.51	49299.5	7	32	11.91	0
IPI:IPI00207355.4	Heat shock related 70 kDa protein 2	5383.97	69641.8	29	50	28.91	218.831
IPI:IPI00768167.1	beta tubulin 1 class VI like	5052.35	50416.3	17	32	18.14	23.6705
IPI:IPI00471584.7	Heat shock protein HSP 90 beta	5042.06	83281.4	40	67	42.54	449.75
IPI:IPI00566673.1	Uncharacterized protein	4810.95	46657.9	23	41	36.67	0
IPI:IPI00197568.2	Rab GDP dissociation inhibitor beta	4810.95	50537.3	25	43	39.55	28.7076
IPI:IPI00210158.1	26S protease regulatory subunit 6B	4193.26	47408.4	18	38	34.69	82.9295
IPI:IPI00191867.2	Small ubiquitin related modifier 3	4040.4	12456	2	6	22.73	17.0322
IPI:IPI00192749.1	Small ubiquitin related modifier 2	4040.4	10871.2	3	5	27.37	134.943
IPI:IPI00951188.1	Uncharacterized protein Fragment	4040.4	12394	2	5	22.73	0
IPI:IPI00650082.1	DnaK type molecular chaperone P72 Fragment	3912.87	4489.8	1	2	37.21	0
IPI:IPI00197553.1	Isoform B23 1 of Nucleophosmin	3864.25	32560.2	6	22	16.1	0
IPI:IPI00778173.1	Uncharacterized protein	3864.25	29524.8	6	19	17.8	234.564
IPI:IPI00421528.1	Proteasome Prosome macropain 26S subunit ATPase 3 isoform CRA a	3636.04	49549.1	13	41	38.69	4.0836
IPI:IPI00190392.4	Uncharacterized protein	3613.96	50341.9	13	38	37.92	122.029
IPI:IPI00950542.1	Uncharacterized protein	3639.19	44669.2	13	38	42.75	122.029
IPI:IPI00780208.1	Uncharacterized protein Fragment	3596.77	41604.3	6	28	10.57	0
IPI:IPI00210566.3	Heat shock protein HSP 90 alpha	3582.43	84815.1	22	91	29.74	127.903
IPI:IPI00210357.1	Heterogeneous nuclear ribonucleoprotein F	3324.56	45730	15	26	24.82	136.104
IPI:IPI00207659.1	Barrier to autointegration factor	3066.18	10044.5	7	17	80.9	80.7032
IPI:IPI00203088.4	Uncharacterized protein	2712.7	51218.9	8	28	14.41	8.4723
IPI:IPI00958862.1	Uncharacterized protein	2692.67	47075.3	7	26	11.19	0
IPI:IPI00421995.1	Chloride intracellular channel protein 1	2662.84	26980.8	12	20	33.2	243.415
IPI:IPI00566126.2	Uncharacterized protein Fragment	2646.89	51937	10	43	23.52	28.8442
IPI:IPI00388104.3	hypothetical protein LOC685045	2565.68	9030.43	1	5	16.05	18.4817
IPI:IPI00370348.3	Uncharacterized protein Fragment	2505.73	27748	6	21	15.57	0
IPI:IPI00559016.2	Uncharacterized protein	2494.58	29111.5	4	20	10.04	0
IPI:IPI00368347.2	Ubiquitin like modifier activating enzyme 1	2385.52	117788	37	67	41.68	243.23
IPI:IPI00366079.1	Uncharacterized protein	2308.13	46353.6	19	32	29.02	170.987
IPI:IPI00192246.1	Cytochrome c oxidase subunit 5A mitochondrial	2296.3	16129.6	11	13	39.04	165.182
IPI:IPI00202027.4	Isoform 1 of Heterogeneous nuclear ribonucleoprotein H	2265.73	49188.5	7	25	12.92	0
IPI:IPI00851133.1	Isoform 3 of Heterogeneous nuclear ribonucleoprotein H	2265.73	40736.9	6	17	11.53	0
IPI:IPI00851145.1	Isoform 2 of Heterogeneous nuclear ribonucleoprotein H	2245.7	47064.2	6	24	8.86	0
IPI:IPI00371204.2	Uncharacterized protein	2205.48	37997.3	12	19	27.15	124.563
IPI:IPI00952226.1	Uncharacterized protein Fragment	2180.53	44752.8	7	27	9.31	12.688
IPI:IPI00360356.1	Uncharacterized protein	2102.61	41963.2	20	35	32.45	97.0725
IPI:IPI00951899.1	Uncharacterized protein	2064.69	80701.6	17	66	18.7	10.8698
IPI:IPI00193547.2	Uncharacterized protein	2064.24	14204	5	14	43.2	76.9287
IPI:IPI00951855.1	Uncharacterized protein	1972.99	20956	7	14	33.33	0
IPI:IPI00367152.1	NADH dehydrogenase ubiquinone flavoprotein 2 mitochondrial	1801.94	27378.4	7	22	29.03	77.4916
IPI:IPI00882543.1	Chloride intracellular channel 1	1771.81	21503.7	6	11	27.98	0
IPI:IPI00189925.1	Alpha soluble NSF attachment protein	1735.46	33192.8	5	23	27.46	74.0975
IPI:IPI00368806.4	beta soluble NSF attachment protein	1691.69	33557.1	4	27	19.8	6.3203
IPI:IPI00198887.1	Protein disulfide isomerase	1690.87	56951.4	21	47	42.44	143.546
IPI:IPI00363569.3	Uncharacterized protein	1575.68	23596.5	11	14	52.22	264.961
IPI:IPI00326582.3	peripherin	1521.77	53982.3	37	57	47.78	226.603
IPI:IPI00389610.4	Uncharacterized protein Fragment	1500.36	41314.3	4	25	7.76	0
IPI:IPI00326412.4	Gamma enolase	1484.2	47140.7	9	29	23.73	57.5346
IPI:IPI00957180.1	Uncharacterized protein	1451	32787.6	4	21	10.96	0
IPI:IPI00230893.1	Isoform B23 2 of Nucleophosmin	1451	28385.3	4	20	12.45	0
IPI:IPI00369383.4	nucleophosmin 1 like isoform 1	1451	33130.9	4	21	10.85	0
IPI:IPI00471577.1	Cytochrome b c1 complex subunit 1 mitochondrial	1299.69	52848.9	14	37	28.96	93.7329
IPI:IPI00326888.4	Secretogranin 1	1247.56	77535.6	12	72	22.07	96.62
IPI:IPI00655289.2	Uncharacterized protein	1243.72	111291	19	89	22.22	0
IPI:IPI00210975.1	Hypoxia up regulated protein 1	1243.72	111289	19	90	22.22	127.018
IPI:IPI00207014.2	Keratin type I cytoskeletal 19	1241.98	44636.1	23	39	54.34	71.4376
IPI:IPI00780608.2	Heterogeneous nuclear ribonucleoprotein K	1209.59	50976.4	21	38	46.65	150.77
IPI:IPI00194974.2	Hnrpk protein	1209.59	51028.4	21	39	46.55	0
IPI:IPI00365423.1	Protein phosphatase 2 Formerly 2A regulatory subunit A alpha isoform	1192.29	65322.8	14	50	23.94	70.1743
IPI:IPI00368053.2	Glyoxalase domain containing protein 4	1181.08	33267.8	11	28	39.93	38.3558
IPI:IPI00968466.1	heterogeneous nuclear ribonucleoprotein K	1162.27	50988.4	19	37	33.26	0
IPI:IPI00949396.1	Uncharacterized protein	1151.08	30711	2	27	9.96	0
IPI:IPI00776830.1	Uncharacterized protein Fragment	1128.16	46915.7	9	37	12.08	11.2204
IPI:IPI00213546.2	Heat shock 70 kDa protein 1 like	1127.35	70549.3	11	51	22.93	9.7013
IPI:IPI00196751.2	Heat shock 70 kDa protein 1A 1B	1125.2	70185.4	11	48	24.49	13.0224
IPI:IPI00213463.2	Alpha actinin 4	1124.25	104915	19	86	23.71	89.0598
IPI:IPI00915560.1	inorganic pyrophosphatase	1107.33	32771.2	8	21	44.64	90.7001
IPI:IPI00782078.1	Uncharacterized protein	1081.2	64784.1	13	100	22.06	500.908
IPI:IPI00212811.1	Cathepsin B	1075.8	37470.1	9	26	37.17	212.154
IPI:IPI00562653.2	cathepsin B preproprotein	1075.8	37544.3	9	26	37.17	0
IPI:IPI00951030.1	Uncharacterized protein Fragment	1018.71	99810.3	17	74	21.11	121.949
IPI:IPI00949794.1	Actn1 protein	1018.71	102612	17	76	20.63	0
IPI:IPI00209082.1	Alpha actinin 1	1018.71	102961	17	76	20.52	0
IPI:IPI00454431.1	Brain specific alpha actinin 1 isoform	1018.71	105472	17	79	20.02	0
IPI:IPI00464815.11	Alpha enolase	928.451	47128	5	31	26.04	0
IPI:IPI00767147.1	enolase 3	928.451	53923.8	6	37	28.69	35.3214
IPI:IPI00951317.1	Enolase	920.126	23921.6	3	15	29.41	0
IPI:IPI00557049.1	Uncharacterized protein Fragment	906.225	38505.2	4	23	25.85	0
IPI:IPI00203773.3	Uncharacterized protein	884.49	29441.5	4	18	22.1	69.9419
IPI:IPI00213015.1	Dynactin subunit 2	861.015	44148	14	28	34.08	136.98
IPI:IPI00561103.3	Uncharacterized protein	858.872	44852.4	11	33	25.37	0
IPI:IPI00211936.2	Alpha internexin	854.827	56257.6	19	52	29.25	69.8758
IPI:IPI00390302.3	Uncharacterized protein	841.454	57322.9	16	52	27.82	10.7012
IPI:IPI00957766.1	heat shock protein 1 alpha like	811.933	29664	4	19	10.42	0
IPI:IPI00958118.1	Cytochrome c oxidase subunit 5A mitochondrial like	809.027	16158.5	6	13	17.12	0
IPI:IPI00211216.4	Eukaryotic translation initiation factor 5A 1	791.299	16832.3	9	14	29.87	0
IPI:IPI00360971.1	eukaryotic translation initiation factor 5A2	791.299	16793.3	9	14	30.07	113.454
IPI:IPI00393504.3	Uncharacterized protein Fragment	775.076	41143.2	6	25	7.1	714.685
IPI:IPI00780927.2	splicing factor arginine serine rich 1B	735.329	27744.6	6	29	21.37	96.5589
IPI:IPI00362341.2	RAN binding protein 1 like	717.41	23736.6	5	14	20.2	26.8439
IPI:IPI00230830.5	Eukaryotic translation initiation factor 2 subunit 1	627.913	36108.2	5	31	20.32	54.8494
IPI:IPI00421791.1	Keratin type I cytoskeletal 42	622.408	50213.3	13	43	26.33	26.4012
IPI:IPI00191592.4	Uncharacterized protein	619.432	68354.3	7	46	9.29	20.765
IPI:IPI00464512.1	Heterogeneous nuclear ribonucleoprotein H2	577.022	49293.8	7	27	15.14	28.5885
IPI:IPI00421795.1	Keratin type I cytoskeletal 13	524.376	47729.2	12	37	24.89	56.0296
IPI:IPI00231770.5	cAMP dependent protein kinase type I alpha regulatory subunit	507.865	43095.1	8	32	17.06	60.7482
IPI:IPI00213299.5	Microtubule associated protein RP EB family member 1	488.235	30004.3	8	25	29.1	55.0377
IPI:IPI00948331.1	Uncharacterized protein	485.071	82756.5	18	61	26.68	76.1541
IPI:IPI00777695.2	Uncharacterized protein	485.071	87200.8	18	63	25.29	0
IPI:IPI00950740.1	Uncharacterized protein	446.546	52342.5	13	41	20.83	50.4521
IPI:IPI00421855.2	Keratin type I cytoskeletal 14	446.546	52683.9	13	41	20.62	0
IPI:IPI00949678.1	Uncharacterized protein Fragment	403.783	74098.4	18	55	25.66	43.1583
IPI:IPI00951939.1	Uncharacterized protein	394.164	28869.3	3	21	13.1	89.6615
IPI:IPI00389420.7	Serine arginine rich splicing factor 2	390.794	25476.4	2	18	14.93	0
IPI:IPI00370073.1	Keratin type I cytoskeletal 17	382.644	48122.9	14	41	9.7	0
IPI:IPI00370090.1	Keratin type I cytoskeletal 15	377.161	48870.5	10	42	15.44	25.0059
IPI:IPI00567748.4	Uncharacterized protein	367.376	44216.2	6	32	19.05	46.9212
IPI:IPI00211133.4	Hsp90 co chaperone Cdc37	367.376	44510.5	5	32	18.47	0
IPI:IPI00373045.1	Eukaryotic translation initiation factor 4B	358.378	69064.2	8	57	8.02	44.2601
IPI:IPI00421798.3	Uncharacterized protein	357.337	51183.2	7	38	7.95	0.7797
IPI:IPI00557020.1	Uncharacterized protein	357.337	51668.5	7	37	7.89	0
IPI:IPI00559027.1	Uncharacterized protein	346.531	49498.7	6	34	5.91	4.7676
IPI:IPI00421802.3	Keratin type I cytoskeletal 40	346.531	48296.2	5	33	3.25	0
IPI:IPI00421797.1	Type I hair keratin KA30	346.129	50675.3	7	40	7.25	0
IPI:IPI00421806.1	Keratin type I cytoskeletal 10	344.198	56505.2	6	39	4.94	0
IPI:IPI00421807.1	Type I keratin KA41	340.451	41325.1	6	27	4.96	0
IPI:IPI00559981.1	Uncharacterized protein	340.451	50223	6	34	4.11	0
IPI:IPI00475960.1	Type I hair keratin KA28	335.495	45835.8	4	34	1.73	0
IPI:IPI00193750.2	Uncharacterized protein	335.495	46811	4	35	1.69	0
IPI:IPI00324741.3	Protein disulfide isomerase A3	332.251	56623.5	10	53	13.47	74.2037
IPI:IPI00358905.4	Uncharacterized protein	325.029	57016	8	46	13.8	0
IPI:IPI00392830.3	Uncharacterized protein Fragment	299.246	76944.8	11	71	10.04	0
IPI:IPI00387868.2	Heat shock 70 kDa protein 4	291.161	94056.8	14	74	19.64	35.2678
IPI:IPI00365985.5	Isoform 1 of Endoplasmin	283.558	92771.1	23	79	23.01	70.5498
IPI:IPI00561262.3	Uncharacterized protein	278.556	68857.3	12	50	6.9	0
IPI:IPI00231418.5	Lamin B1	264.492	66606.6	12	68	12.95	92.6012
IPI:IPI00566985.2	Uncharacterized protein	251.161	78615.1	14	59	19.61	0
IPI:IPI00364895.4	Uncharacterized protein	251.161	82249	15	61	21.05	0
IPI:IPI00339148.2	60 kDa heat shock protein mitochondrial	248.602	60955.6	7	53	14.83	0
IPI:IPI00567316.1	Uncharacterized protein	248.602	60128.7	6	53	15.04	23.1022
IPI:IPI00370456.1	26S proteasome non ATPase regulatory subunit 2	242.85	100188	11	83	15.42	41.917
IPI:IPI00363473.1	Ubiquitin carboxyl terminal hydrolase	242.585	55977.1	11	40	15.01	37.4047
IPI:IPI00777934.1	Uncharacterized protein Fragment	242.154	63750.1	24	44	16.58	0
IPI:IPI00368869.3	Uncharacterized protein	240.19	31124.5	10	54	29.78	0
IPI:IPI00951930.1	Uncharacterized protein	236.558	27015.2	4	24	19.38	0
IPI:IPI00000000.0	PYGM RABIT P00489 Glycogen phosphorylase muscle Oryctolagus cuniculus	234.908	97289.6	11	76	9.37	50
IPI:IPI00734561.1	Isoform 2 of Endoplasmin	234.715	74207.9	21	66	21.15	0
IPI:IPI00204532.3	Ubiquitin carboxyl terminal hydrolase	229.255	52293.9	9	39	11.14	0
IPI:IPI00561107.1	Serine threonine protein phosphatase	224.456	32244.5	5	23	18.35	0
IPI:IPI00190462.1	Serine threonine protein phosphatase 2A catalytic subunit beta isoform	224.456	35575.2	7	24	25.89	52.8733
IPI:IPI00200391.1	Serine threonine protein phosphatase 2A catalytic subunit alpha isoform	224.456	35608.3	7	24	25.89	0
IPI:IPI00958566.1	serine threonine protein phosphatase 2A catalytic subunit alpha like	224.456	35523.2	7	24	25.89	0
IPI:IPI00361820.2	Ubiquitin carrier protein	218.19	22406.7	6	17	14.5	0
IPI:IPI00947757.1	Uncharacterized protein Fragment	218.19	20720.6	6	13	15.59	37.331
IPI:IPI00779457.1	Uncharacterized protein	207.416	70651	13	58	21.44	0
IPI:IPI00364866.1	RCG60340	200.962	46878.2	8	32	16.26	27.0096
IPI:IPI00949066.1	Uncharacterized protein Fragment	200.962	46754.9	8	31	16.26	0
IPI:IPI00207115.3	Ubiquitin activating enzyme E1	180.754	117868	12	56	8.61	0
IPI:IPI00365769.5	ras GTPase activating like protein IQGAP1	175.289	188833	19	117	9.41	34.9344
IPI:IPI00958502.1	a disintegrin and metalloprotease domain ADAM 22	172.897	95136.4	5	66	4.07	40.5953
IPI:IPI00895591.1	glycogen phosphorylase muscle form	169.4	97288.6	9	76	7.13	0
IPI:IPI00357945.2	Phosphorylase	164.942	96775.2	13	74	4.26	0
IPI:IPI00781330.1	Uncharacterized protein	159.031	29062.8	3	22	22.39	15.2489
IPI:IPI00960129.1	a disintegrin and metalloprotease domain 22	158.852	55763.8	1	37	2.2	0
IPI:IPI00951128.1	Uncharacterized protein Fragment	156.602	143240	19	180	10.5	42.8304
IPI:IPI00188079.6	Uncharacterized protein Fragment	156.602	143414	19	180	10.49	0
IPI:IPI00769110.2	ribosome binding protein 1 isoform 3	156.602	157504	19	191	9.57	0
IPI:IPI00209113.3	Myosin 9	98.65	226339	29	165	7.85	42.7656
IPI:IPI00230941.5	Vimentin	145.956	53732.8	13	47	19.53	33.671
IPI:IPI00475862.4	Uncharacterized protein	141.487	100782	14	63	8.68	110.497
IPI:IPI00365982.2	Uncharacterized protein	134.488	63547.2	5	59	13.91	30.1407
IPI:IPI00204884.5	Uncharacterized protein	125.63	28853.8	4	21	11.46	0
IPI:IPI00656396.1	Nudcd3 protein	115.329	33150.7	3	30	5.69	55.2567
IPI:IPI00358033.1	NADH ubiquinone oxidoreductase 75 kDa subunit mitochondrial	113.36	79412.6	11	52	6.88	16.5055
IPI:IPI00564010.1	Uncharacterized protein	111.42	23959	5	19	10	0
IPI:IPI00189989.1	Sepiapterin reductase	107.971	28128.4	2	20	14.89	10.7441
IPI:IPI00205519.5	UDP glucose glycoprotein glucosyltransferase 1	104.608	176431	17	117	8.64	26.7048
IPI:IPI00328017.5	Uncharacterized protein	104.118	198604	21	173	6.84	22.4989
IPI:IPI01016273.1	Uncharacterized protein	104.118	202291	21	178	6.72	0
IPI:IPI00958627.1	Eno1 protein like	105.022	53907.9	4	37	7.07	0
IPI:IPI00568511.3	dual specificity phosphatase 3	101.238	23115.4	3	15	8.06	12.7272
IPI:IPI00231051.1	Isoform MAP2b of Microtubule associated protein 2	100.515	199053	20	178	6.83	0
IPI:IPI00206171.1	Isoform MAP2x of Microtubule associated protein 2	100.515	202411	20	179	6.72	0
IPI:IPI00766825.1	nuclear mitotic apparatus protein 1 isoform 2	77.4751	236745	34	203	9.64	30.5855
IPI:IPI00368473.3	nuclear mitotic apparatus protein 1	77.4751	238615	34	205	9.56	0
IPI:IPI00324451.4	DNA damage binding protein 1	66.9434	126862	10	84	10.26	42.7932
IPI:IPI00366795.2	SUMO activating enzyme subunit 1	95.5689	38513	8	33	12.89	19.2392
IPI:IPI00208170.1	hypothetical protein LOC293700	92.4729	14127.2	3	9	18.4	8.3733
IPI:IPI00958138.1	keratin 8 like	86.8542	53733.5	6	39	5.79	0
IPI:IPI00764787.3	Uncharacterized protein	86.4544	47737.8	4	37	3.25	244.491
IPI:IPI00231052.1	Isoform MAP2c of Microtubule associated protein 2	84.4424	49299.9	5	40	9.42	0
IPI:IPI00565211.1	Microtubule associated protein	84.4424	52639.8	5	41	8.84	0
IPI:IPI00231053.1	Isoform MAP2d of Microtubule associated protein 2	84.4424	52657.8	5	41	8.84	0
IPI:IPI00781313.1	Uncharacterized protein Fragment	81.3295	29597	3	18	4.17	0
IPI:IPI00950128.1	Uncharacterized protein	80.6503	132824	10	77	2.59	0
IPI:IPI00372320.2	Uncharacterized protein C16orf71 homolog	77.6095	52997.9	5	34	11.23	29.6223

## Sheet: Fraction 5
Injection 1
protein.Accession	protein.Description	protein.score	protein.avgMass	protein.matchedPeptides	protein.digestPeps	protein.seqCover(%)	protein.fmolOnColumn
IPI:IPI00208205.1	Heat shock cognate 71 kDa protein	60761.8	70871.2	88	50	62.54	774.495
IPI:IPI00960098.1	heat shock cognate 71 kDa protein like	60464.3	70818.2	86	49	60.84	0
IPI:IPI00764197.1	heat shock cognate 71 kDa protein like isoform 1	57590.4	70860.2	84	49	58.2	0
IPI:IPI00959289.1	heat shock cognate 71 kDa protein like	57462	72681.2	85	50	58.4	0
IPI:IPI00959589.1	heat shock cognate 71 kDa protein like isoform 2	56245.4	69643.9	83	49	53.81	0
IPI:IPI00968513.1	heat shock cognate 71 kDa protein like	41830.4	68827	81	48	60.67	0
IPI:IPI00950379.1	Uncharacterized protein	37636	67148	86	50	65.57	672.985
IPI:IPI00949898.1	Uncharacterized protein	37599.6	71130.6	79	49	55.78	97.7904
IPI:IPI00207355.4	Heat shock related 70 kDa protein 2	31404.4	69641.8	34	50	26.22	154.352
IPI:IPI00339148.2	60 kDa heat shock protein mitochondrial	29472.1	60955.6	77	53	64.92	589.281
IPI:IPI00778110.1	Uncharacterized protein Fragment	26335.6	5301.69	10	4	100	74.0688
IPI:IPI00778786.1	Uncharacterized protein Fragment	26014.8	62259.7	42	42	32.39	0
IPI:IPI00650082.1	DnaK type molecular chaperone P72 Fragment	23125.8	4489.8	3	2	37.21	0
IPI:IPI00567316.1	Uncharacterized protein	17663.1	60128.7	65	53	59.29	4.9053
IPI:IPI00951930.1	Uncharacterized protein	17142.7	27015.2	39	24	63.95	0
IPI:IPI00189819.1	Actin cytoplasmic 1	15537.6	41736.9	20	34	53.33	298.712
IPI:IPI00958161.1	actin gamma 1 propeptide like	15535.9	41793.9	19	34	48.53	0
IPI:IPI00896224.1	Actin cytoplasmic 2	15535.9	41793	19	34	48.53	0.6705
IPI:IPI00363265.3	Stress 70 protein mitochondrial	13122.8	73857.9	56	69	48.75	376.279
IPI:IPI00948496.1	33 kDa protein	12683	32620.5	12	27	42.37	0
IPI:IPI00339167.5	Uncharacterized protein	10957	50279.9	36	34	50.77	303.233
IPI:IPI00326582.3	peripherin	10104.7	53982.3	89	57	67.02	579.932
IPI:IPI00960010.1	Beta actin FE 3 Fragment	10021.4	14983.3	8	11	46.27	0
IPI:IPI00194087.3	Actin alpha cardiac muscle 1	9763.34	42019.1	15	34	29.44	69.0135
IPI:IPI00189813.1	Actin alpha skeletal muscle	9758.46	42051.2	14	34	23.87	0
IPI:IPI00364046.2	Tubulin alpha 1C chain	8084.08	49937.5	35	34	44.32	245.204
IPI:IPI00211756.1	Prohibitin	8011.08	29820.1	19	21	58.09	126.923
IPI:IPI00189795.1	Tubulin alpha 1A chain	7697.93	50135.8	32	34	48.12	6.8344
IPI:IPI00470288.4	Creatine kinase B type	7530.26	42725.4	24	23	61.94	173.038
IPI:IPI00200455.1	Actin gamma enteric smooth muscle	7347.58	41877	12	33	26.6	0
IPI:IPI00197129.1	Actin aortic smooth muscle	7347.58	42009.1	12	34	26.53	0
IPI:IPI00560160.2	Uncharacterized protein	7347.58	43005.2	13	35	30.28	69.7871
IPI:IPI00362927.1	Tubulin alpha 4A chain	7031.5	49924.6	28	34	39.29	0
IPI:IPI00212014.3	Transitional endoplasmic reticulum ATPase	6719.28	89349.1	58	69	50.25	153.685
IPI:IPI00949883.1	Uncharacterized protein	6137.35	59063.6	36	55	24.28	3.0959
IPI:IPI00206222.3	Uncharacterized protein	5388.9	29239.4	13	21	39.55	12.5793
IPI:IPI00231968.4	Annexin A4 isoform CRA a	5330.42	35893.9	18	30	45.14	125.687
IPI:IPI00777934.1	Uncharacterized protein Fragment	5056.33	63750.1	49	44	30.74	7.988
IPI:IPI00471523.1	Tubulin alpha 3 chain	4982.35	49959.7	25	34	42.44	50.3681
IPI:IPI00360356.1	Uncharacterized protein	4519.99	41963.2	7	35	10.11	0
IPI:IPI00561918.2	Uncharacterized protein Fragment	4472.95	34432.5	9	21	25.65	31.1975
IPI:IPI00369618.1	Eukaryotic translation initiation factor 4A1 isoform CRA c	4400.79	46154.1	29	46	56.65	179.184
IPI:IPI00555229.2	Annexin A4	4370.49	35848.8	15	31	38.56	0
IPI:IPI00215291.3	Spliceosome RNA helicase Ddx39b	4227.77	49035.5	20	37	41.59	72.2193
IPI:IPI00201932.2	Uncharacterized protein	4183.85	19106.8	6	9	36.21	0
IPI:IPI00949999.1	Translocon associated protein subunit delta	4183.85	18979.6	6	9	36.42	96.0888
IPI:IPI00362469.2	6 phosphogluconolactonase	4022.9	30821.6	15	20	50.17	95.8826
IPI:IPI00231697.5	Stathmin	4022.19	17288.5	14	24	50.34	95.0739
IPI:IPI00197579.2	Isoform 1 of Tubulin beta 5 chain	3977.91	49671	19	30	59.91	15.4278
IPI:IPI00193595.3	Eukaryotic initiation factor 4A II	3922.25	46489.5	18	50	32.84	56.1329
IPI:IPI00400573.1	Tubulin beta 2C chain	3752.8	49801.2	16	30	37.53	46.9384
IPI:IPI00767147.1	enolase 3	3746.77	53923.8	10	37	27.88	61.6885
IPI:IPI00464815.11	Alpha enolase	3729.57	47128	9	31	27.65	0
IPI:IPI00655259.1	Tubulin beta 2B chain	3710.4	49953.2	14	30	34.83	0
IPI:IPI00475639.4	Tubulin beta 2A chain	3710.4	49907.2	14	30	34.83	0
IPI:IPI00765366.1	tubulin beta 4	3679.12	49585.9	16	30	44.14	16.3711
IPI:IPI00914741.1	Thioredoxin domain containing protein 12	3669.06	19018.6	9	15	27.06	77.7299
IPI:IPI00780608.2	Heterogeneous nuclear ribonucleoprotein K	3665.61	50976.4	15	38	40.6	148.68
IPI:IPI00194974.2	Hnrpk protein	3665.61	51028.4	15	39	40.52	0
IPI:IPI00951317.1	Enolase	3641.3	23921.6	4	15	35.75	0
IPI:IPI00196751.2	Heat shock 70 kDa protein 1A 1B	3481.28	70185.4	16	48	23.71	10.0994
IPI:IPI00212658.4	Guanine nucleotide binding protein G I G S G T subunit beta 2	3475.07	37331.2	16	21	38.53	103.493
IPI:IPI00557049.1	Uncharacterized protein Fragment	3466.8	38505.2	2	23	13.35	0
IPI:IPI00213546.2	Heat shock 70 kDa protein 1 like	3457.06	70549.3	18	51	31.05	103.667
IPI:IPI00373076.1	V type proton ATPase catalytic subunit A	3440.97	68265.2	30	53	43.76	134.157
IPI:IPI00559336.3	Uncharacterized protein	3440.85	23536.2	5	18	19.81	0
IPI:IPI00189989.1	Sepiapterin reductase	3437.61	28128.4	9	20	38.93	41.0552
IPI:IPI00829443.1	Isoform 2 of Tubulin beta 5 chain	3428.17	24271.6	10	18	39.15	0
IPI:IPI00204316.1	ATP synthase coupling factor 6 mitochondrial	3293.63	12494.5	10	9	56.48	127.433
IPI:IPI00464587.1	Tubulin alpha 8 chain	3260.18	50037.6	17	34	28.06	115.243
IPI:IPI00361239.4	Uncharacterized protein	3160.13	49299.5	9	32	14.83	48.3138
IPI:IPI00561262.3	Uncharacterized protein	3148.22	68857.3	24	50	18.62	127.361
IPI:IPI00968466.1	heterogeneous nuclear ribonucleoprotein K	3130.3	50988.4	13	37	30.45	0
IPI:IPI00777931.1	Uncharacterized protein Fragment	3050.76	28754.8	8	22	31.3	3.9423
IPI:IPI00960003.1	actin gamma 1 propeptide like	2852.8	18356.2	7	13	34.34	0
IPI:IPI00960053.1	Beta actin Fragment	2832.87	11013.6	4	5	29.9	0
IPI:IPI00949972.1	Uncharacterized protein	2550.26	36303.3	16	38	33.33	0
IPI:IPI00471584.7	Heat shock protein HSP 90 beta	2523.47	83281.4	23	67	24.45	119.096
IPI:IPI00421723.1	Tubulin specific chaperone A	2434.4	12743.8	8	13	41.67	92.4983
IPI:IPI00324741.3	Protein disulfide isomerase A3	2430.99	56623.5	23	53	36.24	58.7068
IPI:IPI00470301.1	T complex protein 1 subunit epsilon	2424.59	59537	29	51	43.99	140.001
IPI:IPI00949879.1	Uncharacterized protein	2415.76	39076.9	3	33	3.14	0
IPI:IPI00950342.1	Uncharacterized protein	2415.76	39210.2	3	34	3.14	0
IPI:IPI00553899.1	Isoform 1 of Glutaredoxin 3	2310.69	37849.6	16	27	37.39	79.7889
IPI:IPI00958627.1	Eno1 protein like	2285.14	53907.9	10	37	26.46	32.5973
IPI:IPI00782132.1	Uncharacterized protein	2236.16	35794.6	11	33	31.68	2.5588
IPI:IPI00564357.2	Uncharacterized protein	2209.91	36700.1	3	21	7.9	0.7335
IPI:IPI00207335.1	Platelet activating factor acetylhydrolase IB subunit beta	2040.35	25581.4	6	17	12.23	74.6988
IPI:IPI00325144.4	ATP dependent RNA helicase DDX39A	1989.54	49109.7	11	37	18.03	5.1622
IPI:IPI00212655.4	Guanine nucleotide binding protein G I G S G T subunit beta 1	1978.97	37377.1	14	21	32.35	34.0952
IPI:IPI00362160.1	Tubulin beta 3 chain	1961.72	50418.8	10	30	25.33	1.0186
IPI:IPI00195673.1	Tubulin beta 6	1948.95	50059.5	10	31	22.37	11.6025
IPI:IPI00210566.3	Heat shock protein HSP 90 alpha	1976.53	84815.1	21	91	32.2	110.146
IPI:IPI00206624.1	78 kDa glucose regulated protein	1886.04	72347.1	14	52	27.68	113.429
IPI:IPI00191737.6	Serum albumin	1876.79	68731.1	9	50	14.14	183.853
IPI:IPI00370387.3	hypothetical protein LOC287559	1847.71	30491.9	5	20	25.62	4.1622
IPI:IPI00557754.2	Uncharacterized protein Fragment	1839.39	19384.9	11	15	46.89	6.8445
IPI:IPI00194324.2	Pyruvate dehydrogenase E1 component subunit beta mitochondrial	1837.19	38982.3	16	30	37.33	65.4259
IPI:IPI00201494.2	Erlin 2	1796.3	37710.5	11	29	38.94	57.5725
IPI:IPI00561103.3	Uncharacterized protein	1704.25	44852.4	9	33	23.66	108.876
IPI:IPI00389830.1	Uncharacterized protein	1696.4	48002.7	17	28	30.16	0
IPI:IPI00212731.1	Cathepsin D	1696.4	44680.8	17	27	32.68	110.163
IPI:IPI00421525.1	Cathepsin D isoform CRA c	1696.4	44622.8	17	26	32.68	0
IPI:IPI00197952.1	Spermidine synthase	1590.62	33997.1	18	32	36.75	100.184
IPI:IPI00326888.4	Secretogranin 1	1546.86	77535.6	13	72	18.67	107.642
IPI:IPI00959016.1	guanine nucleotide binding protein beta 2 subunit like	1532.99	31500.7	7	17	23.53	0
IPI:IPI00365283.1	F actin capping protein subunit beta	1524.03	30628.8	11	27	29.78	82.3628
IPI:IPI00766018.1	Eukaryotic translation initiation factor 3 subunit I	1508.64	36460.9	15	29	45.85	62.5832
IPI:IPI00400579.1	Lysosomal alpha glucosidase	1450.79	106207	14	58	21.72	72.5246
IPI:IPI00191444.4	Uncharacterized protein	1397.21	31345.6	9	28	26.35	0
IPI:IPI00768167.1	beta tubulin 1 class VI like	1378.28	50416.3	7	32	13.5	1.1062
IPI:IPI00231381.8	Major vault protein	1341.93	95798.4	22	65	37.05	54.3371
IPI:IPI00422067.3	Guanine nucleotide binding protein subunit beta 4	1284.8	37363.2	9	22	16.76	1.1956
IPI:IPI00568876.1	Uncharacterized protein	1114.65	27227.2	4	19	4.37	0
IPI:IPI00199305.1	V type proton ATPase subunit B brain isoform	1077.92	56551	22	41	56.95	93.4972
IPI:IPI00471757.1	Alpha N acetylgalactosaminidase	1042.04	46871.3	3	32	9.64	46.3633
IPI:IPI00948998.1	Uncharacterized protein	1042.04	46944.4	3	32	9.64	0
IPI:IPI00193918.1	Cytochrome c oxidase subunit 5B mitochondrial	1013.19	13915	7	11	44.96	56.8492
IPI:IPI00364294.2	Uncharacterized protein	1005.93	27191.3	5	21	25.2	0
IPI:IPI00370815.4	Uncharacterized protein	1001.07	59588.7	30	51	31.75	89.7124
IPI:IPI00568427.2	Stathmin	983.199	17217.2	9	21	31.33	16.489
IPI:IPI00565051.3	Uncharacterized protein Fragment	958.008	44623.6	10	36	30.92	7.8065
IPI:IPI00948587.1	Uncharacterized protein Fragment	946.511	27018	4	20	13.49	0
IPI:IPI00870141.1	tubulin alpha chain like 3	927.636	42833	5	31	11.78	12.0939
IPI:IPI00779050.1	Uncharacterized protein	921.866	23652.3	4	17	18.52	12.2367
IPI:IPI00204315.5	Isoform 2 of Poly U binding splicing factor PUF60	918.744	58545.1	6	31	17.73	17.8468
IPI:IPI00421899.1	Cytosolic non specific dipeptidase	861.78	52693.3	9	38	29.26	37.0685
IPI:IPI00421610.3	Isoamyl acetate hydrolyzing esterase 1 homolog	854.354	28004.3	7	22	23.69	43.0947
IPI:IPI00555171.3	Transgelin 2	849.408	22393.5	9	22	41.21	37.4022
IPI:IPI00204225.1	Isoform 2 of Glutaredoxin 3	822.31	31361.1	8	22	24.01	0
IPI:IPI00231927.11	ADP ATP translocase 1	784.428	32989.5	10	30	27.85	44.0335
IPI:IPI00951899.1	Uncharacterized protein	752.211	80701.6	9	66	14.59	5.3295
IPI:IPI00869675.2	F actin capping protein subunit alpha 1	737.917	32909.8	14	21	57.69	116.17
IPI:IPI00914262.2	Uncharacterized protein	729.831	19400.9	3	18	34.29	16.6233
IPI:IPI00364474.1	Uncharacterized protein	729.534	21927.3	5	15	23.23	21.3663
IPI:IPI00558685.2	Uncharacterized protein	724.742	23957.3	7	17	32.43	0
IPI:IPI00958862.1	Uncharacterized protein	722.782	47075.3	7	26	18.41	42.3323
IPI:IPI00363110.4	prohibitin like	717.828	32793.4	5	25	12.2	0
IPI:IPI00203088.4	Uncharacterized protein	722.782	51218.9	7	28	16.74	0
IPI:IPI00968449.1	M2 pyruvate kinase like isoform 2	657.701	52946.4	13	40	38.81	0
IPI:IPI00957976.1	M2 pyruvate kinase like isoform 2	657.701	52898.3	13	40	38.81	42.9008
IPI:IPI00948028.1	M2 pyruvate kinase like isoform 1	657.701	57778.9	13	44	35.59	0
IPI:IPI00231929.7	Isoform M1 of Pyruvate kinase isozymes M1 M2	657.701	57818	12	44	31.26	0
IPI:IPI00339197.4	Isoform M2 of Pyruvate kinase isozymes M1 M2	657.701	57781	13	44	35.59	0
IPI:IPI00561880.2	M2 pyruvate kinase like isoform 1	657.701	57730.9	13	44	35.59	0
IPI:IPI00365929.1	protein disulfide isomerase A6	634.512	48760.3	10	34	23.6	55.559
IPI:IPI00948378.1	Uncharacterized protein	632.878	33197.3	13	20	55.36	0
IPI:IPI00364340.2	RuvB like 2	612.039	51146.7	11	43	22.03	27.0264
IPI:IPI00370791.1	stathmin like	596.347	17388.6	7	26	21.19	0
IPI:IPI00957766.1	heat shock protein 1 alpha like	596.19	29664	8	19	41.31	0
IPI:IPI00210357.1	Heterogeneous nuclear ribonucleoprotein F	596.03	45730	4	26	7.71	0
IPI:IPI00368347.2	Ubiquitin like modifier activating enzyme 1	588.432	117788	22	67	29.21	94.7233
IPI:IPI00949678.1	Uncharacterized protein Fragment	606.097	74098.4	16	55	17.26	0
IPI:IPI00679218.1	Uncharacterized protein	581.744	58843.9	9	33	14.37	34.3252
IPI:IPI00454375.2	Uncharacterized protein	565.701	53106.6	12	40	35.17	0
IPI:IPI00373045.1	Eukaryotic translation initiation factor 4B	553.157	69064.2	9	57	11.95	26.8514
IPI:IPI00764193.1	M2 pyruvate kinase like	547.722	57877.2	11	44	34.4	42.9008
IPI:IPI00230941.5	Vimentin	543.165	53732.8	10	47	9.44	0
IPI:IPI00363182.2	ADP ATP translocase 2 like	539.917	33176.7	7	31	24.75	0
IPI:IPI00776957.2	Uncharacterized protein	539.564	31721.8	9	31	29.62	35.5829
IPI:IPI00782078.1	Uncharacterized protein	535.917	64784.1	12	100	26.76	50.1029
IPI:IPI00949463.1	Uncharacterized protein	527.68	79045.5	9	47	12.43	0
IPI:IPI00389350.2	Uncharacterized protein	528.27	90572.7	10	55	10.79	48.5319
IPI:IPI00201333.5	Uncharacterized protein	527.68	106904	18	68	11.65	49.5169
IPI:IPI00565507.2	Uncharacterized protein	523.118	32233.5	7	29	22.34	0
IPI:IPI00200466.3	ADP ATP translocase 2	523.118	32901.3	8	31	29.53	0
IPI:IPI00193547.2	Uncharacterized protein	513.556	14204	3	14	29.6	11.5221
IPI:IPI00949517.1	Actin related protein 3	513.239	47357.3	7	39	26.32	0
IPI:IPI00363828.4	Uncharacterized protein	513.239	47194.3	7	41	26.38	31.7233
IPI:IPI00779326.2	Uncharacterized protein Fragment	505.099	70986	13	49	27.59	0
IPI:IPI00471835.1	Heat shock protein 105 kDa	509.984	96418.8	15	70	21.68	39.0204
IPI:IPI00734686.2	Cytochrome c oxidase subunit 2	495.686	25928.4	1	11	4.41	0
IPI:IPI00209908.1	Cytochrome c oxidase subunit 2	495.686	25942.4	1	11	4.41	54.6778
IPI:IPI00947764.1	Uncharacterized protein	452.89	41830.3	4	18	6.61	0
IPI:IPI00363194.3	Protein PRRC1	450.93	46294.6	4	18	16.48	14.6959
IPI:IPI00363925.2	Uap1l1 protein	437.906	56435.9	8	40	10.85	21.7769
IPI:IPI00764841.3	Uncharacterized protein	436.741	34809.5	7	32	20.25	5.5682
IPI:IPI00957427.1	solute carrier family 25 mitochondrial carrier adenine nucleotide translocator member 31 like	436.741	35323.2	7	32	19.82	0
IPI:IPI00390302.3	Uncharacterized protein	432.993	57322.9	8	52	13.1	0
IPI:IPI00370681.1	F actin capping protein subunit alpha 2	420	32967.1	10	22	33.22	95.2775
IPI:IPI00471774.3	Uncharacterized protein	402.431	63109.6	10	43	16.55	16.9796
IPI:IPI00212767.1	Anionic trypsin 1	399.182	25959.6	1	7	8.13	166.726
IPI:IPI00562540.1	Uncharacterized protein Fragment	387.409	32544.1	5	25	16.84	12.0817
IPI:IPI00231609.5	Uncharacterized protein	380.798	33545.7	5	28	13.42	0
IPI:IPI00390343.6	60S ribosomal protein L6	380.798	33561.7	5	28	13.42	0
IPI:IPI00372829.4	eukaryotic translation initiation factor 3 subunit M	383.259	42517.1	9	29	23.53	39.4155
IPI:IPI00193584.7	Aminopeptidase B	357.564	72620.1	11	45	19.54	206.817
IPI:IPI00392830.3	Uncharacterized protein Fragment	376.559	76944.8	5	71	6.75	0
IPI:IPI00464512.1	Heterogeneous nuclear ribonucleoprotein H2	346.59	49293.8	6	27	11.8	0
IPI:IPI00776830.1	Uncharacterized protein Fragment	343.792	46915.7	10	37	11.11	10.0974
IPI:IPI00557186.1	Uncharacterized protein Fragment	338.369	44191.7	4	30	12.5	0
IPI:IPI00366079.1	Uncharacterized protein	324.529	46353.6	9	32	12.23	10.2768
IPI:IPI00870112.1	Dihydropyrimidinase related protein 2	310.924	62277.7	13	43	31.47	35.8061
IPI:IPI00208495.3	Uncharacterized protein	302.283	32943.8	4	25	7.85	0
IPI:IPI00991156.1	ARP3 actin related protein 3 homolog B like	298.422	48573	4	36	13.98	0
IPI:IPI00358127.4	actin related protein 3B	298.422	47634.9	4	39	14.11	1.2819
IPI:IPI00393168.1	Uncharacterized protein	293.84	68248.1	11	41	20.95	203.258
IPI:IPI00389610.4	Uncharacterized protein Fragment	292.686	41314.3	6	25	7.76	8.929
IPI:IPI00778173.1	Uncharacterized protein	285.533	29524.8	2	19	13.26	38.1174
IPI:IPI00197553.1	Isoform B23 1 of Nucleophosmin	285.533	32560.2	2	22	11.99	0
IPI:IPI00365106.1	Uncharacterized protein	281.792	56850.8	8	39	15.79	0
IPI:IPI00567113.2	Uncharacterized protein	272.195	37940.8	3	31	14.24	0
IPI:IPI00782342.1	Enolase	271.538	44047.4	6	26	25.86	38.3338
IPI:IPI00960144.1	karyopherin importin alpha 2	270.778	39895.3	8	26	17.34	28.6593
IPI:IPI00000000.0	PYGM RABIT P00489 Glycogen phosphorylase muscle Oryctolagus cuniculus	270.242	97289.6	20	76	22.66	50
IPI:IPI00968465.1	karyopherin alpha 2 like	270.778	57851	8	38	12.1	0
IPI:IPI00207940.2	RCG35559 isoform CRA a	270.778	57837	8	38	12.1	0
IPI:IPI00210234.5	Plastin 3	266.079	70680.1	11	55	15.4	17.7495
IPI:IPI00952078.1	Uncharacterized protein	266.079	71753.4	11	56	15.18	0
IPI:IPI00193983.3	Clathrin heavy chain 1	263.205	191599	22	133	13.85	22.046
IPI:IPI00776558.2	Uncharacterized protein	263.205	192022	22	134	13.82	0
IPI:IPI00656385.1	Eukaryotic initiation factor 4A III	261.888	46841.2	4	48	7.06	0
IPI:IPI00914263.1	histone deacetylase 2	251.067	55345.3	3	34	9.02	11.9507
IPI:IPI00202154.1	Inositol 3 phosphate synthase 1	246.722	60883.7	6	38	14	36.9564
IPI:IPI00210009.1	Nuclear migration protein nudC	245.452	38412.2	9	31	6.33	29.1869
IPI:IPI00421601.3	Acid ceramidase	242.069	44443.3	2	32	10.91	26.5212
IPI:IPI00948199.1	Uncharacterized protein	239.72	27879.2	9	18	30.99	30.4962
IPI:IPI00389571.6	Keratin type II cytoskeletal 8	235.36	54018.9	14	42	21.74	32.4125
IPI:IPI00212220.2	Protein disulfide isomerase A4	228.096	72720.4	13	64	18.51	43.8359
IPI:IPI00655289.2	Uncharacterized protein	220.244	111291	18	89	15.62	0
IPI:IPI00372303.3	Ubiquitin carboxyl terminal hydrolase 7	226.533	128432	15	98	10.79	15.1997
IPI:IPI00373181.3	Actin like 6A	222.604	47421.1	8	32	18.18	19.5644
IPI:IPI00387868.2	Heat shock 70 kDa protein 4	221.031	94056.8	9	74	12.86	29.5865
IPI:IPI00210975.1	Hypoxia up regulated protein 1	227.586	111289	18	90	17.12	11.5769
IPI:IPI00958405.1	ribosomal protein S7 like	200.172	23538.6	3	25	5.8	0
IPI:IPI00214582.1	40S ribosomal protein S7	210.464	22126.9	3	21	6.19	8.8739
IPI:IPI00957982.1	keratin associated protein 27 1 like	200.098	21884.4	1	8	10.89	7.9622
IPI:IPI00765365.1	SPFH domain family member 1	189.343	39266.1	7	29	16.67	0
IPI:IPI00204261.2	Importin subunit beta 1	183.173	97184.5	5	62	10.39	10.5041
IPI:IPI00230893.1	Isoform B23 2 of Nucleophosmin	181.353	28385.3	1	20	8.17	0
IPI:IPI00957180.1	Uncharacterized protein	181.353	32787.6	1	21	7.19	0
IPI:IPI00369383.4	nucleophosmin 1 like isoform 1	181.353	33130.9	1	21	7.12	0
IPI:IPI00951875.1	Uncharacterized protein	173.816	137011	12	106	7.59	22.5967
IPI:IPI00196703.2	Dynactin subunit 1	173.816	141944	12	106	7.34	0
IPI:IPI00551802.6	Histone H2B type 1	162.537	13990.2	3	10	20.8	11.8627
IPI:IPI00190348.1	histone H2B	162.537	13890.2	3	11	20.63	0
IPI:IPI00393508.3	Histone H2B	162.537	13922.2	3	11	20.63	0
IPI:IPI00734783.2	histone cluster 1 H2bh	162.537	13906.2	3	11	20.63	0
IPI:IPI00209163.1	Histone H2B	162.537	13963.3	3	11	20.63	0
IPI:IPI00480852.2	Histone H2B	162.537	14654	3	13	19.55	0
IPI:IPI00560461.1	Uncharacterized protein	162.537	14748	3	11	19.4	0
IPI:IPI00560818.1	Histone H2B	162.537	14842.2	3	12	19.4	0
IPI:IPI00780961.2	Histone H2B	162.537	15493.1	3	12	18.84	0
IPI:IPI00766320.2	Histone H2B	162.537	15436.9	3	13	18.84	0
IPI:IPI00855229.1	Isoform 2 of Protein QN1 homolog	160.59	25121.9	9	27	16.67	0
IPI:IPI00957899.1	GF20391 like isoform 2	162.537	21239.7	3	19	13.54	0
IPI:IPI00958096.1	GF20391 like isoform 1	162.537	24574.8	3	22	11.71	0
IPI:IPI00895591.1	glycogen phosphorylase muscle form	154.608	97288.6	17	76	16.86	0
IPI:IPI00388454.4	Histone H2B	153.524	13994.2	2	11	20.63	0
IPI:IPI00556932.2	Histone H2B	153.524	16352.1	2	12	17.69	0
IPI:IPI00764164.1	histone cluster 3 H2bb	153.524	13908.1	2	11	20.63	0
IPI:IPI00368662.5	Uncharacterized protein	153.524	10319	2	7	28.26	0
IPI:IPI00958138.1	keratin 8 like	149.26	53733.5	16	39	13.22	0.4196
IPI:IPI00370496.4	Isoform 1 of Protein QN1 homolog	179.735	161001	19	158	5.84	96.0996
IPI:IPI00763537.1	protein QN1 homolog	179.735	161002	19	153	5.84	0
IPI:IPI00566126.2	Uncharacterized protein Fragment	142.266	51937	9	43	17.36	6.7975
IPI:IPI00190181.4	Glycogen phosphorylase muscle form	139.367	97273.7	17	75	13.9	0
IPI:IPI00421788.1	Keratin type II cytoskeletal 7	129.734	50708.9	11	39	4.16	9.3797
IPI:IPI00958320.1	polypeptide N acetylgalactosaminyltransferase like 2	126.961	70812	4	43	6.51	26.0576
IPI:IPI00358019.6	UDP N acetyl alpha D galactosamine polypeptide N acetylgalactosaminyltransferase like 2 predicted	126.961	76098.2	4	45	6.08	0
IPI:IPI00421517.7	Desmin	124.734	53456.8	10	46	10.45	10.8172
IPI:IPI00949109.1	Uncharacterized protein	122.563	49205	2	32	5.72	0
IPI:IPI00198887.1	Protein disulfide isomerase	122.053	56951.4	4	47	6.68	15.8834
IPI:IPI00230917.7	60S ribosomal protein L18	116.768	21658.6	6	10	14.36	17.6116
IPI:IPI00368869.3	Uncharacterized protein	113.16	31124.5	5	54	8.09	0
IPI:IPI00948869.1	glycogen phosphorylase brain form	109.915	96738.2	15	76	10.44	0
IPI:IPI00357945.2	Phosphorylase	109.915	96775.2	14	74	8.98	0
IPI:IPI00366977.4	Uncharacterized protein	102.555	59686.3	5	34	7.88	22.4788
IPI:IPI00949396.1	Uncharacterized protein	95.1434	30711	2	27	4.43	0
IPI:IPI00207115.3	Ubiquitin activating enzyme E1	93.7027	117868	11	56	5.77	1.0409
IPI:IPI00366314.5	Uncharacterized protein	93.2126	35220.5	7	28	6.01	0
IPI:IPI00949591.1	Doublecortin domain containing protein 2	98.7345	52032.9	9	37	4	4.3827
IPI:IPI00390719.4	Uncharacterized protein	56.0426	150578	12	132	4.25	5.0671
IPI:IPI00230937.5	Phosphatidylethanolamine binding protein 1	87.6164	20801.4	3	13	20.32	13.2434
IPI:IPI00389467.3	Uncharacterized protein Fragment	86.6484	25541.7	5	21	20.17	17.7664
IPI:IPI00471539.4	Suclg2 protein	84.7534	46988.2	5	46	4.38	16.7629
IPI:IPI00952457.1	Uncharacterized protein	83.1548	24649.6	4	15	21.96	0
IPI:IPI00201060.4	Prelamin A C	84.3886	74323.8	11	74	9.77	32.9793
IPI:IPI00197568.2	Rab GDP dissociation inhibitor beta	81.7833	50537.3	2	43	2.47	20.4883
IPI:IPI00948442.1	Uncharacterized protein Fragment	80.7775	30268.5	3	27	6.81	0
IPI:IPI00230844.6	protein hairless	77.3798	130241	7	89	5.47	35.043
IPI:IPI00869812.2	Uncharacterized protein Fragment	76.183	110035	11	80	8.28	0
IPI:IPI00454367.3	Lmna protein	76.5727	50601.4	9	48	12.44	0
IPI:IPI00949395.1	cDNA BC060737	76.8492	109566	11	79	8.32	5.7032
IPI:IPI00192011.1	Uncharacterized protein	58.5713	156087	14	138	4.17	17.0573
IPI:IPI00949815.1	Uncharacterized protein	74.4663	75159.6	9	69	7.5	17.2474
IPI:IPI00831745.1	annexin A6	74.4663	75756.4	9	69	7.43	0
IPI:IPI00421888.3	Annexin A6	74.4663	75754.4	9	69	7.43	0
IPI:IPI00205025.3	ALX homeobox protein 1	73.6986	36904.4	3	25	7.06	8.0006
IPI:IPI00896149.1	Lrch4 protein	73.6292	73938.1	8	48	12.54	25.9298
IPI:IPI00209113.3	Myosin 9	69.2621	226339	24	165	8.98	25.4469
IPI:IPI00360075.2	Leucine rich PPR motif containing protein mitochondrial	71.5632	156653	13	130	3.74	9.5622
IPI:IPI00391856.1	Uncharacterized protein	53.1843	93110.6	11	92	6.9	0
IPI:IPI00205519.5	UDP glucose glycoprotein glucosyltransferase 1	70.2665	176431	13	117	9.41	21.5954
IPI:IPI00207093.1	Isoform 2 of Glutamate NMDA receptor subunit epsilon 4	69.7754	143102	10	81	3.93	81.849
IPI:IPI00231059.1	Isoform 1 of Glutamate NMDA receptor subunit epsilon 4	69.7754	145929	10	82	3.83	0
IPI:IPI00561236.2	serine threonine protein kinase MARK2 like	70.4004	78213.1	13	53	12.9	12.9125
IPI:IPI00364887.1	PX domain containing protein C6orf145 homolog	68.5407	26359.8	3	17	15.15	0
IPI:IPI00780705.1	Uncharacterized protein	68.5407	25604.3	3	19	15.63	34.0942
IPI:IPI00358033.1	NADH ubiquinone oxidoreductase 75 kDa subunit mitochondrial	68.5334	79412.6	14	52	8.8	16.0251
IPI:IPI00201975.2	restin	51.7318	148279	10	123	2.65	0
IPI:IPI00209456.2	Uncharacterized protein	65.9883	107946	5	59	1.99	12.2741
IPI:IPI00768380.3	Uncharacterized protein	62.876	57759.5	5	48	6.5	9.3722
IPI:IPI00765671.3	serine threonine protein kinase MARK2 like	62.4013	66380.4	9	43	11.7	1.8524
IPI:IPI00886470.2	Uncharacterized protein	61.8755	28362	2	20	8.49	5.8958
IPI:IPI00394541.3	Uncharacterized protein Fragment	61.7184	25394.5	3	21	11.21	0
IPI:IPI00188879.2	Lamin C2	60.4202	52635.7	8	53	8.87	0
IPI:IPI00213613.2	Uncharacterized protein	61.4404	72002.9	9	72	6.41	0
IPI:IPI00388226.1	Uncharacterized protein	57.2283	31233.8	2	16	3.99	4.2493
IPI:IPI00562702.1	Uncharacterized protein	55.1341	60769.1	5	37	8.32	3.2796
IPI:IPI00950630.1	Uncharacterized protein	54.8291	70798.8	6	51	1.79	0
IPI:IPI00947711.1	Uncharacterized protein	54.8291	67103.8	6	50	1.88	0
IPI:IPI00388481.1	Isoform 2 of Histone acetyltransferase MYST2	54.8291	66819.4	6	50	1.89	70.1311
IPI:IPI00327388.1	Isoform 1 of Histone acetyltransferase MYST2	54.8291	70514.4	6	51	1.8	0
IPI:IPI00951264.1	Histone acetyltransferase binding to ORC1a	54.8291	70583.5	6	50	1.8	0
Injection 2
protein.Accession	protein.Description	protein.score	protein.avgMass	protein.matchedPeptides	protein.digestPeps	protein.seqCover(%)	protein.fmolOnColumn
IPI:IPI00208205.1	Heat shock cognate 71 kDa protein	58137.5	70871.2	100	50	62.07	796.913
IPI:IPI00960098.1	heat shock cognate 71 kDa protein like	57979.2	70818.2	99	49	60.37	0
IPI:IPI00764197.1	heat shock cognate 71 kDa protein like isoform 1	56051.5	70860.2	97	49	57.74	0
IPI:IPI00959289.1	heat shock cognate 71 kDa protein like	55742.8	72681.2	95	50	57.94	0
IPI:IPI00959589.1	heat shock cognate 71 kDa protein like isoform 2	54945.3	69643.9	96	49	53.33	0
IPI:IPI00968513.1	heat shock cognate 71 kDa protein like	43163.1	68827	93	48	60.83	0
IPI:IPI00949898.1	Uncharacterized protein	40074	71130.6	88	49	44.38	0
IPI:IPI00207355.4	Heat shock related 70 kDa protein 2	33693.3	69641.8	49	50	36.18	365.132
IPI:IPI00339148.2	60 kDa heat shock protein mitochondrial	32462.1	60955.6	76	53	71.73	614.516
IPI:IPI00950379.1	Uncharacterized protein	30529.8	67148	98	50	65.08	676.793
IPI:IPI00778110.1	Uncharacterized protein Fragment	30257.4	5301.69	7	4	68	0
IPI:IPI00650082.1	DnaK type molecular chaperone P72 Fragment	27607.7	4489.8	3	2	37.21	0
IPI:IPI00778786.1	Uncharacterized protein Fragment	22679.8	62259.7	51	42	38.05	22.7849
IPI:IPI00567316.1	Uncharacterized protein	20014.9	60128.7	65	53	67.61	10.7527
IPI:IPI00951930.1	Uncharacterized protein	17596.7	27015.2	39	24	69.77	0
IPI:IPI00896224.1	Actin cytoplasmic 2	17655.9	41793	24	34	57.07	0
IPI:IPI00189819.1	Actin cytoplasmic 1	17655.9	41736.9	24	34	57.07	310.695
IPI:IPI00958161.1	actin gamma 1 propeptide like	17655.9	41793.9	24	34	57.07	0
IPI:IPI00363265.3	Stress 70 protein mitochondrial	15326.5	73857.9	58	69	51.55	412.664
IPI:IPI00948496.1	33 kDa protein	13190.6	32620.5	19	27	58.98	0
IPI:IPI00326582.3	peripherin	11104.8	53982.3	84	57	68.08	627.874
IPI:IPI00339167.5	Uncharacterized protein	10871.6	50279.9	33	34	56.07	55.8601
IPI:IPI00960010.1	Beta actin FE 3 Fragment	10027.8	14983.3	10	11	69.4	0
IPI:IPI00194087.3	Actin alpha cardiac muscle 1	10027.8	42019.1	18	34	34.48	0
IPI:IPI00189813.1	Actin alpha skeletal muscle	10020.7	42051.2	16	34	28.91	0
IPI:IPI00364046.2	Tubulin alpha 1C chain	8761.03	49937.5	31	34	47.22	0
IPI:IPI00189795.1	Tubulin alpha 1A chain	8105.8	50135.8	33	34	56.32	251.795
IPI:IPI00211756.1	Prohibitin	7728.56	29820.1	16	21	52.94	119.641
IPI:IPI00362927.1	Tubulin alpha 4A chain	7339.72	49924.6	25	34	43.3	0
IPI:IPI00949883.1	Uncharacterized protein	7228.08	59063.6	36	55	28.8	7.6085
IPI:IPI00200455.1	Actin gamma enteric smooth muscle	6677.56	41877	19	33	34.57	0
IPI:IPI00197129.1	Actin aortic smooth muscle	6677.56	42009.1	19	34	34.48	0
IPI:IPI00560160.2	Uncharacterized protein	6677.56	43005.2	20	35	41.48	204.754
IPI:IPI00470288.4	Creatine kinase B type	6258.53	42725.4	19	23	46.19	176.734
IPI:IPI00212014.3	Transitional endoplasmic reticulum ATPase	6162.37	89349.1	53	69	50	159.903
IPI:IPI00193595.3	Eukaryotic initiation factor 4A II	5949.27	46489.5	23	50	35.05	81.8231
IPI:IPI00777934.1	Uncharacterized protein Fragment	5797.38	63750.1	55	44	26.6	14.7799
IPI:IPI00369618.1	Eukaryotic translation initiation factor 4A1 isoform CRA c	5692.24	46154.1	28	46	42.36	154.177
IPI:IPI00201932.2	Uncharacterized protein	5231.94	19106.8	7	9	36.21	0
IPI:IPI00949999.1	Translocon associated protein subunit delta	5231.94	18979.6	7	9	36.42	96.9433
IPI:IPI00471523.1	Tubulin alpha 3 chain	4863.71	49959.7	27	34	51.78	217.443
IPI:IPI00960003.1	actin gamma 1 propeptide like	4846.74	18356.2	8	13	30.12	0
IPI:IPI00231697.5	Stathmin	4794.61	17288.5	11	24	42.95	139.929
IPI:IPI00206222.3	Uncharacterized protein	4381.5	29239.4	11	21	27.24	28.0023
IPI:IPI00204316.1	ATP synthase coupling factor 6 mitochondrial	4338.21	12494.5	13	9	50	144.539
IPI:IPI00960053.1	Beta actin Fragment	4324.77	11013.6	3	5	29.9	0
IPI:IPI00559336.3	Uncharacterized protein	4310.37	23536.2	7	18	25.47	0
IPI:IPI00914741.1	Thioredoxin domain containing protein 12	4045.98	19018.6	10	15	30	83.285
IPI:IPI00231968.4	Annexin A4 isoform CRA a	4030.67	35893.9	19	30	45.77	113.293
IPI:IPI00360356.1	Uncharacterized protein	3994.84	41963.2	6	35	15.96	104.539
IPI:IPI00561918.2	Uncharacterized protein Fragment	3991.03	34432.5	3	21	19.48	20.8201
IPI:IPI00189989.1	Sepiapterin reductase	3906.45	28128.4	8	20	45.8	50.4579
IPI:IPI00553899.1	Isoform 1 of Glutaredoxin 3	3765.97	37849.6	17	27	32.34	83.7484
IPI:IPI00362469.2	6 phosphogluconolactonase	3683.59	30821.6	12	20	42.61	120.967
IPI:IPI00215291.3	Spliceosome RNA helicase Ddx39b	3674.22	49035.5	23	37	39.02	80.2607
IPI:IPI00464587.1	Tubulin alpha 8 chain	3603.62	50037.6	16	34	40.98	133.983
IPI:IPI00373076.1	V type proton ATPase catalytic subunit A	3565.8	68265.2	31	53	45.06	137.512
IPI:IPI00780608.2	Heterogeneous nuclear ribonucleoprotein K	3465.8	50976.4	18	38	43.84	148.581
IPI:IPI00194974.2	Hnrpk protein	3465.8	51028.4	18	39	43.75	0
IPI:IPI00950342.1	Uncharacterized protein	3402.78	39210.2	6	34	24.86	58.5125
IPI:IPI00949879.1	Uncharacterized protein	3395.15	39076.9	4	33	16.57	0
IPI:IPI00561262.3	Uncharacterized protein	3350.29	68857.3	33	50	26.32	87.0705
IPI:IPI00555229.2	Annexin A4	3149.4	35848.8	16	31	39.18	0
IPI:IPI00968466.1	heterogeneous nuclear ribonucleoprotein K	3117.49	50988.4	15	37	33.69	0
IPI:IPI00564357.2	Uncharacterized protein	3110.13	36700.1	3	21	10.33	0
IPI:IPI00201494.2	Erlin 2	2998.51	37710.5	17	29	44.54	62.8392
IPI:IPI00949972.1	Uncharacterized protein	2979.91	36303.3	17	38	27.88	0
IPI:IPI00197579.2	Isoform 1 of Tubulin beta 5 chain	2965.77	49671	22	30	45.5	52.5049
IPI:IPI00464815.11	Alpha enolase	2906.48	47128	10	31	34.56	82.1966
IPI:IPI00767147.1	enolase 3	2906.48	53923.8	10	37	30.3	0
IPI:IPI00421723.1	Tubulin specific chaperone A	2811.92	12743.8	7	13	37.96	91.5959
IPI:IPI00212658.4	Guanine nucleotide binding protein G I G S G T subunit beta 2	2765.23	37331.2	21	21	45.88	108.3
IPI:IPI00951317.1	Enolase	2764.03	23921.6	7	15	49.32	0
IPI:IPI00400573.1	Tubulin beta 2C chain	2720.58	49801.2	20	30	42.02	13.6066
IPI:IPI00765366.1	tubulin beta 4	2607.68	49585.9	15	30	30.63	0
IPI:IPI00230937.5	Phosphatidylethanolamine binding protein 1	2586.72	20801.4	2	13	24.6	55.4236
IPI:IPI00655259.1	Tubulin beta 2B chain	2567.41	49953.2	22	30	41.12	0
IPI:IPI00475639.4	Tubulin beta 2A chain	2567.41	49907.2	22	30	41.12	3.0723
IPI:IPI00557049.1	Uncharacterized protein Fragment	2551.49	38505.2	5	23	22.44	51.5825
IPI:IPI00361239.4	Uncharacterized protein	2485.26	49299.5	9	32	12.13	0
IPI:IPI00325144.4	ATP dependent RNA helicase DDX39A	2474.53	49109.7	13	37	13.82	0
IPI:IPI00777931.1	Uncharacterized protein Fragment	2429.99	28754.8	6	22	26.34	9.9832
IPI:IPI00829443.1	Isoform 2 of Tubulin beta 5 chain	2417.84	24271.6	13	18	34.43	0
IPI:IPI00782132.1	Uncharacterized protein	2348.52	35794.6	12	33	21.74	0
IPI:IPI00196751.2	Heat shock 70 kDa protein 1A 1B	2102.96	70185.4	17	48	17.47	60.3764
IPI:IPI00958627.1	Eno1 protein like	2018.22	53907.9	9	37	24.24	0
IPI:IPI00470301.1	T complex protein 1 subunit epsilon	1998.7	59537	40	51	47.87	150.422
IPI:IPI00213546.2	Heat shock 70 kDa protein 1 like	1991.87	70549.3	14	51	15.29	103.218
IPI:IPI00212731.1	Cathepsin D	1932.2	44680.8	13	27	22.6	119.493
IPI:IPI00389830.1	Uncharacterized protein	1932.2	48002.7	13	28	20.86	0
IPI:IPI00421525.1	Cathepsin D isoform CRA c	1932.2	44622.8	13	26	22.6	0
IPI:IPI00197952.1	Spermidine synthase	1915.83	33997.1	14	32	46.03	86.5783
IPI:IPI00207335.1	Platelet activating factor acetylhydrolase IB subunit beta	1896.34	25581.4	8	17	12.23	76.0918
IPI:IPI00471584.7	Heat shock protein HSP 90 beta	1833.51	83281.4	28	67	29.97	119.19
IPI:IPI00364294.2	Uncharacterized protein	1825.09	27191.3	5	21	27.95	0
IPI:IPI00206624.1	78 kDa glucose regulated protein	1599.94	72347.1	26	52	33.94	151.249
IPI:IPI00370387.3	hypothetical protein LOC287559	1598.1	30491.9	6	20	18.15	0
IPI:IPI00368301.4	alpha tubulin subunit like	1533.68	21213.1	4	17	7.94	0
IPI:IPI00959957.1	alpha tubulin subunit like	1533.68	8655.48	4	8	20	0
IPI:IPI00557754.2	Uncharacterized protein Fragment	1522.04	19384.9	7	15	21.47	0
IPI:IPI00766018.1	Eukaryotic translation initiation factor 3 subunit I	1488.11	36460.9	16	29	34.77	80.1176
IPI:IPI00959016.1	guanine nucleotide binding protein beta 2 subunit like	1434.98	31500.7	9	17	23.18	0
IPI:IPI00194324.2	Pyruvate dehydrogenase E1 component subunit beta mitochondrial	1424.56	38982.3	10	30	18.66	69.9852
IPI:IPI00779050.1	Uncharacterized protein	1420.52	23652.3	3	17	14.35	0
IPI:IPI00471757.1	Alpha N acetylgalactosaminidase	1397.97	46871.3	2	32	7.47	54.7558
IPI:IPI00948998.1	Uncharacterized protein	1397.97	46944.4	2	32	7.47	0
IPI:IPI00565051.3	Uncharacterized protein Fragment	1391.59	44623.6	9	36	26.57	32.8739
IPI:IPI00210566.3	Heat shock protein HSP 90 alpha	1387.45	84815.1	15	91	15.83	37.8777
IPI:IPI00204225.1	Isoform 2 of Glutaredoxin 3	1348.88	31361.1	15	22	30.47	0
IPI:IPI00324741.3	Protein disulfide isomerase A3	1339.32	56623.5	21	53	27.13	61.1053
IPI:IPI00191737.6	Serum albumin	1338.26	68731.1	4	50	4.93	193.613
IPI:IPI00365283.1	F actin capping protein subunit beta	1342.59	30628.8	10	27	34.56	0
IPI:IPI00191444.4	Uncharacterized protein	1341.9	31345.6	10	28	35.38	73.3292
IPI:IPI00869675.2	F actin capping protein subunit alpha 1	1290.38	32909.8	5	21	20.98	105.341
IPI:IPI00948378.1	Uncharacterized protein	1290.38	33197.3	5	20	20.76	0
IPI:IPI00362160.1	Tubulin beta 3 chain	1279.43	50418.8	14	30	32.89	12.2108
IPI:IPI00561103.3	Uncharacterized protein	1261.71	44852.4	9	33	22.68	0
IPI:IPI00870141.1	tubulin alpha chain like 3	1243.92	42833	8	31	12.83	0
IPI:IPI00763112.4	tubulin cofactor A like	1243.02	19929	4	17	25.58	7.7737
IPI:IPI00195673.1	Tubulin beta 6	1240.6	50059.5	12	31	23.71	28.4813
IPI:IPI00948587.1	Uncharacterized protein Fragment	1171.14	27018	3	20	17.86	1.4112
IPI:IPI00231381.8	Major vault protein	1166.79	95798.4	29	65	36.59	66.4814
IPI:IPI00212655.4	Guanine nucleotide binding protein G I G S G T subunit beta 1	1152.3	37377.1	13	21	25	34.3037
IPI:IPI00656385.1	Eukaryotic initiation factor 4A III	1120.5	46841.2	5	48	13.87	10.6629
IPI:IPI00326888.4	Secretogranin 1	1054.42	77535.6	9	72	11.11	110.597
IPI:IPI00193918.1	Cytochrome c oxidase subunit 5B mitochondrial	1044.91	13915	5	11	22.48	56.4567
IPI:IPI00400579.1	Lysosomal alpha glucosidase	1015.46	106207	16	58	21.62	70.4713
IPI:IPI00914262.2	Uncharacterized protein	977.788	19400.9	8	18	49.14	11.5341
IPI:IPI00389571.6	Keratin type II cytoskeletal 8	976.154	54018.9	14	42	24.84	45.0754
IPI:IPI00779844.2	Uncharacterized protein	972.124	15025.3	2	15	23.91	0
IPI:IPI00780647.2	Uncharacterized protein	972.124	13597.7	2	11	26.19	28.287
IPI:IPI00951369.1	Uncharacterized protein Fragment	972.124	22574.7	2	18	16.1	0
IPI:IPI00382300.3	Ac2 048	972.124	33664.1	2	23	10.96	0
IPI:IPI00421897.3	Ras related protein Rab 1A	972.124	22677.8	2	19	16.1	0
IPI:IPI00422067.3	Guanine nucleotide binding protein subunit beta 4	960.861	37363.2	9	22	11.18	0
IPI:IPI00766463.1	RCG20659 isoform CRA b	880.187	38104.3	2	29	10.06	39.5447
IPI:IPI00363110.4	prohibitin like	798.614	32793.4	4	25	11.53	0
IPI:IPI00365929.1	protein disulfide isomerase A6	788.967	48760.3	6	34	19.55	47.9757
IPI:IPI00568876.1	Uncharacterized protein	775.852	27227.2	5	19	15.08	0
IPI:IPI00201333.5	Uncharacterized protein	765.864	106904	22	68	18.64	49.4115
IPI:IPI00957766.1	heat shock protein 1 alpha like	758.244	29664	3	19	16.99	0
IPI:IPI00558685.2	Uncharacterized protein	755.485	23957.3	3	17	12.16	0
IPI:IPI00951899.1	Uncharacterized protein	762.08	80701.6	16	66	12.18	0
IPI:IPI00949463.1	Uncharacterized protein	749.068	79045.5	15	47	18.64	0
IPI:IPI00389350.2	Uncharacterized protein	749.099	90572.7	15	55	16.19	0
IPI:IPI00373045.1	Eukaryotic translation initiation factor 4B	738.414	69064.2	9	57	12.6	34.7985
IPI:IPI00958138.1	keratin 8 like	734.958	53733.5	13	39	25.41	1.766
IPI:IPI00231927.11	ADP ATP translocase 1	723.768	32989.5	10	30	18.79	59.2811
IPI:IPI00421610.3	Isoamyl acetate hydrolyzing esterase 1 homolog	699.368	28004.3	4	22	24.5	53.2176
IPI:IPI00390302.3	Uncharacterized protein	671.144	57322.9	17	52	21.77	2.6876
IPI:IPI00776830.1	Uncharacterized protein Fragment	666.957	46915.7	13	37	16.67	0
IPI:IPI00363194.3	Protein PRRC1	659.103	46294.6	8	18	19.64	17.2647
IPI:IPI00370815.4	Uncharacterized protein	637.839	59588.7	23	51	33.03	72.8463
IPI:IPI00949678.1	Uncharacterized protein Fragment	630.733	74098.4	10	55	16.8	0
IPI:IPI00421899.1	Cytosolic non specific dipeptidase	580.412	52693.3	11	38	31.16	43.7263
IPI:IPI00200466.3	ADP ATP translocase 2	576.956	32901.3	10	31	22.82	43.4271
IPI:IPI00768167.1	beta tubulin 1 class VI like	572.077	50416.3	7	32	6.42	0
IPI:IPI00776957.2	Uncharacterized protein	570.179	31721.8	10	31	25.78	3.3216
IPI:IPI00950126.1	Uncharacterized protein	555.868	21173	4	18	24.34	0
IPI:IPI00764841.3	Uncharacterized protein	540.247	34809.5	5	32	12.15	9.3049
IPI:IPI00957427.1	solute carrier family 25 mitochondrial carrier adenine nucleotide translocator member 31 like	540.247	35323.2	5	32	11.89	0
IPI:IPI00230941.5	Vimentin	537.83	53732.8	9	47	14.81	7.894
IPI:IPI00212220.2	Protein disulfide isomerase A4	535.406	72720.4	21	64	19.91	60.4973
IPI:IPI00471835.1	Heat shock protein 105 kDa	531.53	96418.8	24	70	30.42	44.6698
IPI:IPI00202283.1	26S proteasome non ATPase regulatory subunit 13	521.894	42817.4	6	33	20.74	31.5124
IPI:IPI00364474.1	Uncharacterized protein	514.221	21927.3	4	15	24.24	33.4021
IPI:IPI00779326.2	Uncharacterized protein Fragment	501.17	70986	17	49	29.03	0
IPI:IPI00389610.4	Uncharacterized protein Fragment	500.784	41314.3	5	25	7.2	0
IPI:IPI00392830.3	Uncharacterized protein Fragment	490.844	76944.8	5	71	8.85	0
IPI:IPI00197553.1	Isoform B23 1 of Nucleophosmin	486.634	32560.2	3	22	16.44	0
IPI:IPI00778173.1	Uncharacterized protein	486.634	29524.8	3	19	18.18	51.2705
IPI:IPI00193584.7	Aminopeptidase B	475.282	72620.1	12	45	19.38	218.258
IPI:IPI00210009.1	Nuclear migration protein nudC	462.53	38412.2	8	31	19.88	29.514
IPI:IPI00568427.2	Stathmin	459.097	17217.2	6	21	25.33	0
IPI:IPI00364827.3	regulation of nuclear pre mRNA domain containing 1B	441.219	36883.8	9	30	33.74	15.1673
IPI:IPI00777493.2	Uncharacterized protein	424.696	25333.6	6	21	37.95	0
IPI:IPI00372829.4	eukaryotic translation initiation factor 3 subunit M	385.21	42517.1	10	29	22.46	49.6982
IPI:IPI00363925.2	Uap1l1 protein	372.46	56435.9	11	40	25.05	27.9599
IPI:IPI00368347.2	Ubiquitin like modifier activating enzyme 1	365.882	117788	12	67	14.56	95.7849
IPI:IPI00679218.1	Uncharacterized protein	364.309	58843.9	8	33	13.62	49.8677
IPI:IPI00565507.2	Uncharacterized protein	363.764	32233.5	8	29	15.46	0
IPI:IPI00851133.1	Isoform 3 of Heterogeneous nuclear ribonucleoprotein H	357.709	40736.9	5	17	14.21	60.0176
IPI:IPI00000000.0	PYGM RABIT P00489 Glycogen phosphorylase muscle Oryctolagus cuniculus	352.077	97289.6	20	76	20.4	50
IPI:IPI00958862.1	Uncharacterized protein	357.709	47075.3	5	26	12.35	0
IPI:IPI00851145.1	Isoform 2 of Heterogeneous nuclear ribonucleoprotein H	357.709	47064.2	5	24	12.35	0
IPI:IPI00202027.4	Isoform 1 of Heterogeneous nuclear ribonucleoprotein H	357.709	49188.5	5	25	11.8	0
IPI:IPI00203088.4	Uncharacterized protein	357.709	51218.9	5	28	11.23	0
IPI:IPI00948868.1	Uncharacterized protein	347.737	48075.1	5	25	8.94	42.192
IPI:IPI00471645.1	Dolichyl diphosphooligosaccharide protein glycosyltransferase 48 kDa subunit	347.737	48895.8	5	25	8.84	0
IPI:IPI00780155.2	Uncharacterized protein	347.737	48555.5	5	24	8.84	0
IPI:IPI00947764.1	Uncharacterized protein	341.045	41830.3	4	18	13.23	0
IPI:IPI00957180.1	Uncharacterized protein	339.166	32787.6	2	21	11.64	0
IPI:IPI00369383.4	nucleophosmin 1 like isoform 1	339.166	33130.9	2	21	11.53	0
IPI:IPI00230893.1	Isoform B23 2 of Nucleophosmin	339.166	28385.3	2	20	13.23	0
IPI:IPI00364340.2	RuvB like 2	338.712	51146.7	12	43	24.41	36.13
IPI:IPI00952226.1	Uncharacterized protein Fragment	328.884	44752.8	3	27	11.27	0
IPI:IPI00363182.2	ADP ATP translocase 2 like	325.438	33176.7	4	31	6.35	0
IPI:IPI00393168.1	Uncharacterized protein	318.283	68248.1	10	41	16.53	0
IPI:IPI00210357.1	Heterogeneous nuclear ribonucleoprotein F	313.631	45730	1	26	4.1	0
IPI:IPI00199305.1	V type proton ATPase subunit B brain isoform	311.763	56551	10	41	16.24	26.2793
IPI:IPI00471774.3	Uncharacterized protein	310.984	63109.6	9	43	18.43	19.9859
IPI:IPI00870112.1	Dihydropyrimidinase related protein 2	309.014	62277.7	14	43	26.75	42.9006
IPI:IPI00370791.1	stathmin like	297.438	17388.6	7	26	35.1	21.6508
IPI:IPI00782078.1	Uncharacterized protein	288.582	64784.1	16	100	19.71	0
IPI:IPI00207940.2	RCG35559 isoform CRA a	303.779	57837	10	38	18.53	20.768
IPI:IPI00421517.7	Desmin	289.054	53456.8	10	46	8.53	6.3321
IPI:IPI00214417.2	Serine threonine protein phosphatase 6 catalytic subunit	285.772	35159.3	5	22	14.43	13.4789
IPI:IPI00968465.1	karyopherin alpha 2 like	284.034	57851	9	38	14.37	0
IPI:IPI00393504.3	Uncharacterized protein Fragment	276.536	41143.2	4	25	7.1	0
IPI:IPI00960144.1	karyopherin importin alpha 2	271.526	39895.3	7	26	21.14	0
IPI:IPI00202154.1	Inositol 3 phosphate synthase 1	269.447	60883.7	8	38	14.72	46.4972
IPI:IPI00421788.1	Keratin type II cytoskeletal 7	254.56	50708.9	11	39	11.6	18.0991
IPI:IPI00557186.1	Uncharacterized protein Fragment	252.682	44191.7	7	30	17.25	0
IPI:IPI00568692.3	RCG62739 isoform CRA a	251.274	43062.2	3	26	6.15	20.941
IPI:IPI00781870.1	Thioredoxin domain containing 9 isoform CRA a	247.074	26287.9	5	24	9.29	0
IPI:IPI00421630.4	Thioredoxin domain containing protein 9	247.074	26271.9	4	25	9.29	10.1696
IPI:IPI00326596.2	Stathmin 2	246.081	20756	3	22	5.03	0
IPI:IPI00557688.1	Uncharacterized protein Fragment	245.868	27722.7	5	20	5.95	0
IPI:IPI00779179.2	Uncharacterized protein	243.48	23334.2	2	21	4.41	0
IPI:IPI00895591.1	glycogen phosphorylase muscle form	240.482	97288.6	17	76	15.68	0
IPI:IPI00421601.3	Acid ceramidase	222.858	44443.3	3	32	13.2	35.4288
IPI:IPI00193983.3	Clathrin heavy chain 1	204.838	191599	19	133	11.7	0
IPI:IPI00776558.2	Uncharacterized protein	204.838	192022	20	134	13.46	23.6996
IPI:IPI00914263.1	histone deacetylase 2	203.654	55345.3	3	34	5.12	10.7851
IPI:IPI00366079.1	Uncharacterized protein	197.215	46353.6	6	32	10.07	9.5809
IPI:IPI00231714.3	Dihydrolipoyllysine residue acetyltransferase component of pyruvate dehydrogenase complex mitochond	190.267	67166	9	43	25.47	14.1611
IPI:IPI00363828.4	Uncharacterized protein	186.639	47194.3	10	41	24.46	36.0141
IPI:IPI00949517.1	Actin related protein 3	186.639	47357.3	10	39	24.4	0
IPI:IPI00947869.1	Uncharacterized protein Fragment	169.755	39843.2	6	23	18.48	0
IPI:IPI00777730.1	Uncharacterized protein Fragment	169.755	39316.7	4	21	13.54	0
IPI:IPI00372303.3	Ubiquitin carboxyl terminal hydrolase 7	165.326	128432	23	98	16.14	15.3062
IPI:IPI00363160.1	selenide water dikinase 1	161.9	42892.7	7	16	16.07	19.5526
IPI:IPI00372847.3	Rab36 protein	160.787	29737.8	4	23	12.36	26.3076
IPI:IPI00210975.1	Hypoxia up regulated protein 1	160.137	111289	13	90	14.01	8.3211
IPI:IPI00655289.2	Uncharacterized protein	160.137	111291	13	89	14.01	0
IPI:IPI00204261.2	Importin subunit beta 1	159.037	97184.5	6	62	7.19	10.9625
IPI:IPI00231631.13	Beta enolase	158.526	47014	6	29	14.06	0
IPI:IPI00326412.4	Gamma enolase	157.29	47140.7	4	29	16.59	2.3938
IPI:IPI01016396.1	Uncharacterized protein	146.961	62496.8	3	36	3.8	20.3703
IPI:IPI00627082.1	Nucleic acid binding protein	146.09	46318.7	4	41	7.09	3.8611
IPI:IPI00851124.1	Isoform 1 of Transmembrane channel like protein 5	146.961	110718	3	58	2.18	0
IPI:IPI00361190.2	Isoform 2 of Transmembrane channel like protein 5	140.565	87988.1	1	44	1.72	0
IPI:IPI00358033.1	NADH ubiquinone oxidoreductase 75 kDa subunit mitochondrial	139.627	79412.6	11	52	10.32	13.6789
IPI:IPI00948869.1	glycogen phosphorylase brain form	138.53	96738.2	14	76	10.08	0
IPI:IPI00370844.2	Uncharacterized protein	137.774	70389.7	12	54	7.3	38.0269
IPI:IPI00561441.2	Uncharacterized protein Fragment	132.491	28351.7	3	12	10.49	0
IPI:IPI00372054.1	Peflin	132.491	30012.5	3	12	9.89	0
IPI:IPI00560694.1	Uncharacterized protein Fragment	130.066	21934.8	3	13	14.36	14.7488
IPI:IPI00214490.1	Mps one binder kinase activator like 3	127.421	26032.5	3	17	22.67	13.2675
IPI:IPI00765365.1	SPFH domain family member 1	119.595	39266.1	6	29	7.47	0
IPI:IPI00190181.4	Glycogen phosphorylase muscle form	117.641	97273.7	13	75	6.53	0
IPI:IPI00205519.5	UDP glucose glycoprotein glucosyltransferase 1	112.822	176431	17	117	7.93	10.9662
IPI:IPI00370681.1	F actin capping protein subunit alpha 2	112.007	32967.1	10	22	18.53	16.5103
IPI:IPI00948199.1	Uncharacterized protein	110.468	27879.2	4	18	15.7	0
IPI:IPI00952457.1	Uncharacterized protein	110.468	24649.6	4	15	9.35	0
IPI:IPI00230917.7	60S ribosomal protein L18	107.411	21658.6	5	10	19.15	11.7103
IPI:IPI00213473.6	Protein Wnt 5a	106.398	42283.6	6	37	5.53	20.4908
IPI:IPI00357945.2	Phosphorylase	106.085	96775.2	13	74	5.2	0
IPI:IPI00952078.1	Uncharacterized protein	96.4196	71753.4	7	56	7.82	7.9974
IPI:IPI00210234.5	Plastin 3	94.8333	70680.1	5	55	7.94	0
Injection 3
protein.Accession	protein.Description	protein.score	protein.avgMass	protein.matchedPeptides	protein.digestPeps	protein.seqCover(%)	protein.fmolOnColumn
IPI:IPI00208205.1	Heat shock cognate 71 kDa protein	27449.7	70871.2	94	50	63.16	782.126
IPI:IPI00960098.1	heat shock cognate 71 kDa protein like	27137.8	70818.2	89	49	61.46	0
IPI:IPI00764197.1	heat shock cognate 71 kDa protein like isoform 1	26199	70860.2	86	49	58.82	0
IPI:IPI00959289.1	heat shock cognate 71 kDa protein like	25835.2	72681.2	90	50	58.85	62.1368
IPI:IPI00959589.1	heat shock cognate 71 kDa protein like isoform 2	24934.6	69643.9	85	49	54.44	0
IPI:IPI00968513.1	heat shock cognate 71 kDa protein like	24343.7	68827	88	48	60.19	131.603
IPI:IPI00339148.2	60 kDa heat shock protein mitochondrial	24298.7	60955.6	69	53	64.75	573.136
IPI:IPI00949898.1	Uncharacterized protein	21994.4	71130.6	75	49	51.16	213.086
IPI:IPI00778110.1	Uncharacterized protein Fragment	16901.5	5301.69	8	4	68	0
IPI:IPI00207355.4	Heat shock related 70 kDa protein 2	16449.5	69641.8	38	50	28.91	274.261
IPI:IPI00950379.1	Uncharacterized protein	16176	67148	91	50	64.26	0
IPI:IPI00896224.1	Actin cytoplasmic 2	14184.3	41793	30	34	54.4	0
IPI:IPI00189819.1	Actin cytoplasmic 1	14184.3	41736.9	30	34	54.4	293.502
IPI:IPI00958161.1	actin gamma 1 propeptide like	14184.3	41793.9	29	34	49.87	0
IPI:IPI00951930.1	Uncharacterized protein	12362.6	27015.2	41	24	70.54	0
IPI:IPI00567316.1	Uncharacterized protein	12343.5	60128.7	54	53	55.75	2.771
IPI:IPI00948496.1	33 kDa protein	12683.1	32620.5	20	27	45.76	0
IPI:IPI00363265.3	Stress 70 protein mitochondrial	11975.7	73857.9	49	69	46.83	405.227
IPI:IPI00339167.5	Uncharacterized protein	11424	50279.9	33	34	58.72	293.335
IPI:IPI00650082.1	DnaK type molecular chaperone P72 Fragment	11273.6	4489.8	3	2	37.21	0
IPI:IPI00326582.3	peripherin	10961.2	53982.3	87	57	70.19	604.576
IPI:IPI00364046.2	Tubulin alpha 1C chain	9136.78	49937.5	33	34	55.46	277.144
IPI:IPI00778786.1	Uncharacterized protein Fragment	8966.04	62259.7	51	42	39.47	520.586
IPI:IPI00211756.1	Prohibitin	8389.62	29820.1	20	21	54.41	129.629
IPI:IPI00189795.1	Tubulin alpha 1A chain	8365.43	50135.8	33	34	56.1	15.0959
IPI:IPI00960010.1	Beta actin FE 3 Fragment	8125.65	14983.3	12	11	52.99	0
IPI:IPI00189813.1	Actin alpha skeletal muscle	8352.4	42051.2	23	34	29.18	68.4712
IPI:IPI00194087.3	Actin alpha cardiac muscle 1	8352.4	42019.1	23	34	29.18	0
IPI:IPI00200455.1	Actin gamma enteric smooth muscle	8194.26	41877	21	33	26.33	0
IPI:IPI00197129.1	Actin aortic smooth muscle	8194.26	42009.1	21	34	26.26	0
IPI:IPI00560160.2	Uncharacterized protein	7420.33	43005.2	18	35	23.41	0
IPI:IPI00193595.3	Eukaryotic initiation factor 4A II	7205.19	46489.5	26	50	40.44	80.3156
IPI:IPI00369618.1	Eukaryotic translation initiation factor 4A1 isoform CRA c	7150.39	46154.1	30	46	40.15	138.505
IPI:IPI00362927.1	Tubulin alpha 4A chain	6920.93	49924.6	25	34	47.32	0
IPI:IPI00206222.3	Uncharacterized protein	6166.23	29239.4	11	21	32.09	7.9972
IPI:IPI00212014.3	Transitional endoplasmic reticulum ATPase	6149.09	89349.1	58	69	54.47	153.869
IPI:IPI00471523.1	Tubulin alpha 3 chain	6142.1	49959.7	24	34	43.33	0
IPI:IPI00949883.1	Uncharacterized protein	5890.83	59063.6	37	55	27.17	82.0063
IPI:IPI00360356.1	Uncharacterized protein	5671.43	41963.2	17	35	27.39	87.1504
IPI:IPI00470288.4	Creatine kinase B type	4940.6	42725.4	18	23	37.8	169.45
IPI:IPI00949972.1	Uncharacterized protein	4776.19	36303.3	20	38	37.18	0
IPI:IPI00215291.3	Spliceosome RNA helicase Ddx39b	4606.66	49035.5	24	37	37.62	71.7635
IPI:IPI00777934.1	Uncharacterized protein Fragment	4500.59	63750.1	48	44	26.25	61.6031
IPI:IPI00561918.2	Uncharacterized protein Fragment	4295.1	34432.5	5	21	16.56	103.332
IPI:IPI00464587.1	Tubulin alpha 8 chain	3983.57	50037.6	15	34	37.86	102.144
IPI:IPI00325144.4	ATP dependent RNA helicase DDX39A	3839.45	49109.7	19	37	26.7	8.2268
IPI:IPI00201932.2	Uncharacterized protein	3733.95	19106.8	8	9	37.93	86.1419
IPI:IPI00949999.1	Translocon associated protein subunit delta	3719.09	18979.6	7	9	37.57	0
IPI:IPI00373076.1	V type proton ATPase catalytic subunit A	3619.86	68265.2	30	53	43.76	131.732
IPI:IPI00914741.1	Thioredoxin domain containing protein 12	3537.42	19018.6	13	15	40	79.5747
IPI:IPI00197579.2	Isoform 1 of Tubulin beta 5 chain	3521.87	49671	21	30	36.26	68.7995
IPI:IPI00782132.1	Uncharacterized protein	3504.8	35794.6	14	33	27.64	0
IPI:IPI00400573.1	Tubulin beta 2C chain	3416.15	49801.2	19	30	33.71	64.1672
IPI:IPI00765366.1	tubulin beta 4	3402.85	49585.9	18	30	31.53	5.8231
IPI:IPI00559336.3	Uncharacterized protein	3394.62	23536.2	8	18	33.96	8.1588
IPI:IPI00777931.1	Uncharacterized protein Fragment	3366.04	28754.8	4	22	14.89	0
IPI:IPI00370387.3	hypothetical protein LOC287559	3326.14	30491.9	8	20	21.71	15.7422
IPI:IPI00464815.11	Alpha enolase	3234.35	47128	9	31	30.18	55.6108
IPI:IPI00767147.1	enolase 3	3234.35	53923.8	9	37	26.46	0
IPI:IPI00829443.1	Isoform 2 of Tubulin beta 5 chain	3200.56	24271.6	16	18	36.79	0
IPI:IPI00475639.4	Tubulin beta 2A chain	3168.47	49907.2	16	30	21.57	0
IPI:IPI00655259.1	Tubulin beta 2B chain	3168.47	49953.2	16	30	21.57	0
IPI:IPI00780608.2	Heterogeneous nuclear ribonucleoprotein K	3151.4	50976.4	16	38	31.32	131.685
IPI:IPI00194974.2	Hnrpk protein	3151.4	51028.4	16	39	31.25	0
IPI:IPI00951317.1	Enolase	3143.52	23921.6	5	15	46.15	0
IPI:IPI00557049.1	Uncharacterized protein Fragment	3060.67	38505.2	6	23	22.73	47.1864
IPI:IPI00553899.1	Isoform 1 of Glutaredoxin 3	3006.34	37849.6	18	27	41.25	82.5651
IPI:IPI00362469.2	6 phosphogluconolactonase	2799.43	30821.6	16	20	46.39	116.472
IPI:IPI00204316.1	ATP synthase coupling factor 6 mitochondrial	2795.86	12494.5	4	9	30.56	125.023
IPI:IPI00968466.1	heterogeneous nuclear ribonucleoprotein K	2792.05	50988.4	15	37	28.94	0
IPI:IPI00231697.5	Stathmin	2484.2	17288.5	7	24	33.56	78.0363
IPI:IPI00206624.1	78 kDa glucose regulated protein	2395.66	72347.1	23	52	29.82	155.318
IPI:IPI00196751.2	Heat shock 70 kDa protein 1A 1B	2319.09	70185.4	24	48	31.83	48.6949
IPI:IPI00948587.1	Uncharacterized protein Fragment	2287.11	27018	4	20	13.49	15.5537
IPI:IPI00470301.1	T complex protein 1 subunit epsilon	2264.68	59537	36	51	48.98	140.327
IPI:IPI00421525.1	Cathepsin D isoform CRA c	2257.47	44622.8	14	26	21.62	0
IPI:IPI00389830.1	Uncharacterized protein	2257.47	48002.7	14	28	19.95	0
IPI:IPI00212731.1	Cathepsin D	2257.47	44680.8	14	27	21.62	123.275
IPI:IPI00361239.4	Uncharacterized protein	2243.06	49299.5	9	32	20.22	77.5741
IPI:IPI00213546.2	Heat shock 70 kDa protein 1 like	2239.14	70549.3	25	51	23.09	212.434
IPI:IPI00471584.7	Heat shock protein HSP 90 beta	2203.83	83281.4	23	67	25.14	122.241
IPI:IPI00197952.1	Spermidine synthase	2177.91	33997.1	10	32	26.82	79.1448
IPI:IPI00960003.1	actin gamma 1 propeptide like	2110.69	18356.2	12	13	47.59	0
IPI:IPI00231968.4	Annexin A4 isoform CRA a	2065.22	35893.9	13	30	36.68	85.5778
IPI:IPI00555229.2	Annexin A4	2020.33	35848.8	12	31	32.92	0
IPI:IPI00189989.1	Sepiapterin reductase	2000.3	28128.4	7	20	38.55	40.1263
IPI:IPI00561262.3	Uncharacterized protein	1927.4	68857.3	16	50	13.48	32.8759
IPI:IPI00958627.1	Eno1 protein like	1930.63	53907.9	6	37	15.76	0
IPI:IPI00362160.1	Tubulin beta 3 chain	1881.35	50418.8	13	30	22.44	0
IPI:IPI00204225.1	Isoform 2 of Glutaredoxin 3	1863.83	31361.1	13	22	31.18	0
IPI:IPI00210566.3	Heat shock protein HSP 90 alpha	1880.47	84815.1	25	91	29.6	108.594
IPI:IPI00564357.2	Uncharacterized protein	1829.01	36700.1	7	21	24.32	36.8074
IPI:IPI00230937.5	Phosphatidylethanolamine binding protein 1	1747.45	20801.4	4	13	34.22	101.221
IPI:IPI00207335.1	Platelet activating factor acetylhydrolase IB subunit beta	1688.8	25581.4	7	17	12.23	64.8242
IPI:IPI00195673.1	Tubulin beta 6	1659.69	50059.5	11	31	19.24	0
IPI:IPI00194324.2	Pyruvate dehydrogenase E1 component subunit beta mitochondrial	1652.8	38982.3	19	30	39.28	66.3852
IPI:IPI00766018.1	Eukaryotic translation initiation factor 3 subunit I	1568.9	36460.9	15	29	46.15	94.9812
IPI:IPI00201494.2	Erlin 2	1510.73	37710.5	12	29	48.97	61.9175
IPI:IPI00324741.3	Protein disulfide isomerase A3	1428.39	56623.5	18	53	34.85	59.9164
IPI:IPI00364294.2	Uncharacterized protein	1399.09	27191.3	4	21	22.44	9.2155
IPI:IPI00557754.2	Uncharacterized protein Fragment	1357.25	19384.9	9	15	32.2	5.1494
IPI:IPI00212658.4	Guanine nucleotide binding protein G I G S G T subunit beta 2	1303.01	37331.2	12	21	30.29	84.1688
IPI:IPI00193918.1	Cytochrome c oxidase subunit 5B mitochondrial	1302.61	13915	5	11	20.93	51.5627
IPI:IPI00212655.4	Guanine nucleotide binding protein G I G S G T subunit beta 1	1288.17	37377.1	14	21	42.35	30.603
IPI:IPI00565051.3	Uncharacterized protein Fragment	1247.53	44623.6	9	36	28.26	324.168
IPI:IPI00768167.1	beta tubulin 1 class VI like	1218	50416.3	10	32	10.62	0
IPI:IPI00766463.1	RCG20659 isoform CRA b	1182.39	38104.3	12	29	28.11	32.9202
IPI:IPI00326888.4	Secretogranin 1	1152.85	77535.6	7	72	13.19	105.08
IPI:IPI00400579.1	Lysosomal alpha glucosidase	1142.58	106207	13	58	18.05	71.1726
IPI:IPI00231381.8	Major vault protein	1032.67	95798.4	24	65	31.36	57.2976
IPI:IPI00561103.3	Uncharacterized protein	1029.84	44852.4	9	33	17.8	100.052
IPI:IPI00365283.1	F actin capping protein subunit beta	1021.48	30628.8	10	27	40.07	78.6158
IPI:IPI00191444.4	Uncharacterized protein	983.872	31345.6	9	28	39.35	0
IPI:IPI00951899.1	Uncharacterized protein	994.432	80701.6	14	66	17.14	3.6016
IPI:IPI00568876.1	Uncharacterized protein	941.95	27227.2	4	19	4.37	0
IPI:IPI00202616.1	Uncharacterized protein	834.867	30226.5	7	28	27.27	31.7029
IPI:IPI00779050.1	Uncharacterized protein	831.33	23652.3	3	17	14.35	0
IPI:IPI00656385.1	Eukaryotic initiation factor 4A III	829.584	46841.2	6	48	13.14	20.6748
IPI:IPI00870141.1	tubulin alpha chain like 3	811.087	42833	6	31	12.04	0
IPI:IPI00957766.1	heat shock protein 1 alpha like	806.732	29664	10	19	43.24	0
IPI:IPI00471757.1	Alpha N acetylgalactosaminidase	803.673	46871.3	5	32	13.73	44.9673
IPI:IPI00948998.1	Uncharacterized protein	803.673	46944.4	5	32	13.73	0
IPI:IPI00191737.6	Serum albumin	791.165	68731.1	8	50	10.53	191.9
IPI:IPI00958862.1	Uncharacterized protein	766.947	47075.3	6	26	20.05	40.7915
IPI:IPI00203088.4	Uncharacterized protein	766.947	51218.9	6	28	18.22	0
IPI:IPI00869675.2	F actin capping protein subunit alpha 1	756.638	32909.8	6	21	29.37	93.6425
IPI:IPI00948378.1	Uncharacterized protein	756.638	33197.3	6	20	29.07	0
IPI:IPI00949678.1	Uncharacterized protein Fragment	735.151	74098.4	19	55	21.93	0
IPI:IPI00389571.6	Keratin type II cytoskeletal 8	717.283	54018.9	18	42	26.5	45.8427
IPI:IPI00851133.1	Isoform 3 of Heterogeneous nuclear ribonucleoprotein H	716.223	40736.9	5	17	20.38	0
IPI:IPI00851145.1	Isoform 2 of Heterogeneous nuclear ribonucleoprotein H	716.223	47064.2	5	24	17.72	0
IPI:IPI00202027.4	Isoform 1 of Heterogeneous nuclear ribonucleoprotein H	716.223	49188.5	5	25	16.93	0
IPI:IPI00210357.1	Heterogeneous nuclear ribonucleoprotein F	700	45730	3	26	10.84	0
IPI:IPI00199305.1	V type proton ATPase subunit B brain isoform	665.476	56551	15	41	29.55	74.3558
IPI:IPI00422067.3	Guanine nucleotide binding protein subunit beta 4	659.485	37363.2	3	22	5.29	0
IPI:IPI00368347.2	Ubiquitin like modifier activating enzyme 1	658.779	117788	24	67	26.65	95.0325
IPI:IPI00952226.1	Uncharacterized protein Fragment	656.146	44752.8	6	27	16.18	0
IPI:IPI00231927.11	ADP ATP translocase 1	646.032	32989.5	10	30	24.16	41.794
IPI:IPI00390302.3	Uncharacterized protein	648.355	57322.9	11	52	16.53	7.425
IPI:IPI00365929.1	protein disulfide isomerase A6	631.053	48760.3	6	34	23.82	32.5065
IPI:IPI00960053.1	Beta actin Fragment	606.049	11013.6	4	5	47.42	0
IPI:IPI00471835.1	Heat shock protein 105 kDa	600.122	96418.8	19	70	21.91	29.8552
IPI:IPI00363925.2	Uap1l1 protein	596.837	56435.9	6	40	13.41	18.2166
IPI:IPI00202154.1	Inositol 3 phosphate synthase 1	582.113	60883.7	7	38	21.18	48.7839
IPI:IPI00779326.2	Uncharacterized protein Fragment	564.243	70986	11	49	23.44	0
IPI:IPI00914262.2	Uncharacterized protein	545.557	19400.9	2	18	18.29	0
IPI:IPI00392830.3	Uncharacterized protein Fragment	546.87	76944.8	13	71	17.54	5.2329
IPI:IPI00202283.1	26S proteasome non ATPase regulatory subunit 13	520.54	42817.4	5	33	14.63	30.3433
IPI:IPI00230941.5	Vimentin	518.975	53732.8	11	47	12.66	3.405
IPI:IPI00780927.2	splicing factor arginine serine rich 1B	516.105	27744.6	5	29	10.48	45.8513
IPI:IPI00776957.2	Uncharacterized protein	515.155	31721.8	10	31	20.21	14.0399
IPI:IPI00948868.1	Uncharacterized protein	514.589	48075.1	5	25	8.72	0
IPI:IPI00780155.2	Uncharacterized protein	514.589	48555.5	5	24	8.62	0
IPI:IPI00471645.1	Dolichyl diphosphooligosaccharide protein glycosyltransferase 48 kDa subunit	514.589	48895.8	6	25	10.88	40.1881
IPI:IPI00200466.3	ADP ATP translocase 2	511.739	32901.3	8	31	12.75	0
IPI:IPI00776830.1	Uncharacterized protein Fragment	497.6	46915.7	7	37	10.14	8.3483
IPI:IPI00368301.4	alpha tubulin subunit like	514.982	21213.1	6	17	23.81	4.0912
IPI:IPI00959957.1	alpha tubulin subunit like	489.191	8655.48	5	8	21.33	0
IPI:IPI00764841.3	Uncharacterized protein	485.848	34809.5	8	32	12.77	0
IPI:IPI00957427.1	solute carrier family 25 mitochondrial carrier adenine nucleotide translocator member 31 like	479.862	35323.2	5	32	6.71	0
IPI:IPI00212220.2	Protein disulfide isomerase A4	478.963	72720.4	17	64	30.48	55.1115
IPI:IPI00363182.2	ADP ATP translocase 2 like	472.602	33176.7	5	31	15.72	0
IPI:IPI00565507.2	Uncharacterized protein	466.683	32233.5	7	29	11	0
IPI:IPI00389610.4	Uncharacterized protein Fragment	450.553	41314.3	4	25	8.31	0
IPI:IPI00370815.4	Uncharacterized protein	445.86	59588.7	22	51	22.63	91.8699
IPI:IPI00782078.1	Uncharacterized protein	452.655	64784.1	19	100	25.68	40.0243
IPI:IPI00968449.1	M2 pyruvate kinase like isoform 2	427.769	52946.4	9	40	21.15	0
IPI:IPI00957976.1	M2 pyruvate kinase like isoform 2	427.769	52898.3	9	40	21.15	33.5777
IPI:IPI00454375.2	Uncharacterized protein	427.769	53106.6	9	40	21.06	0
IPI:IPI00561880.2	M2 pyruvate kinase like isoform 1	427.769	57730.9	9	44	19.4	0
IPI:IPI00231929.7	Isoform M1 of Pyruvate kinase isozymes M1 M2	427.769	57818	8	44	15.07	0
IPI:IPI00339197.4	Isoform M2 of Pyruvate kinase isozymes M1 M2	427.769	57781	9	44	19.4	0
IPI:IPI00948028.1	M2 pyruvate kinase like isoform 1	427.769	57778.9	9	44	19.4	0
IPI:IPI00764193.1	M2 pyruvate kinase like	427.769	57877.2	9	44	19.36	0
IPI:IPI00558685.2	Uncharacterized protein	442.196	23957.3	6	17	29.28	0
IPI:IPI00568427.2	Stathmin	400.245	17217.2	4	21	15.33	0
IPI:IPI00364827.3	regulation of nuclear pre mRNA domain containing 1B	395.99	36883.8	5	30	17.79	86.6146
IPI:IPI00373045.1	Eukaryotic translation initiation factor 4B	376.762	69064.2	7	57	14.57	13.2421
IPI:IPI00193584.7	Aminopeptidase B	376.775	72620.1	11	45	18.31	208.286
IPI:IPI00778173.1	Uncharacterized protein	376.344	29524.8	2	19	13.26	27.1227
IPI:IPI00197553.1	Isoform B23 1 of Nucleophosmin	376.344	32560.2	2	22	11.99	0
IPI:IPI00370681.1	F actin capping protein subunit alpha 2	375.658	32967.1	3	22	9.79	34.7913
IPI:IPI00370791.1	stathmin like	373.476	17388.6	5	26	19.21	0
IPI:IPI00777493.2	Uncharacterized protein	367.301	25333.6	3	21	13.84	0
IPI:IPI00421899.1	Cytosolic non specific dipeptidase	346.899	52693.3	9	38	24.84	32.0324
IPI:IPI00566126.2	Uncharacterized protein Fragment	326.284	51937	5	43	9.67	0
IPI:IPI00363160.1	selenide water dikinase 1	321.228	42892.7	4	16	9.69	20.8434
IPI:IPI00363110.4	prohibitin like	308.13	32793.4	5	25	11.19	0
IPI:IPI00958138.1	keratin 8 like	303.601	53733.5	13	39	10.54	0
IPI:IPI00561441.2	Uncharacterized protein Fragment	299.563	28351.7	4	12	9.74	25.5657
IPI:IPI00421601.3	Acid ceramidase	299.251	44443.3	3	32	11.68	19.9768
IPI:IPI00568692.3	RCG62739 isoform CRA a	298.918	43062.2	5	26	13.08	18.3656
IPI:IPI00372054.1	Peflin	299.563	30012.5	4	12	9.19	0
IPI:IPI00000000.0	PYGM RABIT P00489 Glycogen phosphorylase muscle Oryctolagus cuniculus	298.815	97289.6	18	76	17.2	50
IPI:IPI00387868.2	Heat shock 70 kDa protein 4	283.087	94056.8	12	74	14.17	30.4897
IPI:IPI00949916.1	Uncharacterized protein	277.275	69303.9	12	58	22.83	28.0793
IPI:IPI00363563.4	Alanyl tRNA synthetase cytoplasmic	274.762	106791	14	82	19.01	17.6417
IPI:IPI00393168.1	Uncharacterized protein	269.334	68248.1	8	41	15.38	0
IPI:IPI00781123.1	Xaa Pro aminopeptidase 1	269.276	74668.3	7	59	12.31	15.7256
IPI:IPI00960144.1	karyopherin importin alpha 2	264.989	39895.3	5	26	21.95	16.8163
IPI:IPI00968465.1	karyopherin alpha 2 like	264.989	57851	5	38	15.31	0
IPI:IPI00207940.2	RCG35559 isoform CRA a	264.989	57837	5	38	15.31	0
IPI:IPI00421610.3	Isoamyl acetate hydrolyzing esterase 1 homolog	252.13	28004.3	4	22	25.3	11.018
IPI:IPI00949396.1	Uncharacterized protein	251.057	30711	5	27	9.96	0
IPI:IPI00204261.2	Importin subunit beta 1	237.432	97184.5	10	62	8.22	6.9486
IPI:IPI00421788.1	Keratin type II cytoskeletal 7	236.64	50708.9	9	39	14	0
IPI:IPI00567195.2	Uncharacterized protein Fragment	230.587	34592.6	2	21	10.48	0
IPI:IPI00365106.1	Uncharacterized protein	223.028	56850.8	5	39	12.28	3.954
IPI:IPI00193983.3	Clathrin heavy chain 1	189.272	191599	21	133	10.63	21.122
IPI:IPI00776558.2	Uncharacterized protein	188.822	192022	19	134	11.08	0
IPI:IPI00895591.1	glycogen phosphorylase muscle form	215.179	97288.6	17	76	12.95	0
IPI:IPI00389420.7	Serine arginine rich splicing factor 2	212.597	25476.4	2	18	11.31	0
IPI:IPI00951939.1	Uncharacterized protein	212.597	28869.3	3	21	20.24	33.8224
IPI:IPI00213463.2	Alpha actinin 4	200.488	104915	18	86	17.23	21.8844
IPI:IPI00421517.7	Desmin	194.839	53456.8	6	46	4.69	0
IPI:IPI00373181.3	Actin like 6A	191.784	47421.1	6	32	11.19	16.1517
IPI:IPI00951310.1	Uncharacterized protein Fragment	184.468	20791.9	8	11	30.37	1.2003
IPI:IPI00368869.3	Uncharacterized protein	180.845	31124.5	5	54	10.29	0
IPI:IPI00950342.1	Uncharacterized protein	189.555	39210.2	4	34	11.43	0
IPI:IPI00949879.1	Uncharacterized protein	189.555	39076.9	4	33	11.43	6.097
IPI:IPI00188359.3	Abhydrolase domain containing protein 14B	169.097	22618	9	15	16.19	26.9828
IPI:IPI00679218.1	Uncharacterized protein	165.256	58843.9	10	33	12.31	19.1534
IPI:IPI00326357.8	Transcription elongation factor B polypeptide 3	162.57	87203.7	5	68	3.88	21.4428
IPI:IPI00949055.1	Uncharacterized protein	162.57	87188.7	5	67	3.88	0
IPI:IPI00851142.1	Transcription elongation factor B SIII polypeptide 3	162.57	87231.7	5	68	3.88	0
IPI:IPI00471774.3	Uncharacterized protein	161.566	63109.6	5	43	7.85	12.9133
IPI:IPI00324784.5	P27kip1	154.781	22139.4	5	19	11.68	16.865
IPI:IPI00565837.1	TAR DNA binding protein	151.685	32147.7	5	16	8.42	6.5653
IPI:IPI00197538.3	Uncharacterized protein	151.685	32655.5	5	17	8.33	0
IPI:IPI00370844.2	Uncharacterized protein	151.101	70389.7	8	54	4.92	22.049
IPI:IPI00191216.1	Uncharacterized protein	151.685	44517.8	5	18	5.8	0
IPI:IPI00364340.2	RuvB like 2	144.522	51146.7	13	43	17.71	17.615
IPI:IPI00952103.1	Uncharacterized protein Fragment	142.896	22639.8	7	11	16.27	0
IPI:IPI00363828.4	Uncharacterized protein	141.451	47194.3	6	41	16.07	42.8465
IPI:IPI00949517.1	Actin related protein 3	141.451	47357.3	6	39	16.03	0
IPI:IPI00777906.2	Uncharacterized protein Fragment	137.687	41234.7	6	33	8.24	3.2582
IPI:IPI00210234.5	Plastin 3	136.367	70680.1	8	55	7.3	10.3301
IPI:IPI00952078.1	Uncharacterized protein	136.367	71753.4	8	56	7.2	0
IPI:IPI00949857.2	NmrA like family domain containing protein 1 Fragment	133.941	16901.2	9	15	37.33	11.8537
IPI:IPI00958714.1	lactate dehydrogenase A	132.347	30364.5	6	25	4.35	19.22
IPI:IPI01016285.1	Uncharacterized protein	133.941	17758.3	9	15	35.44	0
IPI:IPI00366464.3	RCG59255 isoform CRA a	127.585	64624.6	8	50	8.49	0
IPI:IPI00197711.1	L lactate dehydrogenase A chain	132.347	36450.6	6	29	3.61	0
IPI:IPI00193349.1	COP9 signalosome complex subunit 4	126.076	46289.9	9	31	10.34	21.7691
IPI:IPI00949794.1	Actn1 protein	125.736	102612	18	76	15.33	7.1538
IPI:IPI00373492.2	Lymphocyte cytosolic protein 1	125.604	70122.4	5	53	5.42	0
IPI:IPI00454431.1	Brain specific alpha actinin 1 isoform	121.623	105472	17	79	13.89	0
IPI:IPI00777730.1	Uncharacterized protein Fragment	120.912	39316.7	8	21	7.18	0
IPI:IPI00951030.1	Uncharacterized protein Fragment	117.797	99810.3	16	74	14.65	0
IPI:IPI00209082.1	Alpha actinin 1	117.797	102961	16	76	14.24	0
IPI:IPI00206330.1	Cytochrome P450 4F4	113.516	60049.8	8	52	7.28	93.9771
IPI:IPI00779578.2	Uncharacterized protein	113.516	60823.7	8	50	7.18	0
IPI:IPI00470219.2	Uncharacterized protein	112.598	65177	5	42	6.47	4.7136
IPI:IPI00947869.1	Uncharacterized protein Fragment	112.247	39843.2	5	23	7.07	0
IPI:IPI00454250.1	LRRGT00068	111.309	23575.9	5	19	19.23	12.2933
IPI:IPI00190181.4	Glycogen phosphorylase muscle form	112.977	97273.7	15	75	8.19	25.1532
IPI:IPI00373621.4	Uncharacterized protein	106.26	61988.4	6	43	5.02	13.7698
IPI:IPI00372303.3	Ubiquitin carboxyl terminal hydrolase 7	105.654	128432	6	98	1.9	14.8643
IPI:IPI00366977.4	Uncharacterized protein	102.96	59686.3	3	34	4.69	1.6893
IPI:IPI00367281.2	Acyl coenzyme A amino acid N acyltransferase 2	102.619	46010.8	3	32	7.66	10.5383
IPI:IPI00569162.2	Uncharacterized protein	102.091	81043.1	6	63	6.46	0
IPI:IPI00199663.1	Glycerol 3 phosphate dehydrogenase mitochondrial	102.091	80973	6	63	6.46	2.6911
IPI:IPI00950329.1	Uncharacterized protein	102.091	83146.5	6	62	6.32	0
IPI:IPI00914263.1	histone deacetylase 2	99.5	55345.3	3	34	5.94	15.1513
IPI:IPI00372388.1	T complex protein 1 subunit gamma	98.8798	60647.2	7	49	7.89	9.5599
IPI:IPI00556985.2	cyclin dependent kinase like 4	95.7308	57915.8	7	35	8.93	12.4578
IPI:IPI00763544.2	cyclin dependent kinase like 4 like	95.7308	62074.8	7	41	8.33	0
IPI:IPI00991248.1	copine VI	93.5234	61749.1	5	44	1.62	0
IPI:IPI00360111.3	Uncharacterized protein	90.4888	46509.1	2	33	3.76	293.658
IPI:IPI00360489.2	Uncharacterized protein	90.2989	65606.5	8	45	3.2	0
IPI:IPI00949115.1	Uncharacterized protein	89.928	54119.2	5	35	1.85	0
IPI:IPI00365340.3	Uncharacterized protein	89.928	62106.5	5	40	1.62	0
IPI:IPI00369646.5	Uncharacterized protein	87.3551	136895	7	78	5.66	14.0327
IPI:IPI00364549.2	Copine 9	86.147	61811.1	5	47	1.63	0
IPI:IPI00421659.4	Isoform 1 of Dynamin like 120 kDa protein mitochondrial	84.8124	111307	13	86	4.9	50.5038
IPI:IPI00959310.1	Uncharacterized protein	84.8124	113241	13	87	4.81	0
IPI:IPI00951948.1	Uncharacterized protein	84.8124	115035	14	87	4.72	0
IPI:IPI00192639.5	Isoform 3 of Dynamin like 120 kDa protein mitochondrial	84.8124	115561	13	90	4.71	0
IPI:IPI00959016.1	guanine nucleotide binding protein beta 2 subunit like	83.7782	31500.7	1	17	8.3	0
IPI:IPI00798619.1	Isoform 2 of Dynamin like 120 kDa protein mitochondrial	83.1938	117393	12	90	4.64	0
IPI:IPI00951827.1	Uncharacterized protein Fragment	82.8554	52500.5	4	36	1.9	0
IPI:IPI00190530.3	Isoform 1 of Mitogen activated protein kinase 14	82.4073	41321.4	5	27	8.89	6.366
IPI:IPI00207115.3	Ubiquitin activating enzyme E1	82.0221	117868	6	56	3.6	0
IPI:IPI00778890.1	Uncharacterized protein Fragment	73.7368	174766	22	130	4.69	12.1902
IPI:IPI00781693.1	Uncharacterized protein Fragment	72.1145	141082	16	103	4.12	0
IPI:IPI00231714.3	Dihydrolipoyllysine residue acetyltransferase component of pyruvate dehydrogenase complex mitochond	75.1498	67166	9	43	7.75	8.7718
IPI:IPI00230807.2	p38 MAP kinase	74.7255	41473.5	4	26	8.89	0
IPI:IPI00829435.1	Isoform 2 of Mitogen activated protein kinase 14	74.7255	41521.5	4	26	8.89	0
IPI:IPI00368838.3	Rab22a protein	74.3228	21775	2	23	4.12	7.7908
IPI:IPI00882501.1	Nucleolin	73.8181	77147.5	2	57	4.91	26.7587
IPI:IPI00231827.6	Nucleolin isoform CRA c	73.8181	77276.6	2	57	4.9	0
IPI:IPI00364848.4	Uncharacterized protein	67.2239	30112.5	3	26	16.09	5.0527

## Sheet: Fraction 6
Injection 1
protein.Accession	protein.Description	protein.score	protein.avgMass	protein.matchedPeptides	protein.digestPeps	protein.seqCover(%)	protein.fmolOnColumn
IPI:IPI00324741.3	Protein disulfide isomerase A3	8905.89	56623.5	82	53	70.89	437.263
IPI:IPI00231643.5	Superoxide dismutase Cu Zn	6382.11	15911.7	18	12	70.13	389.661
IPI:IPI00454446.1	Putative uncharacterized protein Fragment	5761.13	17095.4	11	11	51.53	5.2496
IPI:IPI00194404.5	Nucleoside diphosphate kinase A	4489.22	17192.8	13	16	68.42	187.626
IPI:IPI00464815.11	Alpha enolase	3313.84	47128	21	31	42.17	79.3518
IPI:IPI00767147.1	enolase 3	3313.84	53923.8	21	37	36.97	0
IPI:IPI00230838.5	ATP synthase subunit d mitochondrial	2751.15	18763.5	12	11	55.9	129.281
IPI:IPI00951317.1	Enolase	2705.82	23921.6	7	15	47.96	0
IPI:IPI00958627.1	Eno1 protein like	2352.02	53907.9	20	37	30.91	0
IPI:IPI00201333.5	Uncharacterized protein	2335.48	106904	66	68	46.4	135.204
IPI:IPI00557049.1	Uncharacterized protein Fragment	2288.64	38505.2	10	23	30.68	55.7677
IPI:IPI00389350.2	Uncharacterized protein	2054.88	90572.7	40	55	37.14	0
IPI:IPI00949463.1	Uncharacterized protein	1989.59	79045.5	37	47	40.75	0
IPI:IPI00190559.3	Ubiquitin conjugating enzyme E2 N	1983.01	17123.8	16	13	59.21	67.265
IPI:IPI00325189.4	Nucleoside diphosphate kinase B	1857.8	17283	9	14	43.42	0.6539
IPI:IPI00958862.1	Uncharacterized protein	1874.39	47075.3	18	26	22.38	88.8718
IPI:IPI00203088.4	Uncharacterized protein	1874.39	51218.9	18	28	20.34	0
IPI:IPI00389571.6	Keratin type II cytoskeletal 8	1715.63	54018.9	35	42	49.28	92.365
IPI:IPI00198717.8	Malate dehydrogenase cytoplasmic	1511.82	36483.2	24	29	43.41	126.277
IPI:IPI00191897.4	Nucleoside diphosphate kinase	1487.9	16189.7	7	11	27.97	0
IPI:IPI00851145.1	Isoform 2 of Heterogeneous nuclear ribonucleoprotein H	1460.44	47064.2	13	24	20.05	0
IPI:IPI00202027.4	Isoform 1 of Heterogeneous nuclear ribonucleoprotein H	1460.44	49188.5	13	25	19.15	0
IPI:IPI00949766.1	Ubiquitin carrier protein	1367.97	16829.5	10	13	23.18	0
IPI:IPI00200847.1	T complex protein 1 subunit alpha	1355.45	60359.8	29	46	46.76	49.4421
IPI:IPI00191737.6	Serum albumin	1336.6	68731.1	10	50	12.5	338.196
IPI:IPI00212523.1	Protein DJ 1	1318.8	19974.2	8	23	46.03	26.5848
IPI:IPI00555262.1	Park7 protein	1275.26	22503	5	25	29.91	5.2659
IPI:IPI00231697.5	Stathmin	1240.42	17288.5	7	24	42.95	75.3243
IPI:IPI00208215.2	Thioredoxin dependent peroxide reductase mitochondrial	1217.58	28295.5	5	20	10.12	45.8429
IPI:IPI00364262.4	glycyl tRNA synthetase	1203.48	81792.9	31	62	32.28	77.0311
IPI:IPI00561386.3	T complex protein 1 subunit alpha like	1121.73	48238.9	23	34	49.32	11.1012
IPI:IPI00464512.1	Heterogeneous nuclear ribonucleoprotein H2	1145.62	49293.8	18	27	28.73	83.5192
IPI:IPI00365217.1	UMP CMP kinase	945.087	25832.9	11	16	42.73	70.2232
IPI:IPI00958138.1	keratin 8 like	922.17	53733.5	20	39	24.59	5.1131
IPI:IPI00557792.1	Uncharacterized protein	903.144	14203.1	6	15	38.71	57.9888
IPI:IPI00372826.3	splicing factor arginine serine rich 3	903.144	19329.6	6	14	29.27	0
IPI:IPI00551702.2	Dihydrolipoyllysine residue succinyltransferase component of 2 oxoglutarate dehydrogenase complex m	897.536	48925.5	15	33	36.12	36.8372
IPI:IPI00650124.1	Hnrph1 protein	885.561	20580.6	5	14	21.2	0
IPI:IPI00231920.3	profilin 2	797.71	16114.5	4	17	18.12	0
IPI:IPI00952133.1	Profilin	797.71	16027.5	4	17	18.24	0
IPI:IPI00950135.1	Profilin	797.71	15802.2	4	17	18.37	49.946
IPI:IPI00948493.1	Uncharacterized protein Fragment	787.251	22167.8	8	17	34.83	0
IPI:IPI00851133.1	Isoform 3 of Heterogeneous nuclear ribonucleoprotein H	785.543	40736.9	9	17	15.55	0
IPI:IPI00950621.2	ubiquitin B like	774.001	8701.95	6	6	49.35	0
IPI:IPI00190240.1	Ubiquitin 40S ribosomal protein S27a	790.774	17951	8	10	38.46	1.6506
IPI:IPI00968520.1	Polyubiquitin Fragment	774.001	11241	6	8	38	0
IPI:IPI00776427.2	Uncharacterized protein	782.216	17547.5	7	11	40.52	13.5497
IPI:IPI00969317.1	Ubiquitin 60S ribosomal protein L40	774.001	14728.4	7	9	38.28	4.1309
IPI:IPI00958274.1	ubiquitin B like	774.001	17274.9	6	13	24.84	0
IPI:IPI00882520.2	Polyubiquitin B	774.001	34368.6	6	27	12.46	0
IPI:IPI00476033.2	48 kDa protein	775.718	48338.8	8	40	13.26	10.0943
IPI:IPI00361888.3	Polyubiquitin C	776.504	91087	7	75	6.3	7.8073
IPI:IPI00782125.1	Uncharacterized protein	738.881	12880.9	1	8	13.91	0
IPI:IPI00206664.1	Isoform 1 of Low molecular weight phosphotyrosine protein phosphatase	721.072	18151.7	5	14	38.61	37.4795
IPI:IPI00214582.1	40S ribosomal protein S7	710.744	22126.9	7	21	39.18	7.0024
IPI:IPI00958405.1	ribosomal protein S7 like	710.744	23538.6	7	25	36.71	0
IPI:IPI00421525.1	Cathepsin D isoform CRA c	700.142	44622.8	13	26	21.87	0
IPI:IPI00212731.1	Cathepsin D	700.142	44680.8	13	27	21.87	60.678
IPI:IPI00389830.1	Uncharacterized protein	700.142	48002.7	13	28	20.18	0
IPI:IPI00776911.1	Uncharacterized protein Fragment	701.326	31373.8	4	16	15.65	27.7812
IPI:IPI00969773.1	Splicing factor arginine serine rich 7	673.834	17891.2	7	14	36.31	12.8983
IPI:IPI00389425.4	Uncharacterized protein	673.834	26023	7	14	25.22	0
IPI:IPI00392794.1	splicing factor arginine serine rich 7	673.834	27377.6	7	14	23.95	0
IPI:IPI00777894.1	Uncharacterized protein Fragment	655.018	19836.1	1	6	8.86	0
IPI:IPI00566673.1	Uncharacterized protein	646.857	46657.9	13	41	22.98	62.1008
IPI:IPI00339167.5	Uncharacterized protein	646.524	50279.9	10	34	27.81	61.1808
IPI:IPI00197568.2	Rab GDP dissociation inhibitor beta	646.857	50537.3	13	43	21.12	0
IPI:IPI00957631.1	low molecular weight phosphotyrosine protein phosphatase like	631.736	18107.6	4	14	32.28	0
IPI:IPI00364046.2	Tubulin alpha 1C chain	629.759	49937.5	9	34	24.05	0
IPI:IPI00208205.1	Heat shock cognate 71 kDa protein	619.272	70871.2	13	50	24.15	74.5667
IPI:IPI00959289.1	heat shock cognate 71 kDa protein like	616.235	72681.2	12	50	21.18	0
IPI:IPI00947869.1	Uncharacterized protein Fragment	577.248	39843.2	11	23	27.17	1.6073
IPI:IPI00777730.1	Uncharacterized protein Fragment	572.784	39316.7	12	21	29.01	18.0105
IPI:IPI00362927.1	Tubulin alpha 4A chain	565.348	49924.6	10	34	22.54	0
IPI:IPI00200041.4	Phenazine biosynthesis like domain containing protein	561.918	31687.3	11	21	27.43	52.6865
IPI:IPI00968513.1	heat shock cognate 71 kDa protein like	561.338	68827	12	48	21.97	0
IPI:IPI00914218.1	RCG61973 isoform CRA b	560.494	17910.4	5	12	53.16	6.2242
IPI:IPI00231705.4	Isoform 2 of Low molecular weight phosphotyrosine protein phosphatase	560.494	17937.4	4	12	43.67	0
IPI:IPI00361613.3	Uncharacterized protein	543.03	21092.7	3	22	19.89	11.9013
IPI:IPI00958235.1	nucleoside diphosphate kinase B like	512.193	17003.8	5	12	11.92	0
IPI:IPI00765366.1	tubulin beta 4	469.239	49585.9	9	30	18.92	10.7226
IPI:IPI00960098.1	heat shock cognate 71 kDa protein like	469.87	70818.2	12	49	22.45	0
IPI:IPI00400573.1	Tubulin beta 2C chain	467.204	49801.2	8	30	15.51	0
IPI:IPI00959589.1	heat shock cognate 71 kDa protein like isoform 2	466.833	69643.9	11	49	20.48	0
IPI:IPI00764197.1	heat shock cognate 71 kDa protein like isoform 1	466.833	70860.2	11	49	19.97	0
IPI:IPI00231631.13	Beta enolase	463.923	47014	7	29	11.06	23.7374
IPI:IPI00950379.1	Uncharacterized protein	459.743	67148	11	50	22.95	0
IPI:IPI00950965.1	Adenine phosphoribosyltransferase	456.966	19545.8	9	19	54.44	29.4576
IPI:IPI00391119.4	Seryl tRNA synthetase cytoplasmic	450.051	58588.1	9	44	20.9	35.2994
IPI:IPI00373410.4	Uncharacterized protein	450.051	61363.3	9	46	19.96	0
IPI:IPI00191216.1	Uncharacterized protein	446.818	44517.8	8	18	28.26	17.3358
IPI:IPI00464587.1	Tubulin alpha 8 chain	446.636	50037.6	5	34	16.7	0
IPI:IPI00766218.1	ubiquitin conjugating enzyme E2 N like	439.52	17096.8	14	13	34.87	48.1338
IPI:IPI00952127.1	Uncharacterized protein	437.14	40245.7	7	29	21.31	0
IPI:IPI00203528.1	Stomatin like protein 2	427.166	38414	9	29	40.51	25.7709
IPI:IPI00197579.2	Isoform 1 of Tubulin beta 5 chain	421.73	49671	7	30	12.16	0
IPI:IPI00210357.1	Heterogeneous nuclear ribonucleoprotein F	419.007	45730	7	26	10.12	0
IPI:IPI00197538.3	Uncharacterized protein	415.909	32655.5	5	17	18.06	0
IPI:IPI00565837.1	TAR DNA binding protein	415.909	32147.7	5	16	18.25	0
IPI:IPI00475639.4	Tubulin beta 2A chain	407.758	49907.2	6	30	9.44	0
IPI:IPI00655259.1	Tubulin beta 2B chain	407.758	49953.2	6	30	9.44	0
IPI:IPI00207355.4	Heat shock related 70 kDa protein 2	403.115	69641.8	13	50	22.12	37.9085
IPI:IPI00564443.3	glycyl tRNA synthetase	398.325	46948.2	18	33	24.52	0
IPI:IPI00829443.1	Isoform 2 of Tubulin beta 5 chain	394.413	24271.6	5	18	11.32	0
IPI:IPI00555297.2	Uncharacterized protein	391.306	19764	8	19	48.35	0
IPI:IPI00388191.2	Enolase	384.902	33959.4	5	23	18.83	11.5851
IPI:IPI00190375.1	LDLR chaperone MESD	381.798	25215.6	10	27	39.73	56.0866
IPI:IPI00200053.3	Uncharacterized protein	372.54	18678.4	3	11	20.5	0
IPI:IPI00949898.1	Uncharacterized protein	367.518	71130.6	13	49	22.19	32.1097
IPI:IPI00339153.3	37 kDa protein	366.517	36860.9	5	21	19.29	1.7161
IPI:IPI00326412.4	Gamma enolase	366.517	47140.7	5	29	14.98	0
IPI:IPI00205598.1	GrpE protein homolog 1 mitochondrial	357.89	24297.1	5	19	29.95	16.2436
IPI:IPI00198720.1	Isocitrate dehydrogenase NAD subunit alpha mitochondrial	337.708	39613.8	8	31	20.22	47.3571
IPI:IPI00778110.1	Uncharacterized protein Fragment	325.057	5301.69	4	4	92	16.1079
IPI:IPI00568427.2	Stathmin	313.346	17217.2	5	21	19.33	0
IPI:IPI00213684.1	Tissue alpha L fucosidase	311.306	53486.6	6	34	13.2	18.443
IPI:IPI00870112.1	Dihydropyrimidinase related protein 2	305.224	62277.7	19	43	40.03	36.7241
IPI:IPI00780700.2	Tryptophanyl tRNA synthetase cytoplasmic	289.789	54143.7	6	43	10.6	40.9531
IPI:IPI00829469.2	tryptophanyl tRNA synthetase cytoplasmic	286.878	53357.8	4	41	7.79	0
IPI:IPI00189795.1	Tubulin alpha 1A chain	269.03	50135.8	9	34	24.83	0
IPI:IPI00779179.2	Uncharacterized protein	260.687	23334.2	5	21	16.18	6.2946
IPI:IPI00339197.4	Isoform M2 of Pyruvate kinase isozymes M1 M2	260.096	57781	11	44	26.18	0
IPI:IPI00454375.2	Uncharacterized protein	260.096	53106.6	11	40	28.43	2.2397
IPI:IPI00957976.1	M2 pyruvate kinase like isoform 2	258.185	52898.3	10	40	28.54	0
IPI:IPI00561880.2	M2 pyruvate kinase like isoform 1	258.185	57730.9	10	44	26.18	0
IPI:IPI00948028.1	M2 pyruvate kinase like isoform 1	258.185	57778.9	10	44	26.18	0
IPI:IPI00968449.1	M2 pyruvate kinase like isoform 2	258.185	52946.4	10	40	28.54	0
IPI:IPI00000000.0	PYGM RABIT P00489 Glycogen phosphorylase muscle Oryctolagus cuniculus	256.475	97289.6	26	76	27.88	50
IPI:IPI00764193.1	M2 pyruvate kinase like	255.84	57877.2	12	44	26.13	28.8021
IPI:IPI00231929.7	Isoform M1 of Pyruvate kinase isozymes M1 M2	252.446	57818	10	44	22.03	0
IPI:IPI00782342.1	Enolase	242.814	44047.4	11	26	17.49	34.9904
IPI:IPI00206624.1	78 kDa glucose regulated protein	243.017	72347.1	5	52	7.49	20.4059
IPI:IPI00947927.1	Uncharacterized protein	241.271	21277.2	2	15	10.16	0
IPI:IPI00213546.2	Heat shock 70 kDa protein 1 like	241.821	70549.3	7	51	11.54	2.7448
IPI:IPI00196751.2	Heat shock 70 kDa protein 1A 1B	239.721	70185.4	7	48	15.13	13.7032
IPI:IPI00561142.2	Histidyl tRNA synthetase	232.278	57360.4	10	43	19.29	23.7907
IPI:IPI00421600.8	26S protease regulatory subunit 7	228.081	48574.9	18	36	42.49	38.6993
IPI:IPI00957556.1	phenazine biosynthesis like domain containing protein like	216.78	31901.3	9	20	21.53	0
IPI:IPI00365487.2	Eukaryotic translation initiation factor 3 subunit G	214.517	35651.1	4	32	11.56	27.3291
IPI:IPI00471523.1	Tubulin alpha 3 chain	213.198	49959.7	8	34	21.56	0
IPI:IPI00324986.1	Rab GDP dissociation inhibitor alpha	193.819	50536.8	6	35	13.65	133.215
IPI:IPI00369217.1	Heat shock protein 75 kDa mitochondrial	191.885	80461.3	12	68	23.23	26.3693
IPI:IPI00210566.3	Heat shock protein HSP 90 alpha	188.979	84815.1	10	91	10.37	17.8189
IPI:IPI00191505.3	Proteasome subunit beta type 4	184.377	29228.5	4	16	14.77	0
IPI:IPI00949842.1	Proteasome subunit beta type	184.377	25760.6	4	14	16.81	35.8038
IPI:IPI00957766.1	heat shock protein 1 alpha like	184.264	29664	2	19	9.65	0
IPI:IPI00421788.1	Keratin type II cytoskeletal 7	175.115	50708.9	12	39	21.23	12.6834
IPI:IPI00895591.1	glycogen phosphorylase muscle form	171.956	97288.6	22	76	23.28	2.8275
IPI:IPI00778786.1	Uncharacterized protein Fragment	170.804	62259.7	7	42	17.52	0
IPI:IPI00949426.1	Uncharacterized protein	169.647	33232	7	26	36.16	0
IPI:IPI00948831.1	Uncharacterized protein	168.357	29318.3	3	20	9.34	67.7961
IPI:IPI00208209.1	Peroxiredoxin 4	168.357	31007.5	3	20	8.79	0
IPI:IPI00565703.1	Uncharacterized protein Fragment	162.347	38554.1	14	31	22.57	26.7607
IPI:IPI00565507.2	Uncharacterized protein	160.171	32233.5	8	29	33.68	12.4305
IPI:IPI00464805.2	Poly RC binding protein 2	161.125	38580.2	9	24	31.78	34.5382
IPI:IPI00231927.11	ADP ATP translocase 1	156.406	32989.5	5	30	9.4	17.3507
IPI:IPI00200466.3	ADP ATP translocase 2	151.794	32901.3	5	31	13.09	0
IPI:IPI00363182.2	ADP ATP translocase 2 like	151.794	33176.7	5	31	13.04	0
IPI:IPI00776957.2	Uncharacterized protein	145.82	31721.8	5	31	11.15	0
IPI:IPI00215220.1	Caspase 3	142.243	31491.9	1	26	4.33	27.883
IPI:IPI00364431.2	succinyl CoA ligase ADP forming subunit beta mitochondrial	142.053	50306.3	10	44	13.98	20.3914
IPI:IPI00763537.1	protein QN1 homolog	140.718	161002	15	153	5.49	0
IPI:IPI00370496.4	Isoform 1 of Protein QN1 homolog	140.718	161001	17	158	6.84	63.0632
IPI:IPI00362160.1	Tubulin beta 3 chain	138.505	50418.8	5	30	18	0
IPI:IPI00951645.1	Uncharacterized protein Fragment	137.485	47286.8	8	41	11.67	0
IPI:IPI00608171.1	Pcbp2 protein	137.461	35346.7	8	23	26.27	0
IPI:IPI00207184.1	Endoplasmic reticulum resident protein 29	134.782	28574.9	3	20	14.23	23.1597
IPI:IPI00855229.1	Isoform 2 of Protein QN1 homolog	134.564	25121.9	7	27	16.67	0
IPI:IPI00195673.1	Tubulin beta 6	133.589	50059.5	5	31	15.66	1.2394
IPI:IPI00369311.3	Uncharacterized protein Fragment	130.079	39671.6	3	27	5.6	0
IPI:IPI00202154.1	Inositol 3 phosphate synthase 1	109.449	60883.7	3	38	6.1	35.4398
IPI:IPI00949013.1	Dihydropyrimidinase related protein 1	103.782	62195.9	5	42	16.43	1.9982
IPI:IPI00950931.1	Uncharacterized protein Fragment	103.782	61864.3	5	41	16.43	0
IPI:IPI00561065.2	Uncharacterized protein	103.782	74249	5	51	13.7	0
IPI:IPI00230941.5	Vimentin	91.9492	53732.8	6	47	12.45	3.5116
IPI:IPI00231715.1	Isoform Gamma 2 of Serine threonine protein phosphatase PP1 gamma catalytic subunit	92.8184	38504.4	9	27	18.99	24.9558
IPI:IPI00951743.2	cytochrome P450 2B3 like	92.4738	56453.5	4	44	8.15	0
IPI:IPI00198324.1	Cytochrome P450 2B3	92.4738	56384.5	4	40	8.15	33.1511
IPI:IPI00870220.2	prefoldin 5	92.2808	17326.2	1	12	11.69	4.2636
IPI:IPI00326582.3	peripherin	90.5918	53982.3	5	57	12.68	1.0022
IPI:IPI00768167.1	beta tubulin 1 class VI like	89.4682	50416.3	2	32	5.75	0.9384
IPI:IPI00203358.1	Isoform Gamma 1 of Serine threonine protein phosphatase PP1 gamma catalytic subunit	87.2438	36983.9	8	25	17.65	0
IPI:IPI00957689.1	Cytochrome P450 2B3 Fragment	85.1917	37127.2	3	26	9.35	0
IPI:IPI00190181.4	Glycogen phosphorylase muscle form	84.1312	97273.7	19	75	14.49	3.9958
IPI:IPI00421517.7	Desmin	82.5287	53456.8	6	46	6.18	6.0146
IPI:IPI00208265.1	Serine threonine protein phosphatase PP1 alpha catalytic subunit	81.983	37512.2	7	24	17.27	0
IPI:IPI00207947.6	Leukotriene A4 hydrolase	81.6427	69089.1	7	54	8.35	18.4392
IPI:IPI00326888.4	Secretogranin 1	81.3568	77535.6	11	72	10.22	10.5504
IPI:IPI00203390.3	Serine threonine protein phosphatase PP1 beta catalytic subunit	79.5612	37187	7	26	15.6	0
IPI:IPI00561262.3	Uncharacterized protein	76.8982	68857.3	8	50	4.98	0
IPI:IPI00205076.1	Lon protease homolog mitochondrial	73.8529	105793	13	87	13.58	13.9376
IPI:IPI00777934.1	Uncharacterized protein Fragment	73.797	63750.1	7	44	5.7	8.3014
IPI:IPI00421812.1	Type II keratin Kb9	69.8674	61758.6	9	47	6.88	0.5049
IPI:IPI00947888.1	Sex comb on midleg homolog 1	68.6286	73659.7	5	50	6.63	0
IPI:IPI00230819.2	Type 1 tumor necrosis factor receptor shedding aminopeptidase regulator isoform CRA b	68.1562	106436	14	64	9.35	0
IPI:IPI00200928.1	Isoform 1 of Endoplasmic reticulum aminopeptidase 1	68.1562	106419	14	64	9.35	5.1113
IPI:IPI00870795.2	Uncharacterized protein	68.6286	76596	6	53	8.41	2.0458
IPI:IPI00190499.5	Tripeptidyl peptidase 1	62.448	61332.4	7	27	10.12	26.391
IPI:IPI00421782.1	keratin type II cytoskeletal 75	57.9417	62168.5	11	44	4.89	0
IPI:IPI00371050.4	Tetratricopeptide repeat domain 25	60.3974	74035.4	7	54	11.63	3.1337
IPI:IPI00193983.3	Clathrin heavy chain 1	58.8407	191599	14	133	3.82	11.2957
IPI:IPI00776558.2	Uncharacterized protein	58.8407	192022	13	134	3.81	0
IPI:IPI00207038.3	Type II keratin Kb15	53.9837	58096.3	5	39	2.98	0
IPI:IPI00948869.1	glycogen phosphorylase brain form	54.6226	96738.2	14	76	5.1	3.2523
IPI:IPI00948845.1	Uncharacterized protein	53.757	39172.7	6	34	7.69	6.6823
IPI:IPI00357945.2	Phosphorylase	53.7817	96775.2	11	74	5.08	0
IPI:IPI00882480.2	poly rC binding protein 1 like	53.6468	55080.8	9	37	13.45	19.2458
IPI:IPI00370390.2	Uncharacterized protein	50.6082	33179.6	6	21	4	1.0272
IPI:IPI00362580.2	Coiled coil domain containing protein 22	50.6061	70854.9	10	58	8.93	3.14
IPI:IPI00957586.1	dynein axonemal heavy polypeptide 9	48.5867	222633	16	161	2.22	98.9724
IPI:IPI00949850.1	Uncharacterized protein	47.3836	162018	14	249	4.32	4.5182
IPI:IPI00372810.5	Eukaryotic translation initiation factor 3 subunit A	47.3836	163196	15	251	4.28	0
IPI:IPI00190179.3	Glycogen phosphorylase liver form	46.7136	97483.3	8	79	5.41	5.7408
IPI:IPI00373045.1	Eukaryotic translation initiation factor 4B	46.674	69064.2	6	57	7.53	4.2517
IPI:IPI00766202.1	Uncharacterized protein Fragment	46.2661	122240	9	98	7.6	3.8567
IPI:IPI00565210.1	Uncharacterized protein	46.2661	122540	9	98	7.56	0
IPI:IPI00370643.3	ABL1 Fragment	46.2661	124736	9	100	7.43	0
IPI:IPI00780830.2	Uncharacterized protein	40.7817	33049.4	5	24	8.62	2.9096
IPI:IPI00947660.1	Uncharacterized protein Fragment	35.1391	46184.1	3	35	7.28	1.8926
IPI:IPI00776495.2	Uncharacterized protein Fragment	38.7366	52451.5	10	42	3.79	0
IPI:IPI00366990.3	serine threonine protein kinase MARK2 like	21.7198	124169	5	82	3.32	1.339
Injection 2
protein.Accession	protein.Description	protein.score	protein.avgMass	protein.matchedPeptides	protein.digestPeps	protein.seqCover(%)	protein.fmolOnColumn
IPI:IPI00324741.3	Protein disulfide isomerase A3	8766.58	56623.5	78	53	66.73	458.859
IPI:IPI00231643.5	Superoxide dismutase Cu Zn	4765.44	15911.7	20	12	64.94	397.271
IPI:IPI00454446.1	Putative uncharacterized protein Fragment	4684.77	17095.4	17	11	68.1	7.5042
IPI:IPI00194404.5	Nucleoside diphosphate kinase A	4124.13	17192.8	15	16	63.82	197.675
IPI:IPI00464815.11	Alpha enolase	3287.95	47128	17	31	36.87	85.4445
IPI:IPI00767147.1	enolase 3	3287.95	53923.8	17	37	32.32	0
IPI:IPI00190559.3	Ubiquitin conjugating enzyme E2 N	3001.39	17123.8	17	13	60.53	85.8064
IPI:IPI00951317.1	Enolase	2737.89	23921.6	10	15	44.34	0
IPI:IPI00230838.5	ATP synthase subunit d mitochondrial	2638.26	18763.5	13	11	67.08	132.859
IPI:IPI00557049.1	Uncharacterized protein Fragment	2310.88	38505.2	7	23	26.14	43.2623
IPI:IPI00201333.5	Uncharacterized protein	2135.47	106904	61	68	42.69	130.985
IPI:IPI00325189.4	Nucleoside diphosphate kinase B	2125.73	17283	11	14	38.82	0
IPI:IPI00949766.1	Ubiquitin carrier protein	2079.51	16829.5	11	13	41.72	3.4444
IPI:IPI00958627.1	Eno1 protein like	1986	53907.9	12	37	24.24	0
IPI:IPI00389350.2	Uncharacterized protein	1762.84	90572.7	38	55	34.25	10.8915
IPI:IPI00191897.4	Nucleoside diphosphate kinase	1751.3	16189.7	8	11	18.18	0
IPI:IPI00949463.1	Uncharacterized protein	1748.13	79045.5	36	47	35.69	0
IPI:IPI00212523.1	Protein DJ 1	1727.03	19974.2	10	23	49.21	28.0141
IPI:IPI00555262.1	Park7 protein	1529.71	22503	7	25	33.64	12.331
IPI:IPI00389571.6	Keratin type II cytoskeletal 8	1445.88	54018.9	29	42	37.89	83.6874
IPI:IPI00191737.6	Serum albumin	1365.72	68731.1	15	50	18.59	327.55
IPI:IPI00198717.8	Malate dehydrogenase cytoplasmic	1289.43	36483.2	14	29	35.93	127.675
IPI:IPI00203088.4	Uncharacterized protein	1276.1	51218.9	15	28	23.31	0
IPI:IPI00958862.1	Uncharacterized protein	1276.1	47075.3	15	26	25.64	84.8351
IPI:IPI00231697.5	Stathmin	1204.11	17288.5	7	24	38.93	67.3735
IPI:IPI00766218.1	ubiquitin conjugating enzyme E2 N like	1157.03	17096.8	12	13	28.29	0
IPI:IPI00372826.3	splicing factor arginine serine rich 3	1084.9	19329.6	7	14	31.71	77.8335
IPI:IPI00557792.1	Uncharacterized protein	1084.9	14203.1	6	15	33.87	77.8335
IPI:IPI00950135.1	Profilin	1077.31	15802.2	5	17	19.05	37.9764
IPI:IPI00952133.1	Profilin	1077.31	16027.5	5	17	18.92	0
IPI:IPI00231920.3	profilin 2	1077.31	16114.5	5	17	18.79	0
IPI:IPI00464512.1	Heterogeneous nuclear ribonucleoprotein H2	1064.37	49293.8	14	27	23.61	84.8351
IPI:IPI00212731.1	Cathepsin D	1044.55	44680.8	17	27	39.07	85.5592
IPI:IPI00200847.1	T complex protein 1 subunit alpha	1041.21	60359.8	25	46	41.01	62.4316
IPI:IPI00421525.1	Cathepsin D isoform CRA c	1031.17	44622.8	15	26	35.14	0
IPI:IPI00389830.1	Uncharacterized protein	1026.83	48002.7	14	28	24.26	0
IPI:IPI00364262.4	glycyl tRNA synthetase	968.862	81792.9	24	62	26.79	64.5344
IPI:IPI00208215.2	Thioredoxin dependent peroxide reductase mitochondrial	929.335	28295.5	6	20	17.9	35.1398
IPI:IPI00561386.3	T complex protein 1 subunit alpha like	873.976	48238.9	16	34	35	0
IPI:IPI00566673.1	Uncharacterized protein	866.601	46657.9	15	41	39.61	0
IPI:IPI00197568.2	Rab GDP dissociation inhibitor beta	866.601	50537.3	16	43	42.25	62.7103
IPI:IPI00851145.1	Isoform 2 of Heterogeneous nuclear ribonucleoprotein H	796.474	47064.2	11	24	23.31	0
IPI:IPI00202027.4	Isoform 1 of Heterogeneous nuclear ribonucleoprotein H	796.474	49188.5	11	25	22.27	0
IPI:IPI00214582.1	40S ribosomal protein S7	771.298	22126.9	6	21	30.93	20.6511
IPI:IPI00958405.1	ribosomal protein S7 like	771.298	23538.6	6	25	28.99	0
IPI:IPI00851133.1	Isoform 3 of Heterogeneous nuclear ribonucleoprotein H	706.834	40736.9	10	17	23.32	0
IPI:IPI00551702.2	Dihydrolipoyllysine residue succinyltransferase component of 2 oxoglutarate dehydrogenase complex m	683.767	48925.5	12	33	31.94	39.1233
IPI:IPI00191216.1	Uncharacterized protein	679.578	44517.8	4	18	14.25	18.6322
IPI:IPI00203528.1	Stomatin like protein 2	669.42	38414	7	29	33.71	28.0973
IPI:IPI00958138.1	keratin 8 like	668.02	53733.5	16	39	22.31	7.6973
IPI:IPI00365217.1	UMP CMP kinase	660.039	25832.9	11	16	35.24	67.2676
IPI:IPI00197538.3	Uncharacterized protein	647.399	32655.5	2	17	8.33	0
IPI:IPI00565837.1	TAR DNA binding protein	647.399	32147.7	3	16	14.39	0
IPI:IPI00568427.2	Stathmin	621.462	17217.2	5	21	36	13.3386
IPI:IPI00361613.3	Uncharacterized protein	597.617	21092.7	4	22	23.76	5.1614
IPI:IPI00948493.1	Uncharacterized protein Fragment	589.992	22167.8	8	17	25.37	0
IPI:IPI00200041.4	Phenazine biosynthesis like domain containing protein	572.677	31687.3	4	21	20.83	42.9746
IPI:IPI00947869.1	Uncharacterized protein Fragment	571.414	39843.2	7	23	21.2	46.0942
IPI:IPI00777730.1	Uncharacterized protein Fragment	556.08	39316.7	6	21	17.13	0
IPI:IPI00958235.1	nucleoside diphosphate kinase B like	555.331	17003.8	4	12	7.95	0
IPI:IPI00765366.1	tubulin beta 4	568.514	49585.9	8	30	14.41	0
IPI:IPI00400573.1	Tubulin beta 2C chain	568.514	49801.2	9	30	18.43	14.7727
IPI:IPI00829443.1	Isoform 2 of Tubulin beta 5 chain	545.101	24271.6	7	18	23.11	0
IPI:IPI00197579.2	Isoform 1 of Tubulin beta 5 chain	545.101	49671	8	30	15.09	0
IPI:IPI00655259.1	Tubulin beta 2B chain	545.101	49953.2	7	30	11.01	0
IPI:IPI00475639.4	Tubulin beta 2A chain	545.101	49907.2	7	30	11.01	0
IPI:IPI00950965.1	Adenine phosphoribosyltransferase	518.402	19545.8	6	19	49.44	29.8301
IPI:IPI00205598.1	GrpE protein homolog 1 mitochondrial	501.914	24297.1	5	19	23.96	25.9649
IPI:IPI00206664.1	Isoform 1 of Low molecular weight phosphotyrosine protein phosphatase	481.501	18151.7	2	14	12.66	51.7569
IPI:IPI00231705.4	Isoform 2 of Low molecular weight phosphotyrosine protein phosphatase	481.501	17937.4	2	12	12.66	0
IPI:IPI00914218.1	RCG61973 isoform CRA b	481.501	17910.4	2	12	12.66	0
IPI:IPI00957631.1	low molecular weight phosphotyrosine protein phosphatase like	481.501	18107.6	2	14	12.66	0
IPI:IPI00210357.1	Heterogeneous nuclear ribonucleoprotein F	479.621	45730	4	26	2.41	0
IPI:IPI00231631.13	Beta enolase	466.28	47014	5	29	11.98	21.4114
IPI:IPI00969317.1	Ubiquitin 60S ribosomal protein L40	481.313	14728.4	10	9	46.88	5.542
IPI:IPI00950379.1	Uncharacterized protein	462.579	67148	16	50	27.7	75.2597
IPI:IPI00968513.1	heat shock cognate 71 kDa protein like	460.774	68827	15	48	24.84	0
IPI:IPI00208205.1	Heat shock cognate 71 kDa protein	460.774	70871.2	15	50	24.15	0
IPI:IPI00959289.1	heat shock cognate 71 kDa protein like	456.557	72681.2	15	50	24.96	0
IPI:IPI00950621.2	ubiquitin B like	444.459	8701.95	7	6	51.95	0
IPI:IPI00190375.1	LDLR chaperone MESD	439.704	25215.6	13	27	33.93	58.9866
IPI:IPI00555297.2	Uncharacterized protein	439.915	19764	5	19	43.41	0
IPI:IPI00776427.2	Uncharacterized protein	458.885	17547.5	10	11	35.29	2.9577
IPI:IPI00198720.1	Isocitrate dehydrogenase NAD subunit alpha mitochondrial	435.54	39613.8	9	31	25.14	49.9189
IPI:IPI00968520.1	Polyubiquitin Fragment	444.459	11241	7	8	40	0
IPI:IPI00339167.5	Uncharacterized protein	423.927	50279.9	11	34	25.61	60.908
IPI:IPI00882520.2	Polyubiquitin B	444.459	34368.6	7	27	13.11	0
IPI:IPI00958274.1	ubiquitin B like	444.459	17274.9	7	13	26.14	0
IPI:IPI00190240.1	Ubiquitin 40S ribosomal protein S27a	444.459	17951	8	10	30.13	0
IPI:IPI00476033.2	48 kDa protein	444.459	48338.8	8	40	13.49	13.8561
IPI:IPI00364046.2	Tubulin alpha 1C chain	408.907	49937.5	9	34	21.83	0
IPI:IPI00361888.3	Polyubiquitin C	444.459	91087	7	75	4.94	0
IPI:IPI00959589.1	heat shock cognate 71 kDa protein like isoform 2	378.35	69643.9	14	49	23.02	0
IPI:IPI00960098.1	heat shock cognate 71 kDa protein like	378.35	70818.2	14	49	22.45	0
IPI:IPI00764197.1	heat shock cognate 71 kDa protein like isoform 1	378.35	70860.2	14	49	22.45	0
IPI:IPI00388191.2	Enolase	362.295	33959.4	7	23	17.21	27.2372
IPI:IPI00370791.1	stathmin like	361.168	17388.6	3	26	19.87	1.899
IPI:IPI00949898.1	Uncharacterized protein	337.85	71130.6	17	49	24.5	3.451
IPI:IPI00208209.1	Peroxiredoxin 4	334.792	31007.5	7	20	31.5	56.8413
IPI:IPI00190377.2	Transaldolase	326.712	37460.2	16	30	31.75	27.5862
IPI:IPI00189795.1	Tubulin alpha 1A chain	326.12	50135.8	10	34	22.62	0
IPI:IPI00948831.1	Uncharacterized protein	321.499	29318.3	6	20	28.79	0
IPI:IPI00968459.1	Uncharacterized protein Fragment	302.633	6823.69	5	6	40	0
IPI:IPI00391648.4	ribosomal protein S27a like	304.307	16535.1	5	11	24.65	0
IPI:IPI00364064.3	low molecular weight phosphotyrosine protein phosphatase like	292.341	21925	2	15	8.9	32.1813
IPI:IPI00362927.1	Tubulin alpha 4A chain	291.606	49924.6	11	34	26.56	56.6523
IPI:IPI00650124.1	Hnrph1 protein	285.754	20580.6	2	14	13.04	0
IPI:IPI00958657.1	ubiquitin and ribosomal protein L40 like	282.991	27866.5	4	15	11.92	0
IPI:IPI00763565.1	ubiquitin B like	282.991	8826.27	3	6	19.48	0
IPI:IPI00000000.0	PYGM RABIT P00489 Glycogen phosphorylase muscle Oryctolagus cuniculus	279.729	97289.6	19	76	24.91	50
IPI:IPI00471523.1	Tubulin alpha 3 chain	272.504	49959.7	9	34	19.33	0
IPI:IPI00870112.1	Dihydropyrimidinase related protein 2	271.322	62277.7	12	43	22.38	36.6588
IPI:IPI00339153.3	37 kDa protein	255.23	36860.9	3	21	18.1	3.3445
IPI:IPI00326412.4	Gamma enolase	255.23	47140.7	3	29	14.06	0
IPI:IPI00231574.1	Isoform 2 of Growth factor receptor bound protein 2	241.091	23555.6	5	20	17.24	38.0952
IPI:IPI00949426.1	Uncharacterized protein	240.447	33232	5	26	28.34	0
IPI:IPI00324986.1	Rab GDP dissociation inhibitor alpha	239.205	50536.8	3	35	11.63	0.6887
IPI:IPI00949842.1	Proteasome subunit beta type	238.088	25760.6	6	14	19.4	33.7648
IPI:IPI00191505.3	Proteasome subunit beta type 4	229.871	29228.5	4	16	12.5	0
IPI:IPI00895591.1	glycogen phosphorylase muscle form	218.892	97288.6	16	76	19.71	0
IPI:IPI00365487.2	Eukaryotic translation initiation factor 3 subunit G	214.133	35651.1	6	32	16.88	59.0755
IPI:IPI00560842.1	Uncharacterized protein Fragment	205.897	34087.2	3	22	27.51	12.471
IPI:IPI00391119.4	Seryl tRNA synthetase cytoplasmic	206.109	58588.1	10	44	19.14	33.9004
IPI:IPI00373410.4	Uncharacterized protein	206.109	61363.3	9	46	17.54	0
IPI:IPI00211685.1	ubiquitin conjugating enzyme E2 T	196.21	23001.5	6	16	18.14	0
IPI:IPI00950285.1	Uncharacterized protein Fragment	194.707	37029	3	27	16.77	0.7893
IPI:IPI00952127.1	Uncharacterized protein	191.03	40245.7	3	29	3.41	0
IPI:IPI00561880.2	M2 pyruvate kinase like isoform 1	190.762	57730.9	8	44	22.22	26.4012
IPI:IPI00957976.1	M2 pyruvate kinase like isoform 2	185.595	52898.3	7	40	21.15	0
IPI:IPI00339197.4	Isoform M2 of Pyruvate kinase isozymes M1 M2	183.348	57781	7	44	19.21	0
IPI:IPI00948028.1	M2 pyruvate kinase like isoform 1	183.348	57778.9	7	44	19.21	0
IPI:IPI00764193.1	M2 pyruvate kinase like	183.348	57877.2	7	44	19.17	0
IPI:IPI00231929.7	Isoform M1 of Pyruvate kinase isozymes M1 M2	183.348	57818	7	44	19.21	0
IPI:IPI00454375.2	Uncharacterized protein	182.634	53106.6	7	40	21.68	0
IPI:IPI00564443.3	glycyl tRNA synthetase	179.922	46948.2	14	33	15.71	0
IPI:IPI00780136.2	Uncharacterized protein Fragment	179.491	33037.1	4	25	20.89	8.6162
IPI:IPI00568666.1	Uncharacterized protein	179.491	35676.9	4	27	18.94	0
IPI:IPI00557219.3	Uncharacterized protein	179.491	35717	4	26	18.94	0
IPI:IPI00551815.2	Ybx1 protein	179.491	36200.5	4	26	18.71	0
IPI:IPI00777934.1	Uncharacterized protein Fragment	178.41	63750.1	12	44	16.41	12.6704
IPI:IPI00968449.1	M2 pyruvate kinase like isoform 2	178.181	52946.4	6	40	17.86	0
IPI:IPI00231927.11	ADP ATP translocase 1	175.758	32989.5	6	30	19.13	13.9814
IPI:IPI00781417.1	Uncharacterized protein Fragment	175.369	35142.5	4	28	16.4	0
IPI:IPI00195673.1	Tubulin beta 6	188.652	50059.5	7	31	20.36	31.107
IPI:IPI00207355.4	Heat shock related 70 kDa protein 2	173.395	69641.8	8	50	10.9	0
IPI:IPI00213546.2	Heat shock 70 kDa protein 1 like	170.942	70549.3	8	51	6.24	0
IPI:IPI00829469.2	tryptophanyl tRNA synthetase cytoplasmic	166.522	53357.8	5	41	10.11	19.5524
IPI:IPI00780700.2	Tryptophanyl tRNA synthetase cytoplasmic	166.522	54143.7	5	43	9.98	0
IPI:IPI00196751.2	Heat shock 70 kDa protein 1A 1B	163.081	70185.4	3	48	5.15	0
IPI:IPI00362160.1	Tubulin beta 3 chain	174.969	50418.8	6	30	17.78	0
IPI:IPI00206624.1	78 kDa glucose regulated protein	159.939	72347.1	9	52	12.08	28.6294
IPI:IPI00561262.3	Uncharacterized protein	154.721	68857.3	7	50	10.43	0
IPI:IPI00778786.1	Uncharacterized protein Fragment	150.444	62259.7	9	42	16.28	1.7255
IPI:IPI00201060.4	Prelamin A C	148.739	74323.8	17	74	20.75	30.5917
IPI:IPI00464805.2	Poly RC binding protein 2	139.931	38580.2	3	24	14.25	16.6269
IPI:IPI00212767.1	Anionic trypsin 1	139.426	25959.6	2	7	8.13	130.958
IPI:IPI00561142.2	Histidyl tRNA synthetase	137.855	57360.4	10	43	17.32	26.2271
IPI:IPI00566408.2	Uncharacterized protein Fragment	137.388	149781	11	452	8.45	12.9858
IPI:IPI00464587.1	Tubulin alpha 8 chain	129.211	50037.6	5	34	12.92	0
IPI:IPI00200466.3	ADP ATP translocase 2	127.735	32901.3	6	31	23.83	3.6747
IPI:IPI00568296.2	Uncharacterized protein Fragment	124.878	29086.2	6	40	17.52	0
IPI:IPI00421788.1	Keratin type II cytoskeletal 7	124.442	50708.9	10	39	11.16	10.8415
IPI:IPI00608171.1	Pcbp2 protein	122.97	35346.7	2	23	8.66	0
IPI:IPI00190179.3	Glycogen phosphorylase liver form	122.596	97483.3	13	79	15.76	3.6018
IPI:IPI00363182.2	ADP ATP translocase 2 like	120.563	33176.7	6	31	20.74	0
IPI:IPI00561065.2	Uncharacterized protein	119.152	74249	9	51	12.24	0
IPI:IPI00950931.1	Uncharacterized protein Fragment	119.152	61864.3	11	41	18.18	8.1554
IPI:IPI00949013.1	Dihydropyrimidinase related protein 1	119.152	62195.9	9	42	14.69	0
IPI:IPI00948869.1	glycogen phosphorylase brain form	116.962	96738.2	7	76	5.69	0
IPI:IPI00357945.2	Phosphorylase	116.962	96775.2	6	74	4.26	0
IPI:IPI00365570.4	RIKEN cDNA 1110018J12	130.38	64691.8	8	46	12.67	22.6104
IPI:IPI00766407.1	rCG61777 like	130.38	94409.4	8	68	8.88	0
IPI:IPI00190181.4	Glycogen phosphorylase muscle form	111.128	97273.7	18	75	13.9	0
IPI:IPI00454367.3	Lmna protein	105.313	50601.4	7	48	16.29	0
IPI:IPI00776957.2	Uncharacterized protein	102.369	31721.8	2	31	9.41	0
IPI:IPI00565507.2	Uncharacterized protein	102.369	32233.5	1	29	4.12	0
IPI:IPI00562859.3	Uncharacterized protein	97.701	23955.2	2	17	9.39	14.0988
IPI:IPI00370496.4	Isoform 1 of Protein QN1 homolog	96.9546	161001	20	158	9.19	70.4544
IPI:IPI00763537.1	protein QN1 homolog	97.6362	161002	20	153	9.19	0
IPI:IPI00188879.2	Lamin C2	95.672	52635.7	8	53	17.32	0
IPI:IPI00213684.1	Tissue alpha L fucosidase	92.6524	53486.6	4	34	7.79	19.7604
IPI:IPI00421389.1	Protein NDRG1	91.3938	42954.8	3	21	8.38	12.8894
IPI:IPI00213613.2	Uncharacterized protein	96.3884	72002.9	12	72	12.5	0
IPI:IPI00382153.4	Keratin type II cytoskeletal 5	86.3034	61825.8	12	45	13.89	0
IPI:IPI00421784.2	Uncharacterized protein	85.4852	65388.8	11	48	10.53	10.7461
IPI:IPI00369419.4	Uncharacterized protein Fragment	84.8789	18578.4	5	17	14.55	11.2715
IPI:IPI00205076.1	Lon protease homolog mitochondrial	84.1385	105793	17	87	9.79	22.8712
IPI:IPI00421600.8	26S protease regulatory subunit 7	82.5843	48574.9	9	36	22.63	25.4901
IPI:IPI00421780.1	Keratin type II cytoskeletal 73	82.3077	60387.2	11	44	11.39	3.0762
IPI:IPI00421781.1	keratin type II cytoskeletal 72	81.5161	60435.7	8	51	4.52	1.8332
IPI:IPI00951645.1	Uncharacterized protein Fragment	80.1887	47286.8	6	41	10.76	31.3479
IPI:IPI00364431.2	succinyl CoA ligase ADP forming subunit beta mitochondrial	80.1887	50306.3	6	44	10.11	0
IPI:IPI00326582.3	peripherin	78.6297	53982.3	11	57	10.15	30.5799
IPI:IPI00959265.1	peroxiredoxin 1 like	76.4323	22164.5	3	20	4.02	0
IPI:IPI00421778.1	Keratin type II cytoskeletal 4	78.4734	57667	12	45	5.04	0
IPI:IPI00855229.1	Isoform 2 of Protein QN1 homolog	76.0952	25121.9	6	27	10.65	0
IPI:IPI00780608.2	Heterogeneous nuclear ribonucleoprotein K	74.7091	50976.4	3	38	5.83	17.069
IPI:IPI00968466.1	heterogeneous nuclear ribonucleoprotein K	74.7091	50988.4	3	37	5.83	0
IPI:IPI00194974.2	Hnrpk protein	74.7091	51028.4	3	39	5.82	0
IPI:IPI00782078.1	Uncharacterized protein	74.5988	64784.1	4	100	7.96	13.1086
IPI:IPI00870428.1	RNA binding motif protein 25	74.3745	58467.9	11	297	11.78	1.5391
IPI:IPI00421857.1	Keratin type II cytoskeletal 1	73.8878	64831	10	49	7.2	0
IPI:IPI00947660.1	Uncharacterized protein Fragment	73.4682	46184.1	9	35	4.13	0
IPI:IPI00767381.2	Uncharacterized protein	70.1532	86510.2	10	177	8.64	5.9441
IPI:IPI00959248.1	rCG50520 like	70.0745	58619.7	8	46	5.01	0
IPI:IPI00359358.3	Macoilin	68.0936	76082.6	11	60	13.7	4.3521
IPI:IPI00421812.1	Type II keratin Kb9	67.3746	61758.6	7	47	3.27	0
IPI:IPI00392829.4	RNA binding motif protein 25 like	74.3745	77201.5	11	204	8.8	0
IPI:IPI00421782.1	keratin type II cytoskeletal 75	65.716	62168.5	12	44	6.28	1.7063
IPI:IPI00357947.2	TBC1 domain family member 20	63.4669	45884.1	3	39	13.93	4.773
IPI:IPI00202759.3	Splicing regulatory glutamine lysine rich protein 1	62.9944	56849.4	6	150	7.49	3.9821
IPI:IPI00393340.2	Keratin type II cytoskeletal 6A	62.9419	59249.2	11	41	8.33	0
IPI:IPI00764184.1	keratin type II cytoskeletal 6A like isoform 1	62.9419	59429.6	11	41	3.44	0
IPI:IPI00957208.1	keratin 6A like	62.9419	59426.4	10	40	3.44	0
IPI:IPI01016484.1	Uncharacterized protein	62.8725	15785	5	14	24.64	0
IPI:IPI00230941.5	Vimentin	62.848	53732.8	13	47	5.79	0
IPI:IPI00765889.1	RNA binding motif protein 25 like	74.3745	96413.7	11	220	6.99	0
IPI:IPI00207038.3	Type II keratin Kb15	62.5904	58096.3	8	39	1.3	0
IPI:IPI00768956.1	keratin 71 like	62.2943	57435.7	7	45	2.29	0
IPI:IPI00372910.2	phosphoglycerate kinase 1 like	60.9584	43175.8	4	31	6.17	29.6499
IPI:IPI00373079.4	zinc finger CCCH type containing 13	62.8679	203526	22	1214	2.95	5.0814
IPI:IPI00360075.2	Leucine rich PPR motif containing protein mitochondrial	60.1074	156653	14	130	6.75	9.6834
IPI:IPI00203250.1	Isoform 2 of Dihydropyrimidinase related protein 3	57.2885	73899.5	6	52	6.59	0.9597
IPI:IPI00198408.1	Uncharacterized protein	56.0603	34424.3	1	24	6.31	0.9611
IPI:IPI00952449.1	Uncharacterized protein	56.0052	38322.4	7	24	10.56	3.4642
IPI:IPI00476155.3	Uncharacterized protein	54.8666	53794.7	6	39	8.5	0
IPI:IPI00193983.3	Clathrin heavy chain 1	52.4103	191599	9	133	3.22	12.391
IPI:IPI00776558.2	Uncharacterized protein	52.4103	192022	9	134	3.22	0
IPI:IPI00950640.1	Uncharacterized protein	52.349	81343.8	11	67	1.36	0
IPI:IPI00421517.7	Desmin	52.2114	53456.8	7	46	3.84	6.3254
IPI:IPI00556970.1	Isoform 1 of Dihydropyrimidinase related protein 3	51.1139	61967.5	5	39	5.79	0
IPI:IPI00370415.2	Uncharacterized protein	53.2251	103727	12	89	2.47	83.7547
IPI:IPI00201858.4	Pre B cell leukemia transcription factor interacting protein 1	46.5551	80275.6	6	64	5.68	11.7273
Injection 3
protein.Accession	protein.Description	protein.score	protein.avgMass	protein.matchedPeptides	protein.digestPeps	protein.seqCover(%)	protein.fmolOnColumn
IPI:IPI00324741.3	Protein disulfide isomerase A3	9179.09	56623.5	89	53	70.3	465.742
IPI:IPI00231643.5	Superoxide dismutase Cu Zn	5234.92	15911.7	11	12	66.23	403.075
IPI:IPI00454446.1	Putative uncharacterized protein Fragment	4975.65	17095.4	7	11	47.85	0
IPI:IPI00194404.5	Nucleoside diphosphate kinase A	3354.47	17192.8	12	16	58.55	200.786
IPI:IPI00230838.5	ATP synthase subunit d mitochondrial	2372.98	18763.5	7	11	34.78	133.12
IPI:IPI00767147.1	enolase 3	2326.82	53923.8	15	37	35.56	0
IPI:IPI00464815.11	Alpha enolase	2326.82	47128	15	31	40.55	75.1052
IPI:IPI00325189.4	Nucleoside diphosphate kinase B	2297.86	17283	10	14	37.5	0.8
IPI:IPI00201333.5	Uncharacterized protein	2168.2	106904	60	68	38.98	143.764
IPI:IPI00389350.2	Uncharacterized protein	2008.12	90572.7	44	55	34.63	0
IPI:IPI00949463.1	Uncharacterized protein	2001.1	79045.5	42	47	37.86	0
IPI:IPI00951317.1	Enolase	1942.92	23921.6	7	15	48.42	0
IPI:IPI00557049.1	Uncharacterized protein Fragment	1587.81	38505.2	5	23	24.72	28.9125
IPI:IPI00191897.4	Nucleoside diphosphate kinase	1542.2	16189.7	7	11	27.97	0
IPI:IPI00190559.3	Ubiquitin conjugating enzyme E2 N	1507.62	17123.8	12	13	34.87	79.4761
IPI:IPI00389571.6	Keratin type II cytoskeletal 8	1473.74	54018.9	40	42	43.06	83.1628
IPI:IPI00958627.1	Eno1 protein like	1469.95	53907.9	11	37	23.43	0
IPI:IPI00958862.1	Uncharacterized protein	1440.32	47075.3	15	26	21.21	85.7346
IPI:IPI00203088.4	Uncharacterized protein	1440.32	51218.9	15	28	19.28	0
IPI:IPI00191737.6	Serum albumin	1358.26	68731.1	14	50	12.5	585.135
IPI:IPI00949766.1	Ubiquitin carrier protein	1275.39	16829.5	11	13	27.81	0
IPI:IPI00231697.5	Stathmin	1255.45	17288.5	9	24	38.93	59.96
IPI:IPI00421525.1	Cathepsin D isoform CRA c	1241.11	44622.8	13	26	27.76	0
IPI:IPI00212731.1	Cathepsin D	1241.11	44680.8	13	27	27.76	84.0946
IPI:IPI00389830.1	Uncharacterized protein	1241.11	48002.7	13	28	25.62	0
IPI:IPI00364262.4	glycyl tRNA synthetase	1233.03	81792.9	28	62	36.68	79.7878
IPI:IPI00851145.1	Isoform 2 of Heterogeneous nuclear ribonucleoprotein H	1138.3	47064.2	11	24	18.88	0
IPI:IPI00202027.4	Isoform 1 of Heterogeneous nuclear ribonucleoprotein H	1138.3	49188.5	11	25	18.04	0
IPI:IPI00464512.1	Heterogeneous nuclear ribonucleoprotein H2	1061.59	49293.8	11	27	15.37	79.2737
IPI:IPI00555262.1	Park7 protein	1044.54	22503	9	25	39.25	52.5762
IPI:IPI00212523.1	Protein DJ 1	1033.16	19974.2	4	23	29.63	0
IPI:IPI00206664.1	Isoform 1 of Low molecular weight phosphotyrosine protein phosphatase	934.778	18151.7	4	14	26.58	51.9531
IPI:IPI00551702.2	Dihydrolipoyllysine residue succinyltransferase component of 2 oxoglutarate dehydrogenase complex m	915.18	48925.5	17	33	35.02	39.8462
IPI:IPI00957631.1	low molecular weight phosphotyrosine protein phosphatase like	902.262	18107.6	3	14	20.25	0
IPI:IPI00958138.1	keratin 8 like	887.924	53733.5	26	39	26.65	2.045
IPI:IPI00200041.4	Phenazine biosynthesis like domain containing protein	871.199	31687.3	10	21	28.13	45.5547
IPI:IPI00200847.1	T complex protein 1 subunit alpha	872.324	60359.8	19	46	30.4	54.5806
IPI:IPI00557792.1	Uncharacterized protein	830.4	14203.1	6	15	37.9	53.1736
IPI:IPI00372826.3	splicing factor arginine serine rich 3	830.4	19329.6	6	14	28.66	0
IPI:IPI00190240.1	Ubiquitin 40S ribosomal protein S27a	809.772	17951	5	10	36.54	24.4038
IPI:IPI00948493.1	Uncharacterized protein Fragment	806.134	22167.8	11	17	24.88	0
IPI:IPI00208215.2	Thioredoxin dependent peroxide reductase mitochondrial	802.335	28295.5	5	20	31.91	41.7597
IPI:IPI00882520.2	Polyubiquitin B	798.935	34368.6	4	27	14.43	0
IPI:IPI00958274.1	ubiquitin B like	798.935	17274.9	4	13	28.76	0
IPI:IPI00969317.1	Ubiquitin 60S ribosomal protein L40	798.935	14728.4	4	9	34.38	0
IPI:IPI00968520.1	Polyubiquitin Fragment	798.935	11241	4	8	44	0
IPI:IPI00950621.2	ubiquitin B like	798.935	8701.95	4	6	57.14	0
IPI:IPI00361888.3	Polyubiquitin C	798.935	91087	4	75	5.43	0
IPI:IPI00476033.2	48 kDa protein	798.935	48338.8	5	40	14.42	6.0521
IPI:IPI00914218.1	RCG61973 isoform CRA b	776.126	17910.4	3	12	22.15	0
IPI:IPI00231705.4	Isoform 2 of Low molecular weight phosphotyrosine protein phosphatase	776.126	17937.4	2	12	12.66	0
IPI:IPI00950379.1	Uncharacterized protein	753.918	67148	23	50	33.61	0
IPI:IPI00968513.1	heat shock cognate 71 kDa protein like	753.918	68827	24	48	36.78	77.7736
IPI:IPI00208205.1	Heat shock cognate 71 kDa protein	753.918	70871.2	24	50	35.76	0
IPI:IPI00959289.1	heat shock cognate 71 kDa protein like	739.496	72681.2	23	50	32.53	0
IPI:IPI00561386.3	T complex protein 1 subunit alpha like	714.845	48238.9	13	34	27.95	0
IPI:IPI00851133.1	Isoform 3 of Heterogeneous nuclear ribonucleoprotein H	724.182	40736.9	8	17	17.69	0
IPI:IPI00198717.8	Malate dehydrogenase cytoplasmic	657.466	36483.2	17	29	35.93	127.755
IPI:IPI00782125.1	Uncharacterized protein	656.591	12880.9	1	8	13.91	0
IPI:IPI00776427.2	Uncharacterized protein	656.591	17547.5	1	11	10.46	0
IPI:IPI00781838.2	ubiquitin B like	656.591	8672.9	1	4	20.78	0
IPI:IPI00960098.1	heat shock cognate 71 kDa protein like	643.486	70818.2	23	49	34.06	0
IPI:IPI00959589.1	heat shock cognate 71 kDa protein like isoform 2	629.065	69643.9	22	49	32.38	0
IPI:IPI00764197.1	heat shock cognate 71 kDa protein like isoform 1	629.065	70860.2	22	49	31.58	0
IPI:IPI00766218.1	ubiquitin conjugating enzyme E2 N like	602.529	17096.8	10	13	34.87	55.4352
IPI:IPI00197568.2	Rab GDP dissociation inhibitor beta	601.788	50537.3	15	43	25.62	54.9884
IPI:IPI00566673.1	Uncharacterized protein	585.851	46657.9	11	41	21.52	0
IPI:IPI00568427.2	Stathmin	522.804	17217.2	5	21	23.33	3.6463
IPI:IPI00191216.1	Uncharacterized protein	514.719	44517.8	8	18	30.92	14.2972
IPI:IPI00198720.1	Isocitrate dehydrogenase NAD subunit alpha mitochondrial	499.186	39613.8	12	31	30.05	60.268
IPI:IPI00389425.4	Uncharacterized protein	483.858	26023	4	14	17.7	0
IPI:IPI00392794.1	splicing factor arginine serine rich 7	483.858	27377.6	6	14	19.75	0
IPI:IPI00969773.1	Splicing factor arginine serine rich 7	483.858	17891.2	4	14	25.48	9.5816
IPI:IPI00650124.1	Hnrph1 protein	483.386	20580.6	5	14	17.39	0
IPI:IPI00949898.1	Uncharacterized protein	480.475	71130.6	21	49	30.97	0
IPI:IPI00776911.1	Uncharacterized protein Fragment	475.495	31373.8	6	16	19.85	263.053
IPI:IPI00948831.1	Uncharacterized protein	470.423	29318.3	5	20	23.74	0
IPI:IPI00208209.1	Peroxiredoxin 4	470.423	31007.5	6	20	30.04	53.3281
IPI:IPI00777894.1	Uncharacterized protein Fragment	465.473	19836.1	1	6	8.86	0
IPI:IPI00365217.1	UMP CMP kinase	456.989	25832.9	11	16	38.33	76.0718
IPI:IPI00565837.1	TAR DNA binding protein	456.688	32147.7	6	16	22.11	0
IPI:IPI00197538.3	Uncharacterized protein	456.688	32655.5	5	17	18.75	0
IPI:IPI00339167.5	Uncharacterized protein	448.423	50279.9	14	34	25.39	0
IPI:IPI00189795.1	Tubulin alpha 1A chain	448.423	50135.8	14	34	25.5	51.4315
IPI:IPI00870112.1	Dihydropyrimidinase related protein 2	443.747	62277.7	22	43	42.66	39.4189
IPI:IPI00391119.4	Seryl tRNA synthetase cytoplasmic	442.227	58588.1	11	44	25.59	50.1849
IPI:IPI00373410.4	Uncharacterized protein	442.227	61363.3	11	46	24.44	0
IPI:IPI00952127.1	Uncharacterized protein	432.113	40245.7	6	29	18.75	0
IPI:IPI00205598.1	GrpE protein homolog 1 mitochondrial	419.652	24297.1	4	19	24.88	13.6357
IPI:IPI00947869.1	Uncharacterized protein Fragment	383.906	39843.2	8	23	18.75	0
IPI:IPI00777730.1	Uncharacterized protein Fragment	383.906	39316.7	9	21	22.93	0
IPI:IPI00326596.2	Stathmin 2	374.87	20756	3	22	16.2	0
IPI:IPI00779179.2	Uncharacterized protein	374.87	23334.2	3	21	14.22	0
IPI:IPI00190375.1	LDLR chaperone MESD	366.599	25215.6	9	27	26.34	202.453
IPI:IPI00190377.2	Transaldolase	362.156	37460.2	18	30	31.45	31.0776
IPI:IPI00958235.1	nucleoside diphosphate kinase B like	338.266	17003.8	5	12	32.45	0
IPI:IPI00564443.3	glycyl tRNA synthetase	331.69	46948.2	13	33	20.48	0
IPI:IPI00231631.13	Beta enolase	332.71	47014	6	29	16.82	27.9565
IPI:IPI00471523.1	Tubulin alpha 3 chain	311.532	49959.7	10	34	16.67	0
IPI:IPI00364046.2	Tubulin alpha 1C chain	311.239	49937.5	13	34	18.04	0
IPI:IPI00778786.1	Uncharacterized protein Fragment	308.799	62259.7	12	42	25.66	0
IPI:IPI00339197.4	Isoform M2 of Pyruvate kinase isozymes M1 M2	306.436	57781	9	44	16.76	0
IPI:IPI00957976.1	M2 pyruvate kinase like isoform 2	306.436	52898.3	9	40	18.28	35.9576
IPI:IPI00231929.7	Isoform M1 of Pyruvate kinase isozymes M1 M2	306.436	57818	9	44	16.76	0
IPI:IPI00968449.1	M2 pyruvate kinase like isoform 2	306.436	52946.4	9	40	18.28	0
IPI:IPI00561880.2	M2 pyruvate kinase like isoform 1	306.436	57730.9	9	44	16.76	0
IPI:IPI00948028.1	M2 pyruvate kinase like isoform 1	306.436	57778.9	9	44	16.76	0
IPI:IPI00203630.1	Isoform 1 of Growth factor receptor bound protein 2	304.384	25206.4	7	20	35.02	0
IPI:IPI00567134.2	Uncharacterized protein Fragment	304.384	17918.2	6	12	44.08	34.4009
IPI:IPI00231574.1	Isoform 2 of Growth factor receptor bound protein 2	304.384	23555.6	7	20	37.44	1.537
IPI:IPI00764193.1	M2 pyruvate kinase like	302.464	57877.2	8	44	17.67	0
IPI:IPI00210357.1	Heterogeneous nuclear ribonucleoprotein F	302.021	45730	5	26	4.82	0
IPI:IPI00454375.2	Uncharacterized protein	298.892	53106.6	7	40	14.11	0
IPI:IPI00950965.1	Adenine phosphoribosyltransferase	279.156	19545.8	6	19	18.89	19.3644
IPI:IPI00555297.2	Uncharacterized protein	279.156	19764	6	19	18.68	0
IPI:IPI00203528.1	Stomatin like protein 2	268.051	38414	7	29	17.28	21.9563
IPI:IPI00464805.2	Poly RC binding protein 2	263.435	38580.2	7	24	26.58	19.1288
IPI:IPI00421600.8	26S protease regulatory subunit 7	259.54	48574.9	17	36	33.03	38.6161
IPI:IPI00388191.2	Enolase	255.528	33959.4	3	23	13.31	0
IPI:IPI00362927.1	Tubulin alpha 4A chain	252.179	49924.6	8	34	12.28	0
IPI:IPI00000000.0	PYGM RABIT P00489 Glycogen phosphorylase muscle Oryctolagus cuniculus	248.807	97289.6	24	76	32.74	50
IPI:IPI00207355.4	Heat shock related 70 kDa protein 2	245.28	69641.8	8	50	17.06	31.0941
IPI:IPI00211685.1	ubiquitin conjugating enzyme E2 T	244.583	23001.5	3	16	12.25	0
IPI:IPI00957556.1	phenazine biosynthesis like domain containing protein like	240.531	31901.3	7	20	12.5	0
IPI:IPI00947927.1	Uncharacterized protein	239.509	21277.2	3	15	18.72	0
IPI:IPI00608171.1	Pcbp2 protein	239.194	35346.7	6	23	22.09	0
IPI:IPI00206624.1	78 kDa glucose regulated protein	234.975	72347.1	10	52	16.82	24.5518
IPI:IPI00364431.2	succinyl CoA ligase ADP forming subunit beta mitochondrial	234.63	50306.3	12	44	26.45	30.6876
IPI:IPI00951645.1	Uncharacterized protein Fragment	231.007	47286.8	11	41	24.94	0
IPI:IPI00365487.2	Eukaryotic translation initiation factor 3 subunit G	226.065	35651.1	8	32	27.81	25.0047
IPI:IPI00949013.1	Dihydropyrimidinase related protein 1	222.572	62195.9	10	42	15.91	4.1727
IPI:IPI00950931.1	Uncharacterized protein Fragment	222.572	61864.3	10	41	15.91	0
IPI:IPI00213546.2	Heat shock 70 kDa protein 1 like	220.739	70549.3	9	51	17	4.7764
IPI:IPI00561065.2	Uncharacterized protein	222.572	74249	11	51	14.87	0.3642
IPI:IPI00196751.2	Heat shock 70 kDa protein 1A 1B	213.998	70185.4	7	48	17	0.9359
IPI:IPI00777934.1	Uncharacterized protein Fragment	211.613	63750.1	8	44	11.92	0
IPI:IPI00561262.3	Uncharacterized protein	208.12	68857.3	12	50	20.87	0
IPI:IPI00339153.3	37 kDa protein	204.872	36860.9	5	21	17.8	0
IPI:IPI00326412.4	Gamma enolase	204.872	47140.7	5	29	13.82	0
IPI:IPI00210566.3	Heat shock protein HSP 90 alpha	204.221	84815.1	11	91	10.91	12.3585
IPI:IPI00201737.1	Isoform 2 of Septin 5	205.936	43920.5	4	33	8.99	44.0043
IPI:IPI00870315.1	Uncharacterized protein	205.936	43892.4	4	33	8.99	0
IPI:IPI00958260.1	U2 small nuclear ribonucleoprotein auxiliary factor U2AF 2 isoform 6	195.906	53120.7	7	27	13.38	13.5879
IPI:IPI00366387.3	U2 small nuclear ribonucleoprotein auxiliary factor U2AF 2	195.906	53517.2	7	26	13.26	0
IPI:IPI00948949.1	30 kDa protein	195.396	29776.1	3	21	6.56	0
IPI:IPI00782342.1	Enolase	192.043	44047.4	8	26	11.33	0
IPI:IPI00421782.1	keratin type II cytoskeletal 75	176.763	62168.5	14	44	16.06	3.5645
IPI:IPI00895591.1	glycogen phosphorylase muscle form	172.711	97288.6	18	76	25.89	0
IPI:IPI00471584.7	Heat shock protein HSP 90 beta	171.127	83281.4	13	67	14.09	33.1097
IPI:IPI00464587.1	Tubulin alpha 8 chain	167.901	50037.6	5	34	15.81	0
IPI:IPI00213684.1	Tissue alpha L fucosidase	165.982	53486.6	3	34	8.44	20.0137
IPI:IPI00561142.2	Histidyl tRNA synthetase	165.876	57360.4	9	43	19.09	21.2207
IPI:IPI00957766.1	heat shock protein 1 alpha like	160.776	29664	7	19	9.27	0
IPI:IPI00421812.1	Type II keratin Kb9	149.44	61758.6	14	47	12.91	0
IPI:IPI00207038.3	Type II keratin Kb15	145.295	58096.3	9	39	4.28	0
IPI:IPI00763565.1	ubiquitin B like	142.345	8826.27	3	6	16.88	0
IPI:IPI00968459.1	Uncharacterized protein Fragment	142.345	6823.69	3	6	21.67	0
IPI:IPI00205076.1	Lon protease homolog mitochondrial	140.392	105793	15	87	17.79	21.3344
IPI:IPI00198887.1	Protein disulfide isomerase	131.351	56951.4	5	47	8.06	5.6846
IPI:IPI00382153.4	Keratin type II cytoskeletal 5	129.961	61825.8	12	45	11.63	5.8463
IPI:IPI00476155.3	Uncharacterized protein	129.786	53794.7	6	39	7.69	0
IPI:IPI00421788.1	Keratin type II cytoskeletal 7	129.467	50708.9	8	39	10.07	18.1479
IPI:IPI00369311.3	Uncharacterized protein Fragment	129.119	39671.6	5	27	9.8	0
IPI:IPI00949426.1	Uncharacterized protein	127.441	33232	6	26	14.98	0
IPI:IPI00947660.1	Uncharacterized protein Fragment	122.136	46184.1	7	35	11.41	0
IPI:IPI00959248.1	rCG50520 like	123.063	58619.7	10	46	8.72	4.0724
IPI:IPI00855229.1	Isoform 2 of Protein QN1 homolog	118.256	25121.9	5	27	8.8	0
IPI:IPI00763537.1	protein QN1 homolog	126.886	161002	12	153	4.28	0
IPI:IPI00370496.4	Isoform 1 of Protein QN1 homolog	126.886	161001	12	158	4.28	141.96
IPI:IPI00421784.2	Uncharacterized protein	116.72	65388.8	17	48	21.05	7.0072
IPI:IPI00780700.2	Tryptophanyl tRNA synthetase cytoplasmic	116.489	54143.7	4	43	7.69	36.0997
IPI:IPI00968466.1	heterogeneous nuclear ribonucleoprotein K	110.712	50988.4	7	37	19.65	12.7229
IPI:IPI00829469.2	tryptophanyl tRNA synthetase cytoplasmic	113.517	53357.8	3	41	6.32	0
IPI:IPI00357945.2	Phosphorylase	111.627	96775.2	14	74	18.91	24.7249
IPI:IPI00324986.1	Rab GDP dissociation inhibitor alpha	109.47	50536.8	8	35	23.04	1.9321
IPI:IPI00203773.3	Uncharacterized protein	109.34	29441.5	2	18	10.87	5.582
IPI:IPI00390302.3	Uncharacterized protein	107.6	57322.9	11	52	11.49	0
IPI:IPI00393340.2	Keratin type II cytoskeletal 6A	103.868	59249.2	9	41	10.87	4.2198
IPI:IPI00951899.1	Uncharacterized protein	103.624	80701.6	10	66	7.22	0
IPI:IPI00780608.2	Heterogeneous nuclear ribonucleoprotein K	98.2439	50976.4	6	38	14.04	0
IPI:IPI00194974.2	Hnrpk protein	98.2439	51028.4	6	39	14.01	0
IPI:IPI00421778.1	Keratin type II cytoskeletal 4	101.125	57667	7	45	2.61	0
IPI:IPI00765366.1	tubulin beta 4	99.2545	49585.9	5	30	9.01	0
IPI:IPI00400573.1	Tubulin beta 2C chain	99.2545	49801.2	5	30	8.99	0
IPI:IPI00957208.1	keratin 6A like	98.9123	59426.4	9	40	10.87	0
IPI:IPI00206693.5	Uncharacterized protein Fragment	95.0482	15689.6	5	15	17.24	13.74
IPI:IPI00190179.3	Glycogen phosphorylase liver form	94.0055	97483.3	8	79	6.71	5.1379
IPI:IPI00764184.1	keratin type II cytoskeletal 6A like isoform 1	93.7383	59429.6	8	41	8.33	0
IPI:IPI00326888.4	Secretogranin 1	91.9225	77535.6	8	72	9.63	9.2752
IPI:IPI00213013.1	Stress induced phosphoprotein 1	90.7446	62570.3	10	61	11.05	10.797
IPI:IPI00627068.1	Splicing factor proline glutamine rich	90.2993	75486.9	13	47	13.88	30.3031
IPI:IPI00948869.1	glycogen phosphorylase brain form	89.8573	96738.2	10	76	11.03	0
IPI:IPI00190181.4	Glycogen phosphorylase muscle form	87.2438	97273.7	15	75	14.61	0
IPI:IPI00829443.1	Isoform 2 of Tubulin beta 5 chain	85.9679	24271.6	5	18	11.79	12.0933
IPI:IPI00392830.3	Uncharacterized protein Fragment	85.1332	76944.8	9	71	3.45	0
IPI:IPI00949678.1	Uncharacterized protein Fragment	86.5803	74098.4	10	55	9.49	0
IPI:IPI00951895.1	Uncharacterized protein	82.9132	48038.5	7	44	13.32	0
IPI:IPI00421787.1	Type II keratin Kb21	85.3901	59312.4	8	47	12.2	5.6504
IPI:IPI00780672.1	Type II keratin Kb23	82.9132	52732.9	7	45	11.9	0
IPI:IPI00197579.2	Isoform 1 of Tubulin beta 5 chain	85.9679	49671	5	30	5.63	0
IPI:IPI00951124.1	Uncharacterized protein	82.9132	53458.8	7	46	11.68	0
IPI:IPI00202154.1	Inositol 3 phosphate synthase 1	80.145	60883.7	5	38	4.49	20.3372
IPI:IPI00454477.1	Type II keratin Kb26	82.9132	56654.6	7	51	11.03	0
IPI:IPI00454476.1	Type II keratin Kb23	82.9132	62225.5	7	58	10.27	0
IPI:IPI00475639.4	Tubulin beta 2A chain	79.063	49907.2	6	30	5.62	0
IPI:IPI00655259.1	Tubulin beta 2B chain	76.8226	49953.2	4	30	5.62	0
IPI:IPI00782078.1	Uncharacterized protein	74.1955	64784.1	3	100	5.61	0
IPI:IPI00421857.1	Keratin type II cytoskeletal 1	72.6834	64831	10	49	6.88	0
IPI:IPI00369217.1	Heat shock protein 75 kDa mitochondrial	72.1467	80461.3	8	68	12.75	19.35
IPI:IPI00454475.1	Keratin type II cytoskeletal 1b	70.7461	57254.8	12	44	7.32	0
IPI:IPI00207947.6	Leukotriene A4 hydrolase	67.8058	69089.1	6	54	7.53	12.9328
IPI:IPI00364684.5	RGD1563853 protein	70.8321	87774.7	6	84	8.7	11.7185
IPI:IPI00421785.1	Type II keratin Kb25	66.7229	53301.7	4	47	8.26	0
IPI:IPI00200792.3	Type II keratin Kb25	66.7229	55821.5	4	47	7.69	0
IPI:IPI00952377.1	Uncharacterized protein	64.8312	29285.9	4	24	16.86	0
IPI:IPI00230941.5	Vimentin	59.7567	53732.8	6	47	3.22	0
IPI:IPI00558156.2	Uncharacterized protein	55.627	61077.6	6	44	3.85	0
IPI:IPI00777920.1	Uncharacterized protein	55.627	61167.8	7	43	5.49	8.1158
IPI:IPI00858382.1	LOC681126 protein	54.5288	54699.1	4	48	3.23	0
IPI:IPI00421781.1	keratin type II cytoskeletal 72	54.4962	60435.7	11	51	2.89	1.7266
IPI:IPI00198498.3	Cortactin isoform C	52.4633	52626.3	4	32	4.46	0
IPI:IPI00198520.2	cortactin isoform B	52.4633	56942.1	5	40	6.48	0
IPI:IPI00201060.4	Prelamin A C	41.3632	74323.8	14	74	6.92	15.6341
IPI:IPI00957283.1	Uncharacterized protein	48.8168	82725	4	50	3.52	7.9431
IPI:IPI00372927.5	CG13397 like	48.8168	82412.1	4	49	3.52	0
IPI:IPI00565256.3	Uncharacterized protein	38.8747	116174	15	100	8.66	6.4009

## Sheet: Fraction 7
protein.Accession	protein.Description	protein.score	protein.avgMass	protein.matchedPeptides	protein.digestPeps	protein.seqCover(%)	protein.fmolOnColumn
IPI:IPI00767147.1	enolase 3	39674.6	53923.8	47	37	52.93	307.172
IPI:IPI00464815.11	Alpha enolase	39644.5	47128	46	31	57.14	0
IPI:IPI00951317.1	Enolase	31931.9	23921.6	21	15	70.59	149.061
IPI:IPI00958627.1	Eno1 protein like	31189.5	53907.9	42	37	51.31	245.255
IPI:IPI00557049.1	Uncharacterized protein Fragment	11990.3	38505.2	23	23	38.64	20.7427
IPI:IPI00207184.1	Endoplasmic reticulum resident protein 29	11596.7	28574.9	24	20	41.54	134.34
IPI:IPI00782342.1	Enolase	10575.3	44047.4	24	26	25.62	144.887
IPI:IPI00231631.13	Beta enolase	9699.1	47014	18	29	14.29	47.0525
IPI:IPI00388191.2	Enolase	9606.01	33959.4	14	23	18.18	0
IPI:IPI00326412.4	Gamma enolase	8527.33	47140.7	11	29	14.29	32.5488
IPI:IPI00339153.3	37 kDa protein	8525.27	36860.9	10	21	14.84	0
IPI:IPI00470317.5	Elongation factor 1 gamma	6666.35	50060.9	39	37	41.42	114.349
IPI:IPI00324741.3	Protein disulfide isomerase A3	6550.06	56623.5	45	53	52.87	75.2871
IPI:IPI00777730.1	Uncharacterized protein Fragment	6514.75	39316.7	18	21	22.1	0.8587
IPI:IPI00947869.1	Uncharacterized protein Fragment	6514.75	39843.2	18	23	21.74	0
IPI:IPI00464805.2	Poly RC binding protein 2	5399.5	38580.2	11	24	41.1	43.8371
IPI:IPI00608171.1	Pcbp2 protein	5181.53	35346.7	9	23	37.91	0
IPI:IPI00208205.1	Heat shock cognate 71 kDa protein	5031.77	70871.2	21	50	34.37	39.2793
IPI:IPI00391544.2	Ester hydrolase C11orf54 homolog	5027.36	34993	13	28	20	59.5714
IPI:IPI00327830.3	Fatty acid binding protein epidermal	4915.51	15059.5	12	13	59.26	75.8123
IPI:IPI00959289.1	heat shock cognate 71 kDa protein like	4907.06	72681.2	19	50	31.01	0
IPI:IPI00382226.1	Ab2 162	4872.1	144709	15	97	13.66	19.1431
IPI:IPI00679203.3	Ferritin light chain 1	4861.4	20748.5	9	16	61.75	0
IPI:IPI00960098.1	heat shock cognate 71 kDa protein like	4768.31	70818.2	20	49	32.66	0
IPI:IPI00959769.1	ferritin light chain 1 like	4722.68	20875.7	6	16	45.65	0
IPI:IPI00231737.5	Aldose reductase	4653.48	35797.4	20	24	37.97	76.1143
IPI:IPI00959589.1	heat shock cognate 71 kDa protein like isoform 2	4643.6	69643.9	18	49	30.79	0
IPI:IPI00764197.1	heat shock cognate 71 kDa protein like isoform 1	4643.6	70860.2	18	49	30.03	0
IPI:IPI00197192.4	Uncharacterized protein	4628.47	32946.8	6	21	20.58	1.0204
IPI:IPI00568045.2	Uncharacterized protein Fragment	4628.47	33927.9	6	22	20	0
IPI:IPI00950379.1	Uncharacterized protein	4597.45	67148	20	50	33.77	0
IPI:IPI00949773.1	ferritin light chain 1 like	4524.14	20743.6	6	17	49.18	0
IPI:IPI00565381.3	Ferritin	4316.73	20760.5	7	17	49.18	0
IPI:IPI00958236.1	ferritin light chain 1 like	4313.84	20695.5	8	15	53.01	0
IPI:IPI00560599.2	Ferritin light chain 2 like	4280.92	20670.5	8	15	49.18	0
IPI:IPI00191216.1	Uncharacterized protein	4241.69	44517.8	9	18	21.5	22.7807
IPI:IPI00213667.1	Hemiferrin	4215.82	24091.3	14	24	44.91	63.1076
IPI:IPI00950005.1	Uncharacterized protein Fragment	4038.31	37352.6	11	21	17.77	0.9446
IPI:IPI00565837.1	TAR DNA binding protein	3760.37	32147.7	7	16	22.81	0
IPI:IPI00197538.3	Uncharacterized protein	3760.37	32655.5	7	17	22.57	0
IPI:IPI00559713.2	Ferritin light chain 2 like	3733.35	20714.4	7	15	40.44	0
IPI:IPI00558308.2	Uncharacterized protein Fragment	3516.86	23509.8	5	13	30.48	16.1454
IPI:IPI00476295.7	Adenosylhomocysteinase	3472.44	47538.2	27	35	43.29	46.0014
IPI:IPI00555167.3	Uncharacterized protein	3445.74	11412.3	3	13	34.58	1.3411
IPI:IPI00778786.1	Uncharacterized protein Fragment	3376.4	62259.7	12	42	23.19	13.1721
IPI:IPI00567073.2	Ferritin	3306.85	19970.9	5	14	27.27	4.3343
IPI:IPI00198717.8	Malate dehydrogenase cytoplasmic	3152.76	36483.2	18	29	36.23	55.0044
IPI:IPI00951911.1	Uncharacterized protein	3099.43	24578.4	10	19	30.73	0
IPI:IPI00560533.3	Hypoxanthine guanine phosphoribosyltransferase	3099.43	24477.3	10	19	30.73	38.9614
IPI:IPI00193854.4	Pterin 4 alpha carbinolamine dehydratase	3070.98	11999.6	10	11	42.31	46.6855
IPI:IPI00421428.9	Phosphoglycerate mutase 1	2975.88	28832	20	20	59.45	46.8265
IPI:IPI00869806.1	Alpha centractin	2789.11	42613.8	19	31	38.03	44.0206
IPI:IPI00387720.4	Uncharacterized protein	2722.04	43633.7	8	28	16.97	4.1701
IPI:IPI00454367.3	Lmna protein	2680.57	50601.4	20	48	45.7	0
IPI:IPI00188879.2	Lamin C2	2379.39	52635.7	26	53	50.22	0
IPI:IPI00213613.2	Uncharacterized protein	2380.2	72002.9	28	72	37.66	18.326
IPI:IPI00200041.4	Phenazine biosynthesis like domain containing protein	2308.01	31687.3	10	21	34.38	28.6774
IPI:IPI00968513.1	heat shock cognate 71 kDa protein like	2232.58	68827	21	48	33.12	3.4617
IPI:IPI00387816.4	Uncharacterized protein Fragment	2117.2	38780.6	14	25	14.8	21.3836
IPI:IPI00201060.4	Prelamin A C	2133.85	74323.8	32	74	42.71	33.2496
IPI:IPI00191748.3	Proteasome subunit alpha type 1	2002.99	29517.6	20	25	43.73	30.0288
IPI:IPI00371236.3	Elongation factor Tu mitochondrial	1994.52	49522.5	25	40	48.67	38.976
IPI:IPI00829469.2	tryptophanyl tRNA synthetase cytoplasmic	1865.22	53357.8	11	41	26.74	25.8981
IPI:IPI00780700.2	Tryptophanyl tRNA synthetase cytoplasmic	1865.22	54143.7	11	43	26.4	0
IPI:IPI00950621.2	ubiquitin B like	1860.74	8701.95	7	6	51.95	26.1545
IPI:IPI00949898.1	Uncharacterized protein	1849.76	71130.6	19	49	28.97	21.6868
IPI:IPI00372388.1	T complex protein 1 subunit gamma	1833.13	60647.2	26	49	45.14	44.6331
IPI:IPI00564206.1	Adenosylhomocysteinase	1812.9	46145.4	8	35	21.07	0
IPI:IPI00557792.1	Uncharacterized protein	1811.13	14203.1	5	15	33.87	34.0698
IPI:IPI00372826.3	splicing factor arginine serine rich 3	1811.13	19329.6	5	14	25.61	0
IPI:IPI00201969.1	Vesicle amine transport protein 1 homolog T californica isoform CRA a	1759.43	43118.8	10	23	25.74	30.0194
IPI:IPI00968520.1	Polyubiquitin Fragment	1860.74	11241	7	8	40	0
IPI:IPI00969317.1	Ubiquitin 60S ribosomal protein L40	1860.74	14728.4	7	9	31.25	0
IPI:IPI00214582.1	40S ribosomal protein S7	1560.27	22126.9	3	21	14.43	3.6873
IPI:IPI00362229.4	ARP1 actin related protein 1 homolog B	1559.89	42281.4	11	30	25	16.665
IPI:IPI00958405.1	ribosomal protein S7 like	1560.27	23538.6	3	25	13.53	0
IPI:IPI00361613.3	Uncharacterized protein	1552.94	21092.7	2	22	7.18	0
IPI:IPI00969773.1	Splicing factor arginine serine rich 7	1537.3	17891.2	3	14	22.93	0
IPI:IPI00389425.4	Uncharacterized protein	1541.23	26023	5	14	19.47	2.7334
IPI:IPI00958274.1	ubiquitin B like	1860.74	17274.9	7	13	26.14	0
IPI:IPI00392794.1	splicing factor arginine serine rich 7	1541.23	27377.6	5	14	18.49	0
IPI:IPI00190240.1	Ubiquitin 40S ribosomal protein S27a	1860.74	17951	7	10	25.64	0
IPI:IPI00776911.1	Uncharacterized protein Fragment	1515.81	31373.8	2	16	9.92	0
IPI:IPI00958268.1	poly rC binding protein 1 like	1586.43	42174.2	9	27	28.57	19.1149
IPI:IPI00882480.2	poly rC binding protein 1 like	1586.43	55080.8	10	37	23.78	19.1149
IPI:IPI00421326.3	DnaJ homolog subfamily B member 11	1486.02	40495.1	10	27	31.56	23.3745
IPI:IPI00777894.1	Uncharacterized protein Fragment	1485.65	19836.1	2	6	18.35	0
IPI:IPI00231146.7	Histidine triad nucleotide binding protein 1	1475.49	13776.9	4	11	30.16	41.6596
IPI:IPI00213013.1	Stress induced phosphoprotein 1	1468.69	62570.3	25	61	40.15	43.2249
IPI:IPI00208215.2	Thioredoxin dependent peroxide reductase mitochondrial	1441.55	28295.5	3	20	13.23	6.3754
IPI:IPI00369550.4	Uncharacterized protein Fragment	1440.88	25555	6	19	38.16	4.847
IPI:IPI00000000.0	PYGM RABIT P00489 Glycogen phosphorylase muscle Oryctolagus cuniculus	1428.84	97289.6	37	76	34.52	50
IPI:IPI00870112.1	Dihydropyrimidinase related protein 2	1415.34	62277.7	18	43	37.24	30.4846
IPI:IPI00958862.1	Uncharacterized protein	1416.28	47075.3	14	26	25.41	27.4681
IPI:IPI00203088.4	Uncharacterized protein	1416.28	51218.9	14	28	23.09	0
IPI:IPI00371270.1	Proliferation associated 2G4 isoform CRA a	1405.5	43656.9	17	32	35.53	36.6936
IPI:IPI00557468.2	Uncharacterized protein	1476.07	26521	5	17	26.1	0
IPI:IPI00957556.1	phenazine biosynthesis like domain containing protein like	1392.63	31901.3	6	20	18.4	0
IPI:IPI00464574.1	Poly RC binding protein 3	1477.37	33784.1	5	21	20.38	0
IPI:IPI00230838.5	ATP synthase subunit d mitochondrial	1377.9	18763.5	9	11	37.89	28.1942
IPI:IPI00558998.3	Uncharacterized protein	1477.37	39314.2	5	24	17.52	0
IPI:IPI00203214.6	Elongation factor 2	1373.17	95284.3	29	69	22.49	34.8064
IPI:IPI00206224.1	Aspartyl tRNA synthetase cytoplasmic	1370.78	57126.4	21	46	37.52	23.1877
IPI:IPI00882520.2	Polyubiquitin B	1860.74	34368.6	7	27	13.11	0
IPI:IPI00231963.5	D dopachrome decarboxylase	1333.97	13133.3	5	11	45.76	26.0239
IPI:IPI00191501.1	Proteasome subunit alpha type 6	1331.48	27399.5	11	20	28.05	30.9856
IPI:IPI00476033.2	48 kDa protein	1860.74	48338.8	7	40	9.3	0
IPI:IPI00959442.1	Ferritin light chain 2 like	1316.27	20718.5	7	16	42.08	0
IPI:IPI00471908.6	Asparagine synthetase glutamine hydrolyzing	1306.79	64246.7	11	47	19.07	27.4005
IPI:IPI00212767.1	Anionic trypsin 1	1303.17	25959.6	1	7	8.13	90.8902
IPI:IPI00326561.3	Delta 3 5 Delta 2 4 dienoyl CoA isomerase mitochondrial	1283.44	36171.8	11	31	24.16	26.0011
IPI:IPI00361888.3	Polyubiquitin C	1860.74	91087	7	75	4.94	0
IPI:IPI00778110.1	Uncharacterized protein Fragment	1212.74	5301.69	4	4	100	0
IPI:IPI00781838.2	ubiquitin B like	1203.33	8672.9	3	4	28.57	0
IPI:IPI00190377.2	Transaldolase	1177.62	37460.2	18	30	40.06	42.7073
IPI:IPI00958044.1	histone cluster 1 H2ae like	1218.99	28054.9	6	20	20.23	0
IPI:IPI00958962.1	histone cluster 1 H4m	1218.99	29642.7	6	19	19.33	0
IPI:IPI00212523.1	Protein DJ 1	1165.32	19974.2	4	23	28.04	0
IPI:IPI00960040.1	histone cluster 1 H2ae like	1221.45	51727.4	7	42	12.22	8.9756
IPI:IPI00555262.1	Park7 protein	1169.78	22503	5	25	27.57	12.1207
IPI:IPI00851145.1	Isoform 2 of Heterogeneous nuclear ribonucleoprotein H	1158.75	47064.2	11	24	21.21	0
IPI:IPI00202027.4	Isoform 1 of Heterogeneous nuclear ribonucleoprotein H	1158.75	49188.5	11	25	20.27	0
IPI:IPI00326888.4	Secretogranin 1	1145.86	77535.6	10	72	10.37	45.3397
IPI:IPI00327144.7	Cofilin 1	1129.12	18532.6	12	19	54.82	28.1449
IPI:IPI00366218.3	T complex protein 1 subunit beta	1121.05	57458.5	23	48	43.36	30.5208
IPI:IPI00650124.1	Hnrph1 protein	1116.39	20580.6	10	14	40.76	0
IPI:IPI00369311.3	Uncharacterized protein Fragment	1098.15	39671.6	11	27	13.45	0
IPI:IPI00951963.1	Uncharacterized protein Fragment	1101.9	24457.3	12	19	40.27	0
IPI:IPI00958096.1	GF20391 like isoform 1	1113.44	24574.8	6	22	24.77	4.0158
IPI:IPI00957899.1	GF20391 like isoform 2	1103.62	21239.7	5	19	22.4	0
IPI:IPI00763463.1	cofilin 1 like isoform 1	1045.63	18437.6	11	20	44.85	22.1165
IPI:IPI00207355.4	Heat shock related 70 kDa protein 2	1039.58	69641.8	10	50	14.69	11.9785
IPI:IPI00776427.2	Uncharacterized protein	1342.8	17547.5	8	11	35.95	19
IPI:IPI00369419.4	Uncharacterized protein Fragment	1003.73	18578.4	9	17	35.15	7.2643
IPI:IPI00895591.1	glycogen phosphorylase muscle form	990.018	97288.6	31	76	31.12	0
IPI:IPI00948374.1	35 kDa protein	986.275	34627.1	11	24	15.69	0
IPI:IPI00876578.1	Multiple inositol polyphosphate phosphatase 1	977.933	54589.6	6	37	11.23	11.8596
IPI:IPI00764726.1	histone H4 replacement like	973.81	11424.4	4	11	30.77	0
IPI:IPI00363719.3	Heterogeneous nuclear ribonucleoprotein D like	944.109	35294.1	9	24	21.74	21.6326
IPI:IPI00231767.5	Triosephosphate isomerase	923.33	26849	5	21	30.92	11.4022
IPI:IPI00656385.1	Eukaryotic initiation factor 4A III	894.504	46841.2	15	48	33.09	23.0366
IPI:IPI00339162.2	rCG29914 like	893.93	31735.5	5	25	23.13	0.2325
IPI:IPI00769156.2	rCG29914 like	893.93	31807.6	5	25	23.13	0
IPI:IPI00205598.1	GrpE protein homolog 1 mitochondrial	883.096	24297.1	9	19	33.64	10.9513
IPI:IPI00204772.4	Pre mRNA processing factor 19	881.808	57302.2	22	29	28.87	50.2547
IPI:IPI00421392.1	Triosephosphate isomerase	872.715	26867	6	21	28.51	2.5541
IPI:IPI00454559.2	Txnrd1 protein	858.629	63002.6	8	42	17.13	24.0421
IPI:IPI00949906.1	67 kDa protein	858.629	66826	8	44	16.2	0
IPI:IPI00370315.1	Eukaryotic translation initiation factor 4H	846.631	27324.1	5	32	18.15	0
IPI:IPI00779902.1	Uncharacterized protein	854.98	25185.8	5	28	19.74	27.7045
IPI:IPI00213684.1	Tissue alpha L fucosidase	844.13	53486.6	4	34	8.66	27.9507
IPI:IPI00208917.4	Alpha aminoadipic semialdehyde dehydrogenase	829.648	58748.8	7	36	19.48	21.4156
IPI:IPI00464512.1	Heterogeneous nuclear ribonucleoprotein H2	801.703	49293.8	12	27	23.39	26.7614
IPI:IPI00200147.1	60S acidic ribosomal protein P0	771.268	34215.6	11	20	37.54	16.6784
IPI:IPI00777934.1	Uncharacterized protein Fragment	768.53	63750.1	9	44	16.93	2.2871
IPI:IPI00476178.3	Proteasome subunit alpha type 3	757.454	28419.3	11	30	27.06	21.4725
IPI:IPI00372854.5	Uncharacterized protein	754.912	36869.6	9	22	31.5	10.4408
IPI:IPI00959226.1	Proteasome subunit alpha type	754.971	28354.2	10	28	27.06	0
IPI:IPI00193279.1	Ornithine aminotransferase mitochondrial	752.457	48332.8	15	32	28.02	23.8673
IPI:IPI00561262.3	Uncharacterized protein	722.975	68857.3	6	50	14.77	8.0525
IPI:IPI00767486.2	Uncharacterized protein	707.779	13776	3	11	24.6	0
IPI:IPI00372857.1	SAR1 homolog A	699.223	22398.9	5	18	23.23	18.9698
IPI:IPI00851133.1	Isoform 3 of Heterogeneous nuclear ribonucleoprotein H	698.632	40736.9	7	17	15.28	0
IPI:IPI00782125.1	Uncharacterized protein	694.06	12880.9	3	8	21.74	0
IPI:IPI00781570.3	Uncharacterized protein Fragment	679.908	21080.5	7	11	32.8	0
IPI:IPI00949986.1	Uncharacterized protein Fragment	673.284	19821.5	4	13	22.16	0
IPI:IPI00209905.1	GTP binding protein SAR1b	664.716	22410	2	19	5.56	0
IPI:IPI00231927.11	ADP ATP translocase 1	653.886	32989.5	5	30	14.43	10.0079
IPI:IPI00565703.1	Uncharacterized protein Fragment	642.795	38554.1	19	31	28.57	43.3395
IPI:IPI00214889.1	Proteasome subunit beta type 3	624.289	22965	2	14	16.59	20.3281
IPI:IPI00569920.3	Uncharacterized protein	607.638	32491.5	10	16	29.97	19.1173
IPI:IPI00362072.2	Actin related protein 2	607.638	44733.9	10	23	21.83	0
IPI:IPI01016350.1	NADP dependent malic enzyme	606.552	63958.8	11	43	24.83	0
IPI:IPI00231786.5	NADP dependent malic enzyme	606.552	64002.9	11	43	24.83	12.503
IPI:IPI00190181.4	Glycogen phosphorylase muscle form	601.787	97273.7	24	75	25.18	0
IPI:IPI00210264.3	Glutathione S transferase omega 1	600.183	27669	3	21	11.2	0
IPI:IPI00464520.1	Glutathione S transferase omega 1 isoform CRA b	600.183	27683.1	3	21	11.2	0
IPI:IPI00959427.1	Uncharacterized protein	600.183	27520.8	3	19	11.25	18.9026
IPI:IPI00765842.4	Uncharacterized protein	597.231	54019.5	18	44	27.22	17.4666
IPI:IPI00780136.2	Uncharacterized protein Fragment	590.605	33037.1	4	25	21.92	7.8583
IPI:IPI00551815.2	Ybx1 protein	590.605	36200.5	4	26	19.63	0
IPI:IPI00568666.1	Uncharacterized protein	590.605	35676.9	4	27	19.88	0
IPI:IPI00781417.1	Uncharacterized protein Fragment	590.605	35142.5	4	28	20.58	0
IPI:IPI00557219.3	Uncharacterized protein	590.605	35717	4	26	19.88	0
IPI:IPI00951823.1	Uncharacterized protein	580.953	49594.6	17	41	27.87	0
IPI:IPI00215349.5	WD repeat containing protein 1	574.399	66181.6	15	43	21.45	29.9982
IPI:IPI00212268.1	RuvB like 1	566.73	50214.1	8	34	16.45	11.8488
IPI:IPI00213546.2	Heat shock 70 kDa protein 1 like	516.318	70549.3	10	51	19.03	6.8584
IPI:IPI00191737.6	Serum albumin	512.143	68731.1	7	50	8.06	41.376
IPI:IPI00372214.3	GMP synthase glutamine hydrolyzing	478.374	76757.6	13	67	21.21	21.3759
IPI:IPI00780105.1	Uncharacterized protein	478.374	77762.8	13	68	21.03	0
IPI:IPI00782594.2	Uncharacterized protein	471.147	115283	17	69	21.22	21.0846
IPI:IPI00215093.1	2 oxoglutarate dehydrogenase mitochondrial	471.147	116296	17	70	21.02	0
IPI:IPI00390995.3	Uncharacterized protein	471.147	117743	17	71	20.79	0
IPI:IPI00950733.1	Uncharacterized protein	471.147	118174	17	72	20.71	0
IPI:IPI00387771.6	Peptidyl prolyl cis trans isomerase A	456.351	17874.4	4	12	43.29	25.9477
IPI:IPI00471584.7	Heat shock protein HSP 90 beta	455.162	83281.4	7	67	10.64	17.5026
IPI:IPI00212724.1	Type A B hnRNP p40	445.211	36232.9	3	22	9.64	0
IPI:IPI00212723.2	heterogeneous nuclear ribonucleoprotein A B	445.211	30853.4	3	22	11.23	17.0065
IPI:IPI00951862.2	Uncharacterized protein	445.211	36163.8	3	22	9.67	0
IPI:IPI00208193.1	Nucleic acid binding factor pRM10	445.211	33815.4	3	27	10.74	0
IPI:IPI00368902.5	RPLP0 protein like	445.136	34108.5	4	23	19.05	0
IPI:IPI00196751.2	Heat shock 70 kDa protein 1A 1B	442.963	70185.4	6	48	12.95	0
IPI:IPI00365672.1	Phospholipase D3	442.804	54399.3	7	25	16.39	22.3085
IPI:IPI00767398.1	regulator of nonsense transcripts 1 like	437.732	122644	13	79	12.22	11.1881
IPI:IPI00214052.1	Carboxymethylenebutenolidase homolog	429.339	27902.9	9	22	22.86	16.4992
IPI:IPI00206624.1	78 kDa glucose regulated protein	429.194	72347.1	10	52	17.28	4.7493
IPI:IPI00957427.1	solute carrier family 25 mitochondrial carrier adenine nucleotide translocator member 31 like	422.44	35323.2	5	32	16.77	0
IPI:IPI00357945.2	Phosphorylase	427.243	96775.2	19	74	20.33	17.6381
IPI:IPI00948869.1	glycogen phosphorylase brain form	424.733	96738.2	17	76	18.39	0
IPI:IPI00949013.1	Dihydropyrimidinase related protein 1	424.729	62195.9	10	42	19.23	8.6518
IPI:IPI00950931.1	Uncharacterized protein Fragment	424.729	61864.3	10	41	19.23	0
IPI:IPI00561065.2	Uncharacterized protein	424.729	74249	10	51	16.03	0
IPI:IPI00764841.3	Uncharacterized protein	428.622	34809.5	5	32	17.13	7.8769
IPI:IPI00365929.1	protein disulfide isomerase A6	356.079	48760.3	6	34	15.96	7.6052
IPI:IPI00566673.1	Uncharacterized protein	354.387	46657.9	6	41	15.65	9.4307
IPI:IPI00325765.2	Aflatoxin B1 aldehyde reductase member 2	353.93	40675.4	5	21	18.53	4.5592
IPI:IPI00197568.2	Rab GDP dissociation inhibitor beta	354.387	50537.3	6	43	14.38	0
IPI:IPI00951899.1	Uncharacterized protein	346.856	80701.6	3	66	4.25	0
IPI:IPI00231637.5	Glucose 6 phosphate 1 dehydrogenase	325.123	59375.9	3	54	7.96	6.0212
IPI:IPI00189991.1	S adenosylmethionine synthase isoform type 2	323.55	43715.8	8	32	21.27	18.5347
IPI:IPI00767531.2	Uncharacterized protein	319.262	15047.2	4	13	23.88	0
IPI:IPI00564040.1	Uncharacterized protein	318.227	34945.6	7	26	14.71	0
IPI:IPI00780141.1	Uncharacterized protein Fragment	375.933	23065.1	4	20	22.9	0
IPI:IPI00388289.2	Isoform 2 of Cell division control protein 42 homolog	313.905	21282.7	3	13	10.99	0
IPI:IPI00285606.6	Isoform 1 of Cell division control protein 42 homolog	313.905	21258.7	3	13	10.99	35.5665
IPI:IPI00391119.4	Seryl tRNA synthetase cytoplasmic	310.776	58588.1	5	44	8.59	5.37
IPI:IPI00373410.4	Uncharacterized protein	310.776	61363.3	5	46	8.21	0
IPI:IPI00951666.1	Enolase	308.835	45445.2	4	34	3.4	0
IPI:IPI00952127.1	Uncharacterized protein	307.644	40245.7	3	29	5.68	0
IPI:IPI00190179.3	Glycogen phosphorylase liver form	307.482	97483.3	8	79	8.12	0.7796
IPI:IPI00948585.1	Uncharacterized protein Fragment	303.458	12928	3	6	25.21	5.228
IPI:IPI00948808.1	Uncharacterized protein	296.783	82692.3	16	82	14.42	9.2081
IPI:IPI00389890.2	Isoform 5 of Dynamin 1 like protein	296.783	82540	15	80	13.84	0
IPI:IPI00193568.3	Isoform 4 of Dynamin 1 like protein	296.783	83219.8	16	81	14.3	0
IPI:IPI00208284.3	Isoform 1 of Dynamin 1 like protein	296.783	83908.6	16	81	14.17	0
IPI:IPI00781730.1	Isoform 6 of Dynamin 1 like protein	294.307	80104.4	15	79	14.62	0
IPI:IPI00388301.4	Uncharacterized protein	294.307	80945.4	15	81	14.8	0
IPI:IPI00207820.5	Isoform 3 of Dynamin 1 like protein	289.181	80253.6	13	79	12.53	0
IPI:IPI00212314.5	Moesin	282.195	67739.1	14	64	14.04	9.9989
IPI:IPI00951976.1	Uncharacterized protein Fragment	276.92	32356.5	3	19	11.78	0
IPI:IPI00568369.3	Destrin	247.342	18533.7	7	19	13.33	0
IPI:IPI00325189.4	Nucleoside diphosphate kinase B	269.04	17283	3	14	17.11	0
IPI:IPI00194404.5	Nucleoside diphosphate kinase A	269.04	17192.8	3	16	17.11	14.4138
IPI:IPI00949068.1	Uncharacterized protein	260.977	63733.6	7	48	12.41	9.2567
IPI:IPI00959142.1	rCG56483 like	256.604	46503	8	32	19.95	2.4673
IPI:IPI00231683.1	Isoform L type of Pyruvate kinase isozymes R L	253.731	58793.7	7	44	10.68	7.3805
IPI:IPI00373140.2	destrin like	269.336	18519.6	7	19	20.61	5.4697
IPI:IPI00202549.1	Isoform R type of Pyruvate kinase isozymes R L	247.195	62200.6	7	46	8.54	0
IPI:IPI00952449.1	Uncharacterized protein	244.327	38322.4	5	24	21.11	7.3147
IPI:IPI00951864.1	Uncharacterized protein	243.055	23067.5	6	20	13.27	0
IPI:IPI00231641.5	Phosphoglucomutase 1	241.577	61403.3	6	44	10.68	0
IPI:IPI00780332.1	phosphoglucomutase 1	241.577	61390.3	6	45	10.68	0
IPI:IPI00369618.1	Eukaryotic translation initiation factor 4A1 isoform CRA c	240.756	46154.1	4	46	12.07	1.0988
IPI:IPI00193595.3	Eukaryotic initiation factor 4A II	240.756	46489.5	3	50	7.11	0
IPI:IPI00369635.3	Radixin	240.602	68543.9	9	60	10.29	0.2219
IPI:IPI00210566.3	Heat shock protein HSP 90 alpha	239.172	84815.1	7	91	6.68	0.4985
IPI:IPI00203690.5	4 trimethylaminobutyraldehyde dehydrogenase	236.434	56469.3	6	41	7.29	8.2829
IPI:IPI00780254.1	C terminal binding protein 1	233.527	42629.9	5	36	22.51	0
IPI:IPI00949463.1	Uncharacterized protein	230.979	79045.5	10	47	17.49	27.088
IPI:IPI00389350.2	Uncharacterized protein	230.979	90572.7	11	55	17.06	0
IPI:IPI00201333.5	Uncharacterized protein	230.979	106904	11	68	14.41	27.088
IPI:IPI00948592.1	C terminal binding protein 1	233.527	46628.3	5	38	20.47	0
IPI:IPI00392657.1	Uncharacterized protein	234.978	47758.7	5	39	14.29	16.4551
IPI:IPI00339197.4	Isoform M2 of Pyruvate kinase isozymes M1 M2	221.074	57781	13	44	27.31	0
IPI:IPI00948028.1	M2 pyruvate kinase like isoform 1	221.074	57778.9	12	44	25.24	0
IPI:IPI00231929.7	Isoform M1 of Pyruvate kinase isozymes M1 M2	221.074	57818	13	44	27.31	11.143
IPI:IPI00561880.2	M2 pyruvate kinase like isoform 1	221.074	57730.9	12	44	25.24	0
IPI:IPI00764193.1	M2 pyruvate kinase like	221.074	57877.2	12	44	23.5	0
IPI:IPI00557427.2	Uncharacterized protein	220.75	32059	8	20	14.19	0
IPI:IPI00370117.3	Uncharacterized protein	216.679	109478	11	73	3.7	3.9757
IPI:IPI00204738.1	Acetoacetyl CoA synthetase	212.951	75040.1	3	48	4.76	5.4006
IPI:IPI00364262.4	glycyl tRNA synthetase	212.848	81792.9	6	62	8.65	4.079
IPI:IPI00208038.1	Eukaryotic translation initiation factor 3 subunit H	211.677	39905.4	8	28	18.75	7.8273
IPI:IPI00371012.4	Minichromosome maintenance protein 7	200.832	81088.9	11	63	14.33	8.7296
IPI:IPI00199911.2	Arfaptin 1	193.167	41432.9	5	25	21.18	7.3147
IPI:IPI00206172.2	Isoform 1 of Mitogen activated protein kinase 3	188.435	43080.6	4	32	6.84	10.9443
IPI:IPI00231081.3	Isoform 2 of Mitogen activated protein kinase 3	188.435	45769.8	4	33	6.4	0
IPI:IPI00411177.3	Uncharacterized protein Fragment	183.213	28531.7	6	19	12.89	1.5919
IPI:IPI00776968.2	Uncharacterized protein	181.423	33786.5	5	22	11.18	0
IPI:IPI00389571.6	Keratin type II cytoskeletal 8	179.998	54018.9	7	42	13.46	7.76
IPI:IPI00198405.4	Arylsulfatase B	178.857	58959.2	8	39	17.23	8.654
IPI:IPI00766649.1	Uncharacterized protein	176.398	28170.2	6	22	25.41	14.5342
IPI:IPI00390302.3	Uncharacterized protein	175.854	57322.9	6	52	8.87	0
IPI:IPI00817082.1	Arsb protein Fragment	171.721	57785.6	8	40	13.96	0
IPI:IPI00392830.3	Uncharacterized protein Fragment	170.049	76944.8	5	71	1.8	0
IPI:IPI00958718.1	Uncharacterized protein	167.919	48627.9	4	32	5.28	3.4573
IPI:IPI00204899.3	septin 7 isoform a	167.919	50580	4	34	5.05	0
IPI:IPI00884567.1	septin 7 isoform b	167.919	50679.2	4	34	5.03	0
IPI:IPI00421395.1	LRRGT00192	164.672	33824.7	5	24	13.85	0
IPI:IPI00208209.1	Peroxiredoxin 4	163.601	31007.5	2	20	7.69	0
IPI:IPI00948831.1	Uncharacterized protein	163.601	29318.3	2	20	8.17	9.8598
IPI:IPI00454375.2	Uncharacterized protein	155.784	53106.6	12	40	24.95	0.45
IPI:IPI00968449.1	M2 pyruvate kinase like isoform 2	151.851	52946.4	11	40	25.26	0
IPI:IPI00957976.1	M2 pyruvate kinase like isoform 2	151.851	52898.3	11	40	25.26	0
IPI:IPI00364046.2	Tubulin alpha 1C chain	151.333	49937.5	6	34	16.7	6.9101
IPI:IPI00189795.1	Tubulin alpha 1A chain	151.333	50135.8	5	34	11.97	0
IPI:IPI00339167.5	Uncharacterized protein	151.333	50279.9	5	34	11.92	0
IPI:IPI00366780.1	Type 5 17beta hydroxysteroid dehydrogenase	142.423	37004	3	33	6.19	2.8278
IPI:IPI00370787.1	trifunctional purine biosynthetic protein adenosine 3	134.054	107580	8	72	3.17	3.9912
IPI:IPI00189189.2	20alpha hydroxysteroid dehydrogenase	133.511	34379.7	3	25	8.08	3.0714
IPI:IPI00204302.3	Aldo keto reductase family 1 member C18	133.511	37299.9	3	25	7.43	0
IPI:IPI00476155.3	Uncharacterized protein	132.369	53794.7	5	39	12.96	0
IPI:IPI00193983.3	Clathrin heavy chain 1	128.016	191599	15	133	5.67	10.7182
IPI:IPI00776558.2	Uncharacterized protein	128.057	192022	15	134	5.66	0
IPI:IPI00364031.1	multiple inositol polyphosphate phosphatase 1 like	127.706	54619.6	5	36	7.07	0
IPI:IPI00952280.1	73 kDa protein	116.565	72616.5	11	48	10.69	12.7833
IPI:IPI00200659.1	Succinate dehydrogenase ubiquinone flavoprotein subunit mitochondrial	113.475	71615.4	10	47	9.76	0
IPI:IPI00370714.1	Uridine monophosphate synthetase isoform CRA a	109.684	52378.7	8	49	8.73	9.2854
IPI:IPI00360547.4	Ribosomal RNA processing 1 homolog	104.407	50162	5	28	5.42	18.6168
IPI:IPI00201436.1	S adenosylmethionine synthase isoform type 1	97.629	43698	5	31	6.05	1.4397
IPI:IPI00870687.2	uridine cytidine kinase 1	96.0147	31681.2	4	21	6.71	5.4334
IPI:IPI00562360.2	Uncharacterized protein Fragment	93.3843	54682.1	9	42	5.69	0
IPI:IPI00959354.1	similar to LRRGT00057	109.369	175577	20	139	3.99	4.3724
IPI:IPI00914233.1	coiled coil domain containing 62	90.8517	80167.9	10	69	3.71	14.2536
IPI:IPI00373289.1	Coatomer subunit delta	89.9219	57199.5	6	40	8.61	7.7619
IPI:IPI00949972.1	Uncharacterized protein	89.8473	36303.3	1	38	4.17	0
IPI:IPI00363819.1	Vacuolar protein sorting 4b	88.9667	49451.4	4	43	7.88	6.8126
IPI:IPI00454244.1	LRRGT00079	87.7477	70518.6	9	55	3.99	0
IPI:IPI00421359.1	LRRGT00049	93.7182	102676	12	88	2.67	0
IPI:IPI00869516.1	Uncharacterized protein	85.0193	116712	7	71	4.57	0
IPI:IPI00199465.1	Glutaminase kidney isoform mitochondrial	76.9204	74024	6	53	9.64	8.6007
IPI:IPI00476363.1	LRRGT00082	89.7669	153678	14	121	3.09	0
IPI:IPI00454334.1	LRRG00130	96.2736	200614	20	158	2.8	0
IPI:IPI00454291.1	LRRGT00194	90.8975	198510	13	154	2.4	0
IPI:IPI00968428.1	L1 retroposon ORF2 mRNA Fragment	72.2007	58578.5	6	40	3.8	2.3895
IPI:IPI00369217.1	Heat shock protein 75 kDa mitochondrial	70.1392	80461.3	6	68	5.81	6.2826
IPI:IPI00337099.2	Acad9 protein	70.1154	68843.4	9	52	10.08	4.4718
IPI:IPI00876602.1	glutaminase kidney isoform mitochondrial isoform b	69.7484	65966.8	5	46	10.78	0
IPI:IPI00950589.1	Uncharacterized protein Fragment	69.4702	65667.7	5	35	4.46	3.0842
IPI:IPI00364542.3	Forkhead box protein P1	69.4702	79586.2	5	43	3.66	0
IPI:IPI00454282.1	LRRGT00008	67.3751	182054	12	144	1.02	0
IPI:IPI00454251.2	Endonuclease reverse transcriptase	65.7779	149652	10	115	0.63	0
IPI:IPI00207675.4	Zfhx1b zinc finger homeobox 1b	60.5642	136499	10	97	4.12	5.6473
IPI:IPI00968508.1	ORF2 Fragment	61.7684	152763	9	114	1.54	0
IPI:IPI00421415.1	LRRG00135	61.0162	168584	7	121	1.17	0.8213
IPI:IPI00209030.1	Fidgetin like protein 1	55.3811	74197	3	60	1.77	0
		Injection 2
protein.Accession	protein.Description	protein.score	protein.avgMass	protein.matchedPeptides	protein.digestPeps	protein.seqCover(%)	protein.fmolOnColumn
IPI:IPI00767147.1	enolase 3	34402.2	53923.8	54	37	56.77	312.896
IPI:IPI00464815.11	Alpha enolase	34389.6	47128	53	31	61.52	0
IPI:IPI00958627.1	Eno1 protein like	27725.3	53907.9	46	37	46.67	0
IPI:IPI00951317.1	Enolase	24908.7	23921.6	27	15	71.04	0
IPI:IPI00388191.2	Enolase	9976.77	33959.4	20	23	30.84	158.52
IPI:IPI00207184.1	Endoplasmic reticulum resident protein 29	9883.9	28574.9	20	20	31.54	111.318
IPI:IPI00327830.3	Fatty acid binding protein epidermal	9863.73	15059.5	16	13	69.63	97.2557
IPI:IPI00557049.1	Uncharacterized protein Fragment	9212.94	38505.2	24	23	35.23	70.6103
IPI:IPI00231631.13	Beta enolase	8423.03	47014	14	29	14.52	97.6967
IPI:IPI00782342.1	Enolase	7865.27	44047.4	28	26	28.57	168.867
IPI:IPI00339153.3	37 kDa protein	7392.7	36860.9	8	21	11.28	0
IPI:IPI00326412.4	Gamma enolase	7395.37	47140.7	9	29	10.6	0.9438
IPI:IPI00947869.1	Uncharacterized protein Fragment	7343.91	39843.2	21	23	25	204.289
IPI:IPI00777730.1	Uncharacterized protein Fragment	7171.16	39316.7	18	21	20.72	0
IPI:IPI00382226.1	Ab2 162	6591.18	144709	15	97	12.6	34.0488
IPI:IPI00679203.3	Ferritin light chain 1	6578.2	20748.5	8	16	53.01	0
IPI:IPI00949773.1	ferritin light chain 1 like	6531.83	20743.6	8	17	53.55	2.8743
IPI:IPI00608171.1	Pcbp2 protein	6483.88	35346.7	7	23	27.76	53.449
IPI:IPI00464805.2	Poly RC binding protein 2	6483.88	38580.2	7	24	25.48	0
IPI:IPI00959769.1	ferritin light chain 1 like	6461.43	20875.7	7	16	45.65	0
IPI:IPI00208205.1	Heat shock cognate 71 kDa protein	6368.85	70871.2	27	50	31.89	42.5102
IPI:IPI00560599.2	Ferritin light chain 2 like	6284.92	20670.5	7	15	40.44	0
IPI:IPI00960098.1	heat shock cognate 71 kDa protein like	6170.02	70818.2	27	49	31.89	0.8224
IPI:IPI00950379.1	Uncharacterized protein	5989.51	67148	26	50	31.15	0
IPI:IPI00324741.3	Protein disulfide isomerase A3	5986.88	56623.5	46	53	55.64	77.5121
IPI:IPI00959289.1	heat shock cognate 71 kDa protein like	5972.46	72681.2	25	50	28.59	0
IPI:IPI00959589.1	heat shock cognate 71 kDa protein like isoform 2	5773.63	69643.9	25	49	30	0
IPI:IPI00764197.1	heat shock cognate 71 kDa protein like isoform 1	5773.63	70860.2	25	49	29.26	0
IPI:IPI00958236.1	ferritin light chain 1 like	5640.01	20695.5	7	15	44.26	0
IPI:IPI00470317.5	Elongation factor 1 gamma	5400.73	50060.9	44	37	34.1	111.931
IPI:IPI00559713.2	Ferritin light chain 2 like	5346.73	20714.4	6	15	31.69	0
IPI:IPI00568045.2	Uncharacterized protein Fragment	5323.35	33927.9	4	22	17.5	38.2962
IPI:IPI00197192.4	Uncharacterized protein	5309.64	32946.8	3	21	11.25	0
IPI:IPI00558308.2	Uncharacterized protein Fragment	5240.62	23509.8	6	13	35.24	21.8424
IPI:IPI00391544.2	Ester hydrolase C11orf54 homolog	5095.18	34993	11	28	24.44	52.5169
IPI:IPI00555167.3	Uncharacterized protein	5017.7	11412.3	2	13	19.63	0
IPI:IPI00778786.1	Uncharacterized protein Fragment	4957.98	62259.7	12	42	18.76	0
IPI:IPI00959442.1	Ferritin light chain 2 like	4748.72	20718.5	6	16	33.33	0
IPI:IPI00951911.1	Uncharacterized protein	4115.13	24578.4	11	19	39.45	0
IPI:IPI00560533.3	Hypoxanthine guanine phosphoribosyltransferase	4115.13	24477.3	11	19	39.45	44.3945
IPI:IPI00949986.1	Uncharacterized protein Fragment	3688.73	19821.5	2	13	13.07	0
IPI:IPI00387816.4	Uncharacterized protein Fragment	3400.82	38780.6	17	25	12.57	0
IPI:IPI00476295.7	Adenosylhomocysteinase	3291.01	47538.2	24	35	40.05	53.6599
IPI:IPI00213667.1	Hemiferrin	3224.12	24091.3	16	24	48.15	67.6971
IPI:IPI00950005.1	Uncharacterized protein Fragment	3198.16	37352.6	12	21	14.46	9.2771
IPI:IPI00421428.9	Phosphoglycerate mutase 1	3067.74	28832	19	20	48.03	43.823
IPI:IPI00230838.5	ATP synthase subunit d mitochondrial	3007.05	18763.5	6	11	29.19	33.5513
IPI:IPI00231737.5	Aldose reductase	3004.61	35797.4	23	24	46.52	86.8052
IPI:IPI00565381.3	Ferritin	2889.47	20760.5	6	17	40.44	0
IPI:IPI00191216.1	Uncharacterized protein	2608.67	44517.8	9	18	20.29	22.4439
IPI:IPI00191501.1	Proteasome subunit alpha type 6	2469.88	27399.5	13	20	33.74	41.9653
IPI:IPI00565703.1	Uncharacterized protein Fragment	2463.52	38554.1	17	31	24.29	85.5523
IPI:IPI00231963.5	D dopachrome decarboxylase	2430.18	13133.3	7	11	46.61	24.0545
IPI:IPI00372388.1	T complex protein 1 subunit gamma	2429.95	60647.2	27	49	48.26	47.422
IPI:IPI00968513.1	heat shock cognate 71 kDa protein like	2411.3	68827	24	48	29.3	0
IPI:IPI00565837.1	TAR DNA binding protein	2379.19	32147.7	8	16	23.16	0
IPI:IPI00197538.3	Uncharacterized protein	2379.19	32655.5	8	17	22.92	0
IPI:IPI00326888.4	Secretogranin 1	2105.47	77535.6	14	72	16.89	100.958
IPI:IPI00951666.1	Enolase	2058.86	45445.2	10	34	12.62	27.1722
IPI:IPI00948585.1	Uncharacterized protein Fragment	2021.32	12928	3	6	6.72	0
IPI:IPI00387720.4	Uncharacterized protein	2010.82	43633.7	5	28	18.51	40.7256
IPI:IPI00193854.4	Pterin 4 alpha carbinolamine dehydratase	1840.31	11999.6	8	11	24.04	73.8795
IPI:IPI00371270.1	Proliferation associated 2G4 isoform CRA a	1808.96	43656.9	21	32	44.42	35.102
IPI:IPI00200041.4	Phenazine biosynthesis like domain containing protein	1793.87	31687.3	7	21	31.6	18.6673
IPI:IPI00949898.1	Uncharacterized protein	1735.06	71130.6	21	49	28.04	21.6238
IPI:IPI00557792.1	Uncharacterized protein	1714.93	14203.1	5	15	37.1	53.7289
IPI:IPI00372826.3	splicing factor arginine serine rich 3	1714.93	19329.6	5	14	28.05	0
IPI:IPI00231767.5	Triosephosphate isomerase	1712.27	26849	9	21	43.37	8.6297
IPI:IPI00198717.8	Malate dehydrogenase cytoplasmic	1677.03	36483.2	13	29	30.24	60.6759
IPI:IPI00454367.3	Lmna protein	1660.32	50601.4	20	48	50.45	0
IPI:IPI00421392.1	Triosephosphate isomerase	1641.26	26867	10	21	44.58	6.2628
IPI:IPI00769156.2	rCG29914 like	1634.79	31807.6	9	25	34.01	0
IPI:IPI00339162.2	rCG29914 like	1621.36	31735.5	8	25	29.93	0
IPI:IPI00201060.4	Prelamin A C	1614.35	74323.8	33	74	49.17	38.2916
IPI:IPI00213013.1	Stress induced phosphoprotein 1	1608.33	62570.3	24	61	39.23	48.1659
IPI:IPI00471908.6	Asparagine synthetase glutamine hydrolyzing	1601.88	64246.7	17	47	27.63	34.4518
IPI:IPI00567073.2	Ferritin	1594.63	19970.9	2	14	11.36	0
IPI:IPI00191748.3	Proteasome subunit alpha type 1	1557.26	29517.6	14	25	44.11	31.7728
IPI:IPI00215349.5	WD repeat containing protein 1	1544.67	66181.6	20	43	32.01	48.1209
IPI:IPI00564206.1	Adenosylhomocysteinase	1543.19	46145.4	7	35	14.29	4.6473
IPI:IPI00363719.3	Heterogeneous nuclear ribonucleoprotein D like	1534.17	35294.1	12	24	29.81	26.3804
IPI:IPI00829469.2	tryptophanyl tRNA synthetase cytoplasmic	1531.06	53357.8	12	41	34.53	27.2976
IPI:IPI00780700.2	Tryptophanyl tRNA synthetase cytoplasmic	1531.06	54143.7	12	43	34.1	0
IPI:IPI00371236.3	Elongation factor Tu mitochondrial	1507.37	49522.5	17	40	37.61	40.2708
IPI:IPI00213613.2	Uncharacterized protein	1476.48	72002.9	27	72	43.44	17.6697
IPI:IPI00188879.2	Lamin C2	1464.95	52635.7	25	53	54.33	0
IPI:IPI00190377.2	Transaldolase	1449.63	37460.2	17	30	36.5	53.7062
IPI:IPI00366218.3	T complex protein 1 subunit beta	1419.3	57458.5	33	48	46.92	38.9299
IPI:IPI00369550.4	Uncharacterized protein Fragment	1411.71	25555	6	19	29.82	0
IPI:IPI00958268.1	poly rC binding protein 1 like	1333.04	42174.2	8	27	25.06	17.0159
IPI:IPI00882480.2	poly rC binding protein 1 like	1333.04	55080.8	8	37	19.49	0
IPI:IPI00207355.4	Heat shock related 70 kDa protein 2	1304.42	69641.8	13	50	16.75	46.3363
IPI:IPI00779902.1	Uncharacterized protein	1285.85	25185.8	7	28	28.95	26.8454
IPI:IPI00370315.1	Eukaryotic translation initiation factor 4H	1285.85	27324.1	7	32	26.61	0
IPI:IPI00205598.1	GrpE protein homolog 1 mitochondrial	1280.22	24297.1	8	19	27.19	15.1675
IPI:IPI00869806.1	Alpha centractin	1255.06	42613.8	11	31	30.59	50.21
IPI:IPI00206224.1	Aspartyl tRNA synthetase cytoplasmic	1236.81	57126.4	21	46	38.72	24.9751
IPI:IPI00212723.2	heterogeneous nuclear ribonucleoprotein A B	1223.26	30853.4	8	22	24.91	7.719
IPI:IPI00208193.1	Nucleic acid binding factor pRM10	1223.26	33815.4	8	27	23.83	0
IPI:IPI00951862.2	Uncharacterized protein	1223.26	36163.8	8	22	21.45	0
IPI:IPI00212724.1	Type A B hnRNP p40	1223.26	36232.9	8	22	21.39	0
IPI:IPI00000000.0	PYGM RABIT P00489 Glycogen phosphorylase muscle Oryctolagus cuniculus	1208.6	97289.6	27	76	28.11	50
IPI:IPI00464574.1	Poly RC binding protein 3	1209.94	33784.1	4	21	16.61	0
IPI:IPI00557468.2	Uncharacterized protein	1209.94	26521	4	17	21.29	0
IPI:IPI00558998.3	Uncharacterized protein	1209.94	39314.2	4	24	14.29	0
IPI:IPI00203214.6	Elongation factor 2	1207.8	95284.3	33	69	24.83	40.5485
IPI:IPI00781570.3	Uncharacterized protein Fragment	1187.2	21080.5	7	11	29.57	0
IPI:IPI00870112.1	Dihydropyrimidinase related protein 2	1184.57	62277.7	18	43	34.44	27.9401
IPI:IPI00876578.1	Multiple inositol polyphosphate phosphatase 1	1170.89	54589.6	5	37	10.6	13.3684
IPI:IPI00959226.1	Proteasome subunit alpha type	1148.87	28354.2	8	28	17.65	0
IPI:IPI00476178.3	Proteasome subunit alpha type 3	1148.87	28419.3	8	30	17.65	38.2205
IPI:IPI00958862.1	Uncharacterized protein	1158.57	47075.3	22	26	34.97	29.6568
IPI:IPI00361613.3	Uncharacterized protein	1120.5	21092.7	1	22	6.63	0
IPI:IPI00958405.1	ribosomal protein S7 like	1120.5	23538.6	2	25	9.66	0
IPI:IPI00214582.1	40S ribosomal protein S7	1120.5	22126.9	2	21	10.31	4.3035
IPI:IPI00231506.5	Phosphoglycerate mutase 2	1119.61	28755.1	6	20	12.65	0
IPI:IPI00203088.4	Uncharacterized protein	1158.57	51218.9	22	28	31.78	0
IPI:IPI00369311.3	Uncharacterized protein Fragment	1074.5	39671.6	12	27	13.73	59.8787
IPI:IPI00367633.3	hypothetical protein LOC365554	1050.4	16851.8	5	11	27.27	1.6836
IPI:IPI00204772.4	Pre mRNA processing factor 19	1048.23	57302.2	11	29	20.65	60.1153
IPI:IPI00969773.1	Splicing factor arginine serine rich 7	1048.2	17891.2	4	14	25.48	0.7565
IPI:IPI00208215.2	Thioredoxin dependent peroxide reductase mitochondrial	1048.17	28295.5	5	20	23.74	8.9974
IPI:IPI00389425.4	Uncharacterized protein	1048.2	26023	4	14	17.7	0
IPI:IPI00392794.1	splicing factor arginine serine rich 7	1048.2	27377.6	4	14	16.81	0
IPI:IPI00776911.1	Uncharacterized protein Fragment	1044.59	31373.8	4	16	14.5	11.3578
IPI:IPI00851145.1	Isoform 2 of Heterogeneous nuclear ribonucleoprotein H	1067.99	47064.2	20	24	33.1	0
IPI:IPI00202027.4	Isoform 1 of Heterogeneous nuclear ribonucleoprotein H	1067.99	49188.5	20	25	31.63	0
IPI:IPI00778110.1	Uncharacterized protein Fragment	1028.6	5301.69	2	4	68	0
IPI:IPI00327144.7	Cofilin 1	980.63	18532.6	9	19	38.55	30.6694
IPI:IPI00951963.1	Uncharacterized protein Fragment	980.63	24457.3	9	19	28.32	0
IPI:IPI00369419.4	Uncharacterized protein Fragment	933.997	18578.4	7	17	36.36	25.2372
IPI:IPI00201969.1	Vesicle amine transport protein 1 homolog T californica isoform CRA a	932.173	43118.8	16	23	36.63	34.2247
IPI:IPI00829443.1	Isoform 2 of Tubulin beta 5 chain	927.717	24271.6	7	18	29.25	0
IPI:IPI00197579.2	Isoform 1 of Tubulin beta 5 chain	929.684	49671	8	30	16.67	11.29
IPI:IPI00210264.3	Glutathione S transferase omega 1	869.302	27669	7	21	23.65	33.7523
IPI:IPI00650124.1	Hnrph1 protein	858.793	20580.6	14	14	51.09	29.6568
IPI:IPI00957556.1	phenazine biosynthesis like domain containing protein like	856.385	31901.3	5	20	19.79	9.3091
IPI:IPI00464520.1	Glutathione S transferase omega 1 isoform CRA b	842.391	27683.1	6	21	19.92	0
IPI:IPI00959427.1	Uncharacterized protein	842.391	27520.8	6	19	20	0
IPI:IPI00763463.1	cofilin 1 like isoform 1	839.015	18437.6	6	20	15.76	0
IPI:IPI00362160.1	Tubulin beta 3 chain	835.91	50418.8	7	30	13.11	8.3009
IPI:IPI00400573.1	Tubulin beta 2C chain	829.877	49801.2	7	30	13.26	0
IPI:IPI00475639.4	Tubulin beta 2A chain	827.91	49907.2	6	30	10.56	0
IPI:IPI00655259.1	Tubulin beta 2B chain	827.91	49953.2	6	30	10.56	0
IPI:IPI00195673.1	Tubulin beta 6	805.997	50059.5	4	31	7.83	3.4146
IPI:IPI00765366.1	tubulin beta 4	810.011	49585.9	6	30	10.59	0
IPI:IPI00765842.4	Uncharacterized protein	785.026	54019.5	13	44	28.04	18.8065
IPI:IPI00951823.1	Uncharacterized protein	772.462	49594.6	10	41	23.6	0
IPI:IPI00895591.1	glycogen phosphorylase muscle form	760.785	97288.6	22	76	22.09	5.0508
IPI:IPI00213546.2	Heat shock 70 kDa protein 1 like	740.536	70549.3	10	51	16.38	10.5947
IPI:IPI00208917.4	Alpha aminoadipic semialdehyde dehydrogenase	718.873	58748.8	14	36	29.87	19.191
IPI:IPI00212268.1	RuvB like 1	704.504	50214.1	7	34	21.05	11.6884
IPI:IPI00454559.2	Txnrd1 protein	672.533	63002.6	7	42	12.63	19.1437
IPI:IPI00949906.1	67 kDa protein	672.533	66826	7	44	11.95	0
IPI:IPI00362229.4	ARP1 actin related protein 1 homolog B	643.01	42281.4	7	30	19.95	16.4785
IPI:IPI00193279.1	Ornithine aminotransferase mitochondrial	637.387	48332.8	10	32	14.81	23.5881
IPI:IPI00231927.11	ADP ATP translocase 1	629.611	32989.5	7	30	19.46	6.7288
IPI:IPI00326561.3	Delta 3 5 Delta 2 4 dienoyl CoA isomerase mitochondrial	618.027	36171.8	16	31	40.06	27.4321
IPI:IPI00285606.6	Isoform 1 of Cell division control protein 42 homolog	593.644	21258.7	4	13	16.75	40.8796
IPI:IPI00388289.2	Isoform 2 of Cell division control protein 42 homolog	593.644	21282.7	4	13	16.75	0
IPI:IPI00565507.2	Uncharacterized protein	590.604	32233.5	7	29	27.84	5.8365
IPI:IPI00200466.3	ADP ATP translocase 2	588.547	32901.3	6	31	18.46	0
IPI:IPI00776957.2	Uncharacterized protein	583.041	31721.8	6	31	20.56	1.0815
IPI:IPI00372857.1	SAR1 homolog A	582.249	22398.9	2	18	11.62	28.2411
IPI:IPI00363182.2	ADP ATP translocase 2 like	580.414	33176.7	5	31	15.38	0
IPI:IPI00566673.1	Uncharacterized protein	579.413	46657.9	15	41	35.7	15.1999
IPI:IPI00387771.6	Peptidyl prolyl cis trans isomerase A	578.555	17874.4	4	12	28.66	27.0786
IPI:IPI00197568.2	Rab GDP dissociation inhibitor beta	579.413	50537.3	15	43	32.81	0
IPI:IPI00949013.1	Dihydropyrimidinase related protein 1	556.822	62195.9	8	42	14.34	10.4466
IPI:IPI00950931.1	Uncharacterized protein Fragment	556.822	61864.3	8	41	14.34	0
IPI:IPI00561065.2	Uncharacterized protein	556.822	74249	8	51	11.95	0
IPI:IPI00209905.1	GTP binding protein SAR1b	549.61	22410	3	19	11.62	2.598
IPI:IPI00561262.3	Uncharacterized protein	547.568	68857.3	10	50	12.52	17.2566
IPI:IPI00212523.1	Protein DJ 1	546.808	19974.2	3	23	23.81	13.7264
IPI:IPI00555262.1	Park7 protein	546.808	22503	3	25	21.03	0
IPI:IPI00777934.1	Uncharacterized protein Fragment	543.308	63750.1	18	44	18.48	11.3014
IPI:IPI00196751.2	Heat shock 70 kDa protein 1A 1B	522.497	70185.4	7	48	11.23	0
IPI:IPI00851133.1	Isoform 3 of Heterogeneous nuclear ribonucleoprotein H	518.93	40736.9	15	17	27.08	0
IPI:IPI00950618.1	Uncharacterized protein	517.504	23435.9	4	11	13.82	8.1134
IPI:IPI00200213.1	WW domain binding protein 2	517.504	28131.2	4	10	11.45	0
IPI:IPI00950715.1	Uncharacterized protein	517.504	36995.5	4	20	8.7	0
IPI:IPI00212767.1	Anionic trypsin 1	507.101	25959.6	2	7	14.23	77.8101
IPI:IPI00206172.2	Isoform 1 of Mitogen activated protein kinase 3	491.25	43080.6	6	32	20.79	10.8889
IPI:IPI00231081.3	Isoform 2 of Mitogen activated protein kinase 3	491.25	45769.8	6	33	19.46	0
IPI:IPI00231641.5	Phosphoglucomutase 1	488.73	61403.3	9	44	12.99	14.4545
IPI:IPI00780332.1	phosphoglucomutase 1	488.63	61390.3	9	45	12.46	0
IPI:IPI00206624.1	78 kDa glucose regulated protein	487.231	72347.1	10	52	12.08	8.6619
IPI:IPI00958309.1	ribosomal protein L31 like	477.597	11804.8	3	9	30.69	1.2326
IPI:IPI00948869.1	glycogen phosphorylase brain form	476.943	96738.2	14	76	15.66	2.449
IPI:IPI00357945.2	Phosphorylase	476.943	96775.2	14	74	15.6	0
IPI:IPI00207486.1	Uncharacterized protein	477.597	14262.6	3	12	25	0
IPI:IPI00370569.1	Uncharacterized protein	477.597	14312.7	3	10	25	0
IPI:IPI00390235.1	Uncharacterized protein	477.597	14281.6	3	11	25	0
IPI:IPI00361934.4	Uncharacterized protein	477.597	14469.9	3	11	24.8	0
IPI:IPI00231042.6	60S ribosomal protein L31	477.597	14462.9	3	11	24.8	0
IPI:IPI00563665.2	ribosomal protein L31 like	477.597	17766.6	3	18	20.13	0
IPI:IPI00200147.1	60S acidic ribosomal protein P0	448.013	34215.6	8	20	28.39	16.5337
IPI:IPI00208038.1	Eukaryotic translation initiation factor 3 subunit H	451.983	39905.4	11	28	25	11.8645
IPI:IPI00361677.2	mCG49427 like	477.597	23808.7	3	21	14.76	0
IPI:IPI00776968.2	Uncharacterized protein	437.349	33786.5	9	22	29.61	11.8645
IPI:IPI00372854.5	Uncharacterized protein	423.436	36869.6	9	22	23.41	12.135
IPI:IPI00388786.1	Uncharacterized protein	420.155	14456.8	4	14	33.6	3.5358
IPI:IPI00564040.1	Uncharacterized protein	413.607	34945.6	9	26	16.01	0
IPI:IPI00764841.3	Uncharacterized protein	413.105	34809.5	9	32	12.77	0
IPI:IPI00957427.1	solute carrier family 25 mitochondrial carrier adenine nucleotide translocator member 31 like	413.105	35323.2	9	32	12.5	0
IPI:IPI00656385.1	Eukaryotic initiation factor 4A III	409.111	46841.2	10	48	17.27	20.8984
IPI:IPI00392657.1	Uncharacterized protein	402.668	47758.7	8	39	18.59	14.8565
IPI:IPI00190181.4	Glycogen phosphorylase muscle form	402.064	97273.7	17	75	15.68	0
IPI:IPI00464512.1	Heterogeneous nuclear ribonucleoprotein H2	400.721	49293.8	12	27	15.14	0
IPI:IPI00190179.3	Glycogen phosphorylase liver form	396.884	97483.3	10	79	9.65	5.8569
IPI:IPI00780254.1	C terminal binding protein 1	395.949	42629.9	7	36	14.07	0
IPI:IPI00948592.1	C terminal binding protein 1	395.949	46628.3	7	38	12.79	0
IPI:IPI00959070.1	ribosomal protein S12 like	376.249	36730.1	7	32	12.35	11.2218
IPI:IPI00960109.1	ribosomal protein S12 like	376.249	39068.8	7	33	11.7	0
IPI:IPI00562360.2	Uncharacterized protein Fragment	368.254	54682.1	4	42	10.98	1.3296
IPI:IPI00948374.1	35 kDa protein	352.555	34627.1	10	24	17.32	0
IPI:IPI00189991.1	S adenosylmethionine synthase isoform type 2	348.759	43715.8	7	32	22.03	21.4017
IPI:IPI00476155.3	Uncharacterized protein	334.019	53794.7	6	39	6.48	0
IPI:IPI00213684.1	Tissue alpha L fucosidase	331.188	53486.6	6	34	11.9	18.8672
IPI:IPI00829505.1	Isoform 2 of Cytosol aminopeptidase	327.254	52759.2	12	39	21.93	14.5762
IPI:IPI00471530.2	Isoform 1 of Cytosol aminopeptidase	327.254	56150.3	12	42	20.62	0
IPI:IPI00368902.5	RPLP0 protein like	311.937	34108.5	5	23	16.83	0
IPI:IPI00231643.5	Superoxide dismutase Cu Zn	308.517	15911.7	7	12	55.19	11.995
IPI:IPI00454446.1	Putative uncharacterized protein Fragment	308.517	17095.4	7	11	52.15	0
IPI:IPI00948808.1	Uncharacterized protein	303.593	82692.3	18	82	19.81	13.8869
IPI:IPI00389890.2	Isoform 5 of Dynamin 1 like protein	303.593	82540	18	80	19.76	0
IPI:IPI00193568.3	Isoform 4 of Dynamin 1 like protein	303.593	83219.8	18	81	19.65	0
IPI:IPI00208284.3	Isoform 1 of Dynamin 1 like protein	303.593	83908.6	18	81	19.47	0
IPI:IPI00207820.5	Isoform 3 of Dynamin 1 like protein	297.729	80253.6	17	79	17.27	0
IPI:IPI00781730.1	Isoform 6 of Dynamin 1 like protein	294.553	80104.4	16	79	17.27	0
IPI:IPI00388301.4	Uncharacterized protein	294.553	80945.4	16	81	17.15	0
IPI:IPI00952280.1	73 kDa protein	292.619	72616.5	15	48	20.48	16.8096
IPI:IPI00200659.1	Succinate dehydrogenase ubiquinone flavoprotein subunit mitochondrial	292.24	71615.4	15	47	19.66	0
IPI:IPI00373289.1	Coatomer subunit delta	291.888	57199.5	8	40	13.7	10.0353
IPI:IPI00191737.6	Serum albumin	284.96	68731.1	6	50	8.39	44.5176
IPI:IPI00776558.2	Uncharacterized protein	279.402	192022	26	134	14.12	0
IPI:IPI00193983.3	Clathrin heavy chain 1	280.174	191599	26	133	14.39	14.9011
IPI:IPI00201333.5	Uncharacterized protein	277.027	106904	10	68	9.22	20.0244
IPI:IPI00231385.3	Isoform 4 of Heterogeneous nuclear ribonucleoprotein D0	276.647	30470.2	2	22	7.72	7.1985
IPI:IPI00231384.1	Isoform 3 of Heterogeneous nuclear ribonucleoprotein D0	276.647	32646.4	2	24	7.24	0
IPI:IPI00231383.1	Isoform 2 of Heterogeneous nuclear ribonucleoprotein D0	276.647	36015.8	2	22	6.59	0
IPI:IPI00201032.1	Isoform 1 of Heterogeneous nuclear ribonucleoprotein D0	276.647	38192	2	24	6.23	0
IPI:IPI00372214.3	GMP synthase glutamine hydrolyzing	275.22	76757.6	6	67	11.4	11.3828
IPI:IPI00780105.1	Uncharacterized protein	275.22	77762.8	6	68	11.3	0
IPI:IPI00949068.1	Uncharacterized protein	269.193	63733.6	7	48	7.93	0
IPI:IPI01016350.1	NADP dependent malic enzyme	264.565	63958.8	7	43	17.48	0
IPI:IPI00231786.5	NADP dependent malic enzyme	264.565	64002.9	7	43	17.48	10.2428
IPI:IPI00471584.7	Heat shock protein HSP 90 beta	260.376	83281.4	15	67	16.99	14.2683
IPI:IPI00389350.2	Uncharacterized protein	259.233	90572.7	7	55	6.78	0
IPI:IPI00949463.1	Uncharacterized protein	259.233	79045.5	7	47	7.8	0
IPI:IPI00764999.1	LSM2 homolog U6 small nuclear RNA associated isoform 2	257.69	10834.5	3	10	33.68	6.6326
IPI:IPI00764098.1	coiled coil domain containing protein 109A	257.332	39757.8	7	28	13.43	7.7775
IPI:IPI00776948.1	Uncharacterized protein Fragment	254.304	42028.6	5	30	16.94	0
IPI:IPI00767398.1	regulator of nonsense transcripts 1 like	253.308	122644	14	79	11.05	10.1864
IPI:IPI00556970.1	Isoform 1 of Dihydropyrimidinase related protein 3	242.089	61967.5	8	39	10	0
IPI:IPI00365672.1	Phospholipase D3	241.445	54399.3	9	25	10.66	18.9755
IPI:IPI00782594.2	Uncharacterized protein	241.006	115283	12	69	15.79	17.1404
IPI:IPI00215093.1	2 oxoglutarate dehydrogenase mitochondrial	241.006	116296	12	70	15.64	0
IPI:IPI00390995.3	Uncharacterized protein	241.006	117743	12	71	15.47	0
IPI:IPI00950733.1	Uncharacterized protein	241.006	118174	12	72	15.41	0
IPI:IPI00203250.1	Isoform 2 of Dihydropyrimidinase related protein 3	242.089	73899.5	9	52	10.54	0
IPI:IPI00951864.1	Uncharacterized protein	237.3	23067.5	5	20	14.69	0
IPI:IPI00231637.5	Glucose 6 phosphate 1 dehydrogenase	235.023	59375.9	7	54	7.77	3.4015
IPI:IPI00370117.3	Uncharacterized protein	233.732	109478	8	73	4.53	2.1229
IPI:IPI00201041.1	heterogeneous nuclear ribonucleoprotein D like	229.185	62292.6	4	31	4.78	1.5442
IPI:IPI00366416.2	Uncharacterized protein	213.302	35434.9	4	22	12.27	11.544
IPI:IPI00189189.2	20alpha hydroxysteroid dehydrogenase	208.625	34379.7	6	25	13.47	0
IPI:IPI00204302.3	Aldo keto reductase family 1 member C18	208.625	37299.9	6	25	12.38	0
IPI:IPI00206020.1	Leucine rich repeat containing protein 59	204.697	34869.4	3	27	12.38	7.1901
IPI:IPI00231148.8	Glycerol 3 phosphate dehydrogenase NAD cytoplasmic	199.42	37452.7	7	28	18.34	19.8906
IPI:IPI00364046.2	Tubulin alpha 1C chain	191.73	49937.5	5	34	15.59	9.8424
IPI:IPI00555261.3	Aldo keto reductase family 1 member C21	191.779	36134.9	3	26	2.52	0
IPI:IPI00366780.1	Type 5 17beta hydroxysteroid dehydrogenase	191.779	37004	3	33	2.48	0
IPI:IPI00189795.1	Tubulin alpha 1A chain	191.73	50135.8	5	34	15.52	0
IPI:IPI00339167.5	Uncharacterized protein	191.73	50279.9	5	34	15.45	0
IPI:IPI00476464.4	Uncharacterized protein	190.66	36947.5	1	28	2.48	0
IPI:IPI00951777.1	Uncharacterized protein Fragment	190.66	19834.4	1	16	4.55	0
IPI:IPI00766649.1	Uncharacterized protein	184.314	28170.2	4	22	21.31	3.6493
IPI:IPI00767531.2	Uncharacterized protein	180.239	15047.2	4	13	14.93	0
IPI:IPI00421395.1	LRRGT00192	184.314	33824.7	4	24	17.57	0
IPI:IPI00364262.4	glycyl tRNA synthetase	177.491	81792.9	12	62	10.58	9.731
IPI:IPI00882520.2	Polyubiquitin B	173.56	34368.6	4	27	4.92	25.3104
IPI:IPI00958260.1	U2 small nuclear ribonucleoprotein auxiliary factor U2AF 2 isoform 6	173.47	53120.7	8	27	10.19	8.9126
IPI:IPI00366387.3	U2 small nuclear ribonucleoprotein auxiliary factor U2AF 2	173.47	53517.2	8	26	10.11	0
IPI:IPI00776896.2	Uncharacterized protein Fragment	171.384	49755.7	3	36	3.13	0
IPI:IPI00364031.1	multiple inositol polyphosphate phosphatase 1 like	161.519	54619.6	4	36	8.32	0
IPI:IPI00476033.2	48 kDa protein	173.56	48338.8	5	40	3.49	0
IPI:IPI00210566.3	Heat shock protein HSP 90 alpha	157.29	84815.1	15	91	15.83	15.4935
IPI:IPI00365929.1	protein disulfide isomerase A6	149.038	48760.3	5	34	9.44	7.3868
IPI:IPI00361888.3	Polyubiquitin C	173.56	91087	4	75	1.85	0
IPI:IPI00360075.2	Leucine rich PPR motif containing protein mitochondrial	137.667	156653	14	130	7.97	8.2386
IPI:IPI00558464.2	rCG22336 like	128.913	19398.9	4	8	19.57	7.2469
IPI:IPI00781417.1	Uncharacterized protein Fragment	118.553	35142.5	4	28	17.68	8.3074
IPI:IPI00231677.5	14 3 3 protein eta	113.896	28211.8	6	27	8.54	2.063
IPI:IPI00231419.3	bleomycin hydrolase	113.873	52452.2	3	41	2.42	20.2452
IPI:IPI00515833.1	Isoform 2 of Protein transport protein Sec31A	112.667	116879	10	72	10.59	5.0145
IPI:IPI00949093.1	Uncharacterized protein	112.667	129397	10	73	9.48	0
IPI:IPI00949762.1	Uncharacterized protein	112.667	133434	10	76	9.18	0
IPI:IPI00210147.2	Isoform 1 of Protein transport protein Sec31A	112.667	135272	10	78	9.05	0
IPI:IPI00421326.3	DnaJ homolog subfamily B member 11	104.491	40495.1	7	27	12.01	13.8019
IPI:IPI00214801.3	Isoform 2 of ATP citrate synthase	103.926	119704	8	92	6.51	3.0654
IPI:IPI00951134.2	Uncharacterized protein	103.926	120543	8	92	6.45	0
IPI:IPI00214665.2	ATP citrate synthase isoform 1	103.926	120782	8	92	6.45	0
IPI:IPI00959142.1	rCG56483 like	101.007	46503	7	32	8.79	0
IPI:IPI00389571.6	Keratin type II cytoskeletal 8	99.35	54018.9	11	42	17.6	9.1321
IPI:IPI00212314.5	Moesin	98.3706	67739.1	9	64	12.65	9.6334
IPI:IPI00337099.2	Acad9 protein	97.0113	68843.4	7	52	8.16	8.2202
IPI:IPI00561513.1	NADH dehydrogenase ubiquinone 1 alpha subcomplex subunit 10 mitochondrial	96.7382	40493.2	3	26	6.48	0
IPI:IPI00189759.1	NADH dehydrogenase ubiquinone 1 alpha subcomplex 10 like	96.7382	40544.2	3	25	6.48	7.2616
IPI:IPI00201436.1	S adenosylmethionine synthase isoform type 1	96.5925	43698	3	31	6.05	1.4696
IPI:IPI00949678.1	Uncharacterized protein Fragment	92.0286	74098.4	12	55	15.4	0
IPI:IPI00960040.1	histone cluster 1 H2ae like	91.8529	51727.4	10	42	9.32	11.3955
IPI:IPI00203690.5	4 trimethylaminobutyraldehyde dehydrogenase	91.2772	56469.3	5	41	7.1	7.3139
IPI:IPI00558018.2	Uncharacterized protein Fragment	91.0092	35268.7	3	20	11.04	1.764
IPI:IPI00780102.1	myosin heavy polypeptide 1 skeletal muscle adult	113.509	223284	43	162	9.47	5.7191
IPI:IPI00400525.4	Uncharacterized protein Fragment	88.2923	54422.4	12	43	10.06	0
IPI:IPI00199688.3	Mitogen activated protein kinase 1	81.9209	41275.7	2	28	4.75	0
IPI:IPI00951899.1	Uncharacterized protein	80.2593	80701.6	6	66	6.66	0
IPI:IPI00560978.3	Uncharacterized protein Fragment	79.5456	38006.6	6	26	7.39	0
IPI:IPI00554308.5	myosin heavy chain IIa	101.085	223322	31	162	4.69	0
IPI:IPI00767100.2	myosin heavy polypeptide 13	95.2247	219623	29	158	5.73	4.3714
IPI:IPI00763881.1	myosin heavy chain 13 skeletal muscle	94.8094	224203	29	161	5.61	0
IPI:IPI00476111.5	Uncharacterized protein	98.0176	222852	27	162	6.14	1.3765
IPI:IPI00388776.5	Uncharacterized protein	89.776	220807	25	160	6.18	0
IPI:IPI00948572.1	Myosin 4	96.9975	222880	27	162	7.01	0
IPI:IPI00780631.2	Uncharacterized protein	95.646	222991	29	159	4.44	0.463
IPI:IPI00958199.1	myosin 8	95.646	223264	29	158	4.43	0
IPI:IPI00764212.3	uveal autoantigen with coiled coil domains and ankyrin repeats	69.3836	160867	18	152	5.74	18.5542
IPI:IPI00230835.5	14 3 3 protein gamma	70.9557	28302.7	3	25	4.05	0
IPI:IPI00952003.1	224 kDa protein	90.1221	223786	20	158	3.35	0
IPI:IPI00201578.1	Myosin 3	90.1221	223858	20	161	3.35	0
IPI:IPI00394356.3	ANKRD26 protein like	68.7874	45309.7	7	34	12.4	2.4498
IPI:IPI00208209.1	Peroxiredoxin 4	68.8678	31007.5	6	20	8.42	14.3712
IPI:IPI00817082.1	Arsb protein Fragment	66.3883	57785.6	4	40	6.31	9.1697
IPI:IPI00198405.4	Arylsulfatase B	63.4263	58959.2	3	39	6.25	0
IPI:IPI00921687.1	similar to prosaposin variant Gaucher disease and variant metachromatic leukodystrophy Prosaposin	62.5804	57715.3	6	36	9.68	2.8398
IPI:IPI00948831.1	Uncharacterized protein	62.0939	29318.3	4	20	8.95	0
IPI:IPI00369217.1	Heat shock protein 75 kDa mitochondrial	61.6861	80461.3	6	68	9.21	4.4451
IPI:IPI00392830.3	Uncharacterized protein Fragment	61.5276	76944.8	8	71	8.4	0
IPI:IPI00567701.2	Uncharacterized protein	59.3671	18219.7	5	14	6.49	0
IPI:IPI00207359.1	arf GAP with coiled coil ANK repeat and PH domain containing protein 1	55.7527	81681.1	9	65	8.51	8.3124
IPI:IPI00464916.1	Isoform 2 of ERC protein 2	52.7481	106426	14	109	1.85	6.7172
IPI:IPI00204418.4	Isoform 1 of ERC protein 2	52.7481	110618	15	119	1.78	0
IPI:IPI00390302.3	Uncharacterized protein	51.5591	57322.9	6	52	4.44	0
IPI:IPI00957189.1	SWI SNF related matrix associated actin dependent regulator of chromatin subfamily a member 1	48.4522	127062	10	97	4.94	4.0147
IPI:IPI00952477.1	Uncharacterized protein	48.1837	98024.9	13	110	2	0
IPI:IPI01016549.1	Uncharacterized protein	48.1837	98439.4	13	111	1.99	0
IPI:IPI00951459.1	Uncharacterized protein	47.1103	108975	8	71	2.22	23.4463
IPI:IPI00203223.1	Ephrin type B receptor 6	47.1103	110313	8	75	2.17	0
IPI:IPI00390811.4	SWI SNF related matrix associated actin dependent regulator of chromatin a5 like	46.2158	122214	9	88	5.16	0
IPI:IPI00766645.3	Uncharacterized protein	42.3875	94678.5	8	72	6.4	3.2767
		Injection 3
protein.Accession	protein.Description	protein.score	protein.avgMass	protein.matchedPeptides	protein.digestPeps	protein.seqCover(%)	protein.fmolOnColumn
IPI:IPI00464815.11	Alpha enolase	10146.2	47128	42	31	56.22	278.543
IPI:IPI00767147.1	enolase 3	10146.2	53923.8	42	37	49.29	0
IPI:IPI00958627.1	Eno1 protein like	8968.47	53907.9	38	37	43.23	238.959
IPI:IPI00951317.1	Enolase	6802.19	23921.6	16	15	58.82	0
IPI:IPI00782342.1	Enolase	3019.38	44047.4	15	26	26.11	42.3741
IPI:IPI00388191.2	Enolase	3007.44	33959.4	13	23	21.43	93.8737
IPI:IPI00207184.1	Endoplasmic reticulum resident protein 29	2814.34	28574.9	16	20	25.38	97.1014
IPI:IPI00231631.13	Beta enolase	2782.11	47014	13	29	13.13	40.5319
IPI:IPI00777730.1	Uncharacterized protein Fragment	2328.51	39316.7	19	21	27.07	4.5175
IPI:IPI00947869.1	Uncharacterized protein Fragment	2328.51	39843.2	18	23	24.46	0
IPI:IPI00470317.5	Elongation factor 1 gamma	2217.74	50060.9	35	37	38.44	103.908
IPI:IPI00391544.2	Ester hydrolase C11orf54 homolog	2217.13	34993	11	28	20	43.2718
IPI:IPI00327830.3	Fatty acid binding protein epidermal	2031.95	15059.5	14	13	74.07	88.7736
IPI:IPI00476295.7	Adenosylhomocysteinase	1993.73	47538.2	25	35	42.82	56.4802
IPI:IPI00326412.4	Gamma enolase	1952.86	47140.7	2	29	4.15	0
IPI:IPI00339153.3	37 kDa protein	1952.86	36860.9	2	21	5.34	0
IPI:IPI00679203.3	Ferritin light chain 1	1844.14	20748.5	11	16	62.3	0
IPI:IPI00560599.2	Ferritin light chain 2 like	1777	20670.5	10	15	49.73	0
IPI:IPI00382226.1	Ab2 162	1847.07	144709	21	97	17.79	35.9967
IPI:IPI00387816.4	Uncharacterized protein Fragment	1724.74	38780.6	20	25	15.92	34.9393
IPI:IPI00464805.2	Poly RC binding protein 2	1601.66	38580.2	7	24	26.3	0
IPI:IPI00608171.1	Pcbp2 protein	1601.66	35346.7	7	23	28.66	45.8687
IPI:IPI00949773.1	ferritin light chain 1 like	1584.18	20743.6	10	17	54.1	5.2313
IPI:IPI00324741.3	Protein disulfide isomerase A3	1580.06	56623.5	31	53	47.33	72.9842
IPI:IPI00959769.1	ferritin light chain 1 like	1543.87	20875.7	9	16	46.2	0
IPI:IPI00958236.1	ferritin light chain 1 like	1541.61	20695.5	10	15	53.55	0
IPI:IPI00557049.1	Uncharacterized protein Fragment	1526.51	38505.2	13	23	32.1	75.0339
IPI:IPI00213667.1	Hemiferrin	1490.14	24091.3	12	24	39.35	64.9203
IPI:IPI00559713.2	Ferritin light chain 2 like	1474.47	20714.4	9	15	40.98	0
IPI:IPI00565381.3	Ferritin	1437.46	20760.5	9	17	54.64	0
IPI:IPI00950379.1	Uncharacterized protein	1315.4	67148	19	50	34.43	36.6854
IPI:IPI00208205.1	Heat shock cognate 71 kDa protein	1315.4	70871.2	19	50	32.51	0
IPI:IPI00231737.5	Aldose reductase	1296.7	35797.4	23	24	45.57	83.2032
IPI:IPI00950509.1	Uncharacterized protein	1275.27	13162.2	2	7	17.8	91.2596
IPI:IPI00231146.7	Histidine triad nucleotide binding protein 1	1275.27	13776.9	2	11	16.67	0
IPI:IPI00421428.9	Phosphoglycerate mutase 1	1255.63	28832	19	20	49.61	31.4886
IPI:IPI00960098.1	heat shock cognate 71 kDa protein like	1237.15	70818.2	18	49	30.8	0
IPI:IPI00959442.1	Ferritin light chain 2 like	1195.05	20718.5	9	16	42.62	0
IPI:IPI00950005.1	Uncharacterized protein Fragment	1191.31	37352.6	11	21	17.77	2.6078
IPI:IPI00959289.1	heat shock cognate 71 kDa protein like	1183.79	72681.2	16	50	25.11	0
IPI:IPI00565703.1	Uncharacterized protein Fragment	1139.1	38554.1	21	31	21.14	66.2602
IPI:IPI00959589.1	heat shock cognate 71 kDa protein like isoform 2	1119.83	69643.9	16	49	28.89	0
IPI:IPI00764197.1	heat shock cognate 71 kDa protein like isoform 1	1119.83	70860.2	16	49	28.17	0
IPI:IPI00326888.4	Secretogranin 1	1084.85	77535.6	8	72	8.74	95.0535
IPI:IPI00558308.2	Uncharacterized protein Fragment	1087.38	23509.8	5	13	20.95	0
IPI:IPI00568045.2	Uncharacterized protein Fragment	1042.87	33927.9	3	22	15.31	4.3515
IPI:IPI00197192.4	Uncharacterized protein	1028.02	32946.8	3	21	10.61	24.2956
IPI:IPI00560533.3	Hypoxanthine guanine phosphoribosyltransferase	1022.08	24477.3	11	19	44.95	40.0426
IPI:IPI00951911.1	Uncharacterized protein	1022.08	24578.4	11	19	44.95	0
IPI:IPI00191501.1	Proteasome subunit alpha type 6	993.191	27399.5	7	20	34.15	37.1472
IPI:IPI00778786.1	Uncharacterized protein Fragment	950.685	62259.7	8	42	18.58	15.5313
IPI:IPI00567073.2	Ferritin	940.66	19970.9	5	14	31.82	3.933
IPI:IPI00230838.5	ATP synthase subunit d mitochondrial	919.195	18763.5	6	11	37.27	25.6169
IPI:IPI00951666.1	Enolase	902.19	45445.2	14	34	14.56	29.7683
IPI:IPI00372388.1	T complex protein 1 subunit gamma	859.101	60647.2	25	49	44.22	33.809
IPI:IPI00555167.3	Uncharacterized protein	802.462	11412.3	1	13	12.15	0
IPI:IPI00950621.2	ubiquitin B like	800.424	8701.95	3	6	49.35	6.5091
IPI:IPI00557792.1	Uncharacterized protein	793.327	14203.1	5	15	37.9	38.2434
IPI:IPI00968520.1	Polyubiquitin Fragment	800.424	11241	3	8	38	0
IPI:IPI00969317.1	Ubiquitin 60S ribosomal protein L40	800.424	14728.4	3	9	29.69	0
IPI:IPI00372826.3	splicing factor arginine serine rich 3	793.327	19329.6	5	14	28.66	0
IPI:IPI00776427.2	Uncharacterized protein	800.424	17547.5	3	11	26.14	0
IPI:IPI00190240.1	Ubiquitin 40S ribosomal protein S27a	800.424	17951	4	10	33.97	0.6272
IPI:IPI00231963.5	D dopachrome decarboxylase	739.57	13133.3	6	11	45.76	25.3711
IPI:IPI00190377.2	Transaldolase	731.711	37460.2	12	30	30.86	46.7344
IPI:IPI00564206.1	Adenosylhomocysteinase	730.881	46145.4	6	35	18.16	1.8169
IPI:IPI00231767.5	Triosephosphate isomerase	714.6	26849	7	21	21.69	11.2108
IPI:IPI00781570.3	Uncharacterized protein Fragment	714.125	21080.5	10	11	23.66	0
IPI:IPI00949986.1	Uncharacterized protein Fragment	714.012	19821.5	5	13	29.55	4.9982
IPI:IPI00339162.2	rCG29914 like	714.6	31735.5	7	25	18.37	0
IPI:IPI00948585.1	Uncharacterized protein Fragment	713.274	12928	2	6	6.72	0
IPI:IPI00421392.1	Triosephosphate isomerase	704.157	26867	6	21	16.87	0
IPI:IPI00769156.2	rCG29914 like	704.157	31807.6	6	25	14.29	0
IPI:IPI00968513.1	heat shock cognate 71 kDa protein like	696.932	68827	19	48	31.21	6.6838
IPI:IPI00201969.1	Vesicle amine transport protein 1 homolog T californica isoform CRA a	678.416	43118.8	8	23	26.49	26.398
IPI:IPI00371270.1	Proliferation associated 2G4 isoform CRA a	675.405	43656.9	19	32	40.1	33.0694
IPI:IPI00388289.2	Isoform 2 of Cell division control protein 42 homolog	655.357	21282.7	9	13	22.51	0
IPI:IPI00285606.6	Isoform 1 of Cell division control protein 42 homolog	655.357	21258.7	9	13	22.51	36.0193
IPI:IPI00369550.4	Uncharacterized protein Fragment	651.117	25555	7	19	30.26	0
IPI:IPI00201060.4	Prelamin A C	656.022	74323.8	28	74	37.59	36.0826
IPI:IPI00369311.3	Uncharacterized protein Fragment	639.396	39671.6	6	27	5.6	0
IPI:IPI00210264.3	Glutathione S transferase omega 1	635.432	27669	10	21	31.12	45.1648
IPI:IPI00778110.1	Uncharacterized protein Fragment	634.051	5301.69	2	4	68	0
IPI:IPI00387720.4	Uncharacterized protein	618.702	43633.7	3	28	9.51	0.6794
IPI:IPI00454367.3	Lmna protein	588.322	50601.4	19	48	34.16	0
IPI:IPI00327144.7	Cofilin 1	583.204	18532.6	10	19	51.2	31.5329
IPI:IPI00951963.1	Uncharacterized protein Fragment	583.204	24457.3	10	19	37.61	0
IPI:IPI00557468.2	Uncharacterized protein	577.396	26521	3	17	18.07	0
IPI:IPI00464574.1	Poly RC binding protein 3	577.396	33784.1	3	21	14.11	0
IPI:IPI00558998.3	Uncharacterized protein	577.396	39314.2	3	24	12.13	0
IPI:IPI00000000.0	PYGM RABIT P00489 Glycogen phosphorylase muscle Oryctolagus cuniculus	557.943	97289.6	25	76	29.18	50
IPI:IPI00212723.2	heterogeneous nuclear ribonucleoprotein A B	548.33	30853.4	9	22	27.37	32.0467
IPI:IPI00869806.1	Alpha centractin	551.626	42613.8	8	31	27.39	36.6539
IPI:IPI00208193.1	Nucleic acid binding factor pRM10	551.556	33815.4	9	27	26.17	22.528
IPI:IPI00951862.2	Uncharacterized protein	543.438	36163.8	8	22	19.64	0
IPI:IPI00212724.1	Type A B hnRNP p40	543.438	36232.9	8	22	19.58	0
IPI:IPI00213613.2	Uncharacterized protein	548.639	72002.9	22	72	28.44	14.2571
IPI:IPI00371236.3	Elongation factor Tu mitochondrial	540.704	49522.5	14	40	26.33	46.2263
IPI:IPI00471908.6	Asparagine synthetase glutamine hydrolyzing	537.133	64246.7	16	47	23.35	26.9625
IPI:IPI00193854.4	Pterin 4 alpha carbinolamine dehydratase	534.169	11999.6	11	11	46.15	64.6128
IPI:IPI00188879.2	Lamin C2	530.343	52635.7	21	53	35.93	0
IPI:IPI00191216.1	Uncharacterized protein	525.069	44517.8	10	18	21.26	20.4681
IPI:IPI00212523.1	Protein DJ 1	520.401	19974.2	4	23	33.86	5.1862
IPI:IPI00763463.1	cofilin 1 like isoform 1	512.266	18437.6	8	20	41.82	0
IPI:IPI00555262.1	Park7 protein	509.976	22503	6	25	32.71	6.7908
IPI:IPI00829469.2	tryptophanyl tRNA synthetase cytoplasmic	502.918	53357.8	14	41	32.84	20.6304
IPI:IPI00780700.2	Tryptophanyl tRNA synthetase cytoplasmic	502.918	54143.7	14	43	32.43	0
IPI:IPI00215349.5	WD repeat containing protein 1	498.04	66181.6	21	43	32.51	41.4103
IPI:IPI00870112.1	Dihydropyrimidinase related protein 2	467.677	62277.7	16	43	37.06	26.1884
IPI:IPI00959427.1	Uncharacterized protein	463.287	27520.8	8	19	27.5	0
IPI:IPI00464520.1	Glutathione S transferase omega 1 isoform CRA b	463.287	27683.1	8	21	27.39	0
IPI:IPI00949898.1	Uncharacterized protein	462.601	71130.6	14	49	25.42	15.4852
IPI:IPI00367633.3	hypothetical protein LOC365554	457.214	16851.8	2	11	16.23	0
IPI:IPI00206224.1	Aspartyl tRNA synthetase cytoplasmic	447.86	57126.4	17	46	32.93	36.5023
IPI:IPI00213013.1	Stress induced phosphoprotein 1	447.836	62570.3	23	61	29.47	43.9152
IPI:IPI00191748.3	Proteasome subunit alpha type 1	429.433	29517.6	16	25	46.77	30.8699
IPI:IPI00565837.1	TAR DNA binding protein	419.388	32147.7	9	16	24.56	0
IPI:IPI00197538.3	Uncharacterized protein	413.783	32655.5	8	17	25.35	0
IPI:IPI00882480.2	poly rC binding protein 1 like	413.107	55080.8	17	37	35.48	29.4879
IPI:IPI00568369.3	Destrin	407.702	18533.7	6	19	24.24	0
IPI:IPI00373140.2	destrin like	407.702	18519.6	6	19	24.24	15.995
IPI:IPI00951777.1	Uncharacterized protein Fragment	400.915	19834.4	4	16	14.77	1.7898
IPI:IPI00231506.5	Phosphoglycerate mutase 2	400.832	28755.1	4	20	15.81	6.8535
IPI:IPI00958268.1	poly rC binding protein 1 like	384.636	42174.2	13	27	35.59	0
IPI:IPI00366218.3	T complex protein 1 subunit beta	382.086	57458.5	16	48	21.68	28.2683
IPI:IPI00363719.3	Heterogeneous nuclear ribonucleoprotein D like	374.024	35294.1	6	24	22.67	17.1696
IPI:IPI00198717.8	Malate dehydrogenase cytoplasmic	373.307	36483.2	8	29	20.66	45.332
IPI:IPI00895591.1	glycogen phosphorylase muscle form	364.518	97288.6	22	76	24.7	0
IPI:IPI00369419.4	Uncharacterized protein Fragment	360.755	18578.4	5	17	14.55	0
IPI:IPI00476178.3	Proteasome subunit alpha type 3	360.613	28419.3	6	30	23.53	34.4634
IPI:IPI00959226.1	Proteasome subunit alpha type	357.497	28354.2	5	28	18.43	0
IPI:IPI00200147.1	60S acidic ribosomal protein P0	354.333	34215.6	9	20	34.38	13.4343
IPI:IPI00200041.4	Phenazine biosynthesis like domain containing protein	354.191	31687.3	4	21	12.5	18.7993
IPI:IPI00207355.4	Heat shock related 70 kDa protein 2	342.97	69641.8	10	50	11.85	6.7425
IPI:IPI00203088.4	Uncharacterized protein	331.415	51218.9	6	28	13.14	0
IPI:IPI00958862.1	Uncharacterized protein	331.415	47075.3	6	26	14.45	23.5353
IPI:IPI00562524.3	Enolase	331.178	44612.4	11	28	18.38	37.5494
IPI:IPI00362229.4	ARP1 actin related protein 1 homolog B	324.031	42281.4	10	30	43.09	10.9918
IPI:IPI00202027.4	Isoform 1 of Heterogeneous nuclear ribonucleoprotein H	314.378	49188.5	5	25	12.03	0
IPI:IPI00851145.1	Isoform 2 of Heterogeneous nuclear ribonucleoprotein H	314.378	47064.2	5	24	12.59	0
IPI:IPI00366856.5	destrin	312.922	18212.5	5	17	24.84	21.884
IPI:IPI00767531.2	Uncharacterized protein	310.905	15047.2	6	13	30.6	2.0171
IPI:IPI00650124.1	Hnrph1 protein	308.436	20580.6	4	14	20.11	0
IPI:IPI00213546.2	Heat shock 70 kDa protein 1 like	307.68	70549.3	9	51	14.98	7.3882
IPI:IPI00948374.1	35 kDa protein	303.095	34627.1	11	24	24.18	4.6072
IPI:IPI00208215.2	Thioredoxin dependent peroxide reductase mitochondrial	288.105	28295.5	3	20	13.23	12.4864
IPI:IPI00372857.1	SAR1 homolog A	286.289	22398.9	6	18	19.19	19.5987
IPI:IPI00193279.1	Ornithine aminotransferase mitochondrial	280.293	48332.8	10	32	23.46	23.8209
IPI:IPI00957556.1	phenazine biosynthesis like domain containing protein like	278.168	31901.3	5	20	14.24	14.9628
IPI:IPI00203214.6	Elongation factor 2	277.938	95284.3	27	69	28.32	30.1227
IPI:IPI00189991.1	S adenosylmethionine synthase isoform type 2	270.297	43715.8	8	32	23.04	16.6207
IPI:IPI00564040.1	Uncharacterized protein	266.729	34945.6	8	26	11.11	0
IPI:IPI00209905.1	GTP binding protein SAR1b	263.204	22410	5	19	15.66	0
IPI:IPI00231659.3	Transmembrane emp24 domain containing protein 10	257.476	24857.8	4	21	9.59	13.8841
IPI:IPI00204772.4	Pre mRNA processing factor 19	253.63	57302.2	9	29	15.3	44.8885
IPI:IPI00656385.1	Eukaryotic initiation factor 4A III	251.187	46841.2	10	48	22.63	26.9482
IPI:IPI00765842.4	Uncharacterized protein	247.285	54019.5	12	44	28.04	16.3918
IPI:IPI00951823.1	Uncharacterized protein	242.675	49594.6	9	41	25.62	0
IPI:IPI00212268.1	RuvB like 1	241.953	50214.1	5	34	17.11	8.4722
IPI:IPI00372854.5	Uncharacterized protein	238.064	36869.6	8	22	31.21	9.9862
IPI:IPI00231927.11	ADP ATP translocase 1	230.097	32989.5	6	30	16.78	7.9006
IPI:IPI00958096.1	GF20391 like isoform 1	227.991	24574.8	5	22	19.37	9.0662
IPI:IPI00557427.2	Uncharacterized protein	227.877	32059	7	20	14.19	1.4626
IPI:IPI00206624.1	78 kDa glucose regulated protein	226.082	72347.1	11	52	13.91	14.426
IPI:IPI00948869.1	glycogen phosphorylase brain form	224.754	96738.2	15	76	18.74	0
IPI:IPI00357945.2	Phosphorylase	224.754	96775.2	16	74	20.45	9.0107
IPI:IPI00196751.2	Heat shock 70 kDa protein 1A 1B	223.677	70185.4	8	48	11.86	7.9388
IPI:IPI00957899.1	GF20391 like isoform 2	221.352	21239.7	4	19	17.19	0
IPI:IPI00208917.4	Alpha aminoadipic semialdehyde dehydrogenase	216.819	58748.8	6	36	14.84	15.5286
IPI:IPI00190181.4	Glycogen phosphorylase muscle form	213.946	97273.7	20	75	20.78	0
IPI:IPI00190179.3	Glycogen phosphorylase liver form	192.299	97483.3	12	79	17.18	3.523
IPI:IPI00782594.2	Uncharacterized protein	186.456	115283	19	69	16.98	19.546
IPI:IPI00215093.1	2 oxoglutarate dehydrogenase mitochondrial	186.456	116296	19	70	16.81	0
IPI:IPI00390995.3	Uncharacterized protein	186.456	117743	19	71	16.63	0
IPI:IPI00950733.1	Uncharacterized protein	186.456	118174	19	72	16.57	0
IPI:IPI00557630.3	Uncharacterized protein Fragment	185.173	20750.4	2	11	10.75	0
IPI:IPI00780332.1	phosphoglucomutase 1	181.819	61390.3	15	45	21	21.7847
IPI:IPI00561262.3	Uncharacterized protein	177.981	68857.3	8	50	7.22	0
IPI:IPI00776957.2	Uncharacterized protein	177.056	31721.8	5	31	12.89	0
IPI:IPI00200466.3	ADP ATP translocase 2	177.056	32901.3	5	31	12.42	0
IPI:IPI00231749.5	Phosphatidylinositol transfer protein alpha isoform	174.565	31907.5	7	25	16.97	12.8431
IPI:IPI00777934.1	Uncharacterized protein Fragment	174.192	63750.1	16	44	28.67	0
IPI:IPI00476464.4	Uncharacterized protein	172.394	36947.5	4	28	10.22	2.4866
IPI:IPI00212314.5	Moesin	170.965	67739.1	18	64	21.66	12.578
IPI:IPI00373289.1	Coatomer subunit delta	170.947	57199.5	16	40	24.27	9.2759
IPI:IPI00561065.2	Uncharacterized protein	171.247	74249	9	51	15.01	0
IPI:IPI00204302.3	Aldo keto reductase family 1 member C18	167.564	37299.9	3	25	5.57	0
IPI:IPI00366780.1	Type 5 17beta hydroxysteroid dehydrogenase	167.564	37004	4	33	8.36	0
IPI:IPI00555261.3	Aldo keto reductase family 1 member C21	167.564	36134.9	4	26	10.06	0
IPI:IPI00949013.1	Dihydropyrimidinase related protein 1	167.564	62195.9	11	42	15.73	6.03
IPI:IPI00471584.7	Heat shock protein HSP 90 beta	166.23	83281.4	9	67	12.43	13.0321
IPI:IPI00211100.1	3 alpha hydroxysteroid dehydrogenase	165.87	37027.7	4	29	10.56	4.3292
IPI:IPI00950931.1	Uncharacterized protein Fragment	163.238	61864.3	8	41	13.99	0
IPI:IPI00562360.2	Uncharacterized protein Fragment	154.542	54682.1	6	42	9.55	0
IPI:IPI00464512.1	Heterogeneous nuclear ribonucleoprotein H2	153.435	49293.8	6	27	10.91	0
IPI:IPI00203199.1	Scavenger mRNA decapping enzyme DcpS	153.4	38714	2	33	7.14	5.8883
IPI:IPI00959142.1	rCG56483 like	152.555	46503	8	32	18.05	0
IPI:IPI00231641.5	Phosphoglucomutase 1	150.067	61403.3	14	44	19.04	0
IPI:IPI00764841.3	Uncharacterized protein	146.749	34809.5	6	32	12.77	0
IPI:IPI00957427.1	solute carrier family 25 mitochondrial carrier adenine nucleotide translocator member 31 like	146.749	35323.2	6	32	12.5	0
IPI:IPI00781730.1	Isoform 6 of Dynamin 1 like protein	143.852	80104.4	15	79	19.78	10.0847
IPI:IPI00388301.4	Uncharacterized protein	143.852	80945.4	15	81	19.64	0
IPI:IPI00948808.1	Uncharacterized protein	143.852	82692.3	14	82	17.39	0
IPI:IPI00389890.2	Isoform 5 of Dynamin 1 like protein	143.852	82540	15	80	19.09	0
IPI:IPI00193568.3	Isoform 4 of Dynamin 1 like protein	143.852	83219.8	14	81	17.25	0
IPI:IPI00208284.3	Isoform 1 of Dynamin 1 like protein	143.852	83908.6	15	81	18.81	0
IPI:IPI00565507.2	Uncharacterized protein	142.957	32233.5	6	29	17.87	0.6982
IPI:IPI00363182.2	ADP ATP translocase 2 like	141.134	33176.7	3	31	6.35	0
IPI:IPI00365672.1	Phospholipase D3	140.783	54399.3	3	25	8.4	27.289
IPI:IPI00369635.3	Radixin	140.666	68543.9	10	60	20.75	4.6778
IPI:IPI00213684.1	Tissue alpha L fucosidase	134.97	53486.6	4	34	6.49	19.7256
IPI:IPI00231383.1	Isoform 2 of Heterogeneous nuclear ribonucleoprotein D0	134.599	36015.8	2	22	6.59	0
IPI:IPI00231384.1	Isoform 3 of Heterogeneous nuclear ribonucleoprotein D0	134.599	32646.4	2	24	7.24	0
IPI:IPI00201032.1	Isoform 1 of Heterogeneous nuclear ribonucleoprotein D0	134.599	38192	2	24	6.23	0
IPI:IPI00231385.3	Isoform 4 of Heterogeneous nuclear ribonucleoprotein D0	134.599	30470.2	2	22	7.72	7.2815
IPI:IPI00851133.1	Isoform 3 of Heterogeneous nuclear ribonucleoprotein H	133.939	40736.9	4	17	10.99	0
IPI:IPI00207820.5	Isoform 3 of Dynamin 1 like protein	133.904	80253.6	13	79	16.16	0
IPI:IPI00368902.5	RPLP0 protein like	127.732	34108.5	9	23	24.44	0
IPI:IPI00231637.5	Glucose 6 phosphate 1 dehydrogenase	127.453	59375.9	13	54	14.56	7.0119
IPI:IPI00876578.1	Multiple inositol polyphosphate phosphatase 1	124.699	54589.6	6	37	6.86	9.3264
IPI:IPI00325765.2	Aflatoxin B1 aldehyde reductase member 2	121.36	40675.4	4	21	15.53	10.2252
IPI:IPI00949068.1	Uncharacterized protein	121.459	63733.6	12	48	15.52	0
IPI:IPI00780254.1	C terminal binding protein 1	120.787	42629.9	7	36	16.11	0
IPI:IPI00392657.1	Uncharacterized protein	122.101	47758.7	8	39	14.29	13.2099
IPI:IPI01016350.1	NADP dependent malic enzyme	119.307	63958.8	9	43	13.99	0
IPI:IPI00231786.5	NADP dependent malic enzyme	119.307	64002.9	10	43	15.91	9.7324
IPI:IPI00948592.1	C terminal binding protein 1	120.787	46628.3	7	38	14.65	0
IPI:IPI00949906.1	67 kDa protein	117.125	66826	9	44	14.08	13.9052
IPI:IPI00476155.3	Uncharacterized protein	115.406	53794.7	7	39	17.61	0
IPI:IPI00454559.2	Txnrd1 protein	115.405	63002.6	7	42	12.8	0
IPI:IPI00948980.1	Uncharacterized protein Fragment	115.271	69287.8	8	71	14.87	0
IPI:IPI00470254.4	Ezrin	115.271	69391	8	72	14.85	0
IPI:IPI00389350.2	Uncharacterized protein	116.311	90572.7	11	55	11.17	28.4664
IPI:IPI00949463.1	Uncharacterized protein	112.916	79045.5	9	47	10.4	0
IPI:IPI00365929.1	protein disulfide isomerase A6	109.177	48760.3	6	34	11.91	6.1332
IPI:IPI00201333.5	Uncharacterized protein	112.916	106904	9	68	7.63	0
IPI:IPI00210566.3	Heat shock protein HSP 90 alpha	105.715	84815.1	9	91	9.28	8.5731
IPI:IPI00766649.1	Uncharacterized protein	103.188	28170.2	5	22	21.31	6.1202
IPI:IPI00557688.1	Uncharacterized protein Fragment	102.991	27722.7	7	20	16.67	1.7617
IPI:IPI00205912.3	Non POU domain containing octamer binding protein	101.698	54925.4	7	34	13.66	12.0742
IPI:IPI00421395.1	LRRGT00192	103.188	33824.7	6	24	17.57	0
IPI:IPI00231693.5	40S ribosomal protein S3a	100.276	29945	5	28	18.56	10.9719
IPI:IPI00203250.1	Isoform 2 of Dihydropyrimidinase related protein 3	98.3597	73899.5	10	52	7.47	0
IPI:IPI00951899.1	Uncharacterized protein	97.1888	80701.6	10	66	12.89	2.8537
IPI:IPI00231683.1	Isoform L type of Pyruvate kinase isozymes R L	95.4617	58793.7	9	44	9.76	8.7507
IPI:IPI00202549.1	Isoform R type of Pyruvate kinase isozymes R L	95.4617	62200.6	9	46	9.23	0
IPI:IPI00556970.1	Isoform 1 of Dihydropyrimidinase related protein 3	93.9733	61967.5	8	39	8.95	0
IPI:IPI00958188.1	40S ribosomal protein S3a like	92.7702	29908	4	28	18.56	0
IPI:IPI00370714.1	Uridine monophosphate synthetase isoform CRA a	92.079	52378.7	13	49	9.36	15.3516
IPI:IPI00201436.1	S adenosylmethionine synthase isoform type 1	90.7275	43698	6	31	17.38	2.0877
IPI:IPI00949687.1	Uncharacterized protein	87.6702	31089.1	4	30	12.77	6.5199
IPI:IPI00205468.1	Ras related protein M Ras	86.2859	23887.5	6	22	15.38	7.946
IPI:IPI01007592.1	Uncharacterized protein	84.949	33198.3	3	24	13.18	8.2059
IPI:IPI00870045.2	Dhrsx protein	84.949	33375.4	3	25	13.14	0
IPI:IPI00776896.2	Uncharacterized protein Fragment	81.5718	49755.7	5	36	3.13	0
IPI:IPI00766976.1	uroporphyrinogen decarboxylase	81.4536	40582.8	3	27	6.27	5.1721
IPI:IPI00214582.1	40S ribosomal protein S7	80.3776	22126.9	3	21	10.82	3.692
IPI:IPI00958405.1	ribosomal protein S7 like	80.3776	23538.6	3	25	10.14	0
IPI:IPI00950073.2	TorsinA	78.6911	37979.1	4	28	12.01	0
IPI:IPI00325725.5	Dystonia 1	78.6911	37949.1	4	28	12.01	4.5152
IPI:IPI00555178.2	Glutathione S transferase alpha 2	76.5543	25559	6	21	11.71	43.7146
IPI:IPI00650116.1	glutathione S transferase alpha 2	76.5543	25569.1	6	21	11.71	0
IPI:IPI00776558.2	Uncharacterized protein	66.2519	192022	23	134	7.03	10.3716
IPI:IPI00193983.3	Clathrin heavy chain 1	64.5783	191599	21	133	6.27	0
IPI:IPI00370917.3	Sesquipedalian 1	61.8041	25793.2	1	25	7.26	15.6743
IPI:IPI00958260.1	U2 small nuclear ribonucleoprotein auxiliary factor U2AF 2 isoform 6	61.2121	53120.7	2	27	5.1	4.4081
IPI:IPI00366387.3	U2 small nuclear ribonucleoprotein auxiliary factor U2AF 2	61.2121	53517.2	2	26	5.05	0
IPI:IPI00360075.2	Leucine rich PPR motif containing protein mitochondrial	60.3286	156653	19	130	10.63	7.7838
IPI:IPI00957766.1	heat shock protein 1 alpha like	60.3189	29664	4	19	8.88	0
IPI:IPI00204738.1	Acetoacetyl CoA synthetase	59.0419	75040.1	4	48	2.98	4.7529
IPI:IPI00951976.1	Uncharacterized protein Fragment	57.7936	32356.5	3	19	5.39	0
IPI:IPI00950997.1	Uncharacterized protein Fragment	56.9829	18349	7	13	20.63	17.2737
IPI:IPI00957848.1	Synaptosomal associated protein	54.1127	19657.2	2	17	9.71	6.4173
IPI:IPI00767398.1	regulator of nonsense transcripts 1 like	52.6616	122644	18	79	9.97	10.7981
IPI:IPI00393540.3	Uncharacterized protein	49.6625	23263.5	2	12	19.55	5.4875
IPI:IPI00390302.3	Uncharacterized protein	46.8425	57322.9	5	52	5.65	0
IPI:IPI00566673.1	Uncharacterized protein	46.5936	46657.9	5	41	5.13	14.227
IPI:IPI00337172.1	KRAB box containing zinc finger protein	46.0931	62176.2	7	44	6.57	13.4307
IPI:IPI00197568.2	Rab GDP dissociation inhibitor beta	46.5936	50537.3	5	43	4.72	0
IPI:IPI00882474.2	Uncharacterized protein Fragment	44.3884	113416	6	79	3.7	4.6045
IPI:IPI00370117.3	Uncharacterized protein	43.6769	109478	4	73	1.03	0
IPI:IPI00373651.4	RCG26895 isoform CRA b	42.9292	56785.3	3	39	4.37	7.0557
IPI:IPI00476123.1	Isoform 1 of C terminal binding protein 2	41.7706	48987	4	35	5.17	0
IPI:IPI00189984.1	Isoform 2 of C terminal binding protein 2	45.7922	107125	10	72	3.44	0
IPI:IPI00561386.3	T complex protein 1 subunit alpha like	38.1913	48238.9	3	34	2.27	9.334
IPI:IPI00214795.2	Uncharacterized protein Fragment	37.6143	38838.8	4	30	10.67	0
IPI:IPI00948482.1	Uncharacterized protein	37.6143	47485.4	4	33	8.64	0
IPI:IPI00200847.1	T complex protein 1 subunit alpha	38.1913	60359.8	3	46	1.8	0
IPI:IPI00359358.3	Macoilin	34.8365	76082.6	4	60	3.77	0
IPI:IPI00959975.1	transmembrane protein 57	34.8365	49113.7	4	49	5.79	3.4139
IPI:IPI00869516.1	Uncharacterized protein	34.4815	116712	7	71	3.98	0
							0
							0

## Sheet: Fraction 8
Injection 1
protein.Accession	protein.Description	protein.score	protein.avgMass	protein.matchedPeptides	protein.digestPeps	protein.seqCover(%)	protein.fmolOnColumn
IPI:IPI00767147.1	enolase 3	30616.7	53923.8	50	37	57.78	253.356
IPI:IPI00464815.11	Alpha enolase	30608.1	47128	49	31	61.75	0
IPI:IPI00421428.9	Phosphoglycerate mutase 1	23787	28832	37	20	55.91	290.396
IPI:IPI00950621.2	ubiquitin B like	23406.5	8701.95	17	6	77.92	0
IPI:IPI00951317.1	Enolase	23159.6	23921.6	24	15	63.8	0
IPI:IPI00968520.1	Polyubiquitin Fragment	23505.5	11241	20	8	66	0
IPI:IPI00969317.1	Ubiquitin 60S ribosomal protein L40	23505.5	14728.4	20	9	51.56	0
IPI:IPI00190240.1	Ubiquitin 40S ribosomal protein S27a	23596.4	17951	21	10	50	2.2401
[truncated: 1,188 more rows]

## Sheet: Fraction 9
Injection 1
[truncated: 1,366 more rows]

## Sheet: Fraction 10
Injection 1
[truncated: 899 more rows]

[truncated: 2 more sheets: Fraction 11, Fraction 12]
