# Supplementary material for: Effect of IAPP on the proteome of cultured Rin-5F cells
Source: BMC Biochem. 2018 Nov 12;19:9. doi: 10.1186/s12858-018-0099-3 (PMC6233276; doi:10.1186/s12858-018-0099-3)
Supplement: Supplementary file 2 — Table S1. Protein Mass Spectrometry Data. (ZIP 2439 kb) [file 12858_2018_99_MOESM2_ESM.zip › Table S1d MS data experiment 2- IAPP treated samples.xlsx]

## Sheet: Fraction 1
Injection 1
protein.Accession	protein.Description	protein.score	protein.avgMass	protein.matchedPeptides	protein.digestPeps	protein.seqCover(%)	protein.fmolOnColumn
IPI:IPI00000000.0	PYGM RABIT P00489 Glycogen phosphorylase muscle Oryctolagus cuniculus	3343.4	97289.6	57	76	37.01	50
IPI:IPI00365944.5	Myosin light polypeptide 6	3107.16	16975.2	10	14	51.66	19.0778
IPI:IPI00817070.1	myosin light polypeptide 6	3107.16	16961.2	10	14	51.66	0
IPI:IPI00896236.1	Myl6 protein	3040.4	17013.2	9	15	48.03	0
IPI:IPI00392935.3	Uncharacterized protein	3040.4	16930.1	9	14	48.34	0
IPI:IPI00991259.1	nascent polypeptide associated complex subunit alpha isoform 2	2934.64	220197	5	171	3.28	14.0645
IPI:IPI00371266.1	nascent polypeptide associated complex subunit alpha isoform 1	2933.09	23383.9	3	8	19.53	0
IPI:IPI00870820.1	Uncharacterized protein	2755.1	12528.2	8	12	56.76	17.3355
IPI:IPI00895591.1	glycogen phosphorylase muscle form	2414.74	97288.6	41	76	26.96	0
IPI:IPI00231651.6	Uncharacterized protein	2202.5	21817.3	8	22	69.23	19.6482
IPI:IPI00959710.1	myosin light chain 6 alkali smooth muscle and non muscle like	2178.87	21843.6	4	15	12.18	0
IPI:IPI00231107.5	Parathymosin	2036.77	11558.9	3	9	22.55	13.9785
IPI:IPI00959934.1	brain abundant membrane attached signal protein 1	1892.26	19798.2	6	21	49.49	0
IPI:IPI00190181.4	Glycogen phosphorylase muscle form	1577.6	97273.7	34	75	22.09	0
IPI:IPI00476151.1	26 kDa protein	1557.66	25580	18	14	26.69	37.4718
IPI:IPI00207305.1	Isoform Brain of Clathrin light chain A	1557.66	26980.5	18	14	25.4	0
IPI:IPI00554194.1	calumenin isoform b	1531.53	37147.9	16	33	27.3	17.0807
IPI:IPI00230870.1	Isoform Non brain of Clathrin light chain A	1529.59	23565.7	17	13	25.23	0
IPI:IPI00947651.1	Uncharacterized protein	1529.59	24897.2	17	13	23.91	0
IPI:IPI01016287.1	Uncharacterized protein	1509.16	29784.5	8	27	34.95	0
IPI:IPI00480687.2	Myristoylated alanine rich C kinase substrate	1509.16	29794.5	8	27	34.95	23.4998
IPI:IPI00776882.1	calumenin isoform a	1317.12	37063.8	15	34	28.89	23.6344
IPI:IPI00189061.3	MARCKS related protein	1230.69	19847.2	4	14	34.67	8.6549
IPI:IPI00767805.2	hypothetical protein isoform 2	1033.9	27459.1	7	22	32.18	0
IPI:IPI00326888.4	Secretogranin 1	982.136	77535.6	25	72	27.41	46.9035
IPI:IPI00364201.1	LSM8 homolog U6 small nuclear RNA associated	865.088	10402.7	2	8	19.79	8.1558
IPI:IPI00948869.1	glycogen phosphorylase brain form	728.274	96738.2	16	76	10.68	0
IPI:IPI00357945.2	Phosphorylase	728.274	96775.2	16	74	10.64	0
IPI:IPI00212401.1	Calumenin	687.165	36996.6	8	29	11.75	0
IPI:IPI00195160.1	Sulfated glycoprotein 1	579.212	61124.3	5	43	10.29	0
IPI:IPI00991150.1	sulfated glycoprotein 1 isoform B preproprotein	579.212	61539.7	5	43	10.23	0
IPI:IPI00991286.1	sulfated glycoprotein 1 isoform D preproprotein	579.212	61040.3	5	43	10.31	13.8327
IPI:IPI00991203.1	sulfated glycoprotein 1 isoform C preproprotein	579.212	61411.6	5	43	10.25	0
IPI:IPI00968861.1	sulfated glycoprotein 1 isoform A preproprotein	579.212	61168.4	5	43	10.29	0
IPI:IPI00327469.1	Alpha 2 HS glycoprotein	576.016	37982.4	9	18	3.69	83.3651
IPI:IPI00231788.5	Myosin light chain 3	511.529	22156.3	4	18	12	0
IPI:IPI00190179.3	Glycogen phosphorylase liver form	354.542	97483.3	10	79	5.18	0
IPI:IPI00198667.7	Clusterin	313.682	51375.5	7	33	8.5	5.612
IPI:IPI00371369.1	Uncharacterized protein	306.45	22807.1	4	20	6.28	0
IPI:IPI00781530.2	Uncharacterized protein Fragment	302.317	25502.7	4	17	13.06	0
IPI:IPI00560867.3	hypothetical protein	250.172	78006.2	9	47	2.36	212.207
IPI:IPI00781960.1	Uncharacterized protein Fragment	244.304	40552.4	8	32	4.51	0
IPI:IPI00914162.1	Myosin regulatory light chain	191.142	19867.3	2	19	11.63	0
IPI:IPI00564409.3	Myosin regulatory light chain RLC A	191.142	19895.4	2	19	11.63	0
IPI:IPI00858359.2	Myosin light polypeptide 9 regulatory	191.142	19854.3	2	19	11.63	0
IPI:IPI00421625.6	Myosin regulatory light chain 12B	191.142	19838.3	2	20	11.63	4.1321
IPI:IPI00515758.1	chromogranin A	163.416	51896.4	8	47	10.54	4.2746
IPI:IPI00189627.1	Chromogranin A	163.416	52024.6	8	47	10.52	0
IPI:IPI00948656.1	Uncharacterized protein	100.445	51284.4	4	50	4.36	0
IPI:IPI00765841.1	anillin actin binding protein scraps homolog Drosophila like	21.3757	118243	6	99	1.86	8.2383
IPI:IPI00190082.5	anillin	18.9426	107283	5	90	2.05	0
IPI:IPI00764275.2	rCG31815 like	18.9426	111848	5	96	1.96	0
IPI:IPI00392955.3	Uncharacterized protein	18.9426	122562	5	101	1.79	0
IPI:IPI00565007.2	TATA element modulatory factor 1	19.7543	121901	12	102	2.93	6.7047
IPI:IPI00949373.2	Uncharacterized protein	16.4048	90209.5	10	78	3.92	0
IPI:IPI00778844.1	Uncharacterized protein	13.8664	67010.7	6	58	5.19	0
Injection 2
protein.Accession	protein.Description	protein.score	protein.avgMass	protein.matchedPeptides	protein.digestPeps	protein.seqCover(%)	protein.fmolOnColumn
IPI:IPI00000000.0	PYGM RABIT P00489 Glycogen phosphorylase muscle Oryctolagus cuniculus	2639.46	97289.6	57	76	37.49	50
IPI:IPI00817070.1	myosin light polypeptide 6	2439	16961.2	8	14	47.02	0
IPI:IPI00365944.5	Myosin light polypeptide 6	2439	16975.2	8	14	47.02	23.41
IPI:IPI00991259.1	nascent polypeptide associated complex subunit alpha isoform 2	2381.52	220197	5	171	3.01	17.6517
IPI:IPI00371266.1	nascent polypeptide associated complex subunit alpha isoform 1	2374.29	23383.9	3	8	19.53	0
IPI:IPI00896236.1	Myl6 protein	2292.95	17013.2	7	15	43.42	0
IPI:IPI00392935.3	Uncharacterized protein	2292.95	16930.1	7	14	43.71	0
IPI:IPI00870820.1	Uncharacterized protein	1928.2	12528.2	5	12	40.54	0
IPI:IPI00895591.1	glycogen phosphorylase muscle form	1860.55	97288.6	40	76	27.55	0
IPI:IPI00231107.5	Parathymosin	1838.59	11558.9	2	9	22.55	15.2665
IPI:IPI00959934.1	brain abundant membrane attached signal protein 1	1563.99	19798.2	5	21	39.39	24.5276
IPI:IPI00231651.6	Uncharacterized protein	1563.99	21817.3	5	22	35.29	0
IPI:IPI00480687.2	Myristoylated alanine rich C kinase substrate	1526.49	29794.5	8	27	38.19	25.7895
IPI:IPI01016287.1	Uncharacterized protein	1526.49	29784.5	8	27	38.19	0
IPI:IPI00554194.1	calumenin isoform b	1366.31	37147.9	15	33	24.76	30.0246
IPI:IPI00959710.1	myosin light chain 6 alkali smooth muscle and non muscle like	1269.64	21843.6	4	15	12.18	0
IPI:IPI00190181.4	Glycogen phosphorylase muscle form	1239.08	97273.7	32	75	21.38	11.3862
IPI:IPI00767805.2	hypothetical protein isoform 2	1181.26	27459.1	7	22	35.64	0
IPI:IPI00776882.1	calumenin isoform a	1175.13	37063.8	13	34	21.59	0
IPI:IPI00476151.1	26 kDa protein	1065.49	25580	14	14	24.15	46.3428
IPI:IPI00207305.1	Isoform Brain of Clathrin light chain A	1065.49	26980.5	14	14	22.98	0
IPI:IPI00230870.1	Isoform Non brain of Clathrin light chain A	1035.1	23565.7	13	13	22.48	0
IPI:IPI00947651.1	Uncharacterized protein	1035.1	24897.2	13	13	21.3	0
IPI:IPI00326888.4	Secretogranin 1	1003.97	77535.6	20	72	22.37	57.8969
IPI:IPI00364201.1	LSM8 homolog U6 small nuclear RNA associated	966.518	10402.7	4	8	27.08	7.5296
IPI:IPI00189061.3	MARCKS related protein	960.454	19847.2	3	14	17.59	9.9081
IPI:IPI00948869.1	glycogen phosphorylase brain form	654.205	96738.2	11	76	7.95	0
IPI:IPI00357945.2	Phosphorylase	654.205	96775.2	11	74	7.92	0
IPI:IPI00212401.1	Calumenin	517.019	36996.6	7	29	9.21	0
IPI:IPI00968861.1	sulfated glycoprotein 1 isoform A preproprotein	484.769	61168.4	5	43	10.29	0
IPI:IPI00991150.1	sulfated glycoprotein 1 isoform B preproprotein	484.769	61539.7	5	43	10.23	0
IPI:IPI00991286.1	sulfated glycoprotein 1 isoform D preproprotein	484.769	61040.3	5	43	10.31	15.8409
IPI:IPI00195160.1	Sulfated glycoprotein 1	484.769	61124.3	5	43	10.29	0
IPI:IPI00991203.1	sulfated glycoprotein 1 isoform C preproprotein	484.769	61411.6	5	43	10.25	0
IPI:IPI00371369.1	Uncharacterized protein	465.161	22807.1	1	20	6.28	0
IPI:IPI00327469.1	Alpha 2 HS glycoprotein	447.009	37982.4	9	18	3.69	106.321
IPI:IPI00231788.5	Myosin light chain 3	435.99	22156.3	4	18	12	0
IPI:IPI00198667.7	Clusterin	373.183	51375.5	5	33	7.16	6.498
IPI:IPI00781530.2	Uncharacterized protein Fragment	365.541	25502.7	3	17	10.36	0
IPI:IPI00190179.3	Glycogen phosphorylase liver form	335.743	97483.3	10	79	4.47	0
IPI:IPI00858359.2	Myosin light polypeptide 9 regulatory	226.43	19854.3	2	19	11.63	0
IPI:IPI00564409.3	Myosin regulatory light chain RLC A	226.43	19895.4	2	19	11.63	0
IPI:IPI00421625.6	Myosin regulatory light chain 12B	226.43	19838.3	2	20	11.63	4.6228
IPI:IPI00914162.1	Myosin regulatory light chain	226.43	19867.3	2	19	11.63	0
IPI:IPI00515758.1	chromogranin A	148.008	51896.4	7	47	11.4	5.0349
IPI:IPI00189627.1	Chromogranin A	148.008	52024.6	7	47	11.37	0
IPI:IPI00206336.1	Lysosome associated membrane glycoprotein 1	83.0373	43969.2	2	26	5.65	5.3818
IPI:IPI00914200.1	High mobility group nucleosome binding domain containing protein 5	79.3161	48604.8	6	167	5.59	0
IPI:IPI00763742.12	Uncharacterized protein	79.3161	48574.8	6	167	5.59	3.8118
IPI:IPI00948656.1	Uncharacterized protein	58.5785	51284.4	3	50	4.36	0
IPI:IPI00198887.1	Protein disulfide isomerase	30.5562	56951.4	3	47	4.13	7.757
IPI:IPI00949012.1	Uncharacterized protein	28.4732	53424.6	4	47	3.61	0
IPI:IPI00191139.1	Secretogranin 3	28.4732	53183.1	4	52	3.61	3.0962
IPI:IPI00765841.1	anillin actin binding protein scraps homolog Drosophila like	23.1631	118243	5	99	1.86	10.0277
IPI:IPI00190082.5	anillin	21.9003	107283	4	90	2.05	0
IPI:IPI00764275.2	rCG31815 like	21.9003	111848	4	96	1.96	0
IPI:IPI00392955.3	Uncharacterized protein	21.9003	122562	4	101	1.79	0
IPI:IPI00388794.3	G patch domain containing 8	7.3252	171890	5	97	2.04	3.2546
IPI:IPI00358887.4	Fibronectin type III domain containing protein 1	5.0992	194049	3	120	1.74	1.515
Injection 3
protein.Accession	protein.Description	protein.score	protein.avgMass	protein.matchedPeptides	protein.digestPeps	protein.seqCover(%)	protein.fmolOnColumn
IPI:IPI00365944.5	Myosin light polypeptide 6	2706.32	16975.2	9	14	51.66	20.6547
IPI:IPI00817070.1	myosin light polypeptide 6	2706.32	16961.2	9	14	51.66	0
IPI:IPI00000000.0	PYGM RABIT P00489 Glycogen phosphorylase muscle Oryctolagus cuniculus	2630.76	97289.6	56	76	33.93	50
IPI:IPI00896236.1	Myl6 protein	2627.95	17013.2	8	15	48.03	0
IPI:IPI00392935.3	Uncharacterized protein	2627.95	16930.1	8	14	48.34	0
IPI:IPI00231107.5	Parathymosin	2389.01	11558.9	4	9	22.55	12.4446
IPI:IPI00870820.1	Uncharacterized protein	2321.2	12528.2	6	12	46.85	0
IPI:IPI00991259.1	nascent polypeptide associated complex subunit alpha isoform 2	2282.39	220197	5	171	3.05	13.2429
IPI:IPI00371266.1	nascent polypeptide associated complex subunit alpha isoform 1	2280.8	23383.9	3	8	19.53	0
IPI:IPI00895591.1	glycogen phosphorylase muscle form	1881.31	97288.6	41	76	26.01	0
IPI:IPI00959710.1	myosin light chain 6 alkali smooth muscle and non muscle like	1598.17	21843.6	4	15	12.18	0
IPI:IPI01016287.1	Uncharacterized protein	1586.1	29784.5	8	27	29.13	0
IPI:IPI00480687.2	Myristoylated alanine rich C kinase substrate	1586.1	29794.5	8	27	29.13	23.563
IPI:IPI00231651.6	Uncharacterized protein	1435.13	21817.3	6	22	38.46	19.8811
IPI:IPI00959934.1	brain abundant membrane attached signal protein 1	1392.51	19798.2	5	21	31.31	0
IPI:IPI00554194.1	calumenin isoform b	1367.33	37147.9	15	33	27.3	25.3946
IPI:IPI00190181.4	Glycogen phosphorylase muscle form	1337.35	97273.7	35	75	22.45	0
IPI:IPI00776882.1	calumenin isoform a	1194.72	37063.8	12	34	21.59	0
IPI:IPI00476151.1	26 kDa protein	1180.46	25580	20	14	27.97	40.0999
IPI:IPI00207305.1	Isoform Brain of Clathrin light chain A	1180.46	26980.5	20	14	26.61	0
IPI:IPI00767805.2	hypothetical protein isoform 2	1178.29	27459.1	7	22	25.95	0
IPI:IPI00230870.1	Isoform Non brain of Clathrin light chain A	1134.52	23565.7	19	13	26.61	0
IPI:IPI00947651.1	Uncharacterized protein	1134.52	24897.2	19	13	25.22	0
IPI:IPI00326888.4	Secretogranin 1	1025.73	77535.6	20	72	22.67	53.0885
IPI:IPI00189061.3	MARCKS related protein	826.115	19847.2	5	14	22.11	9.859
IPI:IPI00948869.1	glycogen phosphorylase brain form	674.893	96738.2	17	76	10.2	0
IPI:IPI00357945.2	Phosphorylase	674.893	96775.2	17	74	10.17	0
IPI:IPI00364201.1	LSM8 homolog U6 small nuclear RNA associated	628.001	10402.7	4	8	27.08	6.474
IPI:IPI00327469.1	Alpha 2 HS glycoprotein	590.76	37982.4	9	18	3.69	89.1516
IPI:IPI00198667.7	Clusterin	496.818	51375.5	7	33	11.41	6.382
IPI:IPI00781530.2	Uncharacterized protein Fragment	486.088	25502.7	4	17	13.06	0
IPI:IPI00212401.1	Calumenin	458.8	36996.6	7	29	11.75	0
IPI:IPI00991286.1	sulfated glycoprotein 1 isoform D preproprotein	452.955	61040.3	5	43	10.31	15.5168
IPI:IPI00991203.1	sulfated glycoprotein 1 isoform C preproprotein	452.955	61411.6	5	43	10.25	0
IPI:IPI00968861.1	sulfated glycoprotein 1 isoform A preproprotein	452.955	61168.4	5	43	10.29	0
IPI:IPI00991150.1	sulfated glycoprotein 1 isoform B preproprotein	452.955	61539.7	5	43	10.23	0
IPI:IPI00195160.1	Sulfated glycoprotein 1	452.955	61124.3	5	43	10.29	0
IPI:IPI00231788.5	Myosin light chain 3	408.474	22156.3	4	18	12	0
IPI:IPI00371369.1	Uncharacterized protein	400.623	22807.1	4	20	6.28	0
IPI:IPI00190179.3	Glycogen phosphorylase liver form	346.689	97483.3	12	79	4	0
IPI:IPI00560867.3	hypothetical protein	198.995	78006.2	9	47	1.11	216.32
IPI:IPI00781960.1	Uncharacterized protein Fragment	194.697	40552.4	8	32	2.12	0
IPI:IPI00189627.1	Chromogranin A	184.234	52024.6	6	47	13.52	0
IPI:IPI00515758.1	chromogranin A	184.234	51896.4	6	47	13.55	5.3181
IPI:IPI00564409.3	Myosin regulatory light chain RLC A	176.808	19895.4	2	19	11.63	0
IPI:IPI00914162.1	Myosin regulatory light chain	176.808	19867.3	2	19	11.63	0
IPI:IPI00858359.2	Myosin light polypeptide 9 regulatory	176.808	19854.3	2	19	11.63	0
IPI:IPI00421625.6	Myosin regulatory light chain 12B	176.808	19838.3	2	20	11.63	4.0896
IPI:IPI00213997.2	Uncharacterized protein	173.314	16679.8	3	12	10.39	3.5108
IPI:IPI00957180.1	Uncharacterized protein	98.439	32787.6	2	21	4.45	0
IPI:IPI00778867.2	Uncharacterized protein	98.439	26106.9	2	18	5.56	6.5389
IPI:IPI00778173.1	Uncharacterized protein	98.439	29524.8	2	19	4.92	0
IPI:IPI00230893.1	Isoform B23 2 of Nucleophosmin	98.439	28385.3	2	20	5.06	0
IPI:IPI00369383.4	nucleophosmin 1 like isoform 1	98.439	33130.9	2	21	4.41	0
IPI:IPI00197553.1	Isoform B23 1 of Nucleophosmin	98.439	32560.2	2	22	4.45	0
IPI:IPI00763742.12	Uncharacterized protein	83.3419	48574.8	3	167	7.69	3.4215
IPI:IPI00914200.1	High mobility group nucleosome binding domain containing protein 5	83.3419	48604.8	3	167	7.69	0
IPI:IPI00206624.1	78 kDa glucose regulated protein	81.0263	72347.1	4	52	3.82	5.0198
IPI:IPI00206336.1	Lysosome associated membrane glycoprotein 1	78.6159	43969.2	2	26	5.65	4.9877
IPI:IPI00959617.1	CDNA sequence BC057170 like	48.9302	68278.4	5	57	3.18	5.4102
IPI:IPI00363706.4	guanylate binding protein family member 9	48.9302	69227.7	5	57	3.12	0
IPI:IPI00388813.4	Uncharacterized protein Fragment	39.6255	43375.5	4	37	5.04	0

## Sheet: Fraction 2
Injection 1
protein.Accession	protein.Description	protein.score	protein.avgMass	protein.matchedPeptides	protein.digestPeps	protein.seqCover(%)	protein.fmolOnColumn
IPI:IPI00192912.1	Uncharacterized protein	15480.3	38090.1	35	37	53.23	139.173
IPI:IPI00191728.1	Calreticulin	15340.3	47995.5	72	50	55.05	182.454
IPI:IPI00476899.1	RCG22471 isoform CRA b	15120.1	24675.8	25	19	56.44	85.7597
IPI:IPI00325135.3	14 3 3 protein epsilon	14473.1	29174	40	29	64.31	77.8006
IPI:IPI00200861.1	Proliferating cell nuclear antigen	12448.4	28748.9	39	23	55.17	93.2506
IPI:IPI00567971.2	transcription elongation factor B SIII polypeptide 1	9364.54	12455.2	10	10	48.21	0
IPI:IPI00206015.1	Transcription elongation factor B polypeptide 1	9364.54	12473.2	10	10	48.21	33.2615
IPI:IPI00567942.2	transcription elongation factor B SIII polypeptide 1	9364.54	12489.2	10	10	48.21	0
IPI:IPI00767806.2	transcription elongation factor B SIII polypeptide 1	9364.54	12501.3	10	10	48.21	0
IPI:IPI00560562.2	transcription elongation factor B SIII polypeptide 1	9364.54	12387.2	10	11	48.21	0
IPI:IPI00393533.5	transcription elongation factor B SIII polypeptide 1	9364.54	12447.3	10	11	48.21	0
IPI:IPI00326888.4	Secretogranin 1	8029.41	77535.6	45	72	36.44	111.512
IPI:IPI00214905.3	Tropomyosin alpha 4 chain	7360.76	28509.8	35	28	52.02	55.8388
IPI:IPI00324893.4	14 3 3 protein zeta delta	6938.45	27771.2	29	25	56.73	32.1586
IPI:IPI00959078.1	elongin C like	6906.73	12574.3	3	9	20.54	0
IPI:IPI00196661.1	14 3 3 protein theta	6820.37	27778.3	28	24	54.69	30.2058
IPI:IPI00949530.1	Uncharacterized protein	6779.99	26561.3	27	24	47.64	0
IPI:IPI00471584.7	Heat shock protein HSP 90 beta	6468.39	83281.4	29	67	27.49	42.0705
IPI:IPI00568795.2	Uncharacterized protein Fragment	5684.26	15965.5	3	14	21.32	0
IPI:IPI00000000.0	PYGM RABIT P00489 Glycogen phosphorylase muscle Oryctolagus cuniculus	5291.67	97289.6	54	76	39.03	50
IPI:IPI00364976.3	Eukaryotic translation initiation factor 6	5072.5	26571.2	13	14	44.08	27.0388
IPI:IPI00364533.1	Uncharacterized protein	5024.59	11845.4	7	5	27.45	7.5251
IPI:IPI00231107.5	Parathymosin	4939.99	11558.9	4	9	22.55	18.025
IPI:IPI00210566.3	Heat shock protein HSP 90 alpha	4709.65	84815.1	34	91	26.06	16.4897
IPI:IPI00760126.1	Isoform Short of 14 3 3 protein beta alpha	4409.38	27822.2	20	22	25	0.6023
IPI:IPI00230837.5	Isoform Long of 14 3 3 protein beta alpha	4409.38	28054.5	20	22	24.8	0
IPI:IPI00777227.1	Uncharacterized protein	4127.81	18490.3	2	13	13.92	0.6275
IPI:IPI00780142.1	Uncharacterized protein	4105.54	18435.2	3	13	15.92	0
IPI:IPI00959348.2	Ribonuclease inhibitor	3933.45	49974.7	19	37	30.48	28.6369
IPI:IPI00959820.1	Ribonuclease angiogenin inhibitor 1 isoform CRA a	3933.45	49919.6	19	37	30.48	0
IPI:IPI00191502.5	Proteasome subunit alpha type 5	3895.8	26391	17	16	32.37	31.2795
IPI:IPI00895591.1	glycogen phosphorylase muscle form	3785.36	97288.6	38	76	30.88	19.9558
IPI:IPI00914162.1	Myosin regulatory light chain	3643.34	19867.3	7	19	23.26	0
IPI:IPI00564409.3	Myosin regulatory light chain RLC A	3643.34	19895.4	7	19	23.26	0
IPI:IPI00421625.6	Myosin regulatory light chain 12B	3643.34	19838.3	7	20	23.26	24.0802
IPI:IPI00958734.1	elongin C like	3520.9	12590.3	9	10	35.71	0
IPI:IPI00957194.1	transcription elongation factor B SIII polypeptide 1	3520.9	12589.3	9	10	35.71	0
IPI:IPI00951899.1	Uncharacterized protein	3380.65	80701.6	16	66	14.59	7.25
IPI:IPI00957744.1	elongin C like	3236.78	12053.7	8	11	29.36	0
IPI:IPI00372520.1	Ac2 067	2834.3	27969.6	9	19	16.6	0
IPI:IPI00231677.5	14 3 3 protein eta	3095.44	28211.8	18	27	26.83	2.0576
IPI:IPI00230835.5	14 3 3 protein gamma	3072.83	28302.7	18	25	26.32	0
IPI:IPI00475480.3	stratifin	2984.91	36856.4	15	30	15.77	2.7519
IPI:IPI00198620.1	ATP synthase subunit delta mitochondrial	2955.85	17595.1	6	7	17.26	54.3396
IPI:IPI00471526.3	Similar to 14 3 3 protein sigma	2945.8	27916.4	14	24	14.92	0
IPI:IPI00566126.2	Uncharacterized protein Fragment	2713.74	51937	7	43	10.11	6.4807
IPI:IPI00991259.1	nascent polypeptide associated complex subunit alpha isoform 2	2705.01	220197	9	171	5.27	9.7112
IPI:IPI00371266.1	nascent polypeptide associated complex subunit alpha isoform 1	2701.71	23383.9	5	8	25.58	0
IPI:IPI00949396.1	Uncharacterized protein	2544.55	30711	8	27	14.39	11.445
IPI:IPI00207308.1	Isoform Brain of Clathrin light chain B	2534.2	25117.5	16	16	26.2	0
IPI:IPI00230927.1	Isoform Non brain of Clathrin light chain B	2534.2	23120.3	16	16	28.44	38.4014
IPI:IPI00190181.4	Glycogen phosphorylase muscle form	2515.01	97273.7	32	75	26.13	0
IPI:IPI00557435.2	Uncharacterized protein Fragment	2328.46	23972.9	19	20	28.64	0
IPI:IPI00776830.1	Uncharacterized protein Fragment	2327.89	46915.7	10	37	17.87	0.6129
IPI:IPI00187731.4	Isoform 2 of Tropomyosin beta chain	2177.96	32957.8	17	29	26.76	6.6802
IPI:IPI00958654.1	elongin C like	2173.68	12577.3	6	10	20.35	0
IPI:IPI00781199.1	Uncharacterized protein	2173.68	13676.6	6	10	19.01	0
IPI:IPI01016474.1	Uncharacterized protein	2158.99	32740.7	17	28	29.93	0
IPI:IPI00230775.4	Isoform 1 of Tropomyosin beta chain	2158.99	32836.8	17	28	29.93	0.3163
IPI:IPI00780387.1	Nucleosome assembly protein 1 like 4	2002.17	43916.8	11	26	19.17	23.4266
IPI:IPI00366110.3	Uncharacterized protein	2002.17	47303.8	11	29	17.58	0
IPI:IPI00949678.1	Uncharacterized protein Fragment	1985.19	74098.4	23	55	23.33	0
IPI:IPI00951537.1	Uncharacterized protein Fragment	1923.28	30744.9	15	25	25.74	0
IPI:IPI00475634.1	Isoform 3 of Tropomyosin alpha 3 chain	1846.03	28709.1	14	29	29.15	2.113
IPI:IPI00210941.1	Isoform 2 of Tropomyosin alpha 3 chain	1843.79	28720	13	27	25.81	0
IPI:IPI00372259.4	Isoform 1 of Tropomyosin alpha 3 chain	1826.83	29006.7	11	30	25.81	0
IPI:IPI00393158.5	Nonmuscle tropomyosin 5	1775.65	32862.9	15	27	28.17	0
IPI:IPI00191354.2	Uncharacterized protein	1758.69	33149.5	13	30	28.17	0.9908
IPI:IPI00365985.5	Isoform 1 of Endoplasmin	1738.15	92771.1	19	79	18.16	18.9934
IPI:IPI00734561.1	Isoform 2 of Endoplasmin	1736.98	74207.9	18	66	21	0
IPI:IPI00231567.1	Isoform 7 of Tropomyosin alpha 1 chain	1714.45	28578.9	14	28	30.24	0
IPI:IPI00326748.2	tropomyosin alpha 1 chain isoform i	1714.45	28528.8	14	27	30.24	0
IPI:IPI00207964.2	Isoform 4 of Tropomyosin alpha 1 chain	1714.45	28704.2	14	28	29.88	0
IPI:IPI00391997.2	Isoform 5 of Tropomyosin alpha 1 chain	1714.54	28343.5	14	27	30.61	0.8607
IPI:IPI00391995.2	Isoform 2 of Tropomyosin alpha 1 chain	1699.28	32675.6	12	29	23.59	0.69
IPI:IPI00231563.1	Isoform 3 of Tropomyosin alpha 1 chain	1696.54	32495.3	11	28	19.93	0
IPI:IPI00231566.1	Isoform 6 of Tropomyosin alpha 1 chain	1696.54	32730.8	11	29	19.72	0
IPI:IPI00197888.2	Isoform 1 of Tropomyosin alpha 1 chain	1696.54	32680.6	11	28	19.72	0
IPI:IPI00655291.1	tropomyosin alpha 1 chain isoform a	1696.54	32856	11	29	19.51	0
IPI:IPI00231568.1	Isoform 8 of Tropomyosin alpha 1 chain	1684.34	28718.2	11	28	24.19	0
IPI:IPI00464788.1	tropomyosin alpha 1 chain isoform h	1684.34	28696.1	11	28	24.19	0
IPI:IPI00188804.1	60S acidic ribosomal protein P2	1675.62	11692	4	9	46.09	9.2208
IPI:IPI00734740.2	Uncharacterized protein	1675.62	11706	4	9	46.09	0
IPI:IPI00388179.1	Uncharacterized protein	1675.62	11762.1	4	9	46.09	0
IPI:IPI00204206.1	tropomyosin alpha 1 chain isoform d	1669.16	32792.8	9	29	18.31	0
IPI:IPI00210945.7	tropomyosin alpha 1 chain isoform c	1666.43	32848	8	29	14.44	0
IPI:IPI00189061.3	MARCKS related protein	1647.81	19847.2	4	14	31.16	12.8354
IPI:IPI00957919.1	rCG43589 like partial	1588.64	36933.1	2	27	5.71	0
IPI:IPI00230893.1	Isoform B23 2 of Nucleophosmin	1412.69	28385.3	8	20	20.23	6.9601
IPI:IPI00357945.2	Phosphorylase	1408.48	96775.2	17	74	14.18	3.3547
IPI:IPI00197553.1	Isoform B23 1 of Nucleophosmin	1412.69	32560.2	8	22	17.81	0
IPI:IPI00948869.1	glycogen phosphorylase brain form	1401.26	96738.2	15	76	11.15	0
IPI:IPI00778173.1	Uncharacterized protein	1400.37	29524.8	6	19	16.67	0
IPI:IPI00390302.3	Uncharacterized protein	1388.41	57322.9	16	52	16.13	0
IPI:IPI00210012.1	Transcription elongation factor B polypeptide 2	1356.03	13169.9	7	15	16.1	9.7932
IPI:IPI00782078.1	Uncharacterized protein	1016.17	64784.1	16	100	14.65	0
IPI:IPI00368869.3	Uncharacterized protein	986.559	31124.5	14	54	23.53	0
IPI:IPI00206624.1	78 kDa glucose regulated protein	863.788	72347.1	15	52	24.62	21.6054
IPI:IPI00454510.2	granulins isoform b	813.145	56649.6	3	34	4.39	16.7773
IPI:IPI00213847.3	granulins isoform a	813.145	65156.5	3	38	3.82	0
IPI:IPI00957766.1	heat shock protein 1 alpha like	809.93	29664	8	19	14.29	0
IPI:IPI00991286.1	sulfated glycoprotein 1 isoform D preproprotein	809.686	61040.3	8	43	13.74	12.3752
IPI:IPI00195160.1	Sulfated glycoprotein 1	809.686	61124.3	8	43	13.72	0
IPI:IPI00968861.1	sulfated glycoprotein 1 isoform A preproprotein	809.686	61168.4	8	43	13.72	0
IPI:IPI00991203.1	sulfated glycoprotein 1 isoform C preproprotein	809.686	61411.6	8	43	13.67	0
IPI:IPI00991150.1	sulfated glycoprotein 1 isoform B preproprotein	809.686	61539.7	8	43	13.64	0
IPI:IPI00957504.1	transcription elongation factor B SIII polypeptide 2 like	703.255	18436.3	2	15	5.42	0
IPI:IPI00372228.3	Uncharacterized protein Fragment	700.24	77887	7	53	7.96	0
IPI:IPI00190179.3	Glycogen phosphorylase liver form	700.129	97483.3	12	79	7.41	0.3074
IPI:IPI00213553.1	ProSAAS	693.178	27414.4	7	17	21.54	4.8576
IPI:IPI00368323.4	transcription elongation factor B SIII polypeptide 2 like	662.895	16790.1	6	17	12.1	0
IPI:IPI00768063.1	transcription elongation factor B SIII polypeptide 2 like	652.774	16247.5	5	17	6.71	0
IPI:IPI00858359.2	Myosin light polypeptide 9 regulatory	646.347	19854.3	5	19	11.05	0
IPI:IPI00777611.1	Uncharacterized protein Fragment	585.707	54259.7	5	39	4.45	0
IPI:IPI00779457.1	Uncharacterized protein	542.712	70651	5	58	8.18	0
IPI:IPI00392935.3	Uncharacterized protein	505.818	16930.1	6	14	37.75	0
IPI:IPI00365944.5	Myosin light polypeptide 6	505.818	16975.2	6	14	37.75	4.0262
IPI:IPI00817070.1	myosin light polypeptide 6	505.818	16961.2	6	14	37.75	0
IPI:IPI00896236.1	Myl6 protein	505.818	17013.2	6	15	37.5	0
IPI:IPI00195060.5	Uncharacterized protein	475.61	25869.5	7	19	17.6	0
IPI:IPI00870820.1	Uncharacterized protein	470.869	12528.2	4	12	28.83	0
IPI:IPI00515758.1	chromogranin A	461.573	51896.4	6	47	6.45	9.3067
IPI:IPI00189627.1	Chromogranin A	461.573	52024.6	6	47	6.44	0
IPI:IPI00389610.4	Uncharacterized protein Fragment	461.69	41314.3	4	25	4.43	0
IPI:IPI00948656.1	Uncharacterized protein	446.52	51284.4	4	50	4.36	0
IPI:IPI00231118.5	Calbindin	445.748	29994.2	6	23	21.46	8.792
IPI:IPI00324864.4	Neurosecretory protein VGF	423.975	68178.7	9	56	12.48	5.6006
IPI:IPI00358905.4	Uncharacterized protein	406.037	57016	11	46	8.8	0
IPI:IPI00197579.2	Isoform 1 of Tubulin beta 5 chain	385.62	49671	5	30	11.04	3.9676
IPI:IPI00327185.3	nucleosome assembly protein 1 like 1	377.278	45373.2	4	25	5.63	11.502
IPI:IPI00362160.1	Tubulin beta 3 chain	376.403	50418.8	3	30	9.11	0
IPI:IPI00392830.3	Uncharacterized protein Fragment	361.871	76944.8	13	71	8.85	16.8017
IPI:IPI00765366.1	tubulin beta 4	304.903	49585.9	2	30	6.31	0
IPI:IPI00196789.2	Ras related protein Rab 8A	298.19	23668.3	6	17	8.7	5.478
IPI:IPI00325189.4	Nucleoside diphosphate kinase B	298.052	17283	3	14	15.13	9.1952
IPI:IPI00400573.1	Tubulin beta 2C chain	297.575	49801.2	4	30	7.19	0
IPI:IPI00779108.1	Uncharacterized protein	294.087	23603.1	6	17	17.7	0
IPI:IPI00230946.4	Dipeptidyl peptidase 2	280.485	55114.5	7	32	13.4	14.7413
IPI:IPI00189690.1	Ras related protein Rab 8B	275.069	23603.2	3	15	8.7	0
IPI:IPI00949048.1	Uncharacterized protein	275.069	22070.3	3	14	9.47	0
IPI:IPI00382300.3	Ac2 048	272.713	33664.1	4	23	5.98	0
IPI:IPI00411290.1	Isoform 2 of Protein SET	245.529	32105	6	16	21.66	0
IPI:IPI00213688.1	Isoform 1 of Protein SET	245.529	33405.9	6	16	20.76	0
IPI:IPI00194404.5	Nucleoside diphosphate kinase A	234.529	17192.8	3	16	21.05	0
IPI:IPI00950379.1	Uncharacterized protein	229.792	67148	8	50	7.05	4.6191
IPI:IPI00968513.1	heat shock cognate 71 kDa protein like	229.792	68827	8	48	6.85	0
IPI:IPI00208205.1	Heat shock cognate 71 kDa protein	229.792	70871.2	8	50	6.66	0
IPI:IPI00959289.1	heat shock cognate 71 kDa protein like	229.792	72681.2	8	50	6.51	0
IPI:IPI00198887.1	Protein disulfide isomerase	228.082	56951.4	9	47	11	11.2074
IPI:IPI00204884.5	Uncharacterized protein	226.618	28853.8	2	21	5.53	0
IPI:IPI00421410.1	protein kinase N3	261.251	107377	13	63	11.89	8.3806
IPI:IPI00388209.2	Protein kinase C substrate 80K H Predicted isoform CRA b	222.119	59218.6	8	41	10.29	7.7614
IPI:IPI00781454.2	Ppp4r2 protein	211.144	41569.9	8	35	22.13	4.0609
IPI:IPI00207050.5	reticulocalbin 3 EF hand calcium binding domain	209.215	37941.6	2	34	7.62	9.7979
IPI:IPI00364538.3	Uncharacterized protein	211.144	46271.3	8	41	19.95	0
IPI:IPI00371802.4	Uncharacterized protein	217.365	103906	6	75	3.27	9.2092
IPI:IPI00768405.2	excision repair cross complementing rodent repair deficiency complementation group 4 like	193.385	14678.9	4	10	16.15	0
IPI:IPI00949898.1	Uncharacterized protein	190.744	71130.6	8	49	4.93	0
IPI:IPI00959589.1	heat shock cognate 71 kDa protein like isoform 2	190.299	69643.9	7	49	5.08	0
IPI:IPI00960098.1	heat shock cognate 71 kDa protein like	190.299	70818.2	7	49	4.95	0
IPI:IPI00764197.1	heat shock cognate 71 kDa protein like isoform 1	190.299	70860.2	7	49	4.95	0
IPI:IPI00421408.1	RCG65932	156.032	59629.4	4	37	9.02	0
IPI:IPI00475639.4	Tubulin beta 2A chain	121.3	49907.2	6	30	13.71	6.5711
IPI:IPI00360386.4	Uncharacterized protein	112.311	84859.5	13	57	6.58	7.4813
IPI:IPI00655259.1	Tubulin beta 2B chain	112.227	49953.2	5	30	11.01	0
IPI:IPI00202676.1	Protein phosphatase PP2C gamma	98.3438	58717.2	6	35	6.83	1.7
IPI:IPI00210975.1	Hypoxia up regulated protein 1	97.3867	111289	12	90	3.4	4.9393
IPI:IPI00655289.2	Uncharacterized protein	97.3867	111291	12	89	3.4	0
IPI:IPI00369138.5	Uncharacterized protein	86.4539	74057.3	10	70	3.35	1.5264
IPI:IPI00194567.6	Transcription intermediary factor 1 beta	85.1257	88956.5	5	55	4.79	4.3288
IPI:IPI00948571.1	spindle assembly abnormal protein 6 homolog	83.7639	64949.2	9	62	3.87	0
IPI:IPI00200409.4	Glycylpeptide N tetradecanoyltransferase 1	79.0667	56860.6	7	33	8.06	1.7147
IPI:IPI00470219.2	Uncharacterized protein	76.3799	65177	5	42	9.88	2.28
IPI:IPI00480782.3	Golgi reassembly stacking protein 2	64.0461	47220.8	6	21	5.07	0
IPI:IPI00362488.1	Golgi reassembly stacking protein 2	64.0461	47309.8	6	21	5.07	4.2391
IPI:IPI00959371.1	rCG46122 like	53.7557	15197.6	3	14	16.54	1.1636
IPI:IPI00768600.2	Uncharacterized protein	39.0587	72272.4	7	77	4.69	5.335
IPI:IPI00369515.4	hypothetical protein	33.8701	162544	20	144	3.2	3.727
Injection 2
protein.Accession	protein.Description	protein.score	protein.avgMass	protein.matchedPeptides	protein.digestPeps	protein.seqCover(%)	protein.fmolOnColumn
IPI:IPI00476899.1	RCG22471 isoform CRA b	7517.5	24675.8	25	19	56.44	94.8071
IPI:IPI00191728.1	Calreticulin	5517.58	47995.5	61	50	48.56	175.027
IPI:IPI00325135.3	14 3 3 protein epsilon	5131.18	29174	42	29	66.67	81.9666
IPI:IPI00200861.1	Proliferating cell nuclear antigen	5117.8	28748.9	38	23	52.11	107.213
IPI:IPI00192912.1	Uncharacterized protein	4890.03	38090.1	32	37	53.23	156.132
IPI:IPI00393533.5	transcription elongation factor B SIII polypeptide 1	4129.19	12447.3	9	11	48.21	0
IPI:IPI00567971.2	transcription elongation factor B SIII polypeptide 1	4129.19	12455.2	9	10	48.21	0
IPI:IPI00767806.2	transcription elongation factor B SIII polypeptide 1	4129.19	12501.3	9	10	48.21	0
IPI:IPI00560562.2	transcription elongation factor B SIII polypeptide 1	4129.19	12387.2	9	11	48.21	0
IPI:IPI00567942.2	transcription elongation factor B SIII polypeptide 1	4129.19	12489.2	9	10	48.21	0
IPI:IPI00206015.1	Transcription elongation factor B polypeptide 1	4129.19	12473.2	9	10	48.21	39.2929
IPI:IPI00957194.1	transcription elongation factor B SIII polypeptide 1	3158.17	12589.3	8	10	35.71	0
IPI:IPI00958734.1	elongin C like	3158.17	12590.3	8	10	35.71	0
IPI:IPI00196661.1	14 3 3 protein theta	3053.44	27778.3	26	24	47.35	0
IPI:IPI00949530.1	Uncharacterized protein	3053.44	26561.3	26	24	49.79	40.2237
IPI:IPI00957744.1	elongin C like	2925.18	12053.7	8	11	44.95	38.7752
IPI:IPI00214905.3	Tropomyosin alpha 4 chain	2831.94	28509.8	39	28	56.45	61.8667
IPI:IPI00198620.1	ATP synthase subunit delta mitochondrial	2770.51	17595.1	4	7	17.26	64.1119
IPI:IPI00557435.2	Uncharacterized protein Fragment	2646.3	23972.9	18	20	25.45	0
IPI:IPI00324893.4	14 3 3 protein zeta delta	2620.89	27771.2	29	25	55.1	38.6769
IPI:IPI00326888.4	Secretogranin 1	2404.35	77535.6	45	72	39.11	126.762
IPI:IPI00958654.1	elongin C like	2214.77	12577.3	5	10	20.35	0
IPI:IPI00781199.1	Uncharacterized protein	2214.77	13676.6	5	10	19.01	0
IPI:IPI00000000.0	PYGM RABIT P00489 Glycogen phosphorylase muscle Oryctolagus cuniculus	1945.37	97289.6	44	76	37.25	50
IPI:IPI00364976.3	Eukaryotic translation initiation factor 6	1866.99	26571.2	10	14	30.61	30.8053
IPI:IPI00210566.3	Heat shock protein HSP 90 alpha	1885.65	84815.1	29	91	21.15	58.459
IPI:IPI00471584.7	Heat shock protein HSP 90 beta	1872.46	83281.4	26	67	27.35	45.6888
IPI:IPI00372520.1	Ac2 067	1678.62	27969.6	12	19	17	0.8008
IPI:IPI00231107.5	Parathymosin	1783.34	11558.9	4	9	22.55	21.8678
IPI:IPI00760126.1	Isoform Short of 14 3 3 protein beta alpha	1751.86	27822.2	19	22	28.28	1.4905
IPI:IPI00230837.5	Isoform Long of 14 3 3 protein beta alpha	1751.86	28054.5	19	22	28.05	0
IPI:IPI00364533.1	Uncharacterized protein	1746.82	11845.4	5	5	21.57	6.7594
IPI:IPI00191502.5	Proteasome subunit alpha type 5	1698.97	26391	17	16	32.37	35.3924
IPI:IPI00959078.1	elongin C like	1681.42	12574.3	3	9	20.54	0
IPI:IPI00230835.5	14 3 3 protein gamma	1425.21	28302.7	19	25	31.17	3.7383
IPI:IPI00230927.1	Isoform Non brain of Clathrin light chain B	1391.62	23120.3	15	16	36.49	43.735
IPI:IPI00231677.5	14 3 3 protein eta	1388.69	28211.8	14	27	19.11	0
IPI:IPI00207308.1	Isoform Brain of Clathrin light chain B	1391.62	25117.5	15	16	33.62	0
IPI:IPI00895591.1	glycogen phosphorylase muscle form	1379.94	97288.6	33	76	29.93	0.9396
IPI:IPI00914162.1	Myosin regulatory light chain	1357.07	19867.3	10	19	47.09	26.1416
IPI:IPI00564409.3	Myosin regulatory light chain RLC A	1327.09	19895.4	8	19	29.65	0
IPI:IPI00421625.6	Myosin regulatory light chain 12B	1327.09	19838.3	8	20	29.65	0
IPI:IPI00471526.3	Similar to 14 3 3 protein sigma	1305.89	27916.4	13	24	18.95	0.6116
IPI:IPI00475480.3	stratifin	1305.89	36856.4	14	30	18.75	3.6683
IPI:IPI00951899.1	Uncharacterized protein	1273.31	80701.6	16	66	14.59	6.5569
IPI:IPI00568795.2	Uncharacterized protein Fragment	1197.47	15965.5	3	14	21.32	0
IPI:IPI00991259.1	nascent polypeptide associated complex subunit alpha isoform 2	1059.93	220197	12	171	5.87	11.1364
IPI:IPI00371266.1	nascent polypeptide associated complex subunit alpha isoform 1	1052.83	23383.9	3	8	19.53	0
IPI:IPI00188804.1	60S acidic ribosomal protein P2	1013.72	11692	2	9	39.13	9.8686
IPI:IPI00388179.1	Uncharacterized protein	1013.72	11762.1	2	9	39.13	0
IPI:IPI00734740.2	Uncharacterized protein	1013.72	11706	2	9	39.13	0
IPI:IPI00959820.1	Ribonuclease angiogenin inhibitor 1 isoform CRA a	1011.87	49919.6	15	37	26.97	0
IPI:IPI00959348.2	Ribonuclease inhibitor	1011.87	49974.7	15	37	26.97	31.6841
IPI:IPI00393158.5	Nonmuscle tropomyosin 5	963.344	32862.9	18	27	33.45	0
IPI:IPI00475634.1	Isoform 3 of Tropomyosin alpha 3 chain	957.06	28709.1	17	29	39.27	0
IPI:IPI00210941.1	Isoform 2 of Tropomyosin alpha 3 chain	957.06	28720	17	27	39.11	0
IPI:IPI00949678.1	Uncharacterized protein Fragment	946.423	74098.4	22	55	19.75	0
IPI:IPI01016474.1	Uncharacterized protein	875.212	32740.7	17	28	29.58	0
IPI:IPI00230775.4	Isoform 1 of Tropomyosin beta chain	875.212	32836.8	17	28	29.58	3.0573
IPI:IPI00187731.4	Isoform 2 of Tropomyosin beta chain	867.379	32957.8	17	29	28.17	0.61
IPI:IPI00190181.4	Glycogen phosphorylase muscle form	851.531	97273.7	31	75	28.62	3.9038
IPI:IPI00949396.1	Uncharacterized protein	831.201	30711	7	27	9.96	0
IPI:IPI00566126.2	Uncharacterized protein Fragment	821.775	51937	8	43	14.29	50.2798
IPI:IPI00191354.2	Uncharacterized protein	793.303	33149.5	16	30	34.86	7.463
IPI:IPI00372259.4	Isoform 1 of Tropomyosin alpha 3 chain	787.02	29006.7	15	30	40.73	3.9652
IPI:IPI00951537.1	Uncharacterized protein Fragment	762.928	30744.9	13	25	23.9	0
IPI:IPI00390302.3	Uncharacterized protein	795.178	57322.9	19	52	22.18	18.9272
IPI:IPI00777227.1	Uncharacterized protein	749.146	18490.3	1	13	8.23	0
IPI:IPI00780142.1	Uncharacterized protein	749.146	18435.2	1	13	8.28	0
IPI:IPI00210012.1	Transcription elongation factor B polypeptide 2	723.303	13169.9	5	15	26.27	29.8058
IPI:IPI00782078.1	Uncharacterized protein	748.06	64784.1	22	100	18.63	0
IPI:IPI00366110.3	Uncharacterized protein	712.188	47303.8	10	29	17.58	0
IPI:IPI00780387.1	Nucleosome assembly protein 1 like 4	712.188	43916.8	10	26	19.17	25.7861
IPI:IPI00368869.3	Uncharacterized protein	708.703	31124.5	18	54	28.31	0
IPI:IPI00231563.1	Isoform 3 of Tropomyosin alpha 1 chain	704.101	32495.3	12	28	25.62	0
IPI:IPI00210945.7	tropomyosin alpha 1 chain isoform c	704.101	32848	10	29	18.66	0
IPI:IPI00197888.2	Isoform 1 of Tropomyosin alpha 1 chain	704.101	32680.6	12	28	25.35	0
IPI:IPI00231566.1	Isoform 6 of Tropomyosin alpha 1 chain	704.101	32730.8	12	29	25.35	0
IPI:IPI00655291.1	tropomyosin alpha 1 chain isoform a	704.101	32856	12	29	25.09	0
IPI:IPI00391997.2	Isoform 5 of Tropomyosin alpha 1 chain	702.727	28343.5	13	27	26.53	1.571
IPI:IPI00464788.1	tropomyosin alpha 1 chain isoform h	702.727	28696.1	11	28	18.55	0
IPI:IPI00231567.1	Isoform 7 of Tropomyosin alpha 1 chain	702.727	28578.9	13	28	26.21	0
IPI:IPI00231568.1	Isoform 8 of Tropomyosin alpha 1 chain	702.727	28718.2	11	28	18.55	0
IPI:IPI00326748.2	tropomyosin alpha 1 chain isoform i	702.727	28528.8	13	27	26.21	0
IPI:IPI00207964.2	Isoform 4 of Tropomyosin alpha 1 chain	702.727	28704.2	13	28	25.9	0
IPI:IPI00391995.2	Isoform 2 of Tropomyosin alpha 1 chain	686.883	32675.6	11	29	20.77	0
IPI:IPI00204206.1	tropomyosin alpha 1 chain isoform d	686.883	32792.8	9	29	14.08	0
IPI:IPI00189061.3	MARCKS related protein	684.003	19847.2	5	14	47.74	14.7178
IPI:IPI00734561.1	Isoform 2 of Endoplasmin	677.984	74207.9	20	66	21.15	17.0907
IPI:IPI00365985.5	Isoform 1 of Endoplasmin	677.984	92771.1	20	79	16.92	0
IPI:IPI00948869.1	glycogen phosphorylase brain form	503.083	96738.2	14	76	12.57	0.9984
IPI:IPI00357945.2	Phosphorylase	503.083	96775.2	14	74	12.53	0
IPI:IPI00206624.1	78 kDa glucose regulated protein	481.116	72347.1	16	52	24.16	25.3779
IPI:IPI00776830.1	Uncharacterized protein Fragment	484.542	46915.7	9	37	18.36	0
IPI:IPI00372228.3	Uncharacterized protein Fragment	485.693	77887	9	53	8.7	1.6568
IPI:IPI00957919.1	rCG43589 like partial	419.678	36933.1	2	27	4.44	0
IPI:IPI00411290.1	Isoform 2 of Protein SET	359.236	32105	7	16	20.58	8.0398
IPI:IPI00325189.4	Nucleoside diphosphate kinase B	355.318	17283	3	14	15.13	10.1609
IPI:IPI00781988.1	Uncharacterized protein	320.985	25801.6	6	15	11.59	0
IPI:IPI00421410.1	protein kinase N3	319.622	107377	9	63	9.18	3.504
IPI:IPI00358905.4	Uncharacterized protein	337.264	57016	5	46	5	0
IPI:IPI00213688.1	Isoform 1 of Protein SET	309.839	33405.9	5	16	14.53	0
IPI:IPI00190179.3	Glycogen phosphorylase liver form	299.977	97483.3	10	79	6.59	1.0683
IPI:IPI00515758.1	chromogranin A	277.677	51896.4	8	47	15.91	11.0619
IPI:IPI00189627.1	Chromogranin A	277.677	52024.6	8	47	15.88	0
IPI:IPI00858359.2	Myosin light polypeptide 9 regulatory	271.417	19854.3	6	19	17.44	0
IPI:IPI00369350.3	S phase kinase associated protein 1	258.755	18672.1	5	17	20.86	12.3965
IPI:IPI00212767.1	Anionic trypsin 1	246.685	25959.6	1	7	8.13	19.6546
IPI:IPI00957766.1	heat shock protein 1 alpha like	236.683	29664	4	19	9.27	0
IPI:IPI00364538.3	Uncharacterized protein	231.78	46271.3	9	41	22.12	5.4989
IPI:IPI00948656.1	Uncharacterized protein	228.143	51284.4	5	50	12.42	0
IPI:IPI00779457.1	Uncharacterized protein	223.451	70651	5	58	9.66	0
IPI:IPI00991286.1	sulfated glycoprotein 1 isoform D preproprotein	220.846	61040.3	7	43	13.38	14.3573
IPI:IPI00968861.1	sulfated glycoprotein 1 isoform A preproprotein	220.846	61168.4	7	43	13.36	0
IPI:IPI00195160.1	Sulfated glycoprotein 1	220.846	61124.3	7	43	13.36	0
IPI:IPI00991203.1	sulfated glycoprotein 1 isoform C preproprotein	220.846	61411.6	7	43	13.31	0
IPI:IPI00991150.1	sulfated glycoprotein 1 isoform B preproprotein	220.846	61539.7	7	43	13.29	0
IPI:IPI00480673.2	Ras related protein Rab 1B	217.743	22163.2	7	19	26.87	37.5824
IPI:IPI00959660.1	RAB1B member RAS oncogene family like	217.743	27228.8	7	20	21.26	0
IPI:IPI00327469.1	Alpha 2 HS glycoprotein	216.362	37982.4	3	18	1.99	47.6726
IPI:IPI00781454.2	Ppp4r2 protein	215.179	41569.9	5	35	18.4	0
IPI:IPI00454510.2	granulins isoform b	213.865	56649.6	5	34	12.98	11.5473
IPI:IPI00213847.3	granulins isoform a	213.865	65156.5	5	38	11.3	0
IPI:IPI00421408.1	RCG65932	201.099	59629.4	4	37	10.36	0
IPI:IPI00327185.3	nucleosome assembly protein 1 like 1	196.613	45373.2	3	25	5.63	0
IPI:IPI00382300.3	Ac2 048	193.314	33664.1	6	23	19.93	0
IPI:IPI00189690.1	Ras related protein Rab 8B	193.314	23603.2	4	15	14.98	0
IPI:IPI00196789.2	Ras related protein Rab 8A	193.314	23668.3	4	17	14.98	0
IPI:IPI00951369.1	Uncharacterized protein Fragment	193.314	22574.7	6	18	29.27	0
IPI:IPI00949048.1	Uncharacterized protein	193.314	22070.3	4	14	16.32	0
IPI:IPI00779108.1	Uncharacterized protein	193.314	23603.1	4	17	14.83	0
IPI:IPI00421897.3	Ras related protein Rab 1A	193.314	22677.8	6	19	29.27	0
IPI:IPI00198887.1	Protein disulfide isomerase	188.062	56951.4	7	47	12.18	9.5534
IPI:IPI00196790.1	Ras related protein Rab 10	178.163	22858.4	4	18	28	0
IPI:IPI00555185.1	RAB10 member RAS oncogene family isoform CRA a	172.664	22541	3	18	23.5	0
IPI:IPI00392830.3	Uncharacterized protein Fragment	165.805	76944.8	6	71	6.15	0
IPI:IPI00948120.1	Uncharacterized protein	161.147	34557.9	3	29	12.78	0
IPI:IPI00231118.5	Calbindin	161.129	29994.2	6	23	17.62	9.4833
IPI:IPI00230946.4	Dipeptidyl peptidase 2	148.828	55114.5	5	32	9.4	15.8582
IPI:IPI00781530.2	Uncharacterized protein Fragment	135.009	25502.7	4	17	21.17	6.6886
IPI:IPI00371187.2	Ras related protein Rab 35	127.12	23025.3	3	16	10.95	0
IPI:IPI00207050.5	reticulocalbin 3 EF hand calcium binding domain	121.304	37941.6	7	34	20.12	9.2559
IPI:IPI00777611.1	Uncharacterized protein Fragment	130.279	54259.7	6	39	6.78	0
IPI:IPI00389610.4	Uncharacterized protein Fragment	120.431	41314.3	4	25	6.37	0
IPI:IPI00388209.2	Protein kinase C substrate 80K H Predicted isoform CRA b	117.816	59218.6	6	41	9.14	5.9757
IPI:IPI00360386.4	Uncharacterized protein	115.706	84859.5	9	57	8.19	7.8976
IPI:IPI00213553.1	ProSAAS	114.746	27414.4	3	17	11.15	3.7461
IPI:IPI00326211.1	Carboxypeptidase E	84.557	53309.1	4	41	9.66	3.5509
IPI:IPI00480782.3	Golgi reassembly stacking protein 2	87.0946	47220.8	3	21	4.19	0
IPI:IPI00362488.1	Golgi reassembly stacking protein 2	87.0946	47309.8	3	21	4.19	5.8993
IPI:IPI00480709.1	Carboxypeptidase E	87.1668	53281	4	41	9.66	0
IPI:IPI00188578.2	BRISC and BRCA1 A complex member 1	80.3416	36878.4	4	23	9.88	7.4576
IPI:IPI00470219.2	Uncharacterized protein	69.2874	65177	10	42	12.78	2.5438
IPI:IPI00655259.1	Tubulin beta 2B chain	56.7583	49953.2	2	30	5.62	0
IPI:IPI00475639.4	Tubulin beta 2A chain	56.7583	49907.2	2	30	5.62	0
IPI:IPI00197579.2	Isoform 1 of Tubulin beta 5 chain	56.7583	49671	2	30	5.63	9.2837
IPI:IPI00948756.1	Uncharacterized protein	51.8461	50644	10	40	3.93	0
IPI:IPI00959936.1	calreticulin 4	51.8461	51890.7	10	41	3.87	0
IPI:IPI00209960.4	Synapse associated protein 1	46.5244	36729.2	8	30	7.98	2.2827
IPI:IPI00362160.1	Tubulin beta 3 chain	44.8932	50418.8	1	30	3.78	0
IPI:IPI00951481.2	CD300 molecule like family member d like	39.6683	35024	4	28	9.58	1.3478
IPI:IPI00200195.2	Putative phospholipase B like 2	38.968	65455.7	3	33	3.25	2.2611
IPI:IPI00421358.1	Origin recognition complex subunit 2	38.7979	65849.7	6	40	6.94	2.978
IPI:IPI00957174.1	Isoform I of V type proton ATPase 116 kDa subunit a isoform 1	23.3907	96328	6	52	7.28	0
IPI:IPI00782359.2	Uncharacterized protein	23.3907	96471.9	6	55	7.28	2.7135
IPI:IPI00202120.5	V H ATPase subunit a1 IV	23.3907	97099.9	6	52	7.22	0
Injection 3
protein.Accession	protein.Description	protein.score	protein.avgMass	protein.matchedPeptides	protein.digestPeps	protein.seqCover(%)	protein.fmolOnColumn
IPI:IPI00476899.1	RCG22471 isoform CRA b	8374.86	24675.8	26	19	47.11	102.272
IPI:IPI00191728.1	Calreticulin	5099.87	47995.5	55	50	47.84	225.246
IPI:IPI00200861.1	Proliferating cell nuclear antigen	4913.91	28748.9	42	23	53.26	114.504
IPI:IPI00393533.5	transcription elongation factor B SIII polypeptide 1	3965.43	12447.3	10	11	48.21	0
IPI:IPI00567971.2	transcription elongation factor B SIII polypeptide 1	3965.43	12455.2	10	10	48.21	0
IPI:IPI00206015.1	Transcription elongation factor B polypeptide 1	3965.43	12473.2	10	10	48.21	40.0163
IPI:IPI00767806.2	transcription elongation factor B SIII polypeptide 1	3965.43	12501.3	10	10	48.21	0
IPI:IPI00560562.2	transcription elongation factor B SIII polypeptide 1	3965.43	12387.2	10	11	48.21	0
IPI:IPI00567942.2	transcription elongation factor B SIII polypeptide 1	3965.43	12489.2	10	10	48.21	0
IPI:IPI00325135.3	14 3 3 protein epsilon	3549.32	29174	37	29	59.22	90.0392
IPI:IPI00949530.1	Uncharacterized protein	3239.47	26561.3	26	24	53.65	44.8126
IPI:IPI00196661.1	14 3 3 protein theta	3239.47	27778.3	26	24	51.02	0
IPI:IPI00214905.3	Tropomyosin alpha 4 chain	3209.27	28509.8	37	28	50.81	66.6677
IPI:IPI00192912.1	Uncharacterized protein	2909.97	38090.1	24	37	44.31	158.679
IPI:IPI00198620.1	ATP synthase subunit delta mitochondrial	2672.63	17595.1	2	7	15.48	42.9257
IPI:IPI00324893.4	14 3 3 protein zeta delta	2657.89	27771.2	22	25	46.53	44.3837
IPI:IPI00957194.1	transcription elongation factor B SIII polypeptide 1	2375.91	12589.3	9	10	35.71	0
IPI:IPI00958734.1	elongin C like	2375.91	12590.3	9	10	35.71	0
IPI:IPI00957744.1	elongin C like	2245.65	12053.7	8	11	29.36	0
IPI:IPI00471584.7	Heat shock protein HSP 90 beta	2188.53	83281.4	25	67	22.79	54.6526
IPI:IPI00959078.1	elongin C like	2031.9	12574.3	3	9	20.54	0
IPI:IPI00557435.2	Uncharacterized protein Fragment	2026.78	23972.9	19	20	36.36	2.858
IPI:IPI00000000.0	PYGM RABIT P00489 Glycogen phosphorylase muscle Oryctolagus cuniculus	1918.54	97289.6	52	76	37.25	50
IPI:IPI00326888.4	Secretogranin 1	1867.14	77535.6	43	72	38.07	137.131
IPI:IPI00364533.1	Uncharacterized protein	1821.64	11845.4	5	5	25.49	7.3032
IPI:IPI00781199.1	Uncharacterized protein	1803.27	13676.6	6	10	19.01	0
IPI:IPI00958654.1	elongin C like	1803.27	12577.3	6	10	20.35	0
IPI:IPI00230927.1	Isoform Non brain of Clathrin light chain B	1786.69	23120.3	18	16	29.86	45.7171
IPI:IPI00207308.1	Isoform Brain of Clathrin light chain B	1786.69	25117.5	18	16	27.51	0
IPI:IPI00364976.3	Eukaryotic translation initiation factor 6	1550.77	26571.2	12	14	31.02	32.6643
IPI:IPI00760126.1	Isoform Short of 14 3 3 protein beta alpha	1536.42	27822.2	18	22	28.28	0.7247
IPI:IPI00230837.5	Isoform Long of 14 3 3 protein beta alpha	1536.42	28054.5	18	22	28.05	0
IPI:IPI00191502.5	Proteasome subunit alpha type 5	1497.61	26391	14	16	31.54	36.7074
IPI:IPI00210566.3	Heat shock protein HSP 90 alpha	1536.76	84815.1	31	91	18.83	18.453
IPI:IPI00951899.1	Uncharacterized protein	1450.98	80701.6	16	66	15.86	4.8516
IPI:IPI00372520.1	Ac2 067	1412.16	27969.6	15	19	18.58	0.8764
IPI:IPI00895591.1	glycogen phosphorylase muscle form	1329.82	97288.6	35	76	26.96	0
IPI:IPI00914162.1	Myosin regulatory light chain	1291.69	19867.3	11	19	51.16	29.2695
IPI:IPI00564409.3	Myosin regulatory light chain RLC A	1287.38	19895.4	11	19	44.19	17.9691
IPI:IPI00421625.6	Myosin regulatory light chain 12B	1269.76	19838.3	9	20	33.72	0
IPI:IPI00959820.1	Ribonuclease angiogenin inhibitor 1 isoform CRA a	1269.49	49919.6	16	37	30.26	0
IPI:IPI00959348.2	Ribonuclease inhibitor	1269.49	49974.7	16	37	30.26	33.717
IPI:IPI00231107.5	Parathymosin	1252.2	11558.9	4	9	29.41	14.8024
IPI:IPI00230835.5	14 3 3 protein gamma	1252.34	28302.7	16	25	29.15	3.737
IPI:IPI00471526.3	Similar to 14 3 3 protein sigma	1224.35	27916.4	14	24	23.79	3.2538
IPI:IPI00475480.3	stratifin	1236.24	36856.4	15	30	27.08	12.7264
IPI:IPI00231677.5	14 3 3 protein eta	1197.99	28211.8	13	27	19.51	0
IPI:IPI00388179.1	Uncharacterized protein	1018.23	11762.1	4	9	46.09	0
IPI:IPI00734740.2	Uncharacterized protein	1018.23	11706	4	9	46.09	0
IPI:IPI00188804.1	60S acidic ribosomal protein P2	1018.23	11692	4	9	46.09	10.3481
IPI:IPI00991259.1	nascent polypeptide associated complex subunit alpha isoform 2	997.089	220197	7	171	4.21	16.118
IPI:IPI00371266.1	nascent polypeptide associated complex subunit alpha isoform 1	993.269	23383.9	3	8	19.53	0
IPI:IPI00187731.4	Isoform 2 of Tropomyosin beta chain	990.422	32957.8	16	29	21.48	0
IPI:IPI00230775.4	Isoform 1 of Tropomyosin beta chain	990.422	32836.8	17	28	25.35	23.4193
IPI:IPI01016474.1	Uncharacterized protein	990.422	32740.7	17	28	25.35	0
IPI:IPI00949396.1	Uncharacterized protein	959.963	30711	10	27	21.4	0
IPI:IPI00951537.1	Uncharacterized protein Fragment	949.578	30744.9	13	25	20.22	0
IPI:IPI00566126.2	Uncharacterized protein Fragment	898.207	51937	5	43	8.79	3.2343
IPI:IPI00475634.1	Isoform 3 of Tropomyosin alpha 3 chain	877.513	28709.1	16	29	37.25	13.0474
IPI:IPI00210941.1	Isoform 2 of Tropomyosin alpha 3 chain	877.513	28720	15	27	31.05	0
IPI:IPI00210012.1	Transcription elongation factor B polypeptide 2	875.091	13169.9	6	15	26.27	11.3976
IPI:IPI00393158.5	Nonmuscle tropomyosin 5	871.42	32862.9	14	27	20.77	0
IPI:IPI00190181.4	Glycogen phosphorylase muscle form	848.317	97273.7	28	75	21.97	4.4658
IPI:IPI00776830.1	Uncharacterized protein Fragment	806.15	46915.7	10	37	24.4	1.7479
IPI:IPI00372259.4	Isoform 1 of Tropomyosin alpha 3 chain	788.597	29006.7	10	30	25	0
IPI:IPI00191354.2	Uncharacterized protein	782.504	33149.5	9	30	15.49	0
IPI:IPI00655291.1	tropomyosin alpha 1 chain isoform a	785.851	32856	15	29	29.97	6.7499
IPI:IPI00207964.2	Isoform 4 of Tropomyosin alpha 1 chain	782.061	28704.2	12	28	22.31	0
IPI:IPI00391995.2	Isoform 2 of Tropomyosin alpha 1 chain	780.182	32675.6	13	29	22.54	1.5681
IPI:IPI00231563.1	Isoform 3 of Tropomyosin alpha 1 chain	779.31	32495.3	14	28	27.76	0
IPI:IPI00197888.2	Isoform 1 of Tropomyosin alpha 1 chain	779.31	32680.6	14	28	27.46	0
IPI:IPI00231566.1	Isoform 6 of Tropomyosin alpha 1 chain	779.31	32730.8	14	29	27.46	0
IPI:IPI00391997.2	Isoform 5 of Tropomyosin alpha 1 chain	775.519	28343.5	11	27	19.59	0
IPI:IPI00231567.1	Isoform 7 of Tropomyosin alpha 1 chain	775.519	28578.9	11	28	19.35	0
IPI:IPI00326748.2	tropomyosin alpha 1 chain isoform i	775.519	28528.8	11	27	19.35	0
IPI:IPI00204206.1	tropomyosin alpha 1 chain isoform d	758.384	32792.8	11	29	24.3	0
IPI:IPI00210945.7	tropomyosin alpha 1 chain isoform c	757.511	32848	12	29	29.23	2.1169
IPI:IPI00231568.1	Isoform 8 of Tropomyosin alpha 1 chain	753.721	28718.2	8	28	13.31	0
IPI:IPI00464788.1	tropomyosin alpha 1 chain isoform h	753.721	28696.1	9	28	21.37	0
IPI:IPI00957504.1	transcription elongation factor B SIII polypeptide 2 like	650.901	18436.3	2	15	5.42	0
IPI:IPI00370589.3	transcription elongation factor B SIII polypeptide 2 like	650.901	16231.6	2	13	6.12	0
IPI:IPI00365985.5	Isoform 1 of Endoplasmin	646.374	92771.1	20	79	18.66	21.6195
IPI:IPI00734561.1	Isoform 2 of Endoplasmin	642.205	74207.9	18	66	21.46	0
IPI:IPI00368869.3	Uncharacterized protein	637.264	31124.5	19	54	29.04	0
IPI:IPI00957919.1	rCG43589 like partial	634.655	36933.1	2	27	4.13	0
IPI:IPI00390302.3	Uncharacterized protein	656.36	57322.9	19	52	21.77	20.7885
IPI:IPI00782078.1	Uncharacterized protein	657.079	64784.1	27	100	21.88	17.1757
IPI:IPI00366110.3	Uncharacterized protein	589.241	47303.8	10	29	18.05	6.5547
IPI:IPI00780387.1	Nucleosome assembly protein 1 like 4	588.872	43916.8	11	26	20.21	19.7399
IPI:IPI00206624.1	78 kDa glucose regulated protein	481.236	72347.1	13	52	24.46	27.5981
IPI:IPI00189061.3	MARCKS related protein	475.568	19847.2	7	14	38.69	19.0211
IPI:IPI00948869.1	glycogen phosphorylase brain form	469.204	96738.2	11	76	7.95	0
IPI:IPI00357945.2	Phosphorylase	469.204	96775.2	11	74	7.92	0
IPI:IPI00372228.3	Uncharacterized protein Fragment	471.854	77887	7	53	7.52	4.0811
IPI:IPI00949678.1	Uncharacterized protein Fragment	389.08	74098.4	23	55	13.69	0
IPI:IPI00858359.2	Myosin light polypeptide 9 regulatory	316.989	19854.3	7	19	21.51	0
IPI:IPI00358905.4	Uncharacterized protein	329.098	57016	9	46	11.6	0
IPI:IPI00230946.4	Dipeptidyl peptidase 2	273.204	55114.5	13	32	20	17.3214
IPI:IPI00190179.3	Glycogen phosphorylase liver form	269.13	97483.3	11	79	9.18	0
IPI:IPI00198887.1	Protein disulfide isomerase	266.643	56951.4	9	47	16.9	13.8962
IPI:IPI00327469.1	Alpha 2 HS glycoprotein	262.175	37982.4	7	18	7.67	26.9097
IPI:IPI00196789.2	Ras related protein Rab 8A	259.127	23668.3	6	17	33.82	4.9438
IPI:IPI00779108.1	Uncharacterized protein	259.127	23603.1	6	17	33.49	0
IPI:IPI00991286.1	sulfated glycoprotein 1 isoform D preproprotein	253.289	61040.3	7	43	14.1	14.9477
IPI:IPI00968861.1	sulfated glycoprotein 1 isoform A preproprotein	253.289	61168.4	7	43	14.08	0
IPI:IPI00195160.1	Sulfated glycoprotein 1	253.289	61124.3	7	43	14.08	0
IPI:IPI00991203.1	sulfated glycoprotein 1 isoform C preproprotein	253.289	61411.6	7	43	14.03	0
IPI:IPI00991150.1	sulfated glycoprotein 1 isoform B preproprotein	253.289	61539.7	7	43	14	0
IPI:IPI00197579.2	Isoform 1 of Tubulin beta 5 chain	247.101	49671	8	30	16.89	11.056
IPI:IPI00382300.3	Ac2 048	237.108	33664.1	7	23	25.91	34.2881
IPI:IPI00480673.2	Ras related protein Rab 1B	233.193	22163.2	5	19	25.37	0
IPI:IPI00421897.3	Ras related protein Rab 1A	233.193	22677.8	6	19	32.68	0
IPI:IPI00951369.1	Uncharacterized protein Fragment	233.193	22574.7	6	18	32.68	0
IPI:IPI00959660.1	RAB1B member RAS oncogene family like	233.193	27228.8	5	20	20.08	0
IPI:IPI00325189.4	Nucleoside diphosphate kinase B	228.039	17283	3	14	21.05	9.2326
IPI:IPI00362160.1	Tubulin beta 3 chain	221.758	50418.8	6	30	12.22	0
IPI:IPI00231118.5	Calbindin	205.39	29994.2	7	23	23.37	11.849
IPI:IPI00515758.1	chromogranin A	205.234	51896.4	11	47	10.11	10.9263
IPI:IPI00189627.1	Chromogranin A	205.234	52024.6	11	47	10.09	0
IPI:IPI00777611.1	Uncharacterized protein Fragment	199.745	54259.7	10	39	11.02	0
IPI:IPI00779457.1	Uncharacterized protein	196.378	70651	8	58	10.8	7.7283
IPI:IPI00949048.1	Uncharacterized protein	194.109	22070.3	4	14	15.26	0
IPI:IPI00411290.1	Isoform 2 of Protein SET	194.078	32105	6	16	15.16	7.09
IPI:IPI00189690.1	Ras related protein Rab 8B	194.109	23603.2	4	15	14.01	0
IPI:IPI00948656.1	Uncharacterized protein	181.727	51284.4	8	50	6.54	0
IPI:IPI00454510.2	granulins isoform b	176.516	56649.6	4	34	10.88	12.461
IPI:IPI00213847.3	granulins isoform a	176.516	65156.5	4	38	9.47	0
IPI:IPI00781454.2	Ppp4r2 protein	163.685	41569.9	6	35	22.67	0
IPI:IPI00364538.3	Uncharacterized protein	163.685	46271.3	7	41	23.08	5.7201
IPI:IPI00204884.5	Uncharacterized protein	159.606	28853.8	6	21	7.91	0
IPI:IPI00388209.2	Protein kinase C substrate 80K H Predicted isoform CRA b	154.321	59218.6	8	41	11.05	8.625
IPI:IPI00208471.1	Proteasome Prosome macropain 26S subunit non ATPase 4 isoform CRA a	152.837	41073.2	5	23	14.47	6.6322
IPI:IPI00369350.3	S phase kinase associated protein 1	147.542	18672.1	3	17	26.99	4.9488
IPI:IPI00360386.4	Uncharacterized protein	147.266	84859.5	8	57	8.99	8.7758
IPI:IPI00475639.4	Tubulin beta 2A chain	141.326	49907.2	5	30	11.46	0
IPI:IPI00655259.1	Tubulin beta 2B chain	141.326	49953.2	5	30	11.46	0
IPI:IPI00207050.5	reticulocalbin 3 EF hand calcium binding domain	140.272	37941.6	4	34	9.76	10.5424
IPI:IPI00948120.1	Uncharacterized protein	133.104	34557.9	4	29	17.89	0
IPI:IPI00765366.1	tubulin beta 4	128.206	49585.9	5	30	8.56	0
IPI:IPI00400573.1	Tubulin beta 2C chain	128.206	49801.2	6	30	10.34	0.7989
IPI:IPI00392830.3	Uncharacterized protein Fragment	130.455	76944.8	10	71	8.55	0
IPI:IPI00324864.4	Neurosecretory protein VGF	120.224	68178.7	10	56	13.61	6.7681
IPI:IPI00362488.1	Golgi reassembly stacking protein 2	108.025	47309.8	5	21	6.83	7.8808
IPI:IPI00327185.3	nucleosome assembly protein 1 like 1	107.998	45373.2	3	25	4.6	0
IPI:IPI00561561.1	Uncharacterized protein	101.379	39335.6	4	24	11.72	0
IPI:IPI00480782.3	Golgi reassembly stacking protein 2	78.6377	47220.8	4	21	3.3	0
IPI:IPI00209960.4	Synapse associated protein 1	77.8946	36729.2	7	30	15.64	2.2277
IPI:IPI00950379.1	Uncharacterized protein	76.932	67148	9	50	8.2	6.6182
IPI:IPI00968513.1	heat shock cognate 71 kDa protein like	76.932	68827	9	48	7.96	0
IPI:IPI00208205.1	Heat shock cognate 71 kDa protein	76.932	70871.2	9	50	7.74	0
IPI:IPI00959289.1	heat shock cognate 71 kDa protein like	76.932	72681.2	9	50	7.56	0
IPI:IPI00370348.3	Uncharacterized protein Fragment	76.1638	27748	3	21	14.34	1.9782
IPI:IPI00213463.2	Alpha actinin 4	75.713	104915	13	86	8.67	2.5041
IPI:IPI00194404.5	Nucleoside diphosphate kinase A	74.8742	17192.8	2	16	15.13	0
IPI:IPI00188578.2	BRISC and BRCA1 A complex member 1	65.7125	36878.4	3	23	5.09	8.1707
IPI:IPI00948756.1	Uncharacterized protein	64.6718	50644	11	40	5.77	0.4308
IPI:IPI00198667.7	Clusterin	64.1616	51375.5	3	33	8.95	4.3251
IPI:IPI00959936.1	calreticulin 4	62.3074	51890.7	10	41	5.69	0
IPI:IPI00959589.1	heat shock cognate 71 kDa protein like isoform 2	59.3678	69643.9	8	49	6.19	0
IPI:IPI00960098.1	heat shock cognate 71 kDa protein like	59.3678	70818.2	8	49	6.04	0
IPI:IPI00764197.1	heat shock cognate 71 kDa protein like isoform 1	59.3678	70860.2	8	49	6.04	0
IPI:IPI00949898.1	Uncharacterized protein	56.8058	71130.6	8	49	6.01	0
IPI:IPI00557837.2	Uncharacterized protein	46.7902	90355	7	64	4.02	1.0982
IPI:IPI00194567.6	Transcription intermediary factor 1 beta	45.6267	88956.5	7	55	4.31	3.4832
IPI:IPI00372115.5	Uncharacterized protein	45.0935	109679	6	110	0.74	0
IPI:IPI00952404.1	Uncharacterized protein	45.1978	214061	13	174	0.64	4.376
IPI:IPI00915561.1	Isoform 2 of cAMP and cAMP inhibited cGMP 3 5 cyclic phosphodiesterase 10A	40.2024	89196.5	6	63	2.92	0
IPI:IPI00561300.1	Isoform 1 of cAMP and cAMP inhibited cGMP 3 5 cyclic phosphodiesterase 10A	40.2024	90161.7	6	65	2.9	0
IPI:IPI00213904.5	Isoform 3 of cAMP and cAMP inhibited cGMP 3 5 cyclic phosphodiesterase 10A	40.2024	95776.9	6	64	2.7	0
IPI:IPI00454225.1	Isoform 4 of cAMP and cAMP inhibited cGMP 3 5 cyclic phosphodiesterase 10A	40.2024	99036.5	7	68	3.85	0
IPI:IPI00200195.2	Putative phospholipase B like 2	37.9546	65455.7	3	33	4.44	2.5738
IPI:IPI00764382.1	death effector domain containing DNA binding protein 2 like	37.1785	36855.4	3	32	13.6	1.8956
IPI:IPI00915539.1	Isoform 6 of cAMP and cAMP inhibited cGMP 3 5 cyclic phosphodiesterase 10A	37.0838	74274.8	5	55	3.52	0
IPI:IPI00915566.1	Isoform 5 of cAMP and cAMP inhibited cGMP 3 5 cyclic phosphodiesterase 10A	37.0838	81028.5	5	59	3.22	0
IPI:IPI00361429.3	Uncharacterized protein	34.6266	13371.8	3	10	14.53	4.8107
IPI:IPI00372388.1	T complex protein 1 subunit gamma	28.9572	60647.2	6	49	3.85	2.3296
IPI:IPI00951028.1	Uncharacterized protein	23.6024	212882	10	189	2.26	17.5485
IPI:IPI00365270.4	Uncharacterized protein	23.6024	215172	10	189	2.23	0
IPI:IPI00948523.1	Uncharacterized protein	22.222	150850	8	138	2.36	0
IPI:IPI00359995.1	Uncharacterized protein	21.6446	53578.9	5	49	4.19	2.4752

## Sheet: Fraction 3
Injection 1
protein.Accession	protein.Description	protein.score	protein.avgMass	protein.matchedPeptides	protein.digestPeps	protein.seqCover(%)	protein.fmolOnColumn
IPI:IPI00198887.1	Protein disulfide isomerase	24651.3	56951.4	129	47	65.82	258.875
IPI:IPI00197579.2	Isoform 1 of Tubulin beta 5 chain	16021.3	49671	20	30	44.82	19.6114
IPI:IPI00230835.5	14 3 3 protein gamma	12361.2	28302.7	34	25	51.01	59.9143
IPI:IPI00475639.4	Tubulin beta 2A chain	11125.7	49907.2	15	30	31.69	0.8811
IPI:IPI00655259.1	Tubulin beta 2B chain	11122.8	49953.2	15	30	31.69	0.7562
IPI:IPI00551812.1	ATP synthase subunit beta mitochondrial	10872.8	56353.7	44	36	50.28	91.2711
IPI:IPI00362160.1	Tubulin beta 3 chain	9941.85	50418.8	10	30	20	0
IPI:IPI00411290.1	Isoform 2 of Protein SET	9899.43	32105	6	16	22.74	3.0496
IPI:IPI00781266.1	Fuctinin 3 Fragment	9734.26	4479.62	3	5	84.62	0
IPI:IPI00829443.1	Isoform 2 of Tubulin beta 5 chain	9310.58	24271.6	13	18	51.89	0
IPI:IPI00372259.4	Isoform 1 of Tropomyosin alpha 3 chain	7232.66	29006.7	21	30	51.21	32.3401
IPI:IPI00400573.1	Tubulin beta 2C chain	6741.14	49801.2	17	30	39.33	3.2557
IPI:IPI00471584.7	Heat shock protein HSP 90 beta	6480.56	83281.4	40	67	37.71	39.0737
IPI:IPI00191354.2	Uncharacterized protein	6457.71	33149.5	15	30	34.15	1.0702
IPI:IPI00231677.5	14 3 3 protein eta	6303.82	28211.8	30	27	39.43	43.7066
IPI:IPI00760126.1	Isoform Short of 14 3 3 protein beta alpha	5973.82	27822.2	29	22	43.85	32.3149
IPI:IPI00230837.5	Isoform Long of 14 3 3 protein beta alpha	5973.82	28054.5	29	22	43.5	0
IPI:IPI01007610.1	Neuron specific class III beta tubulin Fragment	5827.47	2053.4	2	2	100	0
IPI:IPI00231368.5	Thioredoxin	5747.15	11673.5	12	10	47.62	62.481
IPI:IPI00000000.0	PYGM RABIT P00489 Glycogen phosphorylase muscle Oryctolagus cuniculus	5538.42	97289.6	56	76	41.76	50
IPI:IPI00765366.1	tubulin beta 4	5359.36	49585.9	16	30	39.86	10.6554
IPI:IPI00365985.5	Isoform 1 of Endoplasmin	5222.2	92771.1	55	79	36.19	42.8945
IPI:IPI00212572.3	Nonmuscle tropomyosin 5 Fragment	5107.06	3097.57	3	4	84.62	0
IPI:IPI00215107.3	40S ribosomal protein SA	5082.52	32824.1	22	25	27.46	63.4943
IPI:IPI00734561.1	Isoform 2 of Endoplasmin	4649.19	74207.9	46	66	39.81	0
IPI:IPI00326888.4	Secretogranin 1	4478.3	77535.6	28	72	30.52	56.41
IPI:IPI00951899.1	Uncharacterized protein	3579.46	80701.6	21	66	22.1	5.0687
IPI:IPI00895591.1	glycogen phosphorylase muscle form	3542.4	97288.6	43	76	33.97	0.2872
IPI:IPI00324893.4	14 3 3 protein zeta delta	3376.81	27771.2	23	25	36.33	20.7557
IPI:IPI00210566.3	Heat shock protein HSP 90 alpha	3315.86	84815.1	24	91	25.24	11.6623
IPI:IPI00950379.1	Uncharacterized protein	3192.7	67148	40	50	28.52	45.931
IPI:IPI00968513.1	heat shock cognate 71 kDa protein like	3192.7	68827	40	48	27.71	0
IPI:IPI00208205.1	Heat shock cognate 71 kDa protein	3192.7	70871.2	40	50	26.93	0
IPI:IPI00194285.1	Histone binding protein RBBP7	3186.73	47820.2	16	27	33.41	24.2242
IPI:IPI00959289.1	heat shock cognate 71 kDa protein like	3178.56	72681.2	39	50	23.9	0
IPI:IPI00779457.1	Uncharacterized protein	3028.49	70651	38	58	30.93	0
IPI:IPI00960098.1	heat shock cognate 71 kDa protein like	2987.44	70818.2	39	49	25.23	0
IPI:IPI00326582.3	peripherin	2980.19	53982.3	36	57	42.92	27.1557
IPI:IPI00959589.1	heat shock cognate 71 kDa protein like isoform 2	2973.3	69643.9	38	49	23.33	0
IPI:IPI00764197.1	heat shock cognate 71 kDa protein like isoform 1	2973.3	70860.2	38	49	22.76	0
IPI:IPI00190181.4	Glycogen phosphorylase muscle form	2786.21	97273.7	36	75	26.25	0
IPI:IPI00949898.1	Uncharacterized protein	2727.18	71130.6	33	49	22.03	25.5093
IPI:IPI00566126.2	Uncharacterized protein Fragment	2714.61	51937	8	43	10.99	2.3774
IPI:IPI00195673.1	Tubulin beta 6	2694.62	50059.5	9	31	15.21	8.0255
IPI:IPI00776830.1	Uncharacterized protein Fragment	2655.45	46915.7	12	37	19.81	3.4127
IPI:IPI00778786.1	Uncharacterized protein Fragment	2620.59	62259.7	31	42	20	18.1556
IPI:IPI00366789.2	Rbbp4 protein	2468.15	47655.8	12	26	15.29	0.8409
IPI:IPI00959382.1	rCG64324 like isoform 2	2416.95	48958.4	11	26	12.84	0
IPI:IPI00368073.6	Uncharacterized protein	2416.95	47733.9	11	26	13.18	0
IPI:IPI00952411.1	Uncharacterized protein Fragment	2408.36	24821.8	7	14	37.16	0
IPI:IPI00365935.3	Prostaglandin E synthase 3	2398.43	18721.5	11	15	44.38	38.8741
IPI:IPI00208306.1	Translationally controlled tumor protein	3298.21	19462.2	8	15	56.4	15.6275
IPI:IPI00949530.1	Uncharacterized protein	2313.5	26561.3	21	24	39.48	3.826
IPI:IPI00196661.1	14 3 3 protein theta	2313.5	27778.3	21	24	37.55	0
IPI:IPI00206624.1	78 kDa glucose regulated protein	2232.9	72347.1	35	52	37	28.5017
IPI:IPI00326211.1	Carboxypeptidase E	2001.35	53309.1	23	41	32.35	25.2075
IPI:IPI00480709.1	Carboxypeptidase E	1940.29	53281	21	41	30.67	0
IPI:IPI00768167.1	beta tubulin 1 class VI like	1879.7	50416.3	5	32	9.73	0.6701
IPI:IPI00390302.3	Uncharacterized protein	1790.56	57322.9	19	52	21.98	8.3965
IPI:IPI00949396.1	Uncharacterized protein	1722.69	30711	5	27	6.64	0
IPI:IPI00471525.2	Uncharacterized protein	1714.75	72269.8	11	47	16.28	12.8498
IPI:IPI00944235.1	Isoform 1 of Elongation factor 1 delta	1707.46	31330.2	10	24	34.88	0
IPI:IPI00958161.1	actin gamma 1 propeptide like	1701.78	41793.9	12	34	26.13	0
IPI:IPI00189819.1	Actin cytoplasmic 1	1701.78	41736.9	12	34	26.13	13.8085
IPI:IPI00896224.1	Actin cytoplasmic 2	1701.78	41793	12	34	26.13	0
IPI:IPI00211336.1	SH3 domain binding glutamic acid rich protein like 3 Predicted isoform CRA b	1653.08	10476.8	7	7	31.18	18.0183
IPI:IPI00389610.4	Uncharacterized protein Fragment	1630.57	41314.3	4	25	8.31	0
IPI:IPI00325135.3	14 3 3 protein epsilon	1593.73	29174	16	29	27.45	3.215
IPI:IPI00471526.3	Similar to 14 3 3 protein sigma	1578.59	27916.4	15	24	21.37	8.4459
IPI:IPI00475480.3	stratifin	1572.03	36856.4	15	30	17.86	0
IPI:IPI00960003.1	actin gamma 1 propeptide like	1560.11	18356.2	9	13	40.96	0
IPI:IPI00197900.5	Translation elongation factor 1 delta subunit	1527.93	28766.3	9	21	28.79	0
IPI:IPI00557328.1	31 kDa protein	1527.93	30801.7	9	22	26.81	0
IPI:IPI00475634.1	Isoform 3 of Tropomyosin alpha 3 chain	1540.49	28709.1	18	29	42.11	0
IPI:IPI00464871.4	Isoform 1 of Drebrin like protein	1497.13	48612.6	13	31	30.96	13.7518
IPI:IPI00210941.1	Isoform 2 of Tropomyosin alpha 3 chain	1538.06	28720	17	27	39.11	0
IPI:IPI00464557.1	Isoform 3 of Drebrin like protein	1493.03	48254.3	12	30	28.94	0
IPI:IPI00331865.3	Isoform 2 of Drebrin like protein	1493.03	48341.3	12	31	28.87	0
IPI:IPI00464558.1	Isoform 4 of Drebrin like protein	1481.68	48125.1	11	30	25.75	0
IPI:IPI00210495.1	UV excision repair protein RAD23 homolog B	1465.81	43496.6	13	18	19.28	10.5434
IPI:IPI00959179.1	tumor protein translationally controlled 1 like	2247.64	19403.2	4	16	21.51	0
IPI:IPI00948869.1	glycogen phosphorylase brain form	1236.31	96738.2	17	76	17.91	3.1839
IPI:IPI00357945.2	Phosphorylase	1236.31	96775.2	17	74	17.85	0
IPI:IPI00213807.2	tumor protein translationally controlled 1 like	1179.29	20248.2	3	19	23.16	2.4584
IPI:IPI00566979.1	Uncharacterized protein	1156.16	18504	3	16	14.11	0
IPI:IPI00760117.1	Isoform 2 of Catechol O methyltransferase	1134.07	24747.5	8	18	21.72	12.6572
IPI:IPI00210280.1	Isoform 1 of Catechol O methyltransferase	1134.07	29597.5	8	21	18.18	0
IPI:IPI00949678.1	Uncharacterized protein Fragment	1128.69	74098.4	15	55	22.24	0
IPI:IPI00777934.1	Uncharacterized protein Fragment	1085.77	63750.1	15	44	11.23	0
IPI:IPI00768751.2	Uncharacterized protein	1028.7	21403.8	3	14	22.16	7.4722
IPI:IPI00960053.1	Beta actin Fragment	1026.75	11013.6	2	5	29.9	0
IPI:IPI00372228.3	Uncharacterized protein Fragment	1019.77	77887	10	53	11.21	0
IPI:IPI00471889.7	Annexin A5	985.619	35744.6	12	29	20.06	7.7737
IPI:IPI00205022.1	Nucleobindin 1	965.082	53506.9	8	47	22.44	19.8561
IPI:IPI00560160.2	Uncharacterized protein	866.606	43005.2	11	35	23.66	11.6304
IPI:IPI00957766.1	heat shock protein 1 alpha like	847.178	29664	5	19	17.37	0
IPI:IPI00200070.1	Nucleobindin 2	845.224	50090.4	17	38	33.81	12.1158
IPI:IPI00207355.4	Heat shock related 70 kDa protein 2	843.797	69641.8	24	50	18.48	0
IPI:IPI00194087.3	Actin alpha cardiac muscle 1	830.44	42019.1	10	34	21.75	0
IPI:IPI00189813.1	Actin alpha skeletal muscle	830.44	42051.2	10	34	21.75	0
IPI:IPI00188304.3	Lactoylglutathione lyase	822.841	20819.7	7	17	25.54	8.4458
IPI:IPI00392830.3	Uncharacterized protein Fragment	842.258	76944.8	6	71	10.49	0
IPI:IPI00200455.1	Actin gamma enteric smooth muscle	820.183	41877	9	33	18.88	0
IPI:IPI00197129.1	Actin aortic smooth muscle	820.183	42009.1	9	34	18.83	0
IPI:IPI00190179.3	Glycogen phosphorylase liver form	792.449	97483.3	12	79	8	5.4949
IPI:IPI00370361.3	Hematological and neurological expressed 1 protein	764.852	15575	4	11	26.17	5.9582
IPI:IPI00212767.1	Anionic trypsin 1	704.114	25959.6	1	7	8.13	44.7174
IPI:IPI00393158.5	Nonmuscle tropomyosin 5	763.106	32862.9	11	27	23.59	0
IPI:IPI00471722.1	Proteasome subunit beta type 6	674.038	25289.7	7	23	18.91	0
IPI:IPI00188686.2	proteasome subunit beta type 6 like	674.038	25303.8	7	23	18.91	12.8554
IPI:IPI00391997.2	Isoform 5 of Tropomyosin alpha 1 chain	707.378	28343.5	10	27	20.82	0.2165
IPI:IPI00371462.3	Ubiquitin thioesterase OTUB1	660.12	31270.1	7	23	20.66	9.9
IPI:IPI00231567.1	Isoform 7 of Tropomyosin alpha 1 chain	702.19	28578.9	9	28	18.15	0
IPI:IPI00326748.2	tropomyosin alpha 1 chain isoform i	702.19	28528.8	9	27	18.15	0
IPI:IPI00214905.3	Tropomyosin alpha 4 chain	701.805	28509.8	9	28	20.16	14.7747
IPI:IPI00207964.2	Isoform 4 of Tropomyosin alpha 1 chain	702.19	28704.2	9	28	17.93	0
IPI:IPI00187731.4	Isoform 2 of Tropomyosin beta chain	711.797	32957.8	8	29	13.73	1.6978
IPI:IPI01016474.1	Uncharacterized protein	711.797	32740.7	8	28	13.73	0
IPI:IPI00230775.4	Isoform 1 of Tropomyosin beta chain	711.797	32836.8	8	28	13.73	0
IPI:IPI00231568.1	Isoform 8 of Tropomyosin alpha 1 chain	699.014	28718.2	8	28	15.32	0
IPI:IPI00464788.1	tropomyosin alpha 1 chain isoform h	699.014	28696.1	8	28	15.32	0
IPI:IPI00231563.1	Isoform 3 of Tropomyosin alpha 1 chain	707.378	32495.3	9	28	15.66	0
IPI:IPI00197888.2	Isoform 1 of Tropomyosin alpha 1 chain	702.19	32680.6	8	28	13.38	0
IPI:IPI00391995.2	Isoform 2 of Tropomyosin alpha 1 chain	702.19	32675.6	8	29	13.38	0
IPI:IPI00231566.1	Isoform 6 of Tropomyosin alpha 1 chain	702.19	32730.8	8	29	13.38	0
IPI:IPI00655291.1	tropomyosin alpha 1 chain isoform a	702.19	32856	8	29	13.24	0
IPI:IPI00210945.7	tropomyosin alpha 1 chain isoform c	699.014	32848	7	29	10.92	0
IPI:IPI00204206.1	tropomyosin alpha 1 chain isoform d	699.014	32792.8	7	29	10.92	0
IPI:IPI00390663.2	Uncharacterized protein Fragment	637.734	19977.4	6	21	25.88	0
IPI:IPI00777611.1	Uncharacterized protein Fragment	605.316	54259.7	15	39	12.29	15.2756
IPI:IPI00951537.1	Uncharacterized protein Fragment	578.009	30744.9	6	25	12.13	0
IPI:IPI00782078.1	Uncharacterized protein	560.37	64784.1	13	100	13.2	0
IPI:IPI00199740.3	Uncharacterized protein	553.318	13015	2	8	12.93	0
IPI:IPI00561262.3	Uncharacterized protein	551.257	68857.3	15	50	13.96	13.828
IPI:IPI00213688.1	Isoform 1 of Protein SET	525.82	33405.9	4	16	16.61	0
IPI:IPI00421410.1	protein kinase N3	528.895	107377	6	63	7.72	9.1658
IPI:IPI00211733.1	26S protease regulatory subunit 4	512.272	49184.6	10	40	18.86	7.9965
IPI:IPI00421408.1	RCG65932	473.48	59629.4	5	37	6.72	0
IPI:IPI00368869.3	Uncharacterized protein	435.473	31124.5	6	54	13.24	0
IPI:IPI00358905.4	Uncharacterized protein	440.765	57016	6	46	8	0
IPI:IPI00779237.1	Nucleobindin 1 isoform CRA d	411.317	44373.7	6	35	18.57	0
IPI:IPI00562653.2	cathepsin B preproprotein	392.487	37544.3	8	26	21.53	0
IPI:IPI00212811.1	Cathepsin B	392.487	37470.1	8	26	21.53	12.2207
IPI:IPI00394419.3	Calcium binding protein p22	390.099	22432.2	4	17	19.49	2.7687
IPI:IPI00480843.3	calcium binding protein P22 like	390.099	28120.8	4	21	15.32	0
IPI:IPI00205163.3	RCG42492	379.736	20709.4	7	17	33.52	4.7441
IPI:IPI00193233.1	Cytochrome b5 type B	372.578	16265	4	13	21.92	3.4344
IPI:IPI00230946.4	Dipeptidyl peptidase 2	362.137	55114.5	9	32	15.8	9.0049
IPI:IPI00213546.2	Heat shock 70 kDa protein 1 like	349.226	70549.3	13	51	7.8	0.3608
IPI:IPI00870827.1	ADP ribosylhydrolase like 2	335.82	39375.3	8	21	21.89	5.9215
IPI:IPI00196751.2	Heat shock 70 kDa protein 1A 1B	330.646	70185.4	9	48	5.3	0
IPI:IPI00204831.1	Mitochondrial import inner membrane translocase subunit Tim8 A	309.342	11042.5	3	7	34.02	4.2027
IPI:IPI00365769.5	ras GTPase activating like protein IQGAP1	304.75	188833	16	117	7.79	7.9849
IPI:IPI00230941.5	Vimentin	284.869	53732.8	8	47	8.58	0
IPI:IPI00360356.1	Uncharacterized protein	274.967	41963.2	5	35	13.56	0
IPI:IPI00470288.4	Creatine kinase B type	270.021	42725.4	4	23	13.65	5.9661
IPI:IPI00948496.1	33 kDa protein	263.159	32620.5	6	27	12.54	0
IPI:IPI00948006.1	Uncharacterized protein Fragment	232.902	11093.9	3	7	30.85	0.9759
IPI:IPI00561918.2	Uncharacterized protein Fragment	203.22	34432.5	4	21	10.71	0
IPI:IPI00231390.2	Bin1 protein	193.763	45833.5	9	34	21.46	5.9045
IPI:IPI00957217.1	Uncharacterized protein	193.763	48090.8	9	34	20.28	0
IPI:IPI00231391.3	Uncharacterized protein	193.763	49286.4	9	37	19.95	0
IPI:IPI00564084.1	Uncharacterized protein	193.763	52841.3	9	36	18.45	0
IPI:IPI00231388.3	Uncharacterized protein	193.763	61040.6	9	40	15.94	0
IPI:IPI00196509.3	Isoform AMPH2 1 of Myc box dependent interacting protein 1	193.763	64533.3	9	40	14.97	0
IPI:IPI00950128.1	Uncharacterized protein	183.138	132824	5	77	2.16	0
IPI:IPI00480673.2	Ras related protein Rab 1B	178.827	22163.2	3	19	14.93	3.1986
IPI:IPI00959660.1	RAB1B member RAS oncogene family like	178.827	27228.8	3	20	11.81	0
IPI:IPI00421897.3	Ras related protein Rab 1A	178.827	22677.8	3	19	14.63	0
IPI:IPI00951369.1	Uncharacterized protein Fragment	178.827	22574.7	3	18	14.63	0
IPI:IPI00382300.3	Ac2 048	178.827	33664.1	3	23	9.97	0
IPI:IPI00363265.3	Stress 70 protein mitochondrial	176.848	73857.9	11	69	6.92	0
IPI:IPI00326566.2	Hepatoma derived growth factor	165.211	26488.1	3	29	8.02	14.0364
IPI:IPI00231389.1	Isoform AMPH2 3 of Myc box dependent interacting protein 1	151.855	37377.2	8	28	20.96	0
IPI:IPI00947665.1	Protein kinase cAMP dependent regulatory type II beta	145.402	34731.7	3	20	7.42	4.3074
IPI:IPI00365600.3	cAMP dependent protein kinase type II beta regulatory subunit	145.402	46123.1	3	28	5.53	0
IPI:IPI00389420.7	Serine arginine rich splicing factor 2	124.226	25476.4	5	18	14.48	2.4339
IPI:IPI00951939.1	Uncharacterized protein	124.226	28869.3	5	21	12.7	0
IPI:IPI00213463.2	Alpha actinin 4	108.79	104915	13	86	8.67	9.055
IPI:IPI00212810.3	Uncharacterized protein Fragment	105.679	29146.8	5	24	5.43	0
IPI:IPI00360386.4	Uncharacterized protein	102.974	84859.5	8	57	8.05	4.6831
IPI:IPI00515758.1	chromogranin A	102.434	51896.4	5	47	5.59	10.0994
IPI:IPI00189627.1	Chromogranin A	102.434	52024.6	5	47	5.58	0
IPI:IPI00480679.4	Keratin type I cytoskeletal 18	100.784	47761.4	6	37	11.82	3.6092
IPI:IPI00208286.1	Ubiquitin carboxyl terminal hydrolase isozyme L3	99.2845	26123.7	4	17	18.26	5.7753
IPI:IPI00207657.1	Ubiquitin carboxyl terminal hydrolase	96.1248	95779.4	4	62	3.5	4.0319
IPI:IPI00194567.6	Transcription intermediary factor 1 beta	95.4751	88956.5	6	55	4.67	5.5623
IPI:IPI00370090.1	Keratin type I cytoskeletal 15	95.4055	48870.5	5	42	8.5	2.2203
IPI:IPI00948656.1	Uncharacterized protein	79.3713	51284.4	3	50	3.7	0
IPI:IPI00471904.1	YME1 like 1	55.8275	79811.8	8	60	4.9	0
IPI:IPI00206065.1	ATP dependent zinc metalloprotease YME1L1	56.7647	79867	8	60	4.9	3.7215
IPI:IPI00955609.1	heparan sulfate glucosamine 3 O sulfotransferase 3A1	49.6968	43454.3	6	39	6.87	2.4537
IPI:IPI00454431.1	Brain specific alpha actinin 1 isoform	41.7555	105472	9	79	2.52	0
IPI:IPI00951030.1	Uncharacterized protein Fragment	39.39	99810.3	8	74	2.65	0
IPI:IPI00949794.1	Actn1 protein	39.39	102612	8	76	2.59	0
IPI:IPI00209082.1	Alpha actinin 1	39.39	102961	8	76	2.58	0
IPI:IPI00365241.4	L amino acid oxidase 1 Predicted isoform CRA a	31.9561	58214.6	4	33	5.01	2.0601
IPI:IPI00767837.1	Programmed cell death 6 interacting protein	31.7616	96631.1	8	78	3.55	20.7765
Injection 2
protein.Accession	protein.Description	protein.score	protein.avgMass	protein.matchedPeptides	protein.digestPeps	protein.seqCover(%)	protein.fmolOnColumn
IPI:IPI00198887.1	Protein disulfide isomerase	24744.2	56951.4	110	47	55.99	247.169
IPI:IPI00551812.1	ATP synthase subunit beta mitochondrial	13771.4	56353.7	42	36	50.47	87.4506
IPI:IPI00231677.5	14 3 3 protein eta	8915.75	28211.8	24	27	38.62	42.1262
IPI:IPI00191354.2	Uncharacterized protein	8668.67	33149.5	13	30	30.63	7.4878
IPI:IPI00230835.5	14 3 3 protein gamma	8495.69	28302.7	28	25	48.99	54.4488
IPI:IPI00372259.4	Isoform 1 of Tropomyosin alpha 3 chain	8370.3	29006.7	15	30	35.89	6.5228
IPI:IPI00231368.5	Thioredoxin	8313.88	11673.5	10	10	56.19	60.5035
IPI:IPI00471584.7	Heat shock protein HSP 90 beta	7620.95	83281.4	41	67	39.5	36.842
IPI:IPI00212572.3	Nonmuscle tropomyosin 5 Fragment	7008.17	3097.57	3	4	53.85	0
IPI:IPI00365985.5	Isoform 1 of Endoplasmin	6730.35	92771.1	62	79	35.45	26.7936
IPI:IPI00000000.0	PYGM RABIT P00489 Glycogen phosphorylase muscle Oryctolagus cuniculus	6324.65	97289.6	62	76	41.28	50
IPI:IPI00215107.3	40S ribosomal protein SA	6033.18	32824.1	20	25	24.41	60.671
IPI:IPI00734561.1	Isoform 2 of Endoplasmin	5999.31	74207.9	52	66	39.97	0
IPI:IPI00760126.1	Isoform Short of 14 3 3 protein beta alpha	5792.44	27822.2	26	22	43.85	31.7446
IPI:IPI00230837.5	Isoform Long of 14 3 3 protein beta alpha	5792.44	28054.5	26	22	43.5	0
IPI:IPI00210566.3	Heat shock protein HSP 90 alpha	5610.98	84815.1	31	91	28.79	9.3966
IPI:IPI00951899.1	Uncharacterized protein	5557.92	80701.6	21	66	17.28	8.6786
IPI:IPI00400573.1	Tubulin beta 2C chain	5150.06	49801.2	16	30	30.79	0
IPI:IPI00324893.4	14 3 3 protein zeta delta	4995.6	27771.2	21	25	41.63	24.0909
IPI:IPI00197579.2	Isoform 1 of Tubulin beta 5 chain	4697.73	49671	18	30	36.26	11.5481
IPI:IPI00566126.2	Uncharacterized protein Fragment	4590.84	51937	8	43	9.89	1.0433
IPI:IPI00326888.4	Secretogranin 1	4504.93	77535.6	31	72	30.52	54.7445
IPI:IPI00779457.1	Uncharacterized protein	4024.45	70651	43	58	29.95	0
IPI:IPI00949396.1	Uncharacterized protein	3978.78	30711	6	27	6.64	0
IPI:IPI00211336.1	SH3 domain binding glutamic acid rich protein like 3 Predicted isoform CRA b	3854.92	10476.8	4	7	26.88	32.281
IPI:IPI00895591.1	glycogen phosphorylase muscle form	3741.06	97288.6	46	76	33.73	0.359
IPI:IPI00765366.1	tubulin beta 4	3539.74	49585.9	16	30	33.56	15.217
IPI:IPI00829443.1	Isoform 2 of Tubulin beta 5 chain	3464.14	24271.6	12	18	36.79	0
IPI:IPI00475639.4	Tubulin beta 2A chain	3454.98	49907.2	13	30	25.39	4.7531
IPI:IPI00655259.1	Tubulin beta 2B chain	3432.52	49953.2	12	30	22.7	0
IPI:IPI00949530.1	Uncharacterized protein	3264.34	26561.3	17	24	29.18	1.3623
IPI:IPI00196661.1	14 3 3 protein theta	3264.34	27778.3	17	24	27.76	0
IPI:IPI00194285.1	Histone binding protein RBBP7	3055.25	47820.2	21	27	27.06	23.2363
IPI:IPI00190181.4	Glycogen phosphorylase muscle form	2815.56	97273.7	38	75	29.33	1.2327
IPI:IPI00362160.1	Tubulin beta 3 chain	2684.35	50418.8	12	30	24.89	0
IPI:IPI00326582.3	peripherin	2550.88	53982.3	31	57	35.94	26.3643
IPI:IPI00952411.1	Uncharacterized protein Fragment	2368.22	24821.8	10	14	24.77	0
IPI:IPI00776830.1	Uncharacterized protein Fragment	2326.7	46915.7	12	37	16.43	4.4797
IPI:IPI00471526.3	Similar to 14 3 3 protein sigma	2165.34	27916.4	15	24	20.97	2.3158
IPI:IPI00368073.6	Uncharacterized protein	2139.44	47733.9	13	26	16.71	1.597
IPI:IPI00959382.1	rCG64324 like isoform 2	2139.44	48958.4	13	26	16.28	0
IPI:IPI00366789.2	Rbbp4 protein	2135.5	47655.8	12	26	13.18	0
IPI:IPI00475480.3	stratifin	2163.43	36856.4	15	30	17.56	0
IPI:IPI00325135.3	14 3 3 protein epsilon	2056.97	29174	11	29	23.14	2.6071
IPI:IPI00950379.1	Uncharacterized protein	2014.56	67148	31	50	26.07	23.9093
IPI:IPI00968513.1	heat shock cognate 71 kDa protein like	2007.73	68827	30	48	23.25	0
IPI:IPI00208205.1	Heat shock cognate 71 kDa protein	2007.73	70871.2	30	50	22.6	0
IPI:IPI00959289.1	heat shock cognate 71 kDa protein like	1997.33	72681.2	29	50	19.67	0
IPI:IPI00960098.1	heat shock cognate 71 kDa protein like	1917.64	70818.2	29	49	20.9	0
IPI:IPI00959589.1	heat shock cognate 71 kDa protein like isoform 2	1907.24	69643.9	28	49	18.89	0
IPI:IPI00764197.1	heat shock cognate 71 kDa protein like isoform 1	1907.24	70860.2	28	49	18.42	0
IPI:IPI00188304.3	Lactoylglutathione lyase	1888.36	20819.7	11	17	29.35	10.1697
IPI:IPI00949898.1	Uncharacterized protein	1867.67	71130.6	26	49	18.34	4.5324
IPI:IPI00326211.1	Carboxypeptidase E	1840.4	53309.1	22	41	39.5	23.2442
IPI:IPI00768751.2	Uncharacterized protein	1807.53	21403.8	4	14	19.46	8.8218
IPI:IPI00471525.2	Uncharacterized protein	1789.38	72269.8	9	47	14.9	0
IPI:IPI00944235.1	Isoform 1 of Elongation factor 1 delta	1789.38	31330.2	9	24	34.52	12.7754
IPI:IPI00480709.1	Carboxypeptidase E	1748.97	53281	20	41	37.82	0
IPI:IPI00206624.1	78 kDa glucose regulated protein	1726.28	72347.1	24	52	33.64	26.4771
IPI:IPI00189819.1	Actin cytoplasmic 1	1732.53	41736.9	14	34	23.2	5.1494
IPI:IPI00958161.1	actin gamma 1 propeptide like	1732.53	41793.9	14	34	23.2	0
IPI:IPI00896224.1	Actin cytoplasmic 2	1732.53	41793	14	34	23.2	0
IPI:IPI00778786.1	Uncharacterized protein Fragment	1695.31	62259.7	27	42	23.89	5.3385
IPI:IPI00393158.5	Nonmuscle tropomyosin 5	1666.44	32862.9	10	27	24.3	0
IPI:IPI00390302.3	Uncharacterized protein	1660.82	57322.9	21	52	25.6	2.4539
IPI:IPI00960003.1	actin gamma 1 propeptide like	1610.3	18356.2	8	13	34.34	0
IPI:IPI00195673.1	Tubulin beta 6	1489.05	50059.5	11	31	21.7	10.5523
IPI:IPI00197900.5	Translation elongation factor 1 delta subunit	1448.41	28766.3	8	21	28.4	0
IPI:IPI00557328.1	31 kDa protein	1448.41	30801.7	8	22	26.45	0
IPI:IPI00948869.1	glycogen phosphorylase brain form	1433.68	96738.2	14	76	11.63	0.6736
IPI:IPI00357945.2	Phosphorylase	1433.68	96775.2	14	74	11.58	0
IPI:IPI00475634.1	Isoform 3 of Tropomyosin alpha 3 chain	1376.61	28709.1	15	29	34.41	17.5764
IPI:IPI00210941.1	Isoform 2 of Tropomyosin alpha 3 chain	1368.06	28720	12	27	28.63	0
IPI:IPI00471889.7	Annexin A5	1362.39	35744.6	12	29	23.82	7.591
IPI:IPI00949678.1	Uncharacterized protein Fragment	1344.25	74098.4	20	55	23.48	0
IPI:IPI00200455.1	Actin gamma enteric smooth muscle	1309.37	41877	15	33	25.27	11.5223
IPI:IPI00194087.3	Actin alpha cardiac muscle 1	1309.37	42019.1	15	34	25.2	0
IPI:IPI00197129.1	Actin aortic smooth muscle	1309.37	42009.1	15	34	25.2	0
IPI:IPI00189813.1	Actin alpha skeletal muscle	1309.37	42051.2	15	34	25.2	0
IPI:IPI00560160.2	Uncharacterized protein	1309.37	43005.2	15	35	24.17	0
IPI:IPI00210495.1	UV excision repair protein RAD23 homolog B	1203.48	43496.6	12	18	15.9	10.3912
IPI:IPI00464558.1	Isoform 4 of Drebrin like protein	1157.97	48125.1	14	30	32.48	13.9404
IPI:IPI00464557.1	Isoform 3 of Drebrin like protein	1157.97	48254.3	14	30	32.41	0
IPI:IPI00331865.3	Isoform 2 of Drebrin like protein	1157.97	48341.3	14	31	32.33	0
IPI:IPI00464871.4	Isoform 1 of Drebrin like protein	1157.97	48612.6	14	31	32.11	0
IPI:IPI00391997.2	Isoform 5 of Tropomyosin alpha 1 chain	1144.97	28343.5	7	27	16.73	0
IPI:IPI00231563.1	Isoform 3 of Tropomyosin alpha 1 chain	1144.97	32495.3	7	28	14.59	0
IPI:IPI00207964.2	Isoform 4 of Tropomyosin alpha 1 chain	1140.53	28704.2	7	28	17.13	15.5153
IPI:IPI00655291.1	tropomyosin alpha 1 chain isoform a	1141.49	32856	7	29	14.98	0
IPI:IPI00326748.2	tropomyosin alpha 1 chain isoform i	1137.79	28528.8	6	27	14.11	0
IPI:IPI00231567.1	Isoform 7 of Tropomyosin alpha 1 chain	1137.79	28578.9	6	28	14.11	0
IPI:IPI00391995.2	Isoform 2 of Tropomyosin alpha 1 chain	1137.79	32675.6	6	29	12.32	0
IPI:IPI00231566.1	Isoform 6 of Tropomyosin alpha 1 chain	1137.79	32730.8	6	29	12.32	0
IPI:IPI00197888.2	Isoform 1 of Tropomyosin alpha 1 chain	1137.79	32680.6	6	28	12.32	0
IPI:IPI00464788.1	tropomyosin alpha 1 chain isoform h	1135.41	28696.1	6	28	14.52	0
IPI:IPI00231568.1	Isoform 8 of Tropomyosin alpha 1 chain	1135.41	28718.2	6	28	14.52	0
IPI:IPI00204206.1	tropomyosin alpha 1 chain isoform d	1135.41	32792.8	6	29	12.68	0
IPI:IPI00210945.7	tropomyosin alpha 1 chain isoform c	1135.41	32848	6	29	12.68	0
IPI:IPI00389610.4	Uncharacterized protein Fragment	1103.88	41314.3	4	25	6.65	0
IPI:IPI00365935.3	Prostaglandin E synthase 3	1084.76	18721.5	10	15	33.75	33.2391
IPI:IPI00214905.3	Tropomyosin alpha 4 chain	1081.3	28509.8	6	28	13.71	0
IPI:IPI00187731.4	Isoform 2 of Tropomyosin beta chain	1049.73	32957.8	6	29	13.03	0
IPI:IPI00951537.1	Uncharacterized protein Fragment	1049.01	30744.9	6	25	13.6	0.4436
IPI:IPI00230775.4	Isoform 1 of Tropomyosin beta chain	1041.05	32836.8	5	28	10.56	0
IPI:IPI01016474.1	Uncharacterized protein	1041.05	32740.7	5	28	10.56	0
IPI:IPI00212767.1	Anionic trypsin 1	1009.96	25959.6	1	7	8.13	36.4152
IPI:IPI00200070.1	Nucleobindin 2	980.199	50090.4	15	38	23.33	11.8362
IPI:IPI00208306.1	Translationally controlled tumor protein	968.696	19462.2	4	15	23.26	7.2244
IPI:IPI00957766.1	heat shock protein 1 alpha like	896.371	29664	8	19	23.17	0
IPI:IPI00777611.1	Uncharacterized protein Fragment	876.024	54259.7	16	39	11.65	17.2678
IPI:IPI00777934.1	Uncharacterized protein Fragment	858.157	63750.1	16	44	12.44	3.0491
IPI:IPI00372228.3	Uncharacterized protein Fragment	825.078	77887	7	53	5.16	0
IPI:IPI00205022.1	Nucleobindin 1	773.477	53506.9	9	47	22.44	11.6908
IPI:IPI00760117.1	Isoform 2 of Catechol O methyltransferase	771.583	24747.5	10	18	21.72	12.5275
IPI:IPI00210280.1	Isoform 1 of Catechol O methyltransferase	771.583	29597.5	10	21	18.18	0
IPI:IPI00392830.3	Uncharacterized protein Fragment	761.739	76944.8	12	71	14.84	0
IPI:IPI00768167.1	beta tubulin 1 class VI like	677.718	50416.3	6	32	6.64	0
IPI:IPI00326566.2	Hepatoma derived growth factor	647.9	26488.1	3	29	15.19	14.9574
IPI:IPI00207355.4	Heat shock related 70 kDa protein 2	596.364	69641.8	17	50	12.95	0
IPI:IPI00190179.3	Glycogen phosphorylase liver form	590.777	97483.3	11	79	6.35	0
IPI:IPI00471722.1	Proteasome subunit beta type 6	551.27	25289.7	6	23	18.07	0
IPI:IPI00188686.2	proteasome subunit beta type 6 like	551.27	25303.8	6	23	18.07	16.7063
IPI:IPI00782078.1	Uncharacterized protein	542.253	64784.1	18	100	22.24	0
IPI:IPI00211733.1	26S protease regulatory subunit 4	517.495	49184.6	10	40	19.77	8.2981
IPI:IPI00372159.5	Uncharacterized protein Fragment	496.259	21435	7	14	23.74	4.0897
IPI:IPI00952410.1	Uncharacterized protein	496.259	25427.3	7	17	20	0
IPI:IPI00778584.2	Uncharacterized protein Fragment	491.46	20914.3	6	13	20.73	0
IPI:IPI00561025.1	Uncharacterized protein	491.46	24453.1	6	15	17.7	0
IPI:IPI00781835.2	Uncharacterized protein	491.46	26882.9	6	17	16.19	0
IPI:IPI00360356.1	Uncharacterized protein	456.817	41963.2	10	35	16.22	0.3848
IPI:IPI00394419.3	Calcium binding protein p22	439.146	22432.2	4	17	22.56	2.1659
IPI:IPI00480843.3	calcium binding protein P22 like	439.146	28120.8	4	21	17.74	0
IPI:IPI00390375.3	DNA repair protein SWI5 homolog	434.115	10278.6	3	9	19.1	4.7433
IPI:IPI00515758.1	chromogranin A	417.11	51896.4	9	47	17.2	10.4723
IPI:IPI00189627.1	Chromogranin A	417.11	52024.6	9	47	17.17	0
IPI:IPI00948496.1	33 kDa protein	414.895	32620.5	9	27	13.9	0
IPI:IPI00476955.1	calcium binding protein P22 like	392.758	22448.2	4	17	22.56	0.2625
IPI:IPI00371462.3	Ubiquitin thioesterase OTUB1	386.345	31270.1	7	23	16.97	9.8963
IPI:IPI00230946.4	Dipeptidyl peptidase 2	377.109	55114.5	7	32	13.2	8.7822
IPI:IPI00779237.1	Nucleobindin 1 isoform CRA d	374.605	44373.7	5	35	13.26	0
IPI:IPI00368869.3	Uncharacterized protein	344.888	31124.5	8	54	18.75	0
IPI:IPI00470288.4	Creatine kinase B type	331.449	42725.4	2	23	5.51	4.5896
IPI:IPI00480679.4	Keratin type I cytoskeletal 18	279.278	47761.4	10	37	16.31	5.0338
IPI:IPI00213688.1	Isoform 1 of Protein SET	263.054	33405.9	6	16	17.99	0
IPI:IPI00411290.1	Isoform 2 of Protein SET	263.054	32105	6	16	18.77	10.3076
IPI:IPI00421410.1	protein kinase N3	263.054	107377	6	63	5.42	0
IPI:IPI00199114.5	Acidic leucine rich nuclear phosphoprotein 32 family member A	249.717	28564.6	3	15	12.96	5.2878
IPI:IPI00201868.1	Neudesin	248.415	18991.6	5	16	35.09	5.8483
IPI:IPI00358905.4	Uncharacterized protein	239.027	57016	8	46	8	0
IPI:IPI00421408.1	RCG65932	218.722	59629.4	5	37	10.75	0
IPI:IPI00870827.1	ADP ribosylhydrolase like 2	217.508	39375.3	12	21	26.76	5.1296
IPI:IPI00212811.1	Cathepsin B	185.605	37470.1	6	26	15.63	11.5972
IPI:IPI00562653.2	cathepsin B preproprotein	185.605	37544.3	6	26	15.63	0
IPI:IPI00213546.2	Heat shock 70 kDa protein 1 like	169.552	70549.3	10	51	5.3	0
IPI:IPI00196751.2	Heat shock 70 kDa protein 1A 1B	164.521	70185.4	10	48	4.21	0
IPI:IPI00365769.5	ras GTPase activating like protein IQGAP1	143.708	188833	12	117	4.35	5.7262
IPI:IPI00948656.1	Uncharacterized protein	139.665	51284.4	6	50	5.66	0
IPI:IPI00360386.4	Uncharacterized protein	125.641	84859.5	8	57	9.53	5.8676
IPI:IPI00207657.1	Ubiquitin carboxyl terminal hydrolase	97.6492	95779.4	7	62	7.46	2.763
IPI:IPI00400579.1	Lysosomal alpha glucosidase	91.7238	106207	4	58	2.73	2.411
IPI:IPI00471608.1	Staphylococcal nuclease domain containing protein 1	90.0138	101952	7	83	3.74	3.5073
IPI:IPI00568535.2	Uncharacterized protein	87.7416	100196	6	83	3.83	0
IPI:IPI00200601.3	Thioredoxin like protein 1	85.8589	32249.4	4	21	17.99	2.0206
IPI:IPI00231064.7	Aldehyde dehydrogenase dimeric NADP preferring	85.5179	50338.8	4	36	5.52	11.3323
IPI:IPI00780256.2	Uncharacterized protein	85.8589	33601.1	4	20	17.22	0
IPI:IPI00200139.6	Calcium binding and coiled coil domain containing protein 1	82.6391	77275.4	13	70	3.18	12.0193
IPI:IPI00213463.2	Alpha actinin 4	79.4583	104915	9	86	4.17	5.639
IPI:IPI00194567.6	Transcription intermediary factor 1 beta	73.3476	88956.5	4	55	4.55	7.0703
IPI:IPI00950487.1	Uncharacterized protein	61.8668	108058	10	84	6.09	3.6706
IPI:IPI00949195.1	Uncharacterized protein	61.0039	116004	11	89	5.65	0
IPI:IPI00209187.2	Uncharacterized protein	60.3845	113003	8	85	5.81	0
IPI:IPI00951030.1	Uncharacterized protein Fragment	46.005	99810.3	7	74	2.77	0.6382
IPI:IPI00950813.1	importin 4	45.5866	118927	4	74	2.04	6.0741
IPI:IPI00362184.3	Uncharacterized protein	45.5866	119095	4	74	2.03	0
IPI:IPI00361751.3	Uncharacterized protein	43.5043	80181.5	6	56	4.32	3.3293
IPI:IPI00781991.4	Uncharacterized protein	41.2461	142854	8	104	0.85	25.152
IPI:IPI00360838.4	Uncharacterized protein	41.2461	143752	8	104	0.84	0
IPI:IPI00951110.1	Uncharacterized protein	40.435	96070.6	8	83	4.07	16.4155
IPI:IPI00372523.3	Uncharacterized protein	40.435	98951.9	8	84	3.95	0
IPI:IPI00959110.1	Uncharacterized protein Fragment	34.6649	88386.4	4	58	2.49	2.6147
IPI:IPI00949319.1	Uncharacterized protein Fragment	34.706	118457	4	71	1.82	0
IPI:IPI00777795.1	Uncharacterized protein Fragment	32.7707	84262.4	7	68	2.54	3.8175
IPI:IPI00560275.2	Uncharacterized protein	31.3032	34282.8	5	29	3.76	1.9078
IPI:IPI00372827.3	E3 ubiquitin protein ligase RNF8	28.1035	55615.2	5	45	3.9	0
IPI:IPI00949716.1	Uncharacterized protein	24.28	110008	5	77	2.72	4.7479
IPI:IPI00895590.2	Uncharacterized protein	24.28	114574	5	78	2.61	0
Injection 3
protein.Accession	protein.Description	protein.score	protein.avgMass	protein.matchedPeptides	protein.digestPeps	protein.seqCover(%)	protein.fmolOnColumn
IPI:IPI00198887.1	Protein disulfide isomerase	26905.8	56951.4	117	47	57.76	251.965
IPI:IPI00231368.5	Thioredoxin	10472.8	11673.5	11	10	54.29	62.4469
IPI:IPI00230835.5	14 3 3 protein gamma	10342.3	28302.7	34	25	45.75	58.9697
IPI:IPI00781266.1	Fuctinin 3 Fragment	10339.1	4479.62	2	5	38.46	0
IPI:IPI00551812.1	ATP synthase subunit beta mitochondrial	10304.9	56353.7	39	36	41.02	93.1276
IPI:IPI00411290.1	Isoform 2 of Protein SET	9956.12	32105	7	16	17.33	2.636
IPI:IPI00760126.1	Isoform Short of 14 3 3 protein beta alpha	8258.93	27822.2	32	22	45.49	34.3467
IPI:IPI00230837.5	Isoform Long of 14 3 3 protein beta alpha	8258.93	28054.5	32	22	45.12	0
IPI:IPI00231677.5	14 3 3 protein eta	7645.35	28211.8	31	27	49.19	41.9163
IPI:IPI00215107.3	40S ribosomal protein SA	6880.51	32824.1	24	25	26.78	62.0008
IPI:IPI00365985.5	Isoform 1 of Endoplasmin	5849.95	92771.1	60	79	31.97	35.8966
IPI:IPI00471584.7	Heat shock protein HSP 90 beta	5919.96	83281.4	40	67	32.32	29.2619
IPI:IPI00191354.2	Uncharacterized protein	5686.48	33149.5	16	30	41.2	8.5528
IPI:IPI00000000.0	PYGM RABIT P00489 Glycogen phosphorylase muscle Oryctolagus cuniculus	5577.55	97289.6	53	76	39.86	50
IPI:IPI00734561.1	Isoform 2 of Endoplasmin	5291.23	74207.9	51	66	35.77	0
IPI:IPI00372259.4	Isoform 1 of Tropomyosin alpha 3 chain	5160.23	29006.7	18	30	46.77	18.8865
IPI:IPI00324893.4	14 3 3 protein zeta delta	4271.22	27771.2	26	25	43.67	22.5792
IPI:IPI00951899.1	Uncharacterized protein	4280.9	80701.6	18	66	17.28	10.0238
IPI:IPI00400573.1	Tubulin beta 2C chain	4102.9	49801.2	15	30	34.16	5.1943
IPI:IPI00210566.3	Heat shock protein HSP 90 alpha	4041.95	84815.1	27	91	25.1	7.1559
IPI:IPI00197579.2	Isoform 1 of Tubulin beta 5 chain	3948.73	49671	14	30	34.23	10.5581
IPI:IPI00326888.4	Secretogranin 1	3809.51	77535.6	32	72	27.41	56.7655
IPI:IPI00949530.1	Uncharacterized protein	3535.53	26561.3	21	24	36.48	3.5859
IPI:IPI00196661.1	14 3 3 protein theta	3535.53	27778.3	21	24	34.69	0
IPI:IPI00895591.1	glycogen phosphorylase muscle form	3103.85	97288.6	43	76	34.56	13.0602
IPI:IPI00393158.5	Nonmuscle tropomyosin 5	3012.31	32862.9	10	27	28.52	0
IPI:IPI00655259.1	Tubulin beta 2B chain	3013.32	49953.2	12	30	29.44	2.3549
IPI:IPI00475639.4	Tubulin beta 2A chain	3010.62	49907.2	11	30	26.74	0
IPI:IPI00829443.1	Isoform 2 of Tubulin beta 5 chain	2844.75	24271.6	9	18	36.79	0
IPI:IPI00779457.1	Uncharacterized protein	2790.66	70651	40	58	27.66	0
IPI:IPI00765366.1	tubulin beta 4	2689.48	49585.9	11	30	26.58	10.4861
IPI:IPI00212572.3	Nonmuscle tropomyosin 5 Fragment	2674.17	3097.57	4	4	53.85	0
IPI:IPI00211336.1	SH3 domain binding glutamic acid rich protein like 3 Predicted isoform CRA b	2669.33	10476.8	3	7	10.75	35.6767
IPI:IPI00950379.1	Uncharacterized protein	2655.72	67148	38	50	30.16	46.059
IPI:IPI00208205.1	Heat shock cognate 71 kDa protein	2655.72	70871.2	38	50	28.48	0
IPI:IPI00959289.1	heat shock cognate 71 kDa protein like	2655.72	72681.2	38	50	27.84	0
IPI:IPI00968513.1	heat shock cognate 71 kDa protein like	2648.78	68827	37	48	26.75	0
IPI:IPI00566126.2	Uncharacterized protein Fragment	2666.4	51937	8	43	7.91	0
IPI:IPI00194285.1	Histone binding protein RBBP7	2557.14	47820.2	16	27	19.29	24.2211
IPI:IPI00776830.1	Uncharacterized protein Fragment	2543.12	46915.7	15	37	13.77	0
IPI:IPI00326582.3	peripherin	2530.98	53982.3	32	57	40.8	22.9089
IPI:IPI00475634.1	Isoform 3 of Tropomyosin alpha 3 chain	2486.07	28709.1	12	29	32.39	0
IPI:IPI00210941.1	Isoform 2 of Tropomyosin alpha 3 chain	2486.07	28720	12	27	32.26	0
IPI:IPI00944235.1	Isoform 1 of Elongation factor 1 delta	2440.08	31330.2	10	24	39.5	13.0903
IPI:IPI00471525.2	Uncharacterized protein	2440.08	72269.8	10	47	17.05	0
IPI:IPI00391997.2	Isoform 5 of Tropomyosin alpha 1 chain	2433.02	28343.5	10	27	17.14	0
IPI:IPI00464788.1	tropomyosin alpha 1 chain isoform h	2433.3	28696.1	10	28	17.74	0
IPI:IPI00231568.1	Isoform 8 of Tropomyosin alpha 1 chain	2433.3	28718.2	10	28	17.74	0.9303
IPI:IPI00207964.2	Isoform 4 of Tropomyosin alpha 1 chain	2434.15	28704.2	10	28	17.53	0
IPI:IPI00326748.2	tropomyosin alpha 1 chain isoform i	2430.36	28528.8	9	27	14.52	0
IPI:IPI00231567.1	Isoform 7 of Tropomyosin alpha 1 chain	2430.36	28578.9	9	28	14.52	0
IPI:IPI00391995.2	Isoform 2 of Tropomyosin alpha 1 chain	2408.76	32675.6	8	29	15.14	0
IPI:IPI00197900.5	Translation elongation factor 1 delta subunit	2424.86	28766.3	9	21	36.58	13.0283
IPI:IPI00390302.3	Uncharacterized protein	2490.43	57322.9	24	52	29.84	3.0195
IPI:IPI00326211.1	Carboxypeptidase E	2417.5	53309.1	20	41	29.62	24.0148
IPI:IPI00231563.1	Isoform 3 of Tropomyosin alpha 1 chain	2414.39	32495.3	10	28	20.28	0
IPI:IPI00655291.1	tropomyosin alpha 1 chain isoform a	2415.52	32856	10	29	20.56	0.2363
IPI:IPI00210945.7	tropomyosin alpha 1 chain isoform c	2414.67	32848	10	29	20.77	32.8833
IPI:IPI00231566.1	Isoform 6 of Tropomyosin alpha 1 chain	2411.73	32730.8	9	29	17.96	0
IPI:IPI00197888.2	Isoform 1 of Tropomyosin alpha 1 chain	2411.73	32680.6	9	28	17.96	0
IPI:IPI00204206.1	tropomyosin alpha 1 chain isoform d	2411.7	32792.8	9	29	17.96	0
IPI:IPI01016474.1	Uncharacterized protein	2392.72	32740.7	7	28	11.97	0
IPI:IPI00187731.4	Isoform 2 of Tropomyosin beta chain	2392.72	32957.8	7	29	11.97	0
IPI:IPI00230775.4	Isoform 1 of Tropomyosin beta chain	2392.72	32836.8	7	28	11.97	0
IPI:IPI00959589.1	heat shock cognate 71 kDa protein like isoform 2	2387.67	69643.9	37	49	27.46	0
IPI:IPI00764197.1	heat shock cognate 71 kDa protein like isoform 1	2387.67	70860.2	37	49	26.78	0
IPI:IPI00960098.1	heat shock cognate 71 kDa protein like	2387.67	70818.2	37	49	26.78	0
IPI:IPI00214905.3	Tropomyosin alpha 4 chain	2382.89	28509.8	7	28	24.19	6.9191
IPI:IPI00949898.1	Uncharacterized protein	2372.77	71130.6	35	49	22.5	22.6684
IPI:IPI00949396.1	Uncharacterized protein	2363.29	30711	8	27	8.49	0
IPI:IPI00480709.1	Carboxypeptidase E	2359.61	53281	18	41	27.94	0
IPI:IPI00362160.1	Tubulin beta 3 chain	2332.51	50418.8	11	30	29.56	3.8426
IPI:IPI00557328.1	31 kDa protein	2318.44	30801.7	8	22	26.45	0
IPI:IPI00951537.1	Uncharacterized protein Fragment	2282.81	30744.9	8	25	19.12	38.8478
IPI:IPI00325135.3	14 3 3 protein epsilon	2098.06	29174	15	29	30.59	3.7222
IPI:IPI00206624.1	78 kDa glucose regulated protein	1918.71	72347.1	30	52	37	29.403
IPI:IPI00952411.1	Uncharacterized protein Fragment	1855.76	24821.8	6	14	22.02	0
IPI:IPI00778786.1	Uncharacterized protein Fragment	1831.36	62259.7	30	42	24.42	28.9556
IPI:IPI00366789.2	Rbbp4 protein	1796.68	47655.8	15	26	20.47	0.7386
IPI:IPI00368073.6	Uncharacterized protein	1796.68	47733.9	15	26	20.47	0
IPI:IPI00959382.1	rCG64324 like isoform 2	1796.68	48958.4	15	26	19.95	0
IPI:IPI00896224.1	Actin cytoplasmic 2	1793.42	41793	17	34	23.73	0
IPI:IPI00958161.1	actin gamma 1 propeptide like	1793.42	41793.9	17	34	23.73	0
IPI:IPI00189819.1	Actin cytoplasmic 1	1793.42	41736.9	17	34	23.73	14.5536
IPI:IPI00960003.1	actin gamma 1 propeptide like	1792.3	18356.2	15	13	47.59	0
IPI:IPI00190181.4	Glycogen phosphorylase muscle form	1790.13	97273.7	35	75	29.93	0
IPI:IPI00471526.3	Similar to 14 3 3 protein sigma	1767.25	27916.4	17	24	22.58	5.5662
IPI:IPI00475480.3	stratifin	1782.91	36856.4	18	30	21.43	1.0679
IPI:IPI00188304.3	Lactoylglutathione lyase	1743.34	20819.7	10	17	40.76	9.7126
IPI:IPI00365935.3	Prostaglandin E synthase 3	1708.84	18721.5	8	15	32.5	39.5205
IPI:IPI00464558.1	Isoform 4 of Drebrin like protein	1509.46	48125.1	20	30	38.05	13.9903
IPI:IPI00464557.1	Isoform 3 of Drebrin like protein	1506.3	48254.3	19	30	38.66	1.861
IPI:IPI00331865.3	Isoform 2 of Drebrin like protein	1506.3	48341.3	19	31	38.57	0
IPI:IPI00464871.4	Isoform 1 of Drebrin like protein	1506.3	48612.6	19	31	38.3	0
IPI:IPI00200070.1	Nucleobindin 2	1445	50090.4	18	38	30.24	12.3506
IPI:IPI00189813.1	Actin alpha skeletal muscle	1366.55	42051.2	14	34	16.18	0
IPI:IPI00194087.3	Actin alpha cardiac muscle 1	1366.55	42019.1	14	34	16.18	0
IPI:IPI00560160.2	Uncharacterized protein	1316.48	43005.2	15	35	18.32	11.7607
IPI:IPI00389610.4	Uncharacterized protein Fragment	1311.56	41314.3	9	25	9.97	0
IPI:IPI00948869.1	glycogen phosphorylase brain form	1293.76	96738.2	12	76	9.73	0
IPI:IPI00357945.2	Phosphorylase	1293.76	96775.2	12	74	9.69	0
IPI:IPI00200455.1	Actin gamma enteric smooth muscle	1291.93	41877	13	33	13.3	0
IPI:IPI00197129.1	Actin aortic smooth muscle	1291.93	42009.1	13	34	13.26	0
IPI:IPI00949678.1	Uncharacterized protein Fragment	1326.62	74098.4	17	55	20.37	0
IPI:IPI00195673.1	Tubulin beta 6	1215.53	50059.5	6	31	16.33	0
IPI:IPI00777611.1	Uncharacterized protein Fragment	1177.09	54259.7	16	39	11.65	17.973
IPI:IPI00957766.1	heat shock protein 1 alpha like	1097.04	29664	6	19	15.06	0
IPI:IPI00207355.4	Heat shock related 70 kDa protein 2	1065.34	69641.8	22	50	14.06	5.6842
IPI:IPI00190179.3	Glycogen phosphorylase liver form	1062.85	97483.3	10	79	6.82	0
IPI:IPI00392830.3	Uncharacterized protein Fragment	1116.97	76944.8	14	71	13.04	16.6628
IPI:IPI00199740.3	Uncharacterized protein	896.079	13015	2	8	12.07	0
IPI:IPI00205022.1	Nucleobindin 1	877.686	53506.9	16	47	30.5	9.5805
IPI:IPI00768167.1	beta tubulin 1 class VI like	854.339	50416.3	4	32	9.96	0
IPI:IPI00471889.7	Annexin A5	815.76	35744.6	16	29	33.54	8.3616
IPI:IPI00760117.1	Isoform 2 of Catechol O methyltransferase	764.559	24747.5	8	18	24.89	12.563
IPI:IPI00210280.1	Isoform 1 of Catechol O methyltransferase	764.559	29597.5	8	21	20.83	0
IPI:IPI00210495.1	UV excision repair protein RAD23 homolog B	762.344	43496.6	10	18	15.18	11.1215
IPI:IPI00777934.1	Uncharacterized protein Fragment	680.319	63750.1	18	44	15.72	0
IPI:IPI00372228.3	Uncharacterized protein Fragment	678.646	77887	4	53	4.13	0
IPI:IPI00781835.2	Uncharacterized protein	583.9	26882.9	6	17	22.67	0
IPI:IPI00778584.2	Uncharacterized protein Fragment	582.857	20914.3	5	13	27.98	6.0179
IPI:IPI00394419.3	Calcium binding protein p22	581.623	22432.2	7	17	41.03	2.5085
IPI:IPI00952410.1	Uncharacterized protein	575.476	25427.3	5	17	22.55	0
IPI:IPI00372159.5	Uncharacterized protein Fragment	575.476	21435	5	14	26.77	0
IPI:IPI00561025.1	Uncharacterized protein	575.476	24453.1	4	15	19.91	0
IPI:IPI00480843.3	calcium binding protein P22 like	579.365	28120.8	7	21	32.26	0
IPI:IPI00476955.1	calcium binding protein P22 like	555.33	22448.2	8	17	41.03	0
IPI:IPI00211733.1	26S protease regulatory subunit 4	543.403	49184.6	13	40	21.36	9.306
IPI:IPI00471722.1	Proteasome subunit beta type 6	532.621	25289.7	7	23	21.85	0
IPI:IPI00188686.2	proteasome subunit beta type 6 like	532.621	25303.8	7	23	21.85	17.2577
IPI:IPI00204510.6	Proteasomal ubiquitin receptor ADRM1	519.635	42102.3	2	20	5.9	3.545
IPI:IPI00212767.1	Anionic trypsin 1	507.299	25959.6	1	7	8.13	26.6365
IPI:IPI00960053.1	Beta actin Fragment	500.37	11013.6	2	5	29.9	0
IPI:IPI00782078.1	Uncharacterized protein	529.172	64784.1	15	100	18.81	0
IPI:IPI00779237.1	Nucleobindin 1 isoform CRA d	453.093	44373.7	12	35	23.08	0
IPI:IPI00371462.3	Ubiquitin thioesterase OTUB1	412.048	31270.1	5	23	22.51	7.7211
IPI:IPI00213546.2	Heat shock 70 kDa protein 1 like	359.071	70549.3	13	51	10.61	0.5452
IPI:IPI00196751.2	Heat shock 70 kDa protein 1A 1B	355.024	70185.4	13	48	10.45	0.5209
IPI:IPI00208286.1	Ubiquitin carboxyl terminal hydrolase isozyme L3	353.602	26123.7	3	17	15.65	5.0232
IPI:IPI00470288.4	Creatine kinase B type	342.996	42725.4	8	23	17.06	10.7515
IPI:IPI00326566.2	Hepatoma derived growth factor	321.465	26488.1	3	29	14.77	11.9757
IPI:IPI00390776.3	Uncharacterized protein	321.012	23790.4	2	15	12.74	0
IPI:IPI00368869.3	Uncharacterized protein	364.921	31124.5	11	54	24.26	0
IPI:IPI00948496.1	33 kDa protein	304.64	32620.5	9	27	7.12	0
IPI:IPI00562653.2	cathepsin B preproprotein	272.723	37544.3	6	26	12.39	0
IPI:IPI00212811.1	Cathepsin B	272.723	37470.1	6	26	12.39	11.7754
IPI:IPI00358905.4	Uncharacterized protein	264.192	57016	10	46	10.4	0
IPI:IPI00365769.5	ras GTPase activating like protein IQGAP1	225	188833	15	117	8.21	8.2394
IPI:IPI00194567.6	Transcription intermediary factor 1 beta	197.19	88956.5	6	55	5.03	8.393
IPI:IPI00231390.2	Bin1 protein	188.983	45833.5	10	34	12.44	5.781
IPI:IPI00957217.1	Uncharacterized protein	188.983	48090.8	10	34	11.75	0
IPI:IPI00564084.1	Uncharacterized protein	188.983	52841.3	10	36	10.69	0
IPI:IPI00360386.4	Uncharacterized protein	185.203	84859.5	9	57	11.95	5.2892
IPI:IPI00230946.4	Dipeptidyl peptidase 2	183.695	55114.5	12	32	19	8.4447
IPI:IPI00515758.1	chromogranin A	169.664	51896.4	4	47	3.23	4.5808
IPI:IPI00189627.1	Chromogranin A	169.664	52024.6	4	47	3.22	0
IPI:IPI00557716.1	Uncharacterized protein	167.559	69008.9	9	62	11.95	3.487
IPI:IPI00366234.2	Protein OS 9	167.559	75365.1	9	67	10.96	0
IPI:IPI00421410.1	protein kinase N3	166.496	107377	10	63	4.69	10.8811
IPI:IPI00213688.1	Isoform 1 of Protein SET	157.792	33405.9	5	16	11.07	0
IPI:IPI00363265.3	Stress 70 protein mitochondrial	151.367	73857.9	6	69	4.27	2.3379
IPI:IPI00950487.1	Uncharacterized protein	134.641	108058	16	84	14.81	4.3079
IPI:IPI00209187.2	Uncharacterized protein	134.641	113003	16	85	14.11	0
IPI:IPI00949195.1	Uncharacterized protein	134.641	116004	16	89	13.74	0
IPI:IPI00358083.1	Protein phosphatase 1 regulatory subunit 7	131.546	41297.1	6	30	8.06	2.0218
IPI:IPI00191728.1	Calreticulin	130.323	47995.5	4	50	9.13	4.2031
IPI:IPI00464776.1	Trk fused gene	127.525	43095.6	2	17	7.04	0
IPI:IPI00948889.1	TRK fused gene protein	127.525	31025.6	2	16	9.93	9.9248
IPI:IPI00958728.1	homeobox protein like	108.354	40484	5	32	2.48	0
IPI:IPI00365153.1	Target of myb1 homolog	96.6593	54089	4	29	5.69	2.3448
IPI:IPI00958579.1	double homeobox like	96.9977	68506.7	8	43	1.45	1.7746
IPI:IPI00779096.1	Uncharacterized protein	96.6593	56708.9	4	30	5.43	0
IPI:IPI00950431.1	Uncharacterized protein	96.6593	56587.8	4	30	5.43	0
IPI:IPI00565895.2	homeobox protein like	92.2717	120225	4	99	1.77	0
IPI:IPI00213463.2	Alpha actinin 4	88.6258	104915	10	86	6.81	6.0567
IPI:IPI00959084.1	homeobox protein like	87.8045	29541	3	21	3.42	0
IPI:IPI00959299.1	homeobox protein like	87.8045	43229	3	28	2.31	0
IPI:IPI00959328.1	homeobox protein like	87.8045	248021	4	197	0.4	0
IPI:IPI00958335.1	Uncharacterized protein	87.1878	17908.2	2	18	5.88	0
IPI:IPI00950128.1	Uncharacterized protein	85.5488	132824	5	77	1.9	0
IPI:IPI00951030.1	Uncharacterized protein Fragment	75.2911	99810.3	6	74	4.84	1.2934
IPI:IPI00209082.1	Alpha actinin 1	75.2911	102961	6	76	4.71	0
IPI:IPI00870827.1	ADP ribosylhydrolase like 2	74.7484	39375.3	5	21	10.27	4.8226
IPI:IPI00949879.1	Uncharacterized protein	74.6174	39076.9	1	33	3.14	0
IPI:IPI00950342.1	Uncharacterized protein	74.6174	39210.2	1	34	3.14	0
IPI:IPI00454431.1	Brain specific alpha actinin 1 isoform	75.2911	105472	6	79	4.6	0
IPI:IPI00949794.1	Actn1 protein	73.0922	102612	5	76	4.74	0
IPI:IPI00568535.2	Uncharacterized protein	60.098	100196	4	83	3.27	4.5348
IPI:IPI00387868.2	Heat shock 70 kDa protein 4	57.4819	94056.8	8	74	6.07	2.0274
IPI:IPI00471608.1	Staphylococcal nuclease domain containing protein 1	57.0019	101952	3	83	3.19	0
IPI:IPI00480679.4	Keratin type I cytoskeletal 18	53.8039	47761.4	5	37	4.73	2.6814
IPI:IPI00372523.3	Uncharacterized protein	49.5444	98951.9	6	84	3.48	18.8157
IPI:IPI00368347.2	Ubiquitin like modifier activating enzyme 1	46.6613	117788	4	67	2.74	2.0435
IPI:IPI00563554.3	hypothetical protein LOC499781	44.5368	64208.8	7	64	5.95	1.994
IPI:IPI00957171.1	hypothetical protein LOC499781	44.5368	68524.6	7	67	5.45	0
IPI:IPI00951110.1	Uncharacterized protein	43.8777	96070.6	5	83	3.59	0
IPI:IPI00207657.1	Ubiquitin carboxyl terminal hydrolase	42.3611	95779.4	3	62	3.26	2.7074
IPI:IPI00421408.1	RCG65932	42.7464	59629.4	5	37	5.37	1.1778
IPI:IPI00195958.1	Kinesin like protein KIF3C	38.495	89815.9	7	72	5.03	3.2704
IPI:IPI00959402.1	arylacetamide deacetylase like isoform 2	28.3226	44611.5	7	32	2.54	12.0091
IPI:IPI00565820.3	Uncharacterized protein Fragment	25.5079	40813.2	6	28	2.77	0
IPI:IPI00369125.3	Uncharacterized protein	25.5079	46142.4	6	32	2.46	0
IPI:IPI00567205.2	Uncharacterized protein	25.5079	46088.2	6	30	2.45	0

## Sheet: Fraction 4
Injection 1
protein.Accession	protein.Description	protein.score	protein.avgMass	protein.matchedPeptides	protein.digestPeps	protein.seqCover(%)	protein.fmolOnColumn
IPI:IPI00896224.1	Actin cytoplasmic 2	89130.4	41793	88	34	65.6	0
IPI:IPI00958161.1	actin gamma 1 propeptide like	89130.4	41793.9	88	34	65.6	0
IPI:IPI00189819.1	Actin cytoplasmic 1	89130.4	41736.9	88	34	65.6	355.543
IPI:IPI00948496.1	33 kDa protein	61814.6	32620.5	57	27	69.83	0
IPI:IPI00194087.3	Actin alpha cardiac muscle 1	58454.3	42019.1	65	34	40.05	0
IPI:IPI00189813.1	Actin alpha skeletal muscle	58454.3	42051.2	65	34	40.05	73.4261
IPI:IPI00200455.1	Actin gamma enteric smooth muscle	52399.6	41877	59	33	37.23	0
IPI:IPI00197129.1	Actin aortic smooth muscle	52399.6	42009.1	59	34	37.14	0
IPI:IPI00560160.2	Uncharacterized protein	50126.3	43005.2	55	35	36.39	303.693
IPI:IPI00960010.1	Beta actin FE 3 Fragment	42425.5	14983.3	27	11	79.1	0
IPI:IPI00960003.1	actin gamma 1 propeptide like	30173.2	18356.2	42	13	36.75	0
IPI:IPI00360356.1	Uncharacterized protein	29767.3	41963.2	38	35	30.59	123.847
IPI:IPI00561918.2	Uncharacterized protein Fragment	27705.2	34432.5	12	21	22.08	0
IPI:IPI00197579.2	Isoform 1 of Tubulin beta 5 chain	25391.8	49671	32	30	49.1	36.297
IPI:IPI00400573.1	Tubulin beta 2C chain	22363.6	49801.2	29	30	36.18	7.3465
IPI:IPI00339167.5	Uncharacterized protein	21012.9	50279.9	58	34	63.58	9.4109
IPI:IPI00475639.4	Tubulin beta 2A chain	20460.4	49907.2	26	30	35.51	44.8285
IPI:IPI00655259.1	Tubulin beta 2B chain	20290.4	49953.2	26	30	35.51	5.2547
IPI:IPI00189795.1	Tubulin alpha 1A chain	19655.5	50135.8	59	34	64.08	104.717
IPI:IPI00829443.1	Isoform 2 of Tubulin beta 5 chain	19441.4	24271.6	24	18	59.43	0
IPI:IPI00364046.2	Tubulin alpha 1C chain	18778.5	49937.5	55	34	55.68	70.1709
IPI:IPI00362927.1	Tubulin alpha 4A chain	16855.9	49924.6	44	34	51.79	67.0019
IPI:IPI00362160.1	Tubulin beta 3 chain	15315.4	50418.8	24	30	33.56	30.7488
IPI:IPI00765366.1	tubulin beta 4	15082.9	49585.9	26	30	35.36	6.5169
IPI:IPI00471523.1	Tubulin alpha 3 chain	14568.9	49959.7	43	34	50.44	0
IPI:IPI00564357.2	Uncharacterized protein	12151.4	36700.1	4	21	9.73	43.1471
IPI:IPI00464587.1	Tubulin alpha 8 chain	11930.6	50037.6	22	34	31.63	0
IPI:IPI00195673.1	Tubulin beta 6	11821	50059.5	24	31	30.87	3.5457
IPI:IPI00196994.1	Rho GDP dissociation inhibitor 1	7611.38	23407.5	14	18	39.22	55.7805
IPI:IPI00206624.1	78 kDa glucose regulated protein	7449.49	72347.1	49	52	48.47	68.9751
IPI:IPI00734740.2	Uncharacterized protein	6264.94	11706	7	9	75.65	0
IPI:IPI00188804.1	60S acidic ribosomal protein P2	6264.94	11692	7	9	75.65	23.3269
IPI:IPI00471584.7	Heat shock protein HSP 90 beta	6214.73	83281.4	38	67	37.43	38.4021
IPI:IPI00949879.1	Uncharacterized protein	6069.11	39076.9	8	33	11.43	0.7755
IPI:IPI00950342.1	Uncharacterized protein	6069.11	39210.2	8	34	11.43	0
IPI:IPI00960053.1	Beta actin Fragment	6054.69	11013.6	6	5	11.34	0
IPI:IPI00768167.1	beta tubulin 1 class VI like	5870.63	50416.3	16	32	19.47	1.9594
IPI:IPI00421995.1	Chloride intracellular channel protein 1	5503.38	26980.8	11	20	43.15	36.5702
IPI:IPI00212014.3	Transitional endoplasmic reticulum ATPase	5268.45	89349.1	60	69	53.85	41.6982
IPI:IPI00210566.3	Heat shock protein HSP 90 alpha	5139.38	84815.1	22	91	23.47	10.1515
IPI:IPI00230937.5	Phosphatidylethanolamine binding protein 1	5092.13	20801.4	5	13	33.16	44.5137
IPI:IPI00951855.1	Uncharacterized protein	4995.32	20956	5	14	41.27	0
IPI:IPI00951899.1	Uncharacterized protein	4453.48	80701.6	14	66	14.59	0
IPI:IPI00000000.0	PYGM RABIT P00489 Glycogen phosphorylase muscle Oryctolagus cuniculus	4285.11	97289.6	48	76	39.5	50
IPI:IPI00388179.1	Uncharacterized protein	4259.36	11762.1	6	9	64.35	0
IPI:IPI00882543.1	Chloride intracellular channel 1	3870.89	21503.7	4	11	35.75	0
IPI:IPI00326582.3	peripherin	3849.27	53982.3	35	57	45.03	31.6467
IPI:IPI00324986.1	Rab GDP dissociation inhibitor alpha	3818.45	50536.8	20	35	44.07	18.2927
IPI:IPI00208205.1	Heat shock cognate 71 kDa protein	3596.88	70871.2	32	50	35.29	23.6429
IPI:IPI00950379.1	Uncharacterized protein	3317.43	67148	30	50	36.72	0
IPI:IPI00365929.1	protein disulfide isomerase A6	3278.73	48760.3	12	34	31.01	24.8446
IPI:IPI00959289.1	heat shock cognate 71 kDa protein like	3257.17	72681.2	32	50	34.34	5.7906
IPI:IPI00960098.1	heat shock cognate 71 kDa protein like	3251.38	70818.2	31	49	33.59	0
IPI:IPI00959957.1	alpha tubulin subunit like	3078.41	8655.48	8	8	20	0
IPI:IPI00368301.4	alpha tubulin subunit like	3078.41	21213.1	8	17	7.94	0
IPI:IPI00390302.3	Uncharacterized protein	3049.12	57322.9	18	52	21.57	4.3785
IPI:IPI00895591.1	glycogen phosphorylase muscle form	3034.01	97288.6	36	76	31.24	0
IPI:IPI00959589.1	heat shock cognate 71 kDa protein like isoform 2	2907.41	69643.9	29	49	31.75	0
IPI:IPI00764197.1	heat shock cognate 71 kDa protein like isoform 1	2907.41	70860.2	29	49	30.96	0
IPI:IPI00480679.4	Keratin type I cytoskeletal 18	2868.53	47761.4	32	37	49.41	31.116
IPI:IPI00778786.1	Uncharacterized protein Fragment	2799.79	62259.7	21	42	26.73	14.6505
IPI:IPI00957766.1	heat shock protein 1 alpha like	2721.07	29664	8	19	18.92	0
IPI:IPI00780608.2	Heterogeneous nuclear ribonucleoprotein K	2443.25	50976.4	17	38	25.27	31.0981
IPI:IPI00194974.2	Hnrpk protein	2443.25	51028.4	17	39	25.22	0
IPI:IPI00389610.4	Uncharacterized protein Fragment	2332.01	41314.3	7	25	10.53	0
IPI:IPI00361239.4	Uncharacterized protein	2266.28	49299.5	8	32	11.91	6.196
IPI:IPI00968513.1	heat shock cognate 71 kDa protein like	2201.52	68827	31	48	33.44	0
IPI:IPI00190181.4	Glycogen phosphorylase muscle form	2155.41	97273.7	29	75	24.47	0
IPI:IPI00776830.1	Uncharacterized protein Fragment	2080.4	46915.7	11	37	12.8	0
IPI:IPI00201561.3	Peroxiredoxin 2	2026.96	21783.7	13	16	26.26	16.408
IPI:IPI00949678.1	Uncharacterized protein Fragment	2000.59	74098.4	14	55	16.33	0
IPI:IPI00357945.2	Phosphorylase	1875.17	96775.2	16	74	15.25	2.588
IPI:IPI00948869.1	glycogen phosphorylase brain form	1873.37	96738.2	14	76	14.23	0
IPI:IPI00392830.3	Uncharacterized protein Fragment	1894.55	76944.8	11	71	12.74	10.584
IPI:IPI00566126.2	Uncharacterized protein Fragment	1861.32	51937	5	43	9.89	0
IPI:IPI00782078.1	Uncharacterized protein	1839.37	64784.1	14	100	18.08	1.7061
IPI:IPI00204375.2	Ubiquitin carboxyl terminal hydrolase isozyme L1	1771.15	24838.3	13	16	51.57	46.2873
IPI:IPI00777816.1	Uncharacterized protein Fragment	1677.44	24788.2	12	15	44.64	0
IPI:IPI00363569.3	Uncharacterized protein	1506.54	23596.5	7	14	33.5	17.538
IPI:IPI00870141.1	tubulin alpha chain like 3	1489.24	42833	8	31	16.75	13.6331
IPI:IPI00968466.1	heterogeneous nuclear ribonucleoprotein K	1432.57	50988.4	16	37	22.89	0
IPI:IPI00944235.1	Isoform 1 of Elongation factor 1 delta	1417.28	31330.2	8	24	35.59	10.3939
IPI:IPI00471525.2	Uncharacterized protein	1417.28	72269.8	8	47	15.36	0
IPI:IPI00949898.1	Uncharacterized protein	1396.65	71130.6	24	49	24.19	6.2251
IPI:IPI00207355.4	Heat shock related 70 kDa protein 2	1391.61	69641.8	14	50	16.27	4.54
IPI:IPI00212767.1	Anionic trypsin 1	1321.33	25959.6	1	7	8.13	42.0047
IPI:IPI00949396.1	Uncharacterized protein	1311.85	30711	4	27	9.96	0
IPI:IPI00198887.1	Protein disulfide isomerase	1246.07	56951.4	24	47	44.4	18.4769
IPI:IPI00365985.5	Isoform 1 of Endoplasmin	1234.68	92771.1	17	79	18.91	10.2738
IPI:IPI00734561.1	Isoform 2 of Endoplasmin	1196.52	74207.9	18	66	22.86	10.2738
IPI:IPI00190179.3	Glycogen phosphorylase liver form	1151.44	97483.3	13	79	13.18	7.9336
IPI:IPI00361820.2	Ubiquitin carrier protein	1091.59	22406.7	10	17	49.5	9.4535
IPI:IPI00947757.1	Uncharacterized protein Fragment	1074.26	20720.6	9	13	48.92	0
IPI:IPI00212811.1	Cathepsin B	1064.84	37470.1	11	26	35.4	20.6894
IPI:IPI00562653.2	cathepsin B preproprotein	1064.84	37544.3	10	26	30.97	0
IPI:IPI00551812.1	ATP synthase subunit beta mitochondrial	1040.12	56353.7	14	36	36.48	21.1635
IPI:IPI00210158.1	26S protease regulatory subunit 6B	1009.26	47408.4	17	38	21.05	8.1785
IPI:IPI00393504.3	Uncharacterized protein Fragment	1006.2	41143.2	8	25	2.73	0
IPI:IPI00371204.2	Uncharacterized protein	957.011	37997.3	6	19	19.11	9.377
IPI:IPI00561107.1	Serine threonine protein phosphatase	914.497	32244.5	5	23	27.7	3.9156
IPI:IPI00190462.1	Serine threonine protein phosphatase 2A catalytic subunit beta isoform	914.497	35575.2	5	24	24.92	0
IPI:IPI00779457.1	Uncharacterized protein	892.453	70651	14	58	20.29	0
IPI:IPI00372228.3	Uncharacterized protein Fragment	877.125	77887	9	53	9.88	0.8689
IPI:IPI00368347.2	Ubiquitin like modifier activating enzyme 1	867.42	117788	21	67	22.31	13.7215
IPI:IPI00777802.1	Uncharacterized protein	841.354	11230.6	3	6	40	0
IPI:IPI00776959.1	Uncharacterized protein	834.64	10959.4	2	7	39.25	0
IPI:IPI00958566.1	serine threonine protein phosphatase 2A catalytic subunit alpha like	832.89	35523.2	4	24	20.71	0
IPI:IPI00200391.1	Serine threonine protein phosphatase 2A catalytic subunit alpha isoform	832.89	35608.3	4	24	20.71	0
IPI:IPI00360971.1	eukaryotic translation initiation factor 5A2	807.23	16793.3	9	14	39.87	16.6169
IPI:IPI00370348.3	Uncharacterized protein Fragment	791.824	27748	6	21	12.7	0
IPI:IPI00213546.2	Heat shock 70 kDa protein 1 like	805.944	70549.3	12	51	16.22	0.7655
IPI:IPI00358905.4	Uncharacterized protein	772.239	57016	7	46	10.4	0
IPI:IPI00211216.4	Eukaryotic translation initiation factor 5A 1	719.244	16832.3	9	14	36.36	12.778
IPI:IPI00363473.1	Ubiquitin carboxyl terminal hydrolase	697.094	55977.1	7	40	13.39	0
IPI:IPI00204532.3	Ubiquitin carboxyl terminal hydrolase	697.094	52293.9	7	39	14.41	7.5594
IPI:IPI00197900.5	Translation elongation factor 1 delta subunit	691.164	28766.3	7	21	29.57	0
IPI:IPI00557328.1	31 kDa protein	691.164	30801.7	7	22	27.54	0
IPI:IPI00362341.2	RAN binding protein 1 like	685.051	23736.6	5	14	17.73	0
IPI:IPI00368869.3	Uncharacterized protein	684.139	31124.5	5	54	13.6	0
IPI:IPI00210357.1	Heterogeneous nuclear ribonucleoprotein F	672.444	45730	8	26	22.41	10.9886
IPI:IPI00368053.2	Glyoxalase domain containing protein 4	668.244	33267.8	8	28	36.24	6.1989
IPI:IPI00471577.1	Cytochrome b c1 complex subunit 1 mitochondrial	647.771	52848.9	14	37	21.46	15.6355
IPI:IPI00366079.1	Uncharacterized protein	617.61	46353.6	12	32	27.58	13.1114
IPI:IPI00367152.1	NADH dehydrogenase ubiquinone flavoprotein 2 mitochondrial	592.608	27378.4	2	22	9.68	3.9695
IPI:IPI00778110.1	Uncharacterized protein Fragment	589.427	5301.69	5	4	100	0
IPI:IPI00950542.1	Uncharacterized protein	582.468	44669.2	9	38	25	8.8919
IPI:IPI00421528.1	Proteasome Prosome macropain 26S subunit ATPase 3 isoform CRA a	582.468	49549.1	10	41	24.43	0
IPI:IPI00561103.3	Uncharacterized protein	579.126	44852.4	15	33	23.41	0
IPI:IPI00190392.4	Uncharacterized protein	576.136	50341.9	9	38	22.39	0
IPI:IPI00780208.1	Uncharacterized protein Fragment	540.669	41604.3	7	28	14.09	3.5783
IPI:IPI00196751.2	Heat shock 70 kDa protein 1A 1B	538.698	70185.4	11	48	12.64	0
IPI:IPI00207014.2	Keratin type I cytoskeletal 19	512.482	44636.1	12	39	13.65	4.3242
IPI:IPI00566673.1	Uncharacterized protein	495.694	46657.9	5	41	11.74	0
IPI:IPI00197568.2	Rab GDP dissociation inhibitor beta	495.694	50537.3	5	43	10.79	0
IPI:IPI00206712.2	Inositol monophosphatase 1	491.339	30511.4	5	25	15.88	5.7814
IPI:IPI00387868.2	Heat shock 70 kDa protein 4	489.326	94056.8	20	74	21.31	9.4875
IPI:IPI00394157.4	Uncharacterized protein	479.615	16463.6	3	12	9.74	0
IPI:IPI00213299.5	Microtubule associated protein RP EB family member 1	474.948	30004.3	10	25	29.85	12.1529
IPI:IPI00231418.5	Lamin B1	431.04	66606.6	13	68	23.85	13.933
IPI:IPI00952226.1	Uncharacterized protein Fragment	416.33	44752.8	4	27	9.8	0
IPI:IPI00373045.1	Eukaryotic translation initiation factor 4B	414.252	69064.2	7	57	8.67	4.5482
IPI:IPI00324893.4	14 3 3 protein zeta delta	388.251	27771.2	8	25	21.63	4.2563
IPI:IPI00780415.2	Uncharacterized protein	376.509	63678.1	7	62	10.04	0.9764
IPI:IPI00421791.1	Keratin type I cytoskeletal 42	361.167	50213.3	6	43	7.3	0
IPI:IPI00324741.3	Protein disulfide isomerase A3	345.67	56623.5	14	53	18.61	3.1873
IPI:IPI00370090.1	Keratin type I cytoskeletal 15	327.953	48870.5	11	42	11.41	0.3089
IPI:IPI00370073.1	Keratin type I cytoskeletal 17	323.688	48122.9	8	41	6.24	0
IPI:IPI00777934.1	Uncharacterized protein Fragment	277.142	63750.1	14	44	15.03	0
IPI:IPI00950740.1	Uncharacterized protein	223.496	52342.5	10	41	17.29	0.774
IPI:IPI00421855.2	Keratin type I cytoskeletal 14	223.496	52683.9	10	41	17.11	0
IPI:IPI00421797.1	Type I hair keratin KA30	222.291	50675.3	7	40	9.45	1.4023
IPI:IPI00421795.1	Keratin type I cytoskeletal 13	209.065	47729.2	8	37	9.59	4.5582
IPI:IPI00421802.3	Keratin type I cytoskeletal 40	203.365	48296.2	6	33	3.71	0
IPI:IPI00559027.1	Uncharacterized protein	203.365	49498.7	6	34	3.64	0
IPI:IPI00475960.1	Type I hair keratin KA28	201.186	45835.8	5	34	7.43	0
IPI:IPI00193750.2	Uncharacterized protein	201.186	46811	5	35	7.23	0
IPI:IPI00364566.1	Protein SEC13 homolog	193.147	35547.7	4	25	17.7	5.9858
IPI:IPI00213015.1	Dynactin subunit 2	186.353	44148	9	28	16.17	4.5735
IPI:IPI00949066.1	Uncharacterized protein Fragment	185.972	46754.9	7	31	10.84	5.2436
IPI:IPI00370091.1	Type I hair keratin KA31	185.597	52254.1	5	41	5.13	0
IPI:IPI00364866.1	RCG60340	183.923	46878.2	6	32	8.13	0
IPI:IPI00207115.3	Ubiquitin activating enzyme E1	177.486	117868	12	56	5.49	0
IPI:IPI00777611.1	Uncharacterized protein Fragment	146.516	54259.7	5	39	5.51	4.026
IPI:IPI00949213.1	Uncharacterized protein	143.591	165749	14	126	4.49	4.3223
IPI:IPI00195046.1	CLIP associating protein 2	142.681	140638	13	107	4.35	0
IPI:IPI00781065.2	Uncharacterized protein	142.681	140794	13	108	4.35	0
IPI:IPI00213463.2	Alpha actinin 4	138.458	104915	10	86	10.43	10.1366
IPI:IPI00951274.1	Uncharacterized protein	133.165	68363.3	9	40	14.71	6.6078
IPI:IPI00230954.3	Isoform 2B of Cytoplasmic dynein 1 intermediate chain 2	133.165	70392.4	9	40	14.24	0
IPI:IPI00464798.1	Dynein cytoplasmic intermediate chain 2 isoform CRA b	133.165	70553.6	9	40	14.24	0
IPI:IPI00339159.2	Isoform 2A of Cytoplasmic dynein 1 intermediate chain 2	133.165	71178.2	9	40	14.11	0
IPI:IPI00214262.1	NSFL1 cofactor p47	129.138	40680	4	33	11.08	4.4487
IPI:IPI00950205.1	Uncharacterized protein	129.138	37406.5	3	30	7.08	0
IPI:IPI00948191.1	Uncharacterized protein	129.138	40923.3	4	33	11.02	0
IPI:IPI00364895.4	Uncharacterized protein	113.424	82249	12	61	9.58	4.7583
IPI:IPI00948331.1	Uncharacterized protein	113.424	82756.5	12	61	9.52	0
IPI:IPI00777695.2	Uncharacterized protein	113.424	87200.8	12	63	9.02	0
IPI:IPI00369618.1	Eukaryotic translation initiation factor 4A1 isoform CRA c	109.287	46154.1	7	46	14.04	2.258
IPI:IPI00566985.2	Uncharacterized protein	108.731	78615.1	11	59	10.01	0
IPI:IPI00209113.3	Myosin 9	107.533	226339	31	165	11.58	6.0251
IPI:IPI00655289.2	Uncharacterized protein	94.4525	111291	13	89	10.11	0
IPI:IPI00210975.1	Hypoxia up regulated protein 1	94.4525	111289	13	90	10.11	6.3704
IPI:IPI00210009.1	Nuclear migration protein nudC	93.2869	38412.2	4	31	7.83	2.8032
IPI:IPI00554308.5	myosin heavy chain IIa	86.5335	223322	17	162	4.07	0
IPI:IPI00208018.1	P58	82.8146	48298.2	5	31	5.85	4.1333
IPI:IPI00780631.2	Uncharacterized protein	83.0573	222991	21	159	5.52	1.4412
IPI:IPI00958199.1	myosin 8	83.0573	223264	21	158	5.51	0
IPI:IPI00780102.1	myosin heavy polypeptide 1 skeletal muscle adult	82.159	223284	18	162	3.6	0
IPI:IPI00388776.5	Uncharacterized protein	79.9266	220807	19	160	4	7.0805
IPI:IPI00476111.5	Uncharacterized protein	79.9266	222852	19	162	3.97	0
IPI:IPI00948572.1	Myosin 4	79.9266	222880	19	162	3.97	0
IPI:IPI00389571.6	Keratin type II cytoskeletal 8	77.0989	54018.9	9	42	9.73	6.1591
IPI:IPI00373504.2	F box only protein 9	70.9127	50688.8	6	35	4.6	55.9498
IPI:IPI00951030.1	Uncharacterized protein Fragment	65.8461	99810.3	3	74	2.65	0
IPI:IPI00949794.1	Actn1 protein	65.8461	102612	3	76	2.59	0
IPI:IPI00209082.1	Alpha actinin 1	65.8461	102961	3	76	2.58	0
IPI:IPI00454431.1	Brain specific alpha actinin 1 isoform	65.8461	105472	3	79	2.52	0
IPI:IPI00400525.4	Uncharacterized protein Fragment	61.2913	54422.4	5	43	3.85	0
IPI:IPI00189925.1	Alpha soluble NSF attachment protein	56.7678	33192.8	4	23	5.76	2.8816
IPI:IPI00766825.1	nuclear mitotic apparatus protein 1 isoform 2	53.3858	236745	28	203	2.9	2.0954
IPI:IPI00368473.3	nuclear mitotic apparatus protein 1	54.6486	238615	28	205	2.87	0
IPI:IPI00949037.1	Uncharacterized protein	49.2835	54161.1	13	33	9.09	2.9912
IPI:IPI00362272.5	Centrosomal protein of 57 kDa	49.2835	57040.4	13	35	8.62	0
IPI:IPI00951981.1	Uncharacterized protein	48.3515	124454	5	90	4.51	8.8597
IPI:IPI00768547.3	Uncharacterized protein	48.3515	129012	5	94	4.36	0
IPI:IPI00559450.2	Uncharacterized protein	48.3515	127609	5	94	4.41	0
IPI:IPI00948511.1	AHNAK 1 Fragment	46.7678	58767.8	8	39	4.97	2.3389
IPI:IPI00360030.6	hypothetical protein	39.5845	97255.2	7	95	4.31	2.4314
IPI:IPI00231770.5	cAMP dependent protein kinase type I alpha regulatory subunit	38.7853	43095.1	4	32	4.46	1.5072
IPI:IPI00786829.1	ATP dependent DNA helicase PIF1	38.4548	69757.8	6	46	3.61	6.38
IPI:IPI00211948.1	Phosphatidylinositol 3 kinase regulatory subunit gamma	35.1913	54254.2	5	47	9.54	3.4622
IPI:IPI00361363.5	Uncharacterized protein Fragment	34.2967	70469.6	6	45	3.57	0
Injection 2
protein.Accession	protein.Description	protein.score	protein.avgMass	protein.matchedPeptides	protein.digestPeps	protein.seqCover(%)	protein.fmolOnColumn
IPI:IPI00896224.1	Actin cytoplasmic 2	31668	41793	83	34	52.53	0
IPI:IPI00958161.1	actin gamma 1 propeptide like	31668	41793.9	83	34	52.53	0
IPI:IPI00189819.1	Actin cytoplasmic 1	31668	41736.9	83	34	52.53	522.367
IPI:IPI00194087.3	Actin alpha cardiac muscle 1	20822.6	42019.1	61	34	41.91	0
IPI:IPI00189813.1	Actin alpha skeletal muscle	20822.6	42051.2	61	34	41.91	61.2091
IPI:IPI00197129.1	Actin aortic smooth muscle	18359.1	42009.1	56	34	38.99	0
IPI:IPI00200455.1	Actin gamma enteric smooth muscle	18356.6	41877	55	33	35.37	0
IPI:IPI00560160.2	Uncharacterized protein	17769.9	43005.2	50	35	37.4	326.915
IPI:IPI00960003.1	actin gamma 1 propeptide like	17218.2	18356.2	39	13	41.57	0
IPI:IPI00948496.1	33 kDa protein	15764.8	32620.5	49	27	47.12	0
IPI:IPI00960010.1	Beta actin FE 3 Fragment	13112.3	14983.3	31	11	56.72	0
IPI:IPI00360356.1	Uncharacterized protein	10412	41963.2	43	35	30.59	122.567
IPI:IPI00561918.2	Uncharacterized protein Fragment	9486.01	34432.5	18	21	22.73	143.93
IPI:IPI00960053.1	Beta actin Fragment	9342.97	11013.6	11	5	29.9	0
IPI:IPI00197579.2	Isoform 1 of Tubulin beta 5 chain	6266.98	49671	28	30	36.26	32.3876
IPI:IPI00475639.4	Tubulin beta 2A chain	5374.1	49907.2	24	30	35.28	37.4627
IPI:IPI00655259.1	Tubulin beta 2B chain	5331.54	49953.2	23	30	32.58	0
IPI:IPI00400573.1	Tubulin beta 2C chain	4746.94	49801.2	26	30	31.01	15.1843
IPI:IPI00339167.5	Uncharacterized protein	4472.41	50279.9	47	34	52.98	2.6867
IPI:IPI00829443.1	Isoform 2 of Tubulin beta 5 chain	4424.27	24271.6	18	18	42.92	0
IPI:IPI00189795.1	Tubulin alpha 1A chain	4403.2	50135.8	48	34	53.22	102.672
IPI:IPI00362160.1	Tubulin beta 3 chain	3998.07	50418.8	23	30	33.11	28.5813
IPI:IPI00364046.2	Tubulin alpha 1C chain	3815.9	49937.5	46	34	44.1	0
IPI:IPI00362927.1	Tubulin alpha 4A chain	3275.33	49924.6	35	34	44.87	96.1516
IPI:IPI00765366.1	tubulin beta 4	3008.9	49585.9	22	30	25.68	7.4933
IPI:IPI00471523.1	Tubulin alpha 3 chain	2934.79	49959.7	37	34	44.22	0
IPI:IPI00195673.1	Tubulin beta 6	2532.27	50059.5	22	31	28.19	2.3839
IPI:IPI00950342.1	Uncharacterized protein	2463.56	39210.2	5	34	3.14	0
IPI:IPI00949879.1	Uncharacterized protein	2463.56	39076.9	5	33	3.14	0
IPI:IPI00206624.1	78 kDa glucose regulated protein	2424.24	72347.1	36	52	46.18	51.3633
IPI:IPI00196994.1	Rho GDP dissociation inhibitor 1	2404.52	23407.5	20	18	46.08	45.4192
IPI:IPI00464587.1	Tubulin alpha 8 chain	2068.74	50037.6	16	34	25.39	0
IPI:IPI00734740.2	Uncharacterized protein	1788.49	11706	7	9	73.91	0
IPI:IPI00188804.1	60S acidic ribosomal protein P2	1788.49	11692	7	9	73.91	23.4294
IPI:IPI00471584.7	Heat shock protein HSP 90 beta	1851.58	83281.4	38	67	33.84	39.9551
IPI:IPI00230937.5	Phosphatidylethanolamine binding protein 1	1744.96	20801.4	7	13	33.69	37.4439
IPI:IPI00212014.3	Transitional endoplasmic reticulum ATPase	1592.26	89349.1	49	69	42.43	41.3472
IPI:IPI00208205.1	Heat shock cognate 71 kDa protein	1572.17	70871.2	37	50	37.46	29.013
IPI:IPI00000000.0	PYGM RABIT P00489 Glycogen phosphorylase muscle Oryctolagus cuniculus	1417.26	97289.6	44	76	38.43	50
IPI:IPI00959289.1	heat shock cognate 71 kDa protein like	1380.38	72681.2	35	50	34.04	0
IPI:IPI00421995.1	Chloride intracellular channel protein 1	1336.68	26980.8	12	20	34.44	40.7155
IPI:IPI00950379.1	Uncharacterized protein	1321.64	67148	35	50	37.05	0
IPI:IPI00960098.1	heat shock cognate 71 kDa protein like	1303.06	70818.2	36	49	35.76	0
IPI:IPI00768167.1	beta tubulin 1 class VI like	1300.05	50416.3	12	32	8.85	7.4341
IPI:IPI00959957.1	alpha tubulin subunit like	1245.88	8655.48	9	8	38.67	1.0625
IPI:IPI00368301.4	alpha tubulin subunit like	1245.88	21213.1	9	17	15.34	0
IPI:IPI00968513.1	heat shock cognate 71 kDa protein like	1215.97	68827	36	48	35.67	0
IPI:IPI00480679.4	Keratin type I cytoskeletal 18	1179.56	47761.4	28	37	38.53	38.4524
IPI:IPI00210566.3	Heat shock protein HSP 90 alpha	1240.08	84815.1	25	91	24.97	12.8174
IPI:IPI00388179.1	Uncharacterized protein	1135.34	11762.1	6	9	62.61	0
IPI:IPI00959589.1	heat shock cognate 71 kDa protein like isoform 2	1111.27	69643.9	34	49	33.97	0
IPI:IPI00764197.1	heat shock cognate 71 kDa protein like isoform 1	1111.27	70860.2	34	49	33.13	0
IPI:IPI00365929.1	protein disulfide isomerase A6	1047.08	48760.3	14	34	31.01	23.3474
IPI:IPI00204375.2	Ubiquitin carboxyl terminal hydrolase isozyme L1	1016.14	24838.3	12	16	49.78	54.5514
IPI:IPI00777816.1	Uncharacterized protein Fragment	983.619	24788.2	11	15	42.86	0
IPI:IPI00207355.4	Heat shock related 70 kDa protein 2	945.119	69641.8	24	50	23.7	22.366
IPI:IPI00326582.3	peripherin	928.083	53982.3	40	57	43.76	40.5548
IPI:IPI00951899.1	Uncharacterized protein	963.694	80701.6	21	66	18.84	3.0473
IPI:IPI00870141.1	tubulin alpha chain like 3	893.352	42833	10	31	11.26	48.5144
IPI:IPI00780608.2	Heterogeneous nuclear ribonucleoprotein K	885.331	50976.4	25	38	28.29	34.7192
IPI:IPI00194974.2	Hnrpk protein	885.331	51028.4	25	39	28.23	0
IPI:IPI00778786.1	Uncharacterized protein Fragment	861.248	62259.7	29	42	30.97	25.8183
IPI:IPI00895591.1	glycogen phosphorylase muscle form	833.8	97288.6	35	76	32.66	0
IPI:IPI00951855.1	Uncharacterized protein	823.543	20956	6	14	30.16	0
IPI:IPI00390302.3	Uncharacterized protein	797.666	57322.9	13	52	14.31	0
IPI:IPI00776830.1	Uncharacterized protein Fragment	708.821	46915.7	13	37	25.12	2.8819
IPI:IPI00968466.1	heterogeneous nuclear ribonucleoprotein K	692.265	50988.4	24	37	25.92	0
IPI:IPI00949898.1	Uncharacterized protein	673.53	71130.6	28	49	25.73	0
IPI:IPI00324986.1	Rab GDP dissociation inhibitor alpha	666.531	50536.8	13	35	32.66	20.1507
IPI:IPI00949678.1	Uncharacterized protein Fragment	697.658	74098.4	14	55	16.33	2.0631
IPI:IPI00389610.4	Uncharacterized protein Fragment	623.752	41314.3	6	25	10.53	0
IPI:IPI00957766.1	heat shock protein 1 alpha like	623.56	29664	8	19	15.83	0
IPI:IPI00882543.1	Chloride intracellular channel 1	611.11	21503.7	5	11	24.87	0
IPI:IPI00778110.1	Uncharacterized protein Fragment	606.724	5301.69	3	4	68	0
IPI:IPI00361239.4	Uncharacterized protein	591.119	49299.5	13	32	12.13	0
IPI:IPI00392830.3	Uncharacterized protein Fragment	628.198	76944.8	11	71	11.09	3.4355
IPI:IPI00192749.1	Small ubiquitin related modifier 2	558.029	10871.2	5	5	34.74	17.5268
IPI:IPI00201561.3	Peroxiredoxin 2	555.836	21783.7	9	16	17.17	18.5549
IPI:IPI00213546.2	Heat shock 70 kDa protein 1 like	547.616	70549.3	10	51	12.48	0.7195
IPI:IPI00212811.1	Cathepsin B	539.841	37470.1	6	26	21.53	23.4096
IPI:IPI00562653.2	cathepsin B preproprotein	539.841	37544.3	6	26	21.53	0
IPI:IPI00190181.4	Glycogen phosphorylase muscle form	534.871	97273.7	28	75	25.42	28.0562
IPI:IPI00566126.2	Uncharacterized protein Fragment	521.924	51937	9	43	14.07	36.1267
IPI:IPI00198887.1	Protein disulfide isomerase	475.456	56951.4	25	47	39.1	23.2394
IPI:IPI00948869.1	glycogen phosphorylase brain form	468.671	96738.2	12	76	8.9	0
IPI:IPI00357945.2	Phosphorylase	468.671	96775.2	12	74	8.87	0
IPI:IPI00782078.1	Uncharacterized protein	472.456	64784.1	15	100	17.9	4.5685
IPI:IPI00561103.3	Uncharacterized protein	458.137	44852.4	18	33	20	0
IPI:IPI00564357.2	Uncharacterized protein	445.112	36700.1	2	21	6.69	0
IPI:IPI00370348.3	Uncharacterized protein Fragment	444.452	27748	5	21	16.8	0.9022
IPI:IPI00551812.1	ATP synthase subunit beta mitochondrial	410.497	56353.7	14	36	26.65	24.8615
IPI:IPI00211216.4	Eukaryotic translation initiation factor 5A 1	393.496	16832.3	10	14	37.01	24.8092
IPI:IPI00360971.1	eukaryotic translation initiation factor 5A2	393.496	16793.3	6	14	29.41	0
IPI:IPI00365985.5	Isoform 1 of Endoplasmin	396.086	92771.1	14	79	18.53	6.7357
IPI:IPI00196751.2	Heat shock 70 kDa protein 1A 1B	371.12	70185.4	8	48	7.02	0
IPI:IPI00734561.1	Isoform 2 of Endoplasmin	357.425	74207.9	10	66	17.73	5.0496
IPI:IPI00471577.1	Cytochrome b c1 complex subunit 1 mitochondrial	346.602	52848.9	11	37	16.88	20.0219
IPI:IPI00363569.3	Uncharacterized protein	345.403	23596.5	9	14	31.03	22.3604
IPI:IPI00213299.5	Microtubule associated protein RP EB family member 1	341.016	30004.3	10	25	40.67	13.3379
IPI:IPI00191867.2	Small ubiquitin related modifier 3	331.579	12456	2	6	19.09	2.3862
IPI:IPI00951188.1	Uncharacterized protein Fragment	331.579	12394	2	5	19.09	0
IPI:IPI00969773.1	Splicing factor arginine serine rich 7	331.497	17891.2	4	14	24.84	5.4788
IPI:IPI00210158.1	26S protease regulatory subunit 6B	326.568	47408.4	21	38	22.97	12.6136
IPI:IPI00944235.1	Isoform 1 of Elongation factor 1 delta	323.053	31330.2	10	24	33.45	9.9866
IPI:IPI00389425.4	Uncharacterized protein	331.497	26023	4	14	17.26	0
IPI:IPI00392794.1	splicing factor arginine serine rich 7	331.497	27377.6	4	14	16.39	0
IPI:IPI00471525.2	Uncharacterized protein	323.053	72269.8	10	47	14.44	0
IPI:IPI00190179.3	Glycogen phosphorylase liver form	316.334	97483.3	13	79	9.18	14.9359
IPI:IPI00371204.2	Uncharacterized protein	314.865	37997.3	6	19	16.34	9.8031
IPI:IPI00779457.1	Uncharacterized protein	310.155	70651	10	58	17.68	0
IPI:IPI00557328.1	31 kDa protein	307.807	30801.7	8	22	21.74	0
IPI:IPI00197900.5	Translation elongation factor 1 delta subunit	307.807	28766.3	8	21	23.35	0
IPI:IPI00207014.2	Keratin type I cytoskeletal 19	302.13	44636.1	11	39	16.38	9.4204
IPI:IPI00394157.4	Uncharacterized protein	293.774	16463.6	3	12	9.74	0
IPI:IPI00358905.4	Uncharacterized protein	293.524	57016	7	46	10.4	0
IPI:IPI00231418.5	Lamin B1	281.207	66606.6	23	68	24.19	17.4541
IPI:IPI00324893.4	14 3 3 protein zeta delta	257.05	27771.2	8	25	22.45	3.6179
IPI:IPI00764286.1	SMT3 supressor of mif two 3 homolog 2 like isoform 1	255.767	8651.74	4	6	27.63	0
IPI:IPI00200762.1	Uncharacterized protein	255.767	10872.2	4	6	22.11	0
IPI:IPI00367152.1	NADH dehydrogenase ubiquinone flavoprotein 2 mitochondrial	254.412	27378.4	3	22	14.52	4.7939
IPI:IPI00393504.3	Uncharacterized protein Fragment	244.744	41143.2	8	25	2.73	0
IPI:IPI00206712.2	Inositol monophosphatase 1	241.834	30511.4	5	25	17.69	10.8955
IPI:IPI00372228.3	Uncharacterized protein Fragment	291.301	77887	8	53	6.34	0
IPI:IPI00368347.2	Ubiquitin like modifier activating enzyme 1	226.743	117788	17	67	16.45	13.8338
IPI:IPI00566673.1	Uncharacterized protein	222.163	46657.9	9	41	14.91	6.3629
IPI:IPI00197568.2	Rab GDP dissociation inhibitor beta	222.163	50537.3	9	43	13.71	0
IPI:IPI00760126.1	Isoform Short of 14 3 3 protein beta alpha	214.87	27822.2	8	22	23.36	3.7717
IPI:IPI00230837.5	Isoform Long of 14 3 3 protein beta alpha	214.87	28054.5	8	22	23.17	0
IPI:IPI00210002.1	RNA binding protein 8A	202.6	19889	2	12	15.52	8.0591
IPI:IPI00947757.1	Uncharacterized protein Fragment	198.777	20720.6	4	13	25.27	7.3444
IPI:IPI00776959.1	Uncharacterized protein	198.245	10959.4	1	7	30.84	0
IPI:IPI00777802.1	Uncharacterized protein	198.245	11230.6	1	6	30	0
IPI:IPI00362341.2	RAN binding protein 1 like	196.606	23736.6	5	14	13.3	0
IPI:IPI00361820.2	Ubiquitin carrier protein	198.777	22406.7	4	17	23.5	0
IPI:IPI00387868.2	Heat shock 70 kDa protein 4	187.061	94056.8	31	74	32.62	9.5192
IPI:IPI00325135.3	14 3 3 protein epsilon	185.643	29174	7	29	20	3.0429
IPI:IPI00780927.2	splicing factor arginine serine rich 1B	183.659	27744.6	5	29	12.9	6.5551
IPI:IPI00366079.1	Uncharacterized protein	182.37	46353.6	8	32	19.42	14.6268
IPI:IPI00231677.5	14 3 3 protein eta	181.214	28211.8	7	27	18.29	0.4143
IPI:IPI00949530.1	Uncharacterized protein	176.026	26561.3	6	24	14.59	0
IPI:IPI00196661.1	14 3 3 protein theta	176.026	27778.3	6	24	13.88	0
IPI:IPI00949396.1	Uncharacterized protein	173.312	30711	4	27	15.13	0
IPI:IPI00368869.3	Uncharacterized protein	172.949	31124.5	7	54	15.81	0
IPI:IPI00230835.5	14 3 3 protein gamma	166.079	28302.7	6	25	17.41	0
IPI:IPI00210357.1	Heterogeneous nuclear ribonucleoprotein F	160.232	45730	6	26	14.7	7.686
IPI:IPI00213015.1	Dynactin subunit 2	156.654	44148	11	28	16.42	5.2964
IPI:IPI00471526.3	Similar to 14 3 3 protein sigma	156.408	27916.4	6	24	15.73	0
IPI:IPI00475480.3	stratifin	156.408	36856.4	6	30	11.61	0
IPI:IPI00370090.1	Keratin type I cytoskeletal 15	148.895	48870.5	9	42	9.17	2.6319
IPI:IPI00777934.1	Uncharacterized protein Fragment	140.144	63750.1	11	44	10.88	0
IPI:IPI00949066.1	Uncharacterized protein Fragment	135.522	46754.9	7	31	15.02	10.8291
IPI:IPI00200601.3	Thioredoxin like protein 1	132.142	32249.4	5	21	16.96	4.7209
IPI:IPI00370073.1	Keratin type I cytoskeletal 17	132.103	48122.9	10	41	6	0
IPI:IPI00780256.2	Uncharacterized protein	132.142	33601.1	5	20	16.23	0
IPI:IPI00364866.1	RCG60340	130.721	46878.2	6	32	12.32	0
IPI:IPI00368053.2	Glyoxalase domain containing protein 4	125.397	33267.8	4	28	9.73	6.8505
IPI:IPI00421528.1	Proteasome Prosome macropain 26S subunit ATPase 3 isoform CRA a	111.567	49549.1	6	41	8.6	0
IPI:IPI00190392.4	Uncharacterized protein	122.38	50341.9	6	38	10.42	6.313
IPI:IPI00764841.3	Uncharacterized protein	109.094	34809.5	5	32	10.28	0.4364
IPI:IPI00957427.1	solute carrier family 25 mitochondrial carrier adenine nucleotide translocator member 31 like	109.094	35323.2	5	32	10.06	0
IPI:IPI00366190.4	Uncharacterized protein	100.966	67255.1	14	64	6.52	0.8509
IPI:IPI00231927.11	ADP ATP translocase 1	100.774	32989.5	6	30	11.07	2.4152
IPI:IPI00776957.2	Uncharacterized protein	100.122	31721.8	3	31	8.36	0
IPI:IPI00200466.3	ADP ATP translocase 2	100.122	32901.3	4	31	11.07	0
IPI:IPI00212655.4	Guanine nucleotide binding protein G I G S G T subunit beta 1	96.8681	37377.1	4	21	9.12	8.6344
IPI:IPI00422067.3	Guanine nucleotide binding protein subunit beta 4	96.7853	37363.2	4	22	9.12	0
IPI:IPI00212658.4	Guanine nucleotide binding protein G I G S G T subunit beta 2	93.6287	37331.2	3	21	9.12	0
IPI:IPI00204532.3	Ubiquitin carboxyl terminal hydrolase	93.3644	52293.9	5	39	15.28	8.1305
IPI:IPI00363473.1	Ubiquitin carboxyl terminal hydrolase	93.3644	55977.1	5	40	14.2	0
IPI:IPI00421795.1	Keratin type I cytoskeletal 13	93.363	47729.2	6	37	10.27	4.7444
IPI:IPI00780208.1	Uncharacterized protein Fragment	91.9629	41604.3	7	28	10.3	0
IPI:IPI00951939.1	Uncharacterized protein	85.827	28869.3	3	21	6.75	4.2914
IPI:IPI00370091.1	Type I hair keratin KA31	84.3344	52254.1	6	41	8.55	0.7965
IPI:IPI00777695.2	Uncharacterized protein	77.273	87200.8	9	63	8.89	5.3125
IPI:IPI00389420.7	Serine arginine rich splicing factor 2	76.3293	25476.4	1	18	7.69	0
IPI:IPI00364895.4	Uncharacterized protein	74.6133	82249	8	61	7.02	0
IPI:IPI00948331.1	Uncharacterized protein	74.6133	82756.5	8	61	6.97	0
IPI:IPI00950839.1	Uncharacterized protein	73.7734	49687.4	6	36	6.47	0
IPI:IPI00566985.2	Uncharacterized protein	70.2798	78615.1	7	59	5.78	0
IPI:IPI00421809.1	Keratin type I cytoskeletal 24	69.5284	52380.3	7	39	1.43	0
IPI:IPI00950205.1	Uncharacterized protein	68.1223	37406.5	4	30	10.91	3.3221
IPI:IPI00214262.1	NSFL1 cofactor p47	68.1223	40680	4	33	10	0
IPI:IPI00948191.1	Uncharacterized protein	68.1223	40923.3	4	33	9.95	0
IPI:IPI00421798.3	Uncharacterized protein	67.385	51183.2	4	38	3.97	0
IPI:IPI00421797.1	Type I hair keratin KA30	66.264	50675.3	7	40	3.96	0
IPI:IPI00207115.3	Ubiquitin activating enzyme E1	66.2465	117868	5	56	3.31	0
IPI:IPI00193750.2	Uncharacterized protein	65.6474	46811	5	35	6.99	2.4911
IPI:IPI00230830.5	Eukaryotic translation initiation factor 2 subunit 1	65.6178	36108.2	7	31	15.56	5.1452
IPI:IPI00421806.1	Keratin type I cytoskeletal 10	63.8348	56505.2	4	39	5.7	0
IPI:IPI00950280.1	Uncharacterized protein	63.8348	57646.1	5	37	8.16	0
IPI:IPI00390975.4	Uncharacterized protein	63.8348	57476.9	4	38	5.33	0
IPI:IPI00551673.4	Uncharacterized protein	63.8348	57633.2	4	38	5.3	0
IPI:IPI00200391.1	Serine threonine protein phosphatase 2A catalytic subunit alpha isoform	62.1351	35608.3	5	24	6.15	3.9466
IPI:IPI00210975.1	Hypoxia up regulated protein 1	60.2373	111289	13	90	6.81	7.6838
IPI:IPI00655289.2	Uncharacterized protein	60.2373	111291	13	89	6.81	0
IPI:IPI00188879.2	Lamin C2	60.9555	52635.7	11	53	6.71	0
IPI:IPI00201060.4	Prelamin A C	68.3229	74323.8	16	74	4.66	0
IPI:IPI00454367.3	Lmna protein	59.8493	50601.4	9	48	4.3	0
IPI:IPI00561107.1	Serine threonine protein phosphatase	57.6835	32244.5	4	23	6.83	0
IPI:IPI00190462.1	Serine threonine protein phosphatase 2A catalytic subunit beta isoform	57.6835	35575.2	4	24	6.15	0
IPI:IPI00213613.2	Uncharacterized protein	63.0429	72002.9	12	72	4.84	0
IPI:IPI00230941.5	Vimentin	51.9655	53732.8	9	47	4.51	2.0579
IPI:IPI00191728.1	Calreticulin	51.2915	47995.5	6	50	9.86	2.3666
IPI:IPI00209113.3	Myosin 9	51.1001	226339	31	165	6.73	11.1139
IPI:IPI00567828.3	Suppressor of G2 allele of SKP1 homolog	43.0359	38091	7	31	8.63	2.3334
IPI:IPI00421517.7	Desmin	42.4838	53456.8	8	46	3.62	0.476
IPI:IPI00389571.6	Keratin type II cytoskeletal 8	40.5147	54018.9	6	42	3.73	2.7628
IPI:IPI00958138.1	keratin 8 like	40.5147	53733.5	4	39	3.72	0
IPI:IPI00204737.2	Ras related protein Rab 43	39.3407	23229.3	3	25	18.57	7.1718
IPI:IPI00363454.1	Leucine rich repeat containing protein 8E	33.9523	90445.4	3	62	4.15	21.4733
IPI:IPI00208098.5	Phospholipid hydroperoxide glutathione peroxidase nuclear	31.626	29288	4	17	12.25	4.2142
IPI:IPI00959016.1	guanine nucleotide binding protein beta 2 subunit like	24.7855	31500.7	1	17	3.46	0
Injection 3
protein.Accession	protein.Description	protein.score	protein.avgMass	protein.matchedPeptides	protein.digestPeps	protein.seqCover(%)	protein.fmolOnColumn
IPI:IPI00896224.1	Actin cytoplasmic 2	27987.8	41793	87	34	53.6	0
IPI:IPI00958161.1	actin gamma 1 propeptide like	27987.8	41793.9	87	34	53.6	0
IPI:IPI00189819.1	Actin cytoplasmic 1	27987.8	41736.9	87	34	53.6	519.41
IPI:IPI00189813.1	Actin alpha skeletal muscle	18122.5	42051.2	64	34	39.26	55.0548
IPI:IPI00194087.3	Actin alpha cardiac muscle 1	18122.5	42019.1	64	34	39.26	0
IPI:IPI00197129.1	Actin aortic smooth muscle	15928.8	42009.1	59	34	36.34	0
IPI:IPI00200455.1	Actin gamma enteric smooth muscle	15928.8	41877	59	33	36.44	0
IPI:IPI00560160.2	Uncharacterized protein	15364.9	43005.2	53	35	35.62	326.641
IPI:IPI00960003.1	actin gamma 1 propeptide like	15068.7	18356.2	44	13	47.59	0
IPI:IPI00948496.1	33 kDa protein	13864.9	32620.5	53	27	48.47	0
IPI:IPI00960010.1	Beta actin FE 3 Fragment	11322.4	14983.3	30	11	56.72	0
IPI:IPI00360356.1	Uncharacterized protein	9119.25	41963.2	42	35	25.53	161.098
IPI:IPI00960053.1	Beta actin Fragment	8442.43	11013.6	10	5	29.9	0
IPI:IPI00561918.2	Uncharacterized protein Fragment	8148.72	34432.5	18	21	21.75	103.363
IPI:IPI00197579.2	Isoform 1 of Tubulin beta 5 chain	6483.59	49671	26	30	33.11	49.6853
IPI:IPI00475639.4	Tubulin beta 2A chain	5266.37	49907.2	26	30	31.46	37.2522
IPI:IPI00655259.1	Tubulin beta 2B chain	5192.99	49953.2	25	30	28.76	0
IPI:IPI00829443.1	Isoform 2 of Tubulin beta 5 chain	4418.52	24271.6	19	18	47.17	0
IPI:IPI00400573.1	Tubulin beta 2C chain	4297.27	49801.2	28	30	34.16	105.633
IPI:IPI00362160.1	Tubulin beta 3 chain	3708.56	50418.8	22	30	28.89	26.9734
IPI:IPI00339167.5	Uncharacterized protein	3529.95	50279.9	44	34	47.68	104.722
IPI:IPI00189795.1	Tubulin alpha 1A chain	3487.52	50135.8	43	34	45.01	0
IPI:IPI00364046.2	Tubulin alpha 1C chain	3141.53	49937.5	42	34	41.2	0
IPI:IPI00196994.1	Rho GDP dissociation inhibitor 1	3016.18	23407.5	15	18	42.65	46.3981
IPI:IPI00362927.1	Tubulin alpha 4A chain	2678.28	49924.6	34	34	38.39	60.6809
IPI:IPI00471523.1	Tubulin alpha 3 chain	2483.25	49959.7	32	34	36	0
IPI:IPI00734740.2	Uncharacterized protein	2458.58	11706	6	9	57.39	0
IPI:IPI00188804.1	60S acidic ribosomal protein P2	2458.58	11692	6	9	57.39	23.7166
IPI:IPI00765366.1	tubulin beta 4	2449.48	49585.9	24	30	31.31	9.4272
IPI:IPI00206624.1	78 kDa glucose regulated protein	2317.62	72347.1	40	52	38.99	54.3803
IPI:IPI00950342.1	Uncharacterized protein	2193.7	39210.2	5	34	3.14	0
IPI:IPI00949879.1	Uncharacterized protein	2193.7	39076.9	5	33	3.14	0
IPI:IPI00195673.1	Tubulin beta 6	1906.29	50059.5	20	31	22.15	3.7387
IPI:IPI00464587.1	Tubulin alpha 8 chain	1839.96	50037.6	17	34	24.94	31.5304
IPI:IPI00212014.3	Transitional endoplasmic reticulum ATPase	1785.02	89349.1	44	69	42.31	61.5417
IPI:IPI00471584.7	Heat shock protein HSP 90 beta	1787	83281.4	45	67	37.85	31.8264
IPI:IPI00230937.5	Phosphatidylethanolamine binding protein 1	1589.46	20801.4	6	13	39.04	39.0822
IPI:IPI00388179.1	Uncharacterized protein	1524.81	11762.1	5	9	46.09	0
IPI:IPI00421995.1	Chloride intracellular channel protein 1	1411.38	26980.8	11	20	34.44	36.1325
IPI:IPI00208205.1	Heat shock cognate 71 kDa protein	1379.41	70871.2	29	50	37.62	26.7442
IPI:IPI00210566.3	Heat shock protein HSP 90 alpha	1348.4	84815.1	27	91	26.6	15.5524
IPI:IPI00959289.1	heat shock cognate 71 kDa protein like	1270.87	72681.2	27	50	34.19	0
IPI:IPI00768167.1	beta tubulin 1 class VI like	1212.9	50416.3	10	32	6.42	0
IPI:IPI00960098.1	heat shock cognate 71 kDa protein like	1180.67	70818.2	28	49	35.91	0
IPI:IPI00951899.1	Uncharacterized protein	1147.5	80701.6	26	66	24.93	24.29
IPI:IPI00950379.1	Uncharacterized protein	1104.78	67148	28	50	37.21	0
IPI:IPI00000000.0	PYGM RABIT P00489 Glycogen phosphorylase muscle Oryctolagus cuniculus	1103.12	97289.6	38	76	33.93	50
IPI:IPI00959589.1	heat shock cognate 71 kDa protein like isoform 2	1080.52	69643.9	27	49	34.29	0
IPI:IPI00764197.1	heat shock cognate 71 kDa protein like isoform 1	1080.52	70860.2	27	49	33.44	0
IPI:IPI00368301.4	alpha tubulin subunit like	1070.85	21213.1	9	17	11.64	16.2101
IPI:IPI00959957.1	alpha tubulin subunit like	1053.93	8655.48	8	8	20	0
IPI:IPI00951855.1	Uncharacterized protein	1039.66	20956	6	14	30.16	0
IPI:IPI00326582.3	peripherin	1010.51	53982.3	42	57	50.74	37.3307
IPI:IPI00968513.1	heat shock cognate 71 kDa protein like	986.958	68827	27	48	35.67	0
IPI:IPI00780608.2	Heterogeneous nuclear ribonucleoprotein K	968.887	50976.4	25	38	28.73	33.8918
IPI:IPI00194974.2	Hnrpk protein	968.887	51028.4	25	39	28.66	0
IPI:IPI00204375.2	Ubiquitin carboxyl terminal hydrolase isozyme L1	944.073	24838.3	11	16	37.67	55.9597
IPI:IPI00777816.1	Uncharacterized protein Fragment	900.329	24788.2	10	15	30.8	0
IPI:IPI00365929.1	protein disulfide isomerase A6	888.518	48760.3	16	34	34.38	23.4006
IPI:IPI00480679.4	Keratin type I cytoskeletal 18	872.031	47761.4	25	37	34.99	34.3282
IPI:IPI00870141.1	tubulin alpha chain like 3	862.221	42833	13	31	12.3	35.039
IPI:IPI00882543.1	Chloride intracellular channel 1	859.608	21503.7	5	11	24.87	0
IPI:IPI00324986.1	Rab GDP dissociation inhibitor alpha	835.699	50536.8	16	35	34	20.463
IPI:IPI00390302.3	Uncharacterized protein	823.207	57322.9	19	52	24.4	2.0007
IPI:IPI00778786.1	Uncharacterized protein Fragment	783.809	62259.7	19	42	27.61	15.2858
IPI:IPI00968466.1	heterogeneous nuclear ribonucleoprotein K	707.804	50988.4	24	37	26.35	0
IPI:IPI00895591.1	glycogen phosphorylase muscle form	680.381	97288.6	31	76	27.67	5.4615
IPI:IPI00778110.1	Uncharacterized protein Fragment	658.692	5301.69	2	4	68	0
IPI:IPI00207355.4	Heat shock related 70 kDa protein 2	654.864	69641.8	14	50	16.27	15.6457
IPI:IPI00957766.1	heat shock protein 1 alpha like	640.435	29664	11	19	19.31	0
IPI:IPI00371204.2	Uncharacterized protein	628.745	37997.3	7	19	20.78	12.7889
IPI:IPI00776830.1	Uncharacterized protein Fragment	625.542	46915.7	15	37	25.6	1.9167
IPI:IPI00566126.2	Uncharacterized protein Fragment	591.753	51937	10	43	14.07	1.5864
IPI:IPI00949678.1	Uncharacterized protein Fragment	591.649	74098.4	17	55	17.73	0
IPI:IPI00949898.1	Uncharacterized protein	575.255	71130.6	24	49	27.12	0
IPI:IPI00561103.3	Uncharacterized protein	552.082	44852.4	18	33	20	0
IPI:IPI00201561.3	Peroxiredoxin 2	506.212	21783.7	9	16	17.17	18.3344
IPI:IPI00562653.2	cathepsin B preproprotein	499.702	37544.3	11	26	31.86	24.5882
IPI:IPI00198887.1	Protein disulfide isomerase	497.452	56951.4	23	47	35.17	23.4695
IPI:IPI00392830.3	Uncharacterized protein Fragment	493.007	76944.8	11	71	10.34	5.9227
IPI:IPI00361239.4	Uncharacterized protein	490.967	49299.5	12	32	6.74	0
IPI:IPI00212811.1	Cathepsin B	490.925	37470.1	10	26	28.91	0
IPI:IPI00365985.5	Isoform 1 of Endoplasmin	485.638	92771.1	20	79	20.27	10.7447
IPI:IPI00389610.4	Uncharacterized protein Fragment	477.455	41314.3	8	25	13.57	8.6077
IPI:IPI00782078.1	Uncharacterized protein	495.458	64784.1	16	100	25.5	6.0883
IPI:IPI00734561.1	Isoform 2 of Endoplasmin	437.786	74207.9	16	66	22.4	0
IPI:IPI00190181.4	Glycogen phosphorylase muscle form	431.231	97273.7	23	75	20.07	5.969
IPI:IPI00944235.1	Isoform 1 of Elongation factor 1 delta	426.826	31330.2	10	24	35.23	10.6773
IPI:IPI00211216.4	Eukaryotic translation initiation factor 5A 1	405.129	16832.3	8	14	34.42	23.8882
IPI:IPI00471525.2	Uncharacterized protein	426.826	72269.8	11	47	15.36	10.6773
IPI:IPI00551812.1	ATP synthase subunit beta mitochondrial	388.998	56353.7	13	36	25.9	25.3079
IPI:IPI00948869.1	glycogen phosphorylase brain form	379.524	96738.2	11	76	7.12	0
IPI:IPI00357945.2	Phosphorylase	379.524	96775.2	11	74	7.09	0
IPI:IPI00206712.2	Inositol monophosphatase 1	376.502	30511.4	5	25	15.88	9.4436
IPI:IPI00213546.2	Heat shock 70 kDa protein 1 like	348.517	70549.3	6	51	10.3	1.4983
IPI:IPI00363569.3	Uncharacterized protein	343.155	23596.5	10	14	32.02	22.0167
IPI:IPI00372228.3	Uncharacterized protein Fragment	340.436	77887	10	53	14.01	1.5383
IPI:IPI00471577.1	Cytochrome b c1 complex subunit 1 mitochondrial	339.335	52848.9	8	37	13.33	19.6995
IPI:IPI00949396.1	Uncharacterized protein	319.787	30711	4	27	9.96	0
IPI:IPI00360971.1	eukaryotic translation initiation factor 5A2	316.222	16793.3	7	14	34.64	21.1024
IPI:IPI00231418.5	Lamin B1	311.769	66606.6	20	68	25.38	17.1519
IPI:IPI00207014.2	Keratin type I cytoskeletal 19	308.696	44636.1	16	39	23.33	6.2268
IPI:IPI00210158.1	26S protease regulatory subunit 6B	303.879	47408.4	16	38	17.7	11.5752
IPI:IPI00368347.2	Ubiquitin like modifier activating enzyme 1	271.101	117788	20	67	17.3	12.319
IPI:IPI00358905.4	Uncharacterized protein	275.898	57016	10	46	21.2	7.4979
IPI:IPI00210357.1	Heterogeneous nuclear ribonucleoprotein F	260.875	45730	11	26	23.37	11.8142
IPI:IPI00779457.1	Uncharacterized protein	257.797	70651	16	58	20.95	0
IPI:IPI00190179.3	Glycogen phosphorylase liver form	254.931	97483.3	17	79	11.18	13.5427
IPI:IPI00394157.4	Uncharacterized protein	251.254	16463.6	3	12	9.74	0
IPI:IPI00196751.2	Heat shock 70 kDa protein 1A 1B	248.37	70185.4	5	48	7.8	0
IPI:IPI00368869.3	Uncharacterized protein	247.317	31124.5	9	54	34.19	0
IPI:IPI00777906.2	Uncharacterized protein Fragment	243.551	41234.7	11	33	9.84	0
IPI:IPI00324893.4	14 3 3 protein zeta delta	242.568	27771.2	7	25	20.82	3.0659
IPI:IPI00213299.5	Microtubule associated protein RP EB family member 1	238.951	30004.3	10	25	22.76	15.132
IPI:IPI00197900.5	Translation elongation factor 1 delta subunit	233.371	28766.3	9	21	29.18	0
IPI:IPI00325135.3	14 3 3 protein epsilon	231.999	29174	7	29	22.35	3.8782
IPI:IPI00557328.1	31 kDa protein	233.371	30801.7	9	22	27.17	0
IPI:IPI00915560.1	inorganic pyrophosphatase	228.891	32771.2	4	21	11.42	10.5836
IPI:IPI00231677.5	14 3 3 protein eta	221.289	28211.8	7	27	16.26	0
IPI:IPI00387868.2	Heat shock 70 kDa protein 4	219.1	94056.8	25	74	26.43	9.9573
IPI:IPI00393504.3	Uncharacterized protein Fragment	218.286	41143.2	8	25	6.56	0
IPI:IPI00949530.1	Uncharacterized protein	216.059	26561.3	5	24	16.74	0
IPI:IPI00196661.1	14 3 3 protein theta	216.059	27778.3	5	24	15.92	0
IPI:IPI00367152.1	NADH dehydrogenase ubiquinone flavoprotein 2 mitochondrial	215.085	27378.4	1	22	5.24	4.6251
IPI:IPI00760126.1	Isoform Short of 14 3 3 protein beta alpha	206.061	27822.2	5	22	15.16	0
IPI:IPI00230837.5	Isoform Long of 14 3 3 protein beta alpha	206.061	28054.5	5	22	15.04	0
IPI:IPI00366079.1	Uncharacterized protein	203.116	46353.6	7	32	19.42	15.7746
IPI:IPI00230835.5	14 3 3 protein gamma	201.931	28302.7	4	25	10.12	0
IPI:IPI00471526.3	Similar to 14 3 3 protein sigma	201.931	27916.4	4	24	10.08	0
IPI:IPI00368053.2	Glyoxalase domain containing protein 4	201.463	33267.8	11	28	33.56	7.8533
IPI:IPI00475480.3	stratifin	201.931	36856.4	4	30	7.44	0
IPI:IPI00210002.1	RNA binding protein 8A	192.239	19889	2	12	15.52	7.6369
IPI:IPI00370348.3	Uncharacterized protein Fragment	189.773	27748	2	21	4.1	0
IPI:IPI00421791.1	Keratin type I cytoskeletal 42	189.161	50213.3	6	43	11.5	0
IPI:IPI00561262.3	Uncharacterized protein	164.439	68857.3	12	50	11.72	0.335
IPI:IPI00947757.1	Uncharacterized protein Fragment	163.92	20720.6	4	13	19.89	6.3831
IPI:IPI00370090.1	Keratin type I cytoskeletal 15	163.79	48870.5	12	42	9.62	0.7591
IPI:IPI00191592.4	Uncharacterized protein	163.568	68354.3	7	46	6.63	1.041
IPI:IPI00361820.2	Ubiquitin carrier protein	163.92	22406.7	4	17	18.5	0
IPI:IPI00777611.1	Uncharacterized protein Fragment	159.935	54259.7	4	39	9.75	0
IPI:IPI00566673.1	Uncharacterized protein	147.902	46657.9	6	41	9.29	0
IPI:IPI00197568.2	Rab GDP dissociation inhibitor beta	147.902	50537.3	6	43	8.54	0
IPI:IPI00370073.1	Keratin type I cytoskeletal 17	146.994	48122.9	8	41	8.31	0
IPI:IPI00213015.1	Dynactin subunit 2	144.691	44148	8	28	10.95	8.7266
IPI:IPI00212767.1	Anionic trypsin 1	124.728	25959.6	1	7	8.13	26.1936
IPI:IPI00950542.1	Uncharacterized protein	124.223	44669.2	5	38	12.25	0
IPI:IPI00421528.1	Proteasome Prosome macropain 26S subunit ATPase 3 isoform CRA a	124.223	49549.1	6	41	13.12	8.4866
IPI:IPI00190392.4	Uncharacterized protein	124.223	50341.9	6	38	12.86	0
IPI:IPI00777802.1	Uncharacterized protein	121.64	11230.6	4	6	54.55	0
IPI:IPI00780208.1	Uncharacterized protein Fragment	111.721	41604.3	6	28	12.47	0
IPI:IPI00776959.1	Uncharacterized protein	106.408	10959.4	3	7	45.79	0
IPI:IPI00200391.1	Serine threonine protein phosphatase 2A catalytic subunit alpha isoform	104.916	35608.3	4	24	8.74	3.9764
IPI:IPI00958566.1	serine threonine protein phosphatase 2A catalytic subunit alpha like	104.916	35523.2	4	24	8.74	0
IPI:IPI00364895.4	Uncharacterized protein	102.627	82249	14	61	16.33	0
IPI:IPI00948331.1	Uncharacterized protein	102.627	82756.5	14	61	16.22	0
IPI:IPI00777695.2	Uncharacterized protein	103.266	87200.8	16	63	15.37	8.2702
IPI:IPI00566985.2	Uncharacterized protein	100.786	78615.1	13	59	17.07	0
IPI:IPI00190462.1	Serine threonine protein phosphatase 2A catalytic subunit beta isoform	100.707	35575.2	3	24	6.15	0
IPI:IPI00561107.1	Serine threonine protein phosphatase	100.707	32244.5	3	23	6.83	0
IPI:IPI00780927.2	splicing factor arginine serine rich 1B	95.5131	27744.6	7	29	24.19	6.7021
IPI:IPI00362341.2	RAN binding protein 1 like	93.597	23736.6	4	14	13.3	0
IPI:IPI00204532.3	Ubiquitin carboxyl terminal hydrolase	86.968	52293.9	3	39	5.24	8.7401
IPI:IPI00363473.1	Ubiquitin carboxyl terminal hydrolase	86.968	55977.1	3	40	4.87	0
IPI:IPI00373045.1	Eukaryotic translation initiation factor 4B	84.8379	69064.2	6	57	4.75	5.8545
IPI:IPI00777934.1	Uncharacterized protein Fragment	83.4365	63750.1	9	44	11.74	0
IPI:IPI00950205.1	Uncharacterized protein	80.488	37406.5	4	30	12.09	5.5529
IPI:IPI00214262.1	NSFL1 cofactor p47	80.488	40680	4	33	11.08	0
IPI:IPI00948191.1	Uncharacterized protein	80.488	40923.3	4	33	11.02	0
IPI:IPI00421795.1	Keratin type I cytoskeletal 13	78.1634	47729.2	4	37	8.9	3.286
IPI:IPI00949637.1	Uncharacterized protein Fragment	75.3183	19803.7	3	21	9.25	30.5122
IPI:IPI00212658.4	Guanine nucleotide binding protein G I G S G T subunit beta 2	75.1571	37331.2	3	21	8.53	0
IPI:IPI00422067.3	Guanine nucleotide binding protein subunit beta 4	75.1571	37363.2	3	22	8.53	0
IPI:IPI00212655.4	Guanine nucleotide binding protein G I G S G T subunit beta 1	75.1571	37377.1	3	21	8.53	6.0266
IPI:IPI00208018.1	P58	71.7163	48298.2	4	31	7.49	4.8897
IPI:IPI00421797.1	Type I hair keratin KA30	69.2548	50675.3	4	40	3.08	0.831
IPI:IPI00950839.1	Uncharacterized protein	67.0592	49687.4	5	36	1.51	0
IPI:IPI00230941.5	Vimentin	56.8816	53732.8	12	47	4.08	0
IPI:IPI00421517.7	Desmin	49.7963	53456.8	10	46	4.9	1.2038
IPI:IPI00565256.3	Uncharacterized protein	49.1515	116174	13	100	3.64	2.6266
IPI:IPI00364938.3	Uncharacterized protein Fragment	43.753	19028.2	3	12	22.16	0
IPI:IPI00207115.3	Ubiquitin activating enzyme E1	41.8672	117868	17	56	5.39	4.2635
IPI:IPI00464798.1	Dynein cytoplasmic intermediate chain 2 isoform CRA b	39.2024	70553.6	5	40	3.16	0
IPI:IPI00230954.3	Isoform 2B of Cytoplasmic dynein 1 intermediate chain 2	39.2024	70392.4	5	40	3.16	0
IPI:IPI00339159.2	Isoform 2A of Cytoplasmic dynein 1 intermediate chain 2	39.2024	71178.2	5	40	3.13	0
IPI:IPI00951274.1	Uncharacterized protein	39.2024	68363.3	5	40	3.27	5.5178
IPI:IPI00389571.6	Keratin type II cytoskeletal 8	38.2029	54018.9	9	42	7.25	2.6699
IPI:IPI00958138.1	keratin 8 like	37.1959	53733.5	11	39	7.23	0
IPI:IPI00209113.3	Myosin 9	35.9802	226339	18	165	3.88	5.3386
IPI:IPI00366190.4	Uncharacterized protein	35.7009	67255.1	6	64	1.34	0
IPI:IPI00210975.1	Hypoxia up regulated protein 1	34.7354	111289	6	90	3.9	5.6438
IPI:IPI00655289.2	Uncharacterized protein	34.7354	111291	6	89	3.9	0
IPI:IPI00914192.4	F box and WD repeat domain containing 10	30.7202	115912	7	94	5.12	6.7454
IPI:IPI00324864.4	Neurosecretory protein VGF	32.3115	68178.7	8	56	8.75	1.577
IPI:IPI00559289.2	Uncharacterized protein	24.7233	87993.3	5	69	5.61	0
IPI:IPI00372853.3	Uncharacterized protein	25.4233	70115.5	6	56	1.49	3.2323
IPI:IPI00201197.1	Semaphorin 6C short isoform 2	25.0154	98225.6	5	54	4.89	7.7695
IPI:IPI00203121.1	Isoform Sema Y L of Semaphorin 6C	25.0154	102610	5	58	4.69	0
IPI:IPI00230803.1	Isoform Sema Y S of Semaphorin 6C	25.0154	99521.1	5	60	4.85	0

## Sheet: Fraction 5
Injection 1
protein.Accession	protein.Description	protein.score	protein.avgMass	protein.matchedPeptides	protein.digestPeps	protein.seqCover(%)	protein.fmolOnColumn
IPI:IPI00208205.1	Heat shock cognate 71 kDa protein	28658.9	70871.2	58	50	49.07	98.3731
IPI:IPI00960098.1	heat shock cognate 71 kDa protein like	28229.7	70818.2	57	49	47.37	0
IPI:IPI00959289.1	heat shock cognate 71 kDa protein like	27979.2	72681.2	56	50	45.39	0
IPI:IPI00959589.1	heat shock cognate 71 kDa protein like isoform 2	27550	69643.9	55	49	45.87	0
IPI:IPI00764197.1	heat shock cognate 71 kDa protein like isoform 1	27550	70860.2	55	49	44.74	0
IPI:IPI00339167.5	Uncharacterized protein	20050.7	50279.9	51	34	56.07	135.182
IPI:IPI00189795.1	Tubulin alpha 1A chain	20013.7	50135.8	50	34	53.22	5.7086
IPI:IPI00950379.1	Uncharacterized protein	19568.1	67148	55	50	49.34	0
IPI:IPI00364046.2	Tubulin alpha 1C chain	19446.1	49937.5	50	34	51.22	5.9941
IPI:IPI00968513.1	heat shock cognate 71 kDa protein like	17752.9	68827	56	48	47.61	0
IPI:IPI00949898.1	Uncharacterized protein	15976.8	71130.6	44	49	33.74	0
IPI:IPI00896224.1	Actin cytoplasmic 2	15385.6	41793	27	34	45.33	0
IPI:IPI00189819.1	Actin cytoplasmic 1	15385.6	41736.9	27	34	45.33	56.952
IPI:IPI00958161.1	actin gamma 1 propeptide like	15385.6	41793.9	27	34	45.33	0
IPI:IPI00471523.1	Tubulin alpha 3 chain	14564.6	49959.7	40	34	49.33	47.4168
IPI:IPI00778786.1	Uncharacterized protein Fragment	14227.1	62259.7	30	42	26.02	53.1624
IPI:IPI00362927.1	Tubulin alpha 4A chain	14198.1	49924.6	40	34	47.77	124.066
IPI:IPI00339148.2	60 kDa heat shock protein mitochondrial	13672.8	60955.6	39	53	48.87	83.6053
IPI:IPI00778110.1	Uncharacterized protein Fragment	12756.5	5301.69	6	4	92	11.5219
IPI:IPI00207355.4	Heat shock related 70 kDa protein 2	11926.8	69641.8	24	50	23.7	42.2191
IPI:IPI00326582.3	peripherin	11701.4	53982.3	76	57	72.3	215.23
IPI:IPI00951930.1	Uncharacterized protein	9620.51	27015.2	21	24	40.31	0
IPI:IPI00567316.1	Uncharacterized protein	9487.33	60128.7	28	53	39.65	6.1234
IPI:IPI00464587.1	Tubulin alpha 8 chain	9100.44	50037.6	19	34	30.29	0
IPI:IPI00650082.1	DnaK type molecular chaperone P72 Fragment	9090.81	4489.8	3	2	37.21	0
IPI:IPI00960003.1	actin gamma 1 propeptide like	8448.48	18356.2	12	13	37.35	0
IPI:IPI00948496.1	33 kDa protein	8205.01	32620.5	17	27	40	0
IPI:IPI00189813.1	Actin alpha skeletal muscle	7469.57	42051.2	19	34	30.5	19.3432
IPI:IPI00194087.3	Actin alpha cardiac muscle 1	7461.29	42019.1	17	34	25.2	0
IPI:IPI00560160.2	Uncharacterized protein	7373.92	43005.2	18	35	26.21	25.845
IPI:IPI00197129.1	Actin aortic smooth muscle	7352.33	42009.1	16	34	22.28	0
IPI:IPI00200455.1	Actin gamma enteric smooth muscle	7352.33	41877	16	33	22.34	0
IPI:IPI00363265.3	Stress 70 protein mitochondrial	5784.03	73857.9	47	69	50.52	66.3478
IPI:IPI00960053.1	Beta actin Fragment	5523.35	11013.6	3	5	29.9	0
IPI:IPI00960010.1	Beta actin FE 3 Fragment	5306.9	14983.3	8	11	50	0
IPI:IPI00870141.1	tubulin alpha chain like 3	5228.28	42833	10	31	11.52	0
IPI:IPI00959957.1	alpha tubulin subunit like	4696.81	8655.48	10	8	37.33	1.8175
IPI:IPI00211756.1	Prohibitin	4698.26	29820.1	15	21	41.18	22.2614
IPI:IPI00368301.4	alpha tubulin subunit like	4696.81	21213.1	10	17	14.81	0
IPI:IPI00197579.2	Isoform 1 of Tubulin beta 5 chain	3958.16	49671	18	30	29.28	31.5778
IPI:IPI00206222.3	Uncharacterized protein	3928.94	29239.4	5	21	15.67	0
IPI:IPI00475639.4	Tubulin beta 2A chain	3568.95	49907.2	18	30	28.54	21.4557
IPI:IPI00655259.1	Tubulin beta 2B chain	3566.08	49953.2	17	30	25.84	0
IPI:IPI00777934.1	Uncharacterized protein Fragment	3439.11	63750.1	30	44	21.07	35.8776
IPI:IPI00362160.1	Tubulin beta 3 chain	3339.55	50418.8	14	30	26	19.8119
IPI:IPI00000000.0	PYGM RABIT P00489 Glycogen phosphorylase muscle Oryctolagus cuniculus	3252.13	97289.6	35	76	34.52	50
IPI:IPI00777931.1	Uncharacterized protein Fragment	2890.3	28754.8	8	22	25.57	11.6915
IPI:IPI00360356.1	Uncharacterized protein	2687.77	41963.2	11	35	17.82	9.1619
IPI:IPI00471584.7	Heat shock protein HSP 90 beta	2683.59	83281.4	30	67	32.18	27.9766
IPI:IPI00370387.3	hypothetical protein LOC287559	2479.44	30491.9	5	20	14.23	0
IPI:IPI00361239.4	Uncharacterized protein	2468.81	49299.5	11	32	18.88	8.6386
IPI:IPI00194974.2	Hnrpk protein	2415.36	51028.4	12	39	26.29	0
IPI:IPI00780608.2	Heterogeneous nuclear ribonucleoprotein K	2415.36	50976.4	12	38	26.35	29.6643
IPI:IPI00210566.3	Heat shock protein HSP 90 alpha	2408.85	84815.1	25	91	24.97	15.3558
IPI:IPI00382300.3	Ac2 048	2366.79	33664.1	5	23	17.94	8.9818
IPI:IPI00421897.3	Ras related protein Rab 1A	2360.09	22677.8	4	19	20.98	0
IPI:IPI00951369.1	Uncharacterized protein Fragment	2360.09	22574.7	4	18	20.98	0
IPI:IPI00400573.1	Tubulin beta 2C chain	2344.5	49801.2	18	30	29.21	6.7836
IPI:IPI00949883.1	Uncharacterized protein	2312.5	59063.6	25	55	28.44	13.4522
IPI:IPI00561918.2	Uncharacterized protein Fragment	2283.05	34432.5	6	21	16.23	0
IPI:IPI00561262.3	Uncharacterized protein	2246.57	68857.3	22	50	24.4	28.7825
IPI:IPI00950621.2	ubiquitin B like	2165.61	8701.95	8	6	57.14	0
IPI:IPI00968520.1	Polyubiquitin Fragment	2165.61	11241	8	8	44	0
IPI:IPI00895591.1	glycogen phosphorylase muscle form	2140.76	97288.6	28	76	29.69	2.8644
IPI:IPI00969317.1	Ubiquitin 60S ribosomal protein L40	2165.61	14728.4	8	9	34.38	0
IPI:IPI00958274.1	ubiquitin B like	2165.61	17274.9	8	13	28.76	0
IPI:IPI00190240.1	Ubiquitin 40S ribosomal protein S27a	2165.61	17951	8	10	28.21	0
IPI:IPI00476033.2	48 kDa protein	2170.6	48338.8	9	40	13.26	11.6335
IPI:IPI00882520.2	Polyubiquitin B	2165.61	34368.6	8	27	14.43	0
IPI:IPI00361888.3	Polyubiquitin C	2165.61	91087	8	75	5.43	0
IPI:IPI00470288.4	Creatine kinase B type	1949.68	42725.4	7	23	22.57	25.311
IPI:IPI00213546.2	Heat shock 70 kDa protein 1 like	1862.47	70549.3	9	51	13.26	27.473
IPI:IPI00968466.1	heterogeneous nuclear ribonucleoprotein K	1848.08	50988.4	11	37	23.97	0
IPI:IPI00779108.1	Uncharacterized protein	1823.29	23603.1	3	17	16.27	0
IPI:IPI00480673.2	Ras related protein Rab 1B	1820.19	22163.2	3	19	13.93	0
IPI:IPI00959660.1	RAB1B member RAS oncogene family like	1820.19	27228.8	3	20	11.02	0
IPI:IPI00196790.1	Ras related protein Rab 10	1818	22858.4	2	18	11	0
IPI:IPI00555185.1	RAB10 member RAS oncogene family isoform CRA a	1818	22541	2	18	11	0
IPI:IPI00949048.1	Uncharacterized protein	1818	22070.3	2	14	11.58	0
IPI:IPI00196789.2	Ras related protein Rab 8A	1818	23668.3	2	17	10.63	0
IPI:IPI00189690.1	Ras related protein Rab 8B	1818	23603.2	2	15	10.63	0
IPI:IPI00196794.3	Ras related protein Rab 14	1776.59	23927	3	21	15.81	1.4564
IPI:IPI00765366.1	tubulin beta 4	1754.45	49585.9	14	30	26.58	0
IPI:IPI00829443.1	Isoform 2 of Tubulin beta 5 chain	1702.04	24271.6	12	18	36.79	0
IPI:IPI00553899.1	Isoform 1 of Glutaredoxin 3	1682.8	37849.6	10	27	27.6	11.8713
IPI:IPI00870566.1	enhancer of rudimentary homolog	1657.58	14337.4	6	12	22.76	0
IPI:IPI00365852.3	RCG20904 isoform CRA b	1657.58	12259	6	12	26.92	20.7654
IPI:IPI00204225.1	Isoform 2 of Glutaredoxin 3	1656.57	31361.1	7	22	20.79	0
IPI:IPI00470301.1	T complex protein 1 subunit epsilon	1622.92	59537	35	51	40.3	30.767
IPI:IPI00196751.2	Heat shock 70 kDa protein 1A 1B	1597.84	70185.4	7	48	12.17	7.6701
IPI:IPI00212014.3	Transitional endoplasmic reticulum ATPase	1577.21	89349.1	27	69	31.64	24.6524
IPI:IPI00951899.1	Uncharacterized protein	1530.57	80701.6	18	66	22.24	2.6111
IPI:IPI01007610.1	Neuron specific class III beta tubulin Fragment	1516.87	2053.4	1	2	89.47	0
IPI:IPI00231927.11	ADP ATP translocase 1	1519.9	32989.5	15	30	32.89	16.7751
IPI:IPI00559336.3	Uncharacterized protein	1461.57	23536.2	10	18	33.49	0
IPI:IPI00368131.2	Uncharacterized protein	1394.79	24660	5	26	22.42	2.9638
IPI:IPI00204737.2	Ras related protein Rab 43	1387.36	23229.3	4	25	22.38	2.2137
IPI:IPI00565051.3	Uncharacterized protein Fragment	1381.62	44623.6	9	36	20.77	2.7102
IPI:IPI00470247.1	Rab3b protein	1373.67	25914.3	4	16	13.16	3.6742
IPI:IPI00199248.2	Ras related protein Rab 26	1377.1	28203.3	6	19	28.02	5.0384
IPI:IPI00209150.1	Ras related protein Rab 3C	1361.33	25872.2	2	16	11.45	0.6679
IPI:IPI00198880.5	Uncharacterized protein	1361.29	20061.7	5	15	20.21	0
IPI:IPI00371187.2	Ras related protein Rab 35	1356.21	23025.3	2	16	9.95	0.8862
IPI:IPI00199224.3	Ras related protein Rab 4B	1355.34	23628.9	2	20	10.33	0.9079
IPI:IPI00876621.1	ras related protein Rab 12	1351.2	27271.6	2	26	8.23	0
IPI:IPI00392981.4	rCG35079 like isoform 2	1346.93	24093.3	2	24	9.26	0
IPI:IPI00213685.1	GTP binding protein Rab 3D	1344.77	24290.3	1	17	5.02	0
IPI:IPI00959288.1	RAB12 member RAS oncogene family	1344.77	29084.5	1	24	4.1	0
IPI:IPI00950825.1	Uncharacterized protein	1344.77	20614.9	1	18	5.82	0
IPI:IPI00781739.1	Uncharacterized protein	1344.77	23058.3	1	20	5.42	0
IPI:IPI00325763.6	ras related protein Rab 4A	1344.77	24408.8	1	23	5.05	0
IPI:IPI00781572.1	Uncharacterized protein Fragment	1344.77	21417.3	1	17	5.58	0
IPI:IPI00325762.1	Ras related protein Rab 3A	1344.77	24970	3	16	8.64	3.2441
IPI:IPI00566654.3	Uncharacterized protein	1344.77	23962.3	1	24	5.14	0
IPI:IPI00195673.1	Tubulin beta 6	1331.47	50059.5	11	31	15.44	0
IPI:IPI00231697.5	Stathmin	1317.43	17288.5	5	24	30.87	21.1827
IPI:IPI00781417.1	Uncharacterized protein Fragment	1253.33	35142.5	9	28	38.59	13.392
IPI:IPI00568666.1	Uncharacterized protein	1247.29	35676.9	8	27	34.78	0
IPI:IPI00551815.2	Ybx1 protein	1247.29	36200.5	8	26	34.36	0
IPI:IPI00780136.2	Uncharacterized protein Fragment	1221.6	33037.1	6	25	32.53	0
IPI:IPI00968459.1	Uncharacterized protein Fragment	1213.32	6823.69	5	6	46.67	0
IPI:IPI00763565.1	ubiquitin B like	1213.32	8826.27	5	6	36.36	0
IPI:IPI00190181.4	Glycogen phosphorylase muscle form	1149.35	97273.7	24	75	24.7	1.8992
IPI:IPI00393504.3	Uncharacterized protein Fragment	1123.72	41143.2	10	25	10.11	26.916
IPI:IPI00557754.2	Uncharacterized protein Fragment	1071.68	19384.9	8	15	22.6	0
IPI:IPI00206624.1	78 kDa glucose regulated protein	1067.38	72347.1	19	52	32.57	30.363
IPI:IPI00561103.3	Uncharacterized protein	1057.61	44852.4	8	33	19.27	0
IPI:IPI00779844.2	Uncharacterized protein	1015.32	15025.3	3	15	23.19	0
IPI:IPI00780647.2	Uncharacterized protein	1015.32	13597.7	2	11	18.25	0
IPI:IPI00557219.3	Uncharacterized protein	1007.04	35717	4	26	22.36	0
IPI:IPI00782078.1	Uncharacterized protein	996.773	64784.1	9	100	10.67	12.5293
IPI:IPI00778867.2	Uncharacterized protein	922.719	26106.9	6	18	18.8	31.9464
IPI:IPI00230893.1	Isoform B23 2 of Nucleophosmin	922.719	28385.3	6	20	17.12	0
IPI:IPI00390302.3	Uncharacterized protein	915.915	57322.9	17	52	19.15	2.8166
IPI:IPI00197553.1	Isoform B23 1 of Nucleophosmin	922.719	32560.2	6	22	15.07	0
IPI:IPI00326888.4	Secretogranin 1	887.239	77535.6	8	72	10.52	12.4229
IPI:IPI00957180.1	Uncharacterized protein	900.184	32787.6	5	21	12.67	0
IPI:IPI00369383.4	nucleophosmin 1 like isoform 1	900.184	33130.9	5	21	12.54	0
IPI:IPI00768167.1	beta tubulin 1 class VI like	857.767	50416.3	8	32	7.52	0
IPI:IPI00197952.1	Spermidine synthase	853.384	33997.1	9	32	29.8	37.371
IPI:IPI00373076.1	V type proton ATPase catalytic subunit A	822.073	68265.2	15	53	19.77	22.3094
IPI:IPI00191737.6	Serum albumin	811.991	68731.1	5	50	5.59	75.9189
IPI:IPI00201494.2	Erlin 2	809.892	37710.5	11	29	29.79	9.1704
IPI:IPI00200466.3	ADP ATP translocase 2	814.296	32901.3	10	31	18.12	0
IPI:IPI00778173.1	Uncharacterized protein	807.283	29524.8	5	19	13.64	0
IPI:IPI00949678.1	Uncharacterized protein Fragment	805.018	74098.4	21	55	23.02	0
IPI:IPI00776830.1	Uncharacterized protein Fragment	768.723	46915.7	14	37	24.88	0.8447
IPI:IPI00373045.1	Eukaryotic translation initiation factor 4B	766.73	69064.2	10	57	10.15	14.1966
IPI:IPI00957766.1	heat shock protein 1 alpha like	763.249	29664	9	19	22.01	0
IPI:IPI00568876.1	Uncharacterized protein	760.054	27227.2	8	19	12.7	7.8729
IPI:IPI00948869.1	glycogen phosphorylase brain form	739.084	96738.2	11	76	12.46	0
IPI:IPI00357945.2	Phosphorylase	739.084	96775.2	10	74	10.99	0
IPI:IPI00231968.4	Annexin A4 isoform CRA a	702.086	35893.9	10	30	27.27	12.4133
IPI:IPI00193918.1	Cytochrome c oxidase subunit 5B mitochondrial	701.292	13915	8	11	16.28	11.9483
IPI:IPI00389420.7	Serine arginine rich splicing factor 2	651.151	25476.4	4	18	11.31	0
IPI:IPI00951939.1	Uncharacterized protein	651.151	28869.3	7	21	15.87	8.7455
IPI:IPI00189989.1	Sepiapterin reductase	637.215	28128.4	7	20	27.48	8.1464
IPI:IPI00364294.2	Uncharacterized protein	627.13	27191.3	7	21	28.74	8.4578
IPI:IPI00190179.3	Glycogen phosphorylase liver form	617.472	97483.3	10	79	11.06	39.0428
IPI:IPI00779050.1	Uncharacterized protein	617.209	23652.3	5	17	16.67	0
IPI:IPI00230941.5	Vimentin	599.845	53732.8	13	47	15.02	0.3255
IPI:IPI00368869.3	Uncharacterized protein	595.424	31124.5	3	54	6.99	0
IPI:IPI00960153.1	transcription elongation factor A SII like 5	587.513	27881.5	4	26	16.94	10.1651
IPI:IPI00558210.5	mCG18224 like isoform 2	583.53	30869	3	26	10.29	0
IPI:IPI00776957.2	Uncharacterized protein	573.445	31721.8	9	31	19.51	3.0995
IPI:IPI00561205.3	Uncharacterized protein Fragment	588.391	18102.1	4	14	20.89	0
IPI:IPI00948587.1	Uncharacterized protein Fragment	541.229	27018	3	20	17.86	0.3847
IPI:IPI00560842.1	Uncharacterized protein Fragment	535.854	34087.2	1	22	7.44	0
IPI:IPI00950285.1	Uncharacterized protein Fragment	535.854	37029	1	27	7.01	0
IPI:IPI00193595.3	Eukaryotic initiation factor 4A II	534.716	46489.5	9	50	20.1	10.6565
IPI:IPI00193547.2	Uncharacterized protein	529.375	14204	4	14	27.2	4.6636
IPI:IPI00557688.1	Uncharacterized protein Fragment	528.441	27722.7	7	20	13.1	0
IPI:IPI00566126.2	Uncharacterized protein Fragment	528.821	51937	6	43	9.23	0
IPI:IPI00564357.2	Uncharacterized protein	515.652	36700.1	1	21	6.38	0
IPI:IPI00201333.5	Uncharacterized protein	501.93	106904	19	68	17.9	14.0897
IPI:IPI00555229.2	Annexin A4	484.189	35848.8	9	31	24.45	0
IPI:IPI00389830.1	Uncharacterized protein	481.167	48002.7	3	28	6.35	0
IPI:IPI00421525.1	Cathepsin D isoform CRA c	481.167	44622.8	4	26	9.09	0
IPI:IPI00212731.1	Cathepsin D	481.167	44680.8	4	27	9.09	10.7544
IPI:IPI00365283.1	F actin capping protein subunit beta	478.036	30628.8	11	27	28.68	17.7789
IPI:IPI00196795.1	Ras related protein Rab 15	475.944	24283.5	2	22	5.19	0
IPI:IPI00202697.1	Ras related protein Rab 13	473.233	22901.2	1	17	5.42	0
IPI:IPI00568427.2	Stathmin	469.717	17217.2	4	21	20.67	0
IPI:IPI00949396.1	Uncharacterized protein	464.268	30711	2	27	8.49	1.3024
IPI:IPI00204316.1	ATP synthase coupling factor 6 mitochondrial	461.371	12494.5	4	9	24.07	16.2313
IPI:IPI00191444.4	Uncharacterized protein	442.847	31345.6	9	28	28.52	0
IPI:IPI00389571.6	Keratin type II cytoskeletal 8	441.027	54018.9	16	42	20.91	9.5897
IPI:IPI00764841.3	Uncharacterized protein	447.844	34809.5	8	32	19	0
IPI:IPI00957427.1	solute carrier family 25 mitochondrial carrier adenine nucleotide translocator member 31 like	447.844	35323.2	8	32	18.6	0
IPI:IPI00372228.3	Uncharacterized protein Fragment	420.538	77887	5	53	8.55	9.2375
IPI:IPI00780415.2	Uncharacterized protein	418.062	63678.1	6	62	9.15	3.3007
IPI:IPI00212658.4	Guanine nucleotide binding protein G I G S G T subunit beta 2	417.05	37331.2	6	21	21.47	11.3026
IPI:IPI00212767.1	Anionic trypsin 1	412.256	25959.6	1	7	8.13	56.3656
IPI:IPI00389350.2	Uncharacterized protein	401.992	90572.7	10	55	13.05	0
IPI:IPI00365929.1	protein disulfide isomerase A6	393.486	48760.3	10	34	22.47	12.2167
IPI:IPI00949463.1	Uncharacterized protein	391.218	79045.5	9	47	13.44	0
IPI:IPI00324741.3	Protein disulfide isomerase A3	389.157	56623.5	10	53	14.85	9.9718
IPI:IPI00208249.3	Chloride intracellular channel protein 4	376.437	28633	4	25	13.44	10.9559
IPI:IPI00369618.1	Eukaryotic translation initiation factor 4A1 isoform CRA c	371.021	46154.1	7	46	10.84	0
IPI:IPI00358905.4	Uncharacterized protein	364.514	57016	3	46	5.4	0
IPI:IPI00365235.3	Uncharacterized protein	343.68	11969.7	4	9	29.13	7.657
IPI:IPI00949999.1	Translocon associated protein subunit delta	342.577	18979.6	4	9	20.81	5.7156
IPI:IPI00201932.2	Uncharacterized protein	342.577	19106.8	4	9	20.69	0
IPI:IPI00209115.2	Solute carrier family 25 Mitochondrial carrier	326.186	39621.4	8	28	14.01	12.1558
IPI:IPI00231381.8	Major vault protein	322.91	95798.4	17	65	20.21	8.4344
IPI:IPI00565507.2	Uncharacterized protein	312.8	32233.5	5	29	12.37	0
IPI:IPI00958138.1	keratin 8 like	309.998	53733.5	15	39	13.43	0.4
IPI:IPI00421788.1	Keratin type II cytoskeletal 7	307.143	50708.9	19	39	20.13	5.2612
IPI:IPI00780927.2	splicing factor arginine serine rich 1B	301.61	27744.6	11	29	35.48	14.7076
IPI:IPI00949972.1	Uncharacterized protein	296.012	36303.3	5	38	14.74	0
IPI:IPI00190559.3	Ubiquitin conjugating enzyme E2 N	291.165	17123.8	3	13	17.76	6.0499
IPI:IPI00949766.1	Ubiquitin carrier protein	291.165	16829.5	2	13	11.92	0
IPI:IPI00212220.2	Protein disulfide isomerase A4	288.17	72720.4	12	64	18.82	7.9939
IPI:IPI00421517.7	Desmin	282.696	53456.8	11	46	8.1	3.307
IPI:IPI00362469.2	6 phosphogluconolactonase	282.031	30821.6	6	20	19.24	15.6785
IPI:IPI00211893.1	Isoform Crk II of Adapter molecule crk	278.79	33844.8	3	25	9.54	0
IPI:IPI00208672.2	Isoform Crk I of Adapter molecule crk	278.79	22863.5	3	19	14.22	0
IPI:IPI00781330.1	Uncharacterized protein	278.79	29062.8	4	22	16.22	3.7615
IPI:IPI00777261.1	Uncharacterized protein	277.724	31468.1	9	23	36.17	0
IPI:IPI00471835.1	Heat shock protein 105 kDa	269.2	96418.8	14	70	18.88	5.5914
IPI:IPI00781086.1	Uncharacterized protein	252.444	17090.2	4	11	19.41	0
IPI:IPI00369907.2	Uncharacterized protein	260.112	38094.4	8	26	22.01	0
IPI:IPI00951973.1	Uncharacterized protein Fragment	247.935	28950.2	5	22	17.95	0
IPI:IPI00951309.1	Uncharacterized protein	247.935	31287.8	5	25	16.84	0
IPI:IPI00231811.1	Isoform 2 of DNA binding protein A	247.935	30803	5	24	16.78	0
IPI:IPI00947719.1	Uncharacterized protein	247.935	32945.5	5	25	15.91	0
IPI:IPI00208217.3	Isoform 1 of DNA binding protein A	246.247	38851.7	5	30	11.08	0
IPI:IPI00779326.2	Uncharacterized protein Fragment	237.044	70986	7	49	10.53	0
IPI:IPI01016461.1	Cold shock domain protein A	240.241	38813.6	4	29	11.08	0
IPI:IPI00558685.2	Uncharacterized protein	229.473	23957.3	5	17	14.86	0
IPI:IPI00194324.2	Pyruvate dehydrogenase E1 component subunit beta mitochondrial	220.751	38982.3	4	30	13.37	4.9105
IPI:IPI00370815.4	Uncharacterized protein	215.723	59588.7	18	51	22.81	7.0737
IPI:IPI00209397.1	Coronin 1B	212.251	53845.3	7	29	8.47	6.9029
IPI:IPI00766018.1	Eukaryotic translation initiation factor 3 subunit I	209.759	36460.9	5	29	14.46	10.3403
IPI:IPI00562259.1	Phosphate carrier protein mitochondrial	196.823	39445.2	5	28	8.71	0
IPI:IPI00454374.1	Coro1b protein	182.66	32279.2	7	18	10.65	0
IPI:IPI00766463.1	RCG20659 isoform CRA b	180.863	38104.3	5	29	10.95	6.723
IPI:IPI00202154.1	Inositol 3 phosphate synthase 1	178.274	60883.7	4	38	5.57	7.0405
IPI:IPI00948028.1	M2 pyruvate kinase like isoform 1	173.307	57778.9	4	44	6.4	0
IPI:IPI00561880.2	M2 pyruvate kinase like isoform 1	173.307	57730.9	4	44	6.4	0
IPI:IPI00339197.4	Isoform M2 of Pyruvate kinase isozymes M1 M2	173.307	57781	4	44	6.4	0
IPI:IPI00231929.7	Isoform M1 of Pyruvate kinase isozymes M1 M2	173.307	57818	4	44	6.4	5.2708
IPI:IPI00764193.1	M2 pyruvate kinase like	173.307	57877.2	5	44	6.39	0
IPI:IPI00368347.2	Ubiquitin like modifier activating enzyme 1	173.009	117788	15	67	13.23	9.1082
IPI:IPI00370791.1	stathmin like	160.052	17388.6	3	26	7.95	0
IPI:IPI00363182.2	ADP ATP translocase 2 like	156.106	33176.7	3	31	9.36	0
IPI:IPI00324893.4	14 3 3 protein zeta delta	155.736	27771.2	4	25	7.76	6.8466
IPI:IPI00200200.5	Isoform 1 of Kazrin	145.385	86974	9	72	12.82	14.885
IPI:IPI00363160.1	selenide water dikinase 1	143.194	42892.7	3	16	11.22	6.1467
IPI:IPI00197585.1	UPF0160 protein MYG1 mitochondrial	142.248	42888.9	7	28	15.75	3.5165
IPI:IPI00957976.1	M2 pyruvate kinase like isoform 2	134.982	52898.3	3	40	4.72	0
IPI:IPI00388209.2	Protein kinase C substrate 80K H Predicted isoform CRA b	126.005	59218.6	7	41	8.38	7.0688
IPI:IPI00760126.1	Isoform Short of 14 3 3 protein beta alpha	116.331	27822.2	6	22	13.11	3.1362
IPI:IPI00230837.5	Isoform Long of 14 3 3 protein beta alpha	116.331	28054.5	6	22	13.01	0
IPI:IPI00952382.1	Ccdc21 protein	107.501	85285.9	6	63	2.88	4.1169
IPI:IPI00213463.2	Alpha actinin 4	105.653	104915	14	86	6.81	3.3096
IPI:IPI00949275.1	Isoform 2 of Kazrin	98.4273	37048.8	4	37	12.54	0
IPI:IPI00365985.5	Isoform 1 of Endoplasmin	95.8189	92771.1	10	79	8.21	3.6908
IPI:IPI00421812.1	Type II keratin Kb9	98.6296	61758.6	8	47	5.85	0
IPI:IPI00199305.1	V type proton ATPase subunit B brain isoform	89.8813	56551	6	41	8.41	8.5394
IPI:IPI00201060.4	Prelamin A C	87.4415	74323.8	7	74	3.76	4.0844
IPI:IPI00207038.3	Type II keratin Kb15	76.7507	58096.3	12	39	5.4	0
IPI:IPI00363763.5	Isoform 1 of Shootin 1	70.7765	71445.7	5	64	7.9	0
IPI:IPI00948085.1	Uncharacterized protein Fragment	70.7765	70425.4	6	60	8.01	2.2408
IPI:IPI00197089.4	Uncharacterized protein	58.4632	197125	7	133	2.26	23.7373
IPI:IPI00454295.3	LRRGT00189	57.9052	15541.8	4	13	24.46	3.6553
IPI:IPI00362333.5	Uncharacterized protein	56.9485	87412	6	77	5.84	6.2691
IPI:IPI00948682.1	Uncharacterized protein	56.9485	110812	6	98	4.53	0
IPI:IPI00778413.1	Uncharacterized protein	56.9485	110787	6	98	4.53	0
IPI:IPI00464647.1	Similar to HORMA domain containing 2	53.828	22535.2	3	21	14.8	2.4545
IPI:IPI00213019.1	A kinase anchor protein 14	52.7318	55756.2	11	48	4.78	7.0804
IPI:IPI00231318.5	Isoform 1 of Phosphatidylinositol transfer protein beta isoform	48.991	31450.1	2	26	6.64	3.68
IPI:IPI00551671.4	Uncharacterized protein	48.991	31776.3	2	25	6.59	0
IPI:IPI00949973.1	Uncharacterized protein	48.991	31620.1	2	25	6.62	0
Injection 2
protein.Accession	protein.Description	protein.score	protein.avgMass	protein.matchedPeptides	protein.digestPeps	protein.seqCover(%)	protein.fmolOnColumn
IPI:IPI00208205.1	Heat shock cognate 71 kDa protein	8815.28	70871.2	62	50	48.3	33.5774
IPI:IPI00960098.1	heat shock cognate 71 kDa protein like	8659.01	70818.2	61	49	46.59	0
IPI:IPI00959289.1	heat shock cognate 71 kDa protein like	8576.73	72681.2	59	50	44.48	0
IPI:IPI00764197.1	heat shock cognate 71 kDa protein like isoform 1	8438.23	70860.2	59	49	43.96	0
IPI:IPI00959589.1	heat shock cognate 71 kDa protein like isoform 2	8438.23	69643.9	59	49	45.08	0
IPI:IPI00950379.1	Uncharacterized protein	7245.18	67148	61	50	50.49	45.2144
IPI:IPI00778110.1	Uncharacterized protein Fragment	5950.58	5301.69	4	4	68	0
IPI:IPI00778786.1	Uncharacterized protein Fragment	5770.38	62259.7	32	42	28.32	22.7453
IPI:IPI00339167.5	Uncharacterized protein	5543.65	50279.9	41	34	43.27	6.5124
IPI:IPI00189795.1	Tubulin alpha 1A chain	5258.67	50135.8	41	34	43.46	38.7211
IPI:IPI00364046.2	Tubulin alpha 1C chain	4909.45	49937.5	41	34	43.65	131.184
IPI:IPI00968513.1	heat shock cognate 71 kDa protein like	4421.54	68827	59	48	46.66	0
IPI:IPI00362927.1	Tubulin alpha 4A chain	4085.14	49924.6	33	34	35.94	132.741
IPI:IPI00471523.1	Tubulin alpha 3 chain	4014.16	49959.7	31	34	34.44	0
IPI:IPI00326582.3	peripherin	3904.41	53982.3	82	57	65.54	221.048
IPI:IPI00949898.1	Uncharacterized protein	3843.01	71130.6	49	49	37.75	17.777
IPI:IPI00339148.2	60 kDa heat shock protein mitochondrial	3694.78	60955.6	40	53	49.56	87.4565
IPI:IPI00958161.1	actin gamma 1 propeptide like	3539.47	41793.9	27	34	37.87	0
IPI:IPI00896224.1	Actin cytoplasmic 2	3539.47	41793	27	34	37.87	0
IPI:IPI00189819.1	Actin cytoplasmic 1	3539.47	41736.9	27	34	37.87	57.8846
IPI:IPI00464587.1	Tubulin alpha 8 chain	2775.68	50037.6	18	34	20.94	0
IPI:IPI00207355.4	Heat shock related 70 kDa protein 2	2435.97	69641.8	25	50	22.43	30.4422
IPI:IPI00948496.1	33 kDa protein	2344.7	32620.5	21	27	34.58	0
IPI:IPI00567316.1	Uncharacterized protein	2283.61	60128.7	29	53	41.24	2.6157
IPI:IPI00951930.1	Uncharacterized protein	2262.65	27015.2	22	24	48.84	0
IPI:IPI00363265.3	Stress 70 protein mitochondrial	2074.26	73857.9	45	69	45.51	66.213
IPI:IPI00960010.1	Beta actin FE 3 Fragment	1905.93	14983.3	9	11	29.85	0
IPI:IPI00200455.1	Actin gamma enteric smooth muscle	1843.27	41877	18	33	23.14	0.3198
IPI:IPI00194087.3	Actin alpha cardiac muscle 1	1843.27	42019.1	18	34	23.08	0
IPI:IPI00189813.1	Actin alpha skeletal muscle	1843.27	42051.2	18	34	23.08	0
IPI:IPI00197129.1	Actin aortic smooth muscle	1843.27	42009.1	18	34	23.08	0
IPI:IPI00560160.2	Uncharacterized protein	1843.27	43005.2	18	35	22.14	0
IPI:IPI00650082.1	DnaK type molecular chaperone P72 Fragment	1574.62	4489.8	2	2	37.21	0
IPI:IPI00231697.5	Stathmin	1508.58	17288.5	7	24	42.95	37.8543
IPI:IPI00471584.7	Heat shock protein HSP 90 beta	1470.12	83281.4	26	67	26.66	28.6529
IPI:IPI00960003.1	actin gamma 1 propeptide like	1329.75	18356.2	9	13	30.12	0
IPI:IPI00211756.1	Prohibitin	1261.5	29820.1	16	21	48.53	18.4578
IPI:IPI00210566.3	Heat shock protein HSP 90 alpha	1254.03	84815.1	18	91	18.14	12.9907
IPI:IPI00197579.2	Isoform 1 of Tubulin beta 5 chain	1231.49	49671	14	30	25.23	6.893
IPI:IPI00000000.0	PYGM RABIT P00489 Glycogen phosphorylase muscle Oryctolagus cuniculus	1199.74	97289.6	46	76	37.6	50
IPI:IPI00777934.1	Uncharacterized protein Fragment	1164.68	63750.1	32	44	24.53	40.9059
IPI:IPI00870141.1	tubulin alpha chain like 3	1150.43	42833	12	31	16.75	59.3744
IPI:IPI00561918.2	Uncharacterized protein Fragment	1129.72	34432.5	8	21	24.35	16.4318
IPI:IPI00655259.1	Tubulin beta 2B chain	1075.29	49953.2	14	30	21.8	5.3746
IPI:IPI00360356.1	Uncharacterized protein	1080.2	41963.2	13	35	16.22	13.6165
IPI:IPI00475639.4	Tubulin beta 2A chain	1068.14	49907.2	13	30	19.1	0
IPI:IPI00368301.4	alpha tubulin subunit like	1056.36	21213.1	10	17	13.76	17.3437
IPI:IPI00959957.1	alpha tubulin subunit like	1028.34	8655.48	8	8	20	0
IPI:IPI00361239.4	Uncharacterized protein	1019.66	49299.5	10	32	17.98	8.7775
IPI:IPI00400573.1	Tubulin beta 2C chain	1004.97	49801.2	14	30	25.62	15.2232
IPI:IPI00969317.1	Ubiquitin 60S ribosomal protein L40	952.118	14728.4	6	9	26.56	4.0009
IPI:IPI00776427.2	Uncharacterized protein	945.763	17547.5	7	11	29.41	6.5539
IPI:IPI00476033.2	48 kDa protein	934.493	48338.8	6	40	8.84	1.9476
IPI:IPI00958274.1	ubiquitin B like	932.372	17274.9	5	13	16.34	0
IPI:IPI00190240.1	Ubiquitin 40S ribosomal protein S27a	932.372	17951	6	10	20.51	0
IPI:IPI00882520.2	Polyubiquitin B	932.372	34368.6	5	27	8.2	0
IPI:IPI00361888.3	Polyubiquitin C	932.372	91087	5	75	3.09	0
IPI:IPI00968520.1	Polyubiquitin Fragment	932.372	11241	5	8	25	0
IPI:IPI00950621.2	ubiquitin B like	932.372	8701.95	5	6	32.47	0
IPI:IPI00362160.1	Tubulin beta 3 chain	883.726	50418.8	12	30	21.11	17.815
IPI:IPI00949883.1	Uncharacterized protein	864.058	59063.6	21	55	23.73	3.7696
IPI:IPI00960053.1	Beta actin Fragment	819.62	11013.6	2	5	18.56	0
IPI:IPI00895591.1	glycogen phosphorylase muscle form	807.214	97288.6	36	76	31.12	0.54
IPI:IPI00951899.1	Uncharacterized protein	804.683	80701.6	16	66	21.1	5.205
IPI:IPI00780608.2	Heterogeneous nuclear ribonucleoprotein K	783.789	50976.4	12	38	26.78	31.466
IPI:IPI00194974.2	Hnrpk protein	783.789	51028.4	12	39	26.72	0
IPI:IPI00213546.2	Heat shock 70 kDa protein 1 like	772.303	70549.3	11	51	20.9	48.1005
IPI:IPI00561262.3	Uncharacterized protein	767.04	68857.3	17	50	16.21	21.2051
IPI:IPI00829443.1	Isoform 2 of Tubulin beta 5 chain	744.451	24271.6	10	18	30.66	0
IPI:IPI00193918.1	Cytochrome c oxidase subunit 5B mitochondrial	701.581	13915	10	11	35.66	15.9367
IPI:IPI00390302.3	Uncharacterized protein	691.97	57322.9	12	52	15.93	8.167
IPI:IPI00559336.3	Uncharacterized protein	677.532	23536.2	9	18	38.68	3.5103
IPI:IPI00765366.1	tubulin beta 4	676.918	49585.9	11	30	21.17	2.0218
IPI:IPI00470288.4	Creatine kinase B type	663.657	42725.4	7	23	21.26	20.0725
IPI:IPI00196751.2	Heat shock 70 kDa protein 1A 1B	647.21	70185.4	10	48	17.47	4.2109
IPI:IPI00949678.1	Uncharacterized protein Fragment	630.487	74098.4	13	55	12.6	0
IPI:IPI00212658.4	Guanine nucleotide binding protein G I G S G T subunit beta 2	613.905	37331.2	9	21	20.29	18.7765
IPI:IPI00968466.1	heterogeneous nuclear ribonucleoprotein K	598.112	50988.4	11	37	24.41	0
IPI:IPI00193547.2	Uncharacterized protein	587.389	14204	5	14	42.4	6.9182
IPI:IPI00195673.1	Tubulin beta 6	587.326	50059.5	13	31	18.79	3.232
IPI:IPI00206222.3	Uncharacterized protein	581.688	29239.4	5	21	15.67	0
IPI:IPI00470301.1	T complex protein 1 subunit epsilon	579.056	59537	31	51	35.49	32.6025
IPI:IPI00781417.1	Uncharacterized protein Fragment	578.972	35142.5	8	28	42.12	23.5153
IPI:IPI00780136.2	Uncharacterized protein Fragment	565.301	33037.1	7	25	38.01	2.3403
IPI:IPI00557754.2	Uncharacterized protein Fragment	564.039	19384.9	8	15	22.03	0
IPI:IPI00568666.1	Uncharacterized protein	565.301	35676.9	7	27	34.47	0
IPI:IPI00557219.3	Uncharacterized protein	565.301	35717	6	26	30.75	0
IPI:IPI00551815.2	Ybx1 protein	565.301	36200.5	7	26	34.05	0
IPI:IPI00959016.1	guanine nucleotide binding protein beta 2 subunit like	559.301	31500.7	5	17	7.61	0
IPI:IPI00231927.11	ADP ATP translocase 1	506.252	32989.5	15	30	30.87	17.3032
IPI:IPI00212014.3	Transitional endoplasmic reticulum ATPase	499	89349.1	26	69	26.92	23.0815
IPI:IPI00190181.4	Glycogen phosphorylase muscle form	497.749	97273.7	31	75	26.84	3.7472
IPI:IPI00392830.3	Uncharacterized protein Fragment	496.992	76944.8	7	71	6.75	0
IPI:IPI00777931.1	Uncharacterized protein Fragment	493.396	28754.8	9	22	27.48	0
IPI:IPI00565051.3	Uncharacterized protein Fragment	468.664	44623.6	5	36	14.25	1.2879
IPI:IPI00776830.1	Uncharacterized protein Fragment	460.267	46915.7	12	37	14.98	6.8203
IPI:IPI00231968.4	Annexin A4 isoform CRA a	446.777	35893.9	11	30	29.47	17.3249
IPI:IPI00373076.1	V type proton ATPase catalytic subunit A	441.478	68265.2	11	53	21.07	22.475
IPI:IPI00957766.1	heat shock protein 1 alpha like	440.3	29664	6	19	13.9	0
IPI:IPI00561103.3	Uncharacterized protein	437.667	44852.4	9	33	22.68	23.9918
IPI:IPI00568427.2	Stathmin	433.544	17217.2	4	21	19.33	0
IPI:IPI00200466.3	ADP ATP translocase 2	422.822	32901.3	12	31	23.49	0
IPI:IPI00553899.1	Isoform 1 of Glutaredoxin 3	418.596	37849.6	11	27	34.12	33.6297
IPI:IPI00324893.4	14 3 3 protein zeta delta	414.933	27771.2	9	25	33.88	7.406
IPI:IPI00212655.4	Guanine nucleotide binding protein G I G S G T subunit beta 1	413.574	37377.1	8	21	8.82	8.0407
IPI:IPI00422067.3	Guanine nucleotide binding protein subunit beta 4	408.492	37363.2	6	22	8.82	0
IPI:IPI00779050.1	Uncharacterized protein	395.882	23652.3	4	17	14.35	0
IPI:IPI00204225.1	Isoform 2 of Glutaredoxin 3	385.757	31361.1	9	22	32.62	0
IPI:IPI00191737.6	Serum albumin	385.072	68731.1	4	50	4.77	82.2878
IPI:IPI00776957.2	Uncharacterized protein	379.35	31721.8	12	31	26.48	3.9814
IPI:IPI00389610.4	Uncharacterized protein Fragment	377.428	41314.3	7	25	8.59	0
IPI:IPI00206624.1	78 kDa glucose regulated protein	372.527	72347.1	7	52	11.31	8.4758
IPI:IPI00199271.1	Eukaryotic translation initiation factor 4E	370.615	25053.2	5	14	17.05	9.5426
IPI:IPI00950844.1	Uncharacterized protein Fragment	370.615	25148.4	5	13	16.97	0
IPI:IPI00197952.1	Spermidine synthase	356.929	33997.1	4	32	15.89	8.0928
IPI:IPI00565507.2	Uncharacterized protein	351.088	32233.5	8	29	18.56	0
IPI:IPI00560842.1	Uncharacterized protein Fragment	341.265	34087.2	5	22	16.5	4.9538
IPI:IPI00393504.3	Uncharacterized protein Fragment	331.251	41143.2	6	25	6.56	0
IPI:IPI00555229.2	Annexin A4	327.286	35848.8	10	31	20.06	0
IPI:IPI00363182.2	ADP ATP translocase 2 like	321.411	33176.7	7	31	18.06	0
IPI:IPI00782078.1	Uncharacterized protein	320.314	64784.1	11	100	16.64	6.8495
IPI:IPI00950285.1	Uncharacterized protein Fragment	315.986	37029	3	27	10.37	0
IPI:IPI00568876.1	Uncharacterized protein	313.613	27227.2	6	19	16.27	3.7962
IPI:IPI00230835.5	14 3 3 protein gamma	312.271	28302.7	8	25	21.46	10.9543
IPI:IPI00949530.1	Uncharacterized protein	307.1	26561.3	9	24	32.19	0
IPI:IPI00196661.1	14 3 3 protein theta	300.951	27778.3	7	24	26.12	0
IPI:IPI00231677.5	14 3 3 protein eta	295.926	28211.8	6	27	25.2	0
IPI:IPI00760126.1	Isoform Short of 14 3 3 protein beta alpha	294.281	27822.2	6	22	17.62	0.8018
IPI:IPI00230837.5	Isoform Long of 14 3 3 protein beta alpha	294.281	28054.5	6	22	17.48	0
IPI:IPI00389420.7	Serine arginine rich splicing factor 2	292.182	25476.4	6	18	17.65	13.6761
IPI:IPI00212767.1	Anionic trypsin 1	289.189	25959.6	1	7	8.13	49.469
IPI:IPI00951939.1	Uncharacterized protein	292.182	28869.3	6	21	15.48	0
IPI:IPI00357945.2	Phosphorylase	285.98	96775.2	12	74	11.94	0
IPI:IPI00766018.1	Eukaryotic translation initiation factor 3 subunit I	284.66	36460.9	9	29	22.77	11.9039
IPI:IPI00948869.1	glycogen phosphorylase brain form	284.334	96738.2	11	76	9.96	0
IPI:IPI00471526.3	Similar to 14 3 3 protein sigma	279.671	27916.4	5	24	14.11	0
IPI:IPI00475480.3	stratifin	279.671	36856.4	6	30	15.18	1.9881
IPI:IPI00325135.3	14 3 3 protein epsilon	279.382	29174	7	29	20	5.8254
IPI:IPI00558685.2	Uncharacterized protein	275.161	23957.3	5	17	12.61	1.3827
IPI:IPI00768167.1	beta tubulin 1 class VI like	269.683	50416.3	7	32	9.51	7.8273
IPI:IPI00370681.1	F actin capping protein subunit alpha 2	256.105	32967.1	6	22	28.67	13.05
IPI:IPI00363110.4	prohibitin like	254.847	32793.4	4	25	6.1	0
IPI:IPI00780927.2	splicing factor arginine serine rich 1B	252.179	27744.6	10	29	31.45	15.8868
IPI:IPI00373045.1	Eukaryotic translation initiation factor 4B	250.293	69064.2	10	57	19.31	13.9798
IPI:IPI00362469.2	6 phosphogluconolactonase	250.216	30821.6	7	20	17.18	16.5377
IPI:IPI00201932.2	Uncharacterized protein	245.507	19106.8	6	9	20.69	0
IPI:IPI00949999.1	Translocon associated protein subunit delta	245.507	18979.6	6	9	20.81	6.9805
IPI:IPI00358905.4	Uncharacterized protein	242.212	57016	4	46	8.2	3.4843
IPI:IPI00324741.3	Protein disulfide isomerase A3	218.521	56623.5	12	53	22.38	10.8795
IPI:IPI00568873.3	rCG63019 like	215.55	15824.5	6	7	27.97	0
IPI:IPI00959290.1	ubiquitin A 52 residue ribosomal protein fusion product 1	215.55	14989.6	6	7	26.67	0
IPI:IPI00566126.2	Uncharacterized protein Fragment	207.791	51937	9	43	13.85	0
IPI:IPI00190179.3	Glycogen phosphorylase liver form	199.264	97483.3	16	79	16.47	40.6347
IPI:IPI00230941.5	Vimentin	196.395	53732.8	14	47	15.45	0.7349
IPI:IPI00557688.1	Uncharacterized protein Fragment	191	27722.7	6	20	8.73	0
IPI:IPI00764841.3	Uncharacterized protein	188.771	34809.5	11	32	24.61	0
IPI:IPI00948378.1	Uncharacterized protein	188.598	33197.3	4	20	11.42	0
IPI:IPI00869675.2	F actin capping protein subunit alpha 1	188.598	32909.8	4	21	11.54	1.304
IPI:IPI00957427.1	solute carrier family 25 mitochondrial carrier adenine nucleotide translocator member 31 like	188.771	35323.2	11	32	24.09	0
IPI:IPI00763565.1	ubiquitin B like	182.495	8826.27	3	6	11.69	0
IPI:IPI00201333.5	Uncharacterized protein	181.345	106904	10	68	11.76	13.0257
IPI:IPI00365929.1	protein disulfide isomerase A6	177.01	48760.3	7	34	18.43	6.2231
IPI:IPI00949396.1	Uncharacterized protein	176.469	30711	1	27	4.43	0
IPI:IPI00949463.1	Uncharacterized protein	175.46	79045.5	8	47	12.14	0
IPI:IPI00389350.2	Uncharacterized protein	175.46	90572.7	8	55	10.54	0
IPI:IPI00189989.1	Sepiapterin reductase	168.081	28128.4	4	20	14.5	5.2366
IPI:IPI00193595.3	Eukaryotic initiation factor 4A II	167.423	46489.5	5	50	10.29	3.1577
IPI:IPI00369618.1	Eukaryotic translation initiation factor 4A1 isoform CRA c	167.035	46154.1	6	46	10.34	7.3397
IPI:IPI00780415.2	Uncharacterized protein	166.14	63678.1	6	62	8.1	0
IPI:IPI00368869.3	Uncharacterized protein	160.485	31124.5	3	54	10.29	0
IPI:IPI00365283.1	F actin capping protein subunit beta	159.606	30628.8	9	27	26.1	15.0135
IPI:IPI00210009.1	Nuclear migration protein nudC	153.346	38412.2	8	31	15.66	9.3891
IPI:IPI00209397.1	Coronin 1B	150.672	53845.3	7	29	10.54	8.6376
IPI:IPI00364474.1	Uncharacterized protein	148.798	21927.3	4	15	16.16	7.9391
IPI:IPI00454374.1	Coro1b protein	146.54	32279.2	4	18	9.28	0
IPI:IPI00372228.3	Uncharacterized protein Fragment	145.847	77887	6	53	6.64	0
IPI:IPI00191444.4	Uncharacterized protein	142.467	31345.6	6	28	20.94	0
IPI:IPI00421525.1	Cathepsin D isoform CRA c	137.979	44622.8	7	26	11.55	0
IPI:IPI00212731.1	Cathepsin D	137.979	44680.8	7	27	11.55	9.3739
IPI:IPI00389830.1	Uncharacterized protein	137.979	48002.7	7	28	10.66	0
IPI:IPI00215291.3	Spliceosome RNA helicase Ddx39b	135.829	49035.5	6	37	7.71	5.2922
IPI:IPI00212220.2	Protein disulfide isomerase A4	130.165	72720.4	11	64	18.04	9.8657
IPI:IPI00370815.4	Uncharacterized protein	122.691	59588.7	8	51	13.14	7.3181
IPI:IPI00656385.1	Eukaryotic initiation factor 4A III	119.459	46841.2	7	48	21.17	6.4695
IPI:IPI00389571.6	Keratin type II cytoskeletal 8	118.255	54018.9	13	42	18.01	8.0219
IPI:IPI00326888.4	Secretogranin 1	114.614	77535.6	9	72	9.93	14.0711
IPI:IPI00190559.3	Ubiquitin conjugating enzyme E2 N	107.743	17123.8	3	13	23.68	5.0939
IPI:IPI00958138.1	keratin 8 like	103.538	53733.5	13	39	14.05	0
IPI:IPI00471835.1	Heat shock protein 105 kDa	103.962	96418.8	13	70	12.47	5.2292
IPI:IPI00364294.2	Uncharacterized protein	102.806	27191.3	3	21	9.84	0
IPI:IPI00782132.1	Uncharacterized protein	98.3358	35794.6	4	33	7.14	0
IPI:IPI00421788.1	Keratin type II cytoskeletal 7	98.12	50708.9	9	39	10.28	5.5171
IPI:IPI00205383.2	splicing factor arginine serine rich 4	96.7066	55675.1	5	36	8.4	7.6909
IPI:IPI00951281.1	Uncharacterized protein	96.7066	55797.2	5	38	8.33	0
IPI:IPI00325144.4	ATP dependent RNA helicase DDX39A	95.5907	49109.7	5	37	6.32	0
IPI:IPI00464815.11	Alpha enolase	96.215	47128	9	31	20.74	7.0805
IPI:IPI00958627.1	Eno1 protein like	96.215	53907.9	8	37	13.54	0
IPI:IPI00767147.1	enolase 3	96.215	53923.8	9	37	18.18	0
IPI:IPI00194324.2	Pyruvate dehydrogenase E1 component subunit beta mitochondrial	87.8535	38982.3	2	30	5.29	5.731
IPI:IPI00208018.1	P58	87.4465	48298.2	8	31	10.3	8.3077
IPI:IPI00779326.2	Uncharacterized protein Fragment	82.845	70986	9	49	11.48	0
IPI:IPI00212810.3	Uncharacterized protein Fragment	86.4321	29146.8	4	24	7.97	0
IPI:IPI00201494.2	Erlin 2	79.5461	37710.5	8	29	9.44	5.7319
IPI:IPI00777730.1	Uncharacterized protein Fragment	71.1686	39316.7	5	21	11.88	0
IPI:IPI00947869.1	Uncharacterized protein Fragment	71.1686	39843.2	5	23	11.68	0
IPI:IPI00421517.7	Desmin	67.9764	53456.8	9	46	3.62	0.7177
IPI:IPI00388209.2	Protein kinase C substrate 80K H Predicted isoform CRA b	63.5666	59218.6	5	41	8.19	10.3666
IPI:IPI00766463.1	RCG20659 isoform CRA b	56.6299	38104.3	4	29	11.83	3.1217
IPI:IPI00958044.1	histone cluster 1 H2ae like	54.6703	28054.9	4	20	12.06	0
IPI:IPI00958962.1	histone cluster 1 H4m	54.6703	29642.7	5	19	14.13	0
IPI:IPI00209115.2	Solute carrier family 25 Mitochondrial carrier	53.96	39621.4	3	28	7.28	0
IPI:IPI00562259.1	Phosphate carrier protein mitochondrial	53.96	39445.2	3	28	7.3	8.7481
IPI:IPI00949972.1	Uncharacterized protein	52.9945	36303.3	1	38	2.24	0
IPI:IPI00960040.1	histone cluster 1 H2ae like	56.4584	51727.4	6	42	8.49	5.5418
IPI:IPI00203425.1	Uncharacterized protein	49.0239	44884.5	3	40	10.03	3.3867
IPI:IPI00201060.4	Prelamin A C	44.3909	74323.8	16	74	6.17	2.8559
IPI:IPI00362106.2	RCG61183 isoform CRA b	43.1186	77875.8	4	50	1.62	0
IPI:IPI00951980.1	Uncharacterized protein	43.1186	28943.6	2	19	4.26	1.5155
IPI:IPI00951199.1	Neuronal nicotinic acetylcholine receptor alpha5 subunit	33.473	51789.1	4	35	9.96	5.3174
IPI:IPI00325218.8	neuronal acetylcholine receptor subunit alpha 5	33.473	53539.3	4	34	9.64	0
IPI:IPI00387868.2	Heat shock 70 kDa protein 4	33.2674	94056.8	2	74	1.67	0
IPI:IPI00199305.1	V type proton ATPase subunit B brain isoform	32.6469	56551	4	41	9.2	12.5453
Injection 3
protein.Accession	protein.Description	protein.score	protein.avgMass	protein.matchedPeptides	protein.digestPeps	protein.seqCover(%)	protein.fmolOnColumn
IPI:IPI00208205.1	Heat shock cognate 71 kDa protein	8178.67	70871.2	53	50	42.41	26.2771
IPI:IPI00960098.1	heat shock cognate 71 kDa protein like	8024.31	70818.2	52	49	40.71	0
IPI:IPI00959289.1	heat shock cognate 71 kDa protein like	7743.45	72681.2	53	50	43.42	28.964
IPI:IPI00959589.1	heat shock cognate 71 kDa protein like isoform 2	7579.51	69643.9	50	49	39.05	0
IPI:IPI00764197.1	heat shock cognate 71 kDa protein like isoform 1	7579.51	70860.2	50	49	38.08	0
IPI:IPI00950379.1	Uncharacterized protein	6663.72	67148	48	50	37.87	0
IPI:IPI00778110.1	Uncharacterized protein Fragment	5269.6	5301.69	7	4	92	3.8589
IPI:IPI00778786.1	Uncharacterized protein Fragment	5098.38	62259.7	26	42	24.42	40.2972
IPI:IPI00339167.5	Uncharacterized protein	4930.24	50279.9	45	34	43.49	41.6112
IPI:IPI00189795.1	Tubulin alpha 1A chain	4741.07	50135.8	44	34	43.46	0
IPI:IPI00968513.1	heat shock cognate 71 kDa protein like	4436.17	68827	51	48	40.76	0
IPI:IPI00958161.1	actin gamma 1 propeptide like	4318.15	41793.9	26	34	39.73	0
IPI:IPI00896224.1	Actin cytoplasmic 2	4318.15	41793	26	34	39.73	0
IPI:IPI00189819.1	Actin cytoplasmic 1	4318.15	41736.9	26	34	39.73	55.5845
IPI:IPI00364046.2	Tubulin alpha 1C chain	4205.07	49937.5	44	34	43.65	125.838
IPI:IPI00362927.1	Tubulin alpha 4A chain	3926.4	49924.6	35	34	36.16	128.624
IPI:IPI00471523.1	Tubulin alpha 3 chain	3821.61	49959.7	34	34	36.22	0.3158
IPI:IPI00949898.1	Uncharacterized protein	3670.9	71130.6	43	49	32.36	24.1043
IPI:IPI00326582.3	peripherin	3631.22	53982.3	68	57	63.64	204.915
IPI:IPI00339148.2	60 kDa heat shock protein mitochondrial	3510.91	60955.6	39	53	45.2	75.7407
IPI:IPI00464587.1	Tubulin alpha 8 chain	2864.17	50037.6	19	34	22.72	0
IPI:IPI00207355.4	Heat shock related 70 kDa protein 2	2799.85	69641.8	26	50	26.54	56.1799
IPI:IPI00948496.1	33 kDa protein	2353.19	32620.5	20	27	33.22	0
IPI:IPI00951930.1	Uncharacterized protein	2117.38	27015.2	19	24	40.31	0
IPI:IPI00960003.1	actin gamma 1 propeptide like	2085.4	18356.2	9	13	36.75	0
IPI:IPI00960010.1	Beta actin FE 3 Fragment	2026.86	14983.3	10	11	35.07	0
IPI:IPI00363265.3	Stress 70 protein mitochondrial	2005	73857.9	43	69	50.52	64.6205
IPI:IPI00567316.1	Uncharacterized protein	2003.22	60128.7	30	53	39.29	4.5663
IPI:IPI00189813.1	Actin alpha skeletal muscle	1837.88	42051.2	17	34	22.55	0
IPI:IPI00194087.3	Actin alpha cardiac muscle 1	1837.88	42019.1	17	34	22.55	0
IPI:IPI00197129.1	Actin aortic smooth muscle	1788.85	42009.1	16	34	19.63	0
IPI:IPI00200455.1	Actin gamma enteric smooth muscle	1788.85	41877	16	33	19.68	0
IPI:IPI00560160.2	Uncharacterized protein	1679.5	43005.2	15	35	17.05	0
IPI:IPI00650082.1	DnaK type molecular chaperone P72 Fragment	1504.93	4489.8	3	2	37.21	0
IPI:IPI00960053.1	Beta actin Fragment	1477.69	11013.6	2	5	29.9	0
IPI:IPI00368301.4	alpha tubulin subunit like	1271.02	21213.1	13	17	29.1	11.1654
IPI:IPI00959957.1	alpha tubulin subunit like	1236.77	8655.48	10	8	37.33	0
IPI:IPI00360356.1	Uncharacterized protein	1211.68	41963.2	11	35	18.35	16.9149
IPI:IPI00471584.7	Heat shock protein HSP 90 beta	1174.19	83281.4	31	67	28.18	25.0096
IPI:IPI00211756.1	Prohibitin	1165.97	29820.1	15	21	41.54	20.932
IPI:IPI00777934.1	Uncharacterized protein Fragment	1145.68	63750.1	25	44	18.13	20.5289
IPI:IPI00870141.1	tubulin alpha chain like 3	1134.19	42833	11	31	9.69	0
IPI:IPI00000000.0	PYGM RABIT P00489 Glycogen phosphorylase muscle Oryctolagus cuniculus	1096.68	97289.6	37	76	37.37	50
IPI:IPI00561918.2	Uncharacterized protein Fragment	1066.89	34432.5	7	21	19.81	14.6597
IPI:IPI00213546.2	Heat shock 70 kDa protein 1 like	1029.62	70549.3	14	51	23.24	26.3597
IPI:IPI00210566.3	Heat shock protein HSP 90 alpha	961.103	84815.1	20	91	20.19	15.6687
IPI:IPI00197579.2	Isoform 1 of Tubulin beta 5 chain	919.726	49671	13	30	26.58	32.4448
IPI:IPI00949883.1	Uncharacterized protein	953.114	59063.6	22	55	23.55	1.7125
IPI:IPI00780608.2	Heterogeneous nuclear ribonucleoprotein K	846.013	50976.4	17	38	27.21	32.0103
IPI:IPI00194974.2	Hnrpk protein	846.013	51028.4	17	39	27.16	0
IPI:IPI00400573.1	Tubulin beta 2C chain	832.965	49801.2	14	30	27.64	32.4448
IPI:IPI00196751.2	Heat shock 70 kDa protein 1A 1B	819.051	70185.4	10	48	14.51	4.4786
IPI:IPI00361239.4	Uncharacterized protein	816.004	49299.5	11	32	11.01	0
IPI:IPI00568666.1	Uncharacterized protein	811.298	35676.9	10	27	40.06	12.3341
IPI:IPI00551815.2	Ybx1 protein	811.298	36200.5	10	26	39.57	0
IPI:IPI00781417.1	Uncharacterized protein Fragment	793.129	35142.5	8	28	31.19	0
IPI:IPI00780136.2	Uncharacterized protein Fragment	791.55	33037.1	8	25	38.36	0
IPI:IPI00951899.1	Uncharacterized protein	776.71	80701.6	15	66	17	5.9299
IPI:IPI00557219.3	Uncharacterized protein	769.245	35717	6	26	32.3	0
IPI:IPI00231697.5	Stathmin	768.062	17288.5	12	24	52.35	35.4864
IPI:IPI00655259.1	Tubulin beta 2B chain	756.138	49953.2	12	30	20.45	0
IPI:IPI00475639.4	Tubulin beta 2A chain	756.138	49907.2	12	30	20.45	1.8869
IPI:IPI00559336.3	Uncharacterized protein	730.928	23536.2	9	18	37.74	19.0575
IPI:IPI00561262.3	Uncharacterized protein	729.783	68857.3	13	50	15.25	15.1779
IPI:IPI00362160.1	Tubulin beta 3 chain	709.995	50418.8	11	30	19.11	0
IPI:IPI00895591.1	glycogen phosphorylase muscle form	708.35	97288.6	26	76	27.79	0.2421
IPI:IPI00829443.1	Isoform 2 of Tubulin beta 5 chain	685.517	24271.6	9	18	33.49	0
IPI:IPI00765366.1	tubulin beta 4	666.391	49585.9	12	30	23.2	0
IPI:IPI00968466.1	heterogeneous nuclear ribonucleoprotein K	648.988	50988.4	17	37	26.35	24.404
IPI:IPI00191737.6	Serum albumin	623.005	68731.1	4	50	4.93	56.0756
IPI:IPI00193918.1	Cytochrome c oxidase subunit 5B mitochondrial	589.506	13915	13	11	44.19	13.9572
IPI:IPI00195673.1	Tubulin beta 6	574.265	50059.5	12	31	17.67	0
IPI:IPI00470288.4	Creatine kinase B type	569.943	42725.4	10	23	24.67	23.0169
IPI:IPI00206222.3	Uncharacterized protein	549.641	29239.4	7	21	19.03	7.1795
IPI:IPI00470301.1	T complex protein 1 subunit epsilon	518.684	59537	23	51	32.53	31.0584
IPI:IPI00206624.1	78 kDa glucose regulated protein	509.493	72347.1	10	52	16.36	12.0199
IPI:IPI00190181.4	Glycogen phosphorylase muscle form	493.577	97273.7	21	75	22.92	0
IPI:IPI00231927.11	ADP ATP translocase 1	496.714	32989.5	14	30	30.2	12.987
IPI:IPI00390302.3	Uncharacterized protein	483.889	57322.9	19	52	23.39	7.4223
IPI:IPI00212014.3	Transitional endoplasmic reticulum ATPase	466.681	89349.1	25	69	26.8	23.8239
IPI:IPI00557754.2	Uncharacterized protein Fragment	464.067	19384.9	9	15	41.81	4.8146
IPI:IPI00204225.1	Isoform 2 of Glutaredoxin 3	457.616	31361.1	11	22	36.92	0
IPI:IPI00553899.1	Isoform 1 of Glutaredoxin 3	465.274	37849.6	16	27	37.98	11.2687
IPI:IPI00565051.3	Uncharacterized protein Fragment	447.257	44623.6	4	36	11.59	0
IPI:IPI00949678.1	Uncharacterized protein Fragment	446.563	74098.4	10	55	12.6	0
IPI:IPI00766018.1	Eukaryotic translation initiation factor 3 subunit I	435.166	36460.9	10	29	26.77	18.6682
IPI:IPI00561103.3	Uncharacterized protein	432.545	44852.4	13	33	20.98	0
IPI:IPI00200466.3	ADP ATP translocase 2	411.324	32901.3	14	31	30.2	13.6964
IPI:IPI00393504.3	Uncharacterized protein Fragment	393.756	41143.2	9	25	6.56	60.6749
IPI:IPI00777931.1	Uncharacterized protein Fragment	385.527	28754.8	7	22	17.94	0
IPI:IPI00957766.1	heat shock protein 1 alpha like	381.208	29664	6	19	17.37	0
IPI:IPI00779050.1	Uncharacterized protein	375.294	23652.3	4	17	14.35	0
IPI:IPI00776830.1	Uncharacterized protein Fragment	374.464	46915.7	8	37	11.35	1.5516
IPI:IPI00768167.1	beta tubulin 1 class VI like	366.875	50416.3	6	32	6.42	0
IPI:IPI00212658.4	Guanine nucleotide binding protein G I G S G T subunit beta 2	356.711	37331.2	11	21	19.12	24.8649
IPI:IPI00776957.2	Uncharacterized protein	351	31721.8	9	31	20.91	0
IPI:IPI00951939.1	Uncharacterized protein	349.209	28869.3	5	21	12.7	0
IPI:IPI00389420.7	Serine arginine rich splicing factor 2	349.209	25476.4	5	18	14.48	3.5673
IPI:IPI00230893.1	Isoform B23 2 of Nucleophosmin	349.11	28385.3	8	20	25.68	18.9439
IPI:IPI00197553.1	Isoform B23 1 of Nucleophosmin	349.11	32560.2	8	22	22.6	0
IPI:IPI00778173.1	Uncharacterized protein	347.22	29524.8	7	19	21.97	0
IPI:IPI00373076.1	V type proton ATPase catalytic subunit A	344.793	68265.2	12	53	18.8	19.8991
IPI:IPI00565507.2	Uncharacterized protein	342.365	32233.5	8	29	22.34	0
IPI:IPI00778867.2	Uncharacterized protein	334.489	26106.9	7	18	20.51	20.9421
IPI:IPI00957180.1	Uncharacterized protein	334.489	32787.6	7	21	16.1	0.8242
IPI:IPI00369383.4	nucleophosmin 1 like isoform 1	334.489	33130.9	7	21	15.93	0
IPI:IPI00568427.2	Stathmin	330.52	17217.2	5	21	20.67	0
IPI:IPI00780927.2	splicing factor arginine serine rich 1B	328.247	27744.6	7	29	25	12.6665
IPI:IPI00212655.4	Guanine nucleotide binding protein G I G S G T subunit beta 1	327.996	37377.1	9	21	13.24	0
IPI:IPI00911294.1	Uncharacterized protein	321.338	12469.3	3	14	40	6.8965
IPI:IPI00201333.5	Uncharacterized protein	312.602	106904	19	68	18.54	19.8361
IPI:IPI00231968.4	Annexin A4 isoform CRA a	307.529	35893.9	10	30	23.2	15.1462
IPI:IPI00212767.1	Anionic trypsin 1	307.296	25959.6	1	7	8.13	39.3959
IPI:IPI00782078.1	Uncharacterized protein	311.056	64784.1	14	100	16.46	9.9333
IPI:IPI00948869.1	glycogen phosphorylase brain form	297.677	96738.2	12	76	16.49	0.8257
IPI:IPI00357945.2	Phosphorylase	297.677	96775.2	11	74	15.01	0
IPI:IPI00422067.3	Guanine nucleotide binding protein subunit beta 4	291.697	37363.2	8	22	11.18	0
IPI:IPI00365283.1	F actin capping protein subunit beta	290.238	30628.8	8	27	28.31	14.8612
IPI:IPI00191444.4	Uncharacterized protein	289.157	31345.6	8	28	28.16	0
IPI:IPI00392830.3	Uncharacterized protein Fragment	280.881	76944.8	12	71	9.75	1.0668
IPI:IPI00389610.4	Uncharacterized protein Fragment	277.708	41314.3	7	25	7.48	0
IPI:IPI00557688.1	Uncharacterized protein Fragment	273.211	27722.7	10	20	21.03	3.9795
IPI:IPI00558685.2	Uncharacterized protein	274.721	23957.3	6	17	18.47	0
IPI:IPI00363110.4	prohibitin like	267.878	32793.4	5	25	12.88	0.2946
IPI:IPI00197952.1	Spermidine synthase	261.036	33997.1	8	32	28.48	7.9537
IPI:IPI00949463.1	Uncharacterized protein	249.169	79045.5	12	47	16.47	0
IPI:IPI00389350.2	Uncharacterized protein	249.169	90572.7	12	55	14.3	0
IPI:IPI00363182.2	ADP ATP translocase 2 like	247.971	33176.7	7	31	18.39	0
IPI:IPI00561052.3	Isoform Histone H4 of Histone H4	244.277	11367.4	5	11	31.07	0
IPI:IPI00764726.1	histone H4 replacement like	244.277	11424.4	5	11	30.77	0
IPI:IPI00566126.2	Uncharacterized protein Fragment	235.937	51937	13	43	18.68	3.0113
IPI:IPI00368869.3	Uncharacterized protein	235.808	31124.5	3	54	11.4	0
IPI:IPI00957899.1	GF20391 like isoform 2	244.277	21239.7	5	19	16.67	0
IPI:IPI00370791.1	stathmin like	226.658	17388.6	4	26	29.14	0
IPI:IPI00958044.1	histone cluster 1 H2ae like	247.779	28054.9	6	20	15.95	0
IPI:IPI00958962.1	histone cluster 1 H4m	247.779	29642.7	6	19	15.24	0
IPI:IPI00958096.1	GF20391 like isoform 1	244.277	24574.8	5	22	14.41	0
IPI:IPI00324893.4	14 3 3 protein zeta delta	224.339	27771.2	7	25	22.45	8.6574
IPI:IPI00201932.2	Uncharacterized protein	221.202	19106.8	3	9	20.69	0
IPI:IPI00949999.1	Translocon associated protein subunit delta	221.202	18979.6	3	9	20.81	8.2784
IPI:IPI00373045.1	Eukaryotic translation initiation factor 4B	221.57	69064.2	13	57	17.02	13.5313
IPI:IPI00960040.1	histone cluster 1 H2ae like	249.586	51727.4	9	42	10.56	4.8351
IPI:IPI00370681.1	F actin capping protein subunit alpha 2	205.692	32967.1	3	22	15.03	10.0944
IPI:IPI00957862.1	hsc70 interacting protein like	199.619	36049.7	5	23	19	7.1051
IPI:IPI00199273.1	Hsc70 interacting protein	199.619	41279.6	5	26	16.58	0
IPI:IPI00949396.1	Uncharacterized protein	192.384	30711	1	27	4.43	0
IPI:IPI00372228.3	Uncharacterized protein Fragment	191.908	77887	11	53	11.5	0.511
IPI:IPI00914741.1	Thioredoxin domain containing protein 12	182.979	19018.6	3	15	11.76	3.3461
IPI:IPI00959016.1	guanine nucleotide binding protein beta 2 subunit like	179.132	31500.7	5	17	3.46	0
IPI:IPI00212731.1	Cathepsin D	176.516	44680.8	2	27	4.42	9.6752
IPI:IPI00421525.1	Cathepsin D isoform CRA c	176.516	44622.8	2	26	4.42	0
IPI:IPI00389830.1	Uncharacterized protein	176.516	48002.7	2	28	4.08	0
IPI:IPI00190179.3	Glycogen phosphorylase liver form	172.537	97483.3	9	79	8.94	3.1007
IPI:IPI00230941.5	Vimentin	170.444	53732.8	10	47	13.09	0.8862
IPI:IPI00555229.2	Annexin A4	169.56	35848.8	7	31	16.3	0
IPI:IPI00950844.1	Uncharacterized protein Fragment	168.896	25148.4	3	13	8.26	0
IPI:IPI00199271.1	Eukaryotic translation initiation factor 4E	168.896	25053.2	3	14	8.29	8.2656
IPI:IPI00358905.4	Uncharacterized protein	167.059	57016	5	46	8	2.3953
IPI:IPI00764841.3	Uncharacterized protein	166.28	34809.5	6	32	14.02	0
IPI:IPI00231677.5	14 3 3 protein eta	162.435	28211.8	7	27	26.42	5.1668
IPI:IPI00948378.1	Uncharacterized protein	157.118	33197.3	2	20	8.65	0
IPI:IPI00869675.2	F actin capping protein subunit alpha 1	157.118	32909.8	2	21	8.74	0.7869
IPI:IPI00324741.3	Protein disulfide isomerase A3	155.989	56623.5	9	53	20.2	9.3491
IPI:IPI00957427.1	solute carrier family 25 mitochondrial carrier adenine nucleotide translocator member 31 like	154.526	35323.2	5	32	8.54	0
IPI:IPI00326596.2	Stathmin 2	150.606	20756	7	22	28.49	2.0869
IPI:IPI00779179.2	Uncharacterized protein	150.606	23334.2	7	21	25	0
IPI:IPI00370496.4	Isoform 1 of Protein QN1 homolog	149.471	161001	17	158	10.05	33.7932
IPI:IPI00763537.1	protein QN1 homolog	149.471	161002	17	153	10.05	0
IPI:IPI00370815.4	Uncharacterized protein	139.306	59588.7	12	51	19.34	7.075
IPI:IPI00855229.1	Isoform 2 of Protein QN1 homolog	138.878	25121.9	5	27	12.5	0
IPI:IPI00212220.2	Protein disulfide isomerase A4	135.818	72720.4	13	64	18.04	8.6307
IPI:IPI00780415.2	Uncharacterized protein	135.144	63678.1	7	62	9.33	0
IPI:IPI00365929.1	protein disulfide isomerase A6	134.242	48760.3	7	34	14.83	10.8841
IPI:IPI00201494.2	Erlin 2	125.93	37710.5	8	29	23.6	6.5966
IPI:IPI00760126.1	Isoform Short of 14 3 3 protein beta alpha	122.252	27822.2	7	22	18.85	0
IPI:IPI00230837.5	Isoform Long of 14 3 3 protein beta alpha	122.252	28054.5	7	22	18.7	0
IPI:IPI00766463.1	RCG20659 isoform CRA b	121.656	38104.3	7	29	18.93	5.1258
IPI:IPI00363160.1	selenide water dikinase 1	121.359	42892.7	3	16	11.22	2.4066
IPI:IPI00779280.2	Uncharacterized protein	122.586	32097.7	6	24	8.3	0
IPI:IPI00368347.2	Ubiquitin like modifier activating enzyme 1	114.962	117788	14	67	12.19	8.5237
IPI:IPI00475480.3	stratifin	114.436	36856.4	7	30	10.42	0
IPI:IPI00209115.2	Solute carrier family 25 Mitochondrial carrier	109.801	39621.4	8	28	22.97	6.159
IPI:IPI00471526.3	Similar to 14 3 3 protein sigma	106.87	27916.4	5	24	10.08	0
IPI:IPI00389571.6	Keratin type II cytoskeletal 8	103.974	54018.9	12	42	11.8	5.1259
IPI:IPI00325135.3	14 3 3 protein epsilon	102.979	29174	6	29	13.33	0
IPI:IPI00196661.1	14 3 3 protein theta	101.523	27778.3	4	24	10.2	0
IPI:IPI00230835.5	14 3 3 protein gamma	101.523	28302.7	4	25	10.12	0
IPI:IPI00949530.1	Uncharacterized protein	101.523	26561.3	4	24	10.73	0
IPI:IPI00231381.8	Major vault protein	91.5401	95798.4	11	65	13.94	9.125
IPI:IPI00204239.1	Guanine nucleotide binding protein G I G S G T subunit beta 3	86.3977	37180.3	2	23	5	0
IPI:IPI00197525.2	TIMELESS interacting protein	76.9182	31137.2	5	18	11.59	0
IPI:IPI00769221.2	Uncharacterized protein	76.9182	31139.2	5	18	11.59	0
IPI:IPI00952393.1	Uncharacterized protein Fragment	76.9182	27075	5	17	13.33	8.2793
IPI:IPI00209397.1	Coronin 1B	77.7005	53845.3	6	29	6.61	8.2673
IPI:IPI00947660.1	Uncharacterized protein Fragment	72.6282	46184.1	10	35	11.41	0
IPI:IPI00421788.1	Keratin type II cytoskeletal 7	72.463	50708.9	8	39	7	0
IPI:IPI00208018.1	P58	72.0438	48298.2	6	31	3.98	11.1508
IPI:IPI00471835.1	Heat shock protein 105 kDa	70.6674	96418.8	11	70	10.02	4.1883
IPI:IPI00421778.1	Keratin type II cytoskeletal 4	74.8395	57667	13	45	15.3	5.9266
IPI:IPI00362469.2	6 phosphogluconolactonase	67.8886	30821.6	2	20	5.84	9.9031
IPI:IPI00779326.2	Uncharacterized protein Fragment	67.1026	70986	9	49	11.64	0
IPI:IPI00365985.5	Isoform 1 of Endoplasmin	65.7194	92771.1	11	79	10.2	1.5904
IPI:IPI00958138.1	keratin 8 like	63.5183	53733.5	10	39	6.2	0
IPI:IPI00454374.1	Coro1b protein	61.6523	32279.2	5	18	6.53	0
IPI:IPI00207964.2	Isoform 4 of Tropomyosin alpha 1 chain	61.1011	28704.2	7	28	11.16	9.1019
IPI:IPI00734561.1	Isoform 2 of Endoplasmin	60.1905	74207.9	7	66	7.93	0
IPI:IPI00421782.1	keratin type II cytoskeletal 75	54.8915	62168.5	7	44	6.28	1.5313
IPI:IPI00421812.1	Type II keratin Kb9	52.8945	61758.6	12	47	9.12	1.7617
IPI:IPI00364271.3	Uncharacterized protein	51.322	66411.4	6	54	4.64	32.4348
IPI:IPI00391997.2	Isoform 5 of Tropomyosin alpha 1 chain	49.1793	28343.5	6	27	8.16	0
IPI:IPI00326748.2	tropomyosin alpha 1 chain isoform i	49.1793	28528.8	6	27	8.06	0
IPI:IPI00231567.1	Isoform 7 of Tropomyosin alpha 1 chain	49.1793	28578.9	6	28	8.06	0
IPI:IPI00464815.11	Alpha enolase	48.0522	47128	8	31	4.38	3.8738
IPI:IPI00464788.1	tropomyosin alpha 1 chain isoform h	47.5513	28696.1	5	28	8.06	0
IPI:IPI00231568.1	Isoform 8 of Tropomyosin alpha 1 chain	47.5513	28718.2	5	28	8.06	0
IPI:IPI00767147.1	enolase 3	48.0522	53923.8	8	37	3.84	0
IPI:IPI00958627.1	Eno1 protein like	48.0522	53907.9	8	37	3.84	0
IPI:IPI00655291.1	tropomyosin alpha 1 chain isoform a	46.611	32856	5	29	8.71	0
IPI:IPI00765990.2	Uncharacterized protein	45.5519	86443.2	5	106	3.16	5.1255
IPI:IPI00949770.1	Uncharacterized protein	45.5519	88324.2	5	110	3.09	0
IPI:IPI00382153.4	Keratin type II cytoskeletal 5	40.8786	61825.8	10	45	4.86	0
IPI:IPI00358882.3	Uncharacterized protein	40.4462	98574.3	10	75	5.34	2.9832
IPI:IPI00212810.3	Uncharacterized protein Fragment	38.9982	29146.8	7	24	5.43	13.9436
IPI:IPI00326888.4	Secretogranin 1	38.653	77535.6	5	72	4.15	8.96
IPI:IPI00207038.3	Type II keratin Kb15	38.4162	58096.3	4	39	2.98	0
IPI:IPI00869788.1	Isoform 3 of Kalirin	25.9173	216820	18	168	4.11	3.7184
IPI:IPI00200504.2	Isoform 2 of Kalirin	25.9173	218842	18	168	4.06	0
IPI:IPI00387868.2	Heat shock 70 kDa protein 4	36.5116	94056.8	6	74	3.33	0.3552
IPI:IPI00199162.6	protocadherin beta 7	33.4896	90647.9	7	43	5.79	24.975
IPI:IPI00476515.3	Isoform 6 of Kalirin	20.5981	191116	16	153	3.69	0
IPI:IPI00968460.1	38 kDa protein	33.1587	38196.8	3	31	4.68	2.705
IPI:IPI00768159.2	homeo box C10	33.1587	74188.2	3	60	2.4	0
IPI:IPI00195958.1	Kinesin like protein KIF3C	29.8151	89815.9	9	72	3.14	3.3075

## Sheet: Fraction 6
Injection 1
protein.Accession	protein.Description	protein.score	protein.matchedPeptides	protein.digestPeps	protein.seqCover(%)		protein.fmolOnColumn
IPI:IPI00324741.3	Protein disulfide isomerase A3	7215.79	69	53	66.93		227.874
IPI:IPI00231643.5	Superoxide dismutase Cu Zn	4119.71	17	12	82.47		207.987
IPI:IPI00454446.1	Putative uncharacterized protein Fragment	4016.07	12	11	58.9		0
IPI:IPI00958862.1	Uncharacterized protein	3883.37	25	26	35.9		46.8616
IPI:IPI00203088.4	Uncharacterized protein	3883.37	25	28	32.63		0
IPI:IPI00194404.5	Nucleoside diphosphate kinase A	3458.86	19	16	79.61		77.8314
IPI:IPI00851145.1	Isoform 2 of Heterogeneous nuclear ribonucleoprotein H	3180.89	19	24	31.7		0
IPI:IPI00202027.4	Isoform 1 of Heterogeneous nuclear ribonucleoprotein H	3180.89	19	25	30.29		0
IPI:IPI00464512.1	Heterogeneous nuclear ribonucleoprotein H2	3075.02	26	27	38.08		47.9248
IPI:IPI00650124.1	Hnrph1 protein	2784.21	10	14	44.57		0
IPI:IPI00325189.4	Nucleoside diphosphate kinase B	2765.76	14	14	50		2.6119
IPI:IPI00851133.1	Isoform 3 of Heterogeneous nuclear ribonucleoprotein H	2479.7	15	17	25.47		0
IPI:IPI00191897.4	Nucleoside diphosphate kinase	2385.53	13	11	38.46		2.6408
IPI:IPI00231697.5	Stathmin	2079.04	11	24	52.35		51.3765
IPI:IPI00190559.3	Ubiquitin conjugating enzyme E2 N	1926.63	12	13	40.13		41.2378
IPI:IPI00208205.1	Heat shock cognate 71 kDa protein	1684.15	25	50	33.13		9.4927
IPI:IPI00230838.5	ATP synthase subunit d mitochondrial	1678.26	9	11	48.45		51.256
IPI:IPI00389571.6	Keratin type II cytoskeletal 8	1628.89	35	42	40.37		45.6101
IPI:IPI00959289.1	heat shock cognate 71 kDa protein like	1587.83	25	50	32.83		22.7964
IPI:IPI00960098.1	heat shock cognate 71 kDa protein like	1577.25	23	49	31.42		0
IPI:IPI00191737.6	Serum albumin	1525.06	16	50	14.31		149.071
IPI:IPI00959589.1	heat shock cognate 71 kDa protein like isoform 2	1482.13	22	49	32.06		0.7009
IPI:IPI00764197.1	heat shock cognate 71 kDa protein like isoform 1	1482.13	22	49	31.27		0
IPI:IPI00950379.1	Uncharacterized protein	1441.97	24	50	32.46		0
IPI:IPI00952133.1	Profilin	1380.61	6	17	24.32		4.4398
IPI:IPI00231920.3	profilin 2	1380.61	6	17	24.16		0
IPI:IPI00949766.1	Ubiquitin carrier protein	1355.25	9	13	27.81		0
IPI:IPI00950135.1	Profilin	1298.9	6	17	25.85		16.5496
IPI:IPI00780136.2	Uncharacterized protein Fragment	1297.11	11	25	46.58		20.6601
IPI:IPI00568666.1	Uncharacterized protein	1297.11	11	27	42.24		0
IPI:IPI00551815.2	Ybx1 protein	1297.11	11	26	41.72		0
IPI:IPI00958962.1	histone cluster 1 H4m	1312.15	9	19	23.79		9.7097
IPI:IPI00958044.1	histone cluster 1 H2ae like	1305.33	9	20	23.74		0
IPI:IPI00960040.1	histone cluster 1 H2ae like	1305.25	10	42	13.25		3.1775
IPI:IPI00958096.1	GF20391 like isoform 1	1274.6	9	22	32.43		3.7062
IPI:IPI00781417.1	Uncharacterized protein Fragment	1249.15	8	28	32.8		0
IPI:IPI00957899.1	GF20391 like isoform 2	1266.51	7	19	25.52		0
IPI:IPI00968520.1	Polyubiquitin Fragment	1415.6	12	8	59		0
IPI:IPI00950621.2	ubiquitin B like	1333.71	10	6	68.83		0
IPI:IPI00557219.3	Uncharacterized protein	1215.64	10	26	39.75		0
IPI:IPI00561052.3	Isoform Histone H4 of Histone H4	1205.15	6	11	36.89		0
IPI:IPI00764726.1	histone H4 replacement like	1205.15	6	11	36.54		0
IPI:IPI00969317.1	Ubiquitin 60S ribosomal protein L40	1428.89	13	9	50.78		14.8177
IPI:IPI00198717.8	Malate dehydrogenase cytoplasmic	1152.76	14	29	39.52		54.6005
IPI:IPI00968513.1	heat shock cognate 71 kDa protein like	1136.02	25	48	32.17		0
IPI:IPI00190240.1	Ubiquitin 40S ribosomal protein S27a	1423.59	13	10	44.23		0.9848
IPI:IPI00189819.1	Actin cytoplasmic 1	1119.64	17	34	35.47		28.6632
IPI:IPI00958161.1	actin gamma 1 propeptide like	1119.64	17	34	35.47		0
IPI:IPI00896224.1	Actin cytoplasmic 2	1119.64	17	34	35.47		0
IPI:IPI00958274.1	ubiquitin B like	1415.6	12	13	38.56		0
IPI:IPI00000000.0	PYGM RABIT P00489 Glycogen phosphorylase muscle Oryctolagus cuniculus	1109.09	43	76	39.86		50
IPI:IPI00950440.1	Uncharacterized protein Fragment	1039.36	6	7	64.29		8.9453
IPI:IPI00882520.2	Polyubiquitin B	1415.6	12	27	19.34		0
IPI:IPI00200847.1	T complex protein 1 subunit alpha	977.754	23	46	34.35		25.3534
IPI:IPI00476033.2	48 kDa protein	1415.6	12	40	13.72		0
IPI:IPI00778786.1	Uncharacterized protein Fragment	926.009	12	42	20.18		0
IPI:IPI00361888.3	Polyubiquitin C	1415.6	12	75	7.28		0
IPI:IPI00766218.1	ubiquitin conjugating enzyme E2 N like	920.776	7	13	23.68		0
IPI:IPI00958138.1	keratin 8 like	897.203	21	39	27.48		2.589
IPI:IPI00464815.11	Alpha enolase	892.173	19	31	34.79		27.4529
IPI:IPI00767147.1	enolase 3	892.173	19	37	30.51		0
IPI:IPI00212523.1	Protein DJ 1	887.588	13	23	56.08		19.7948
IPI:IPI00365217.1	UMP CMP kinase	884.807	11	16	35.24		24.7815
IPI:IPI00895591.1	glycogen phosphorylase muscle form	877.76	35	76	35.15		2.2647
IPI:IPI00968459.1	Uncharacterized protein Fragment	868.299	9	6	61.67		0
IPI:IPI00958627.1	Eno1 protein like	862.301	19	37	30.51		24.9031
IPI:IPI00230893.1	Isoform B23 2 of Nucleophosmin	831.722	15	20	25.29		57.0826
IPI:IPI00197553.1	Isoform B23 1 of Nucleophosmin	831.722	15	22	22.26		0
IPI:IPI00778173.1	Uncharacterized protein	831.722	14	19	21.59		0
IPI:IPI00231927.11	ADP ATP translocase 1	830.758	24	30	40.6		18.3334
IPI:IPI00190375.1	LDLR chaperone MESD	809.118	14	27	29.02		35.4523
IPI:IPI00471584.7	Heat shock protein HSP 90 beta	815.83	26	67	32.87		18.2557
IPI:IPI00200041.4	Phenazine biosynthesis like domain containing protein	796.359	18	21	44.44		28.1935
IPI:IPI00778110.1	Uncharacterized protein Fragment	792.19	2	4	68		0
IPI:IPI00957180.1	Uncharacterized protein	774.214	11	21	15.07		0.8762
IPI:IPI00369383.4	nucleophosmin 1 like isoform 1	774.214	11	21	14.92		0
IPI:IPI00210566.3	Heat shock protein HSP 90 alpha	791.29	23	91	28.65		19.4311
IPI:IPI00561386.3	T complex protein 1 subunit alpha like	763.757	13	34	25.68		0
IPI:IPI00949898.1	Uncharacterized protein	749.097	15	49	22.65		0
IPI:IPI00778867.2	Uncharacterized protein	727.957	7	18	15.81		0
IPI:IPI00555262.1	Park7 protein	719.673	10	25	37.38		2.256
IPI:IPI00231574.1	Isoform 2 of Growth factor receptor bound protein 2	705.617	13	20	42.86		16.0498
IPI:IPI00201333.5	Uncharacterized protein	701.687	37	68	28.18		46.1528
IPI:IPI00194087.3	Actin alpha cardiac muscle 1	697.722	12	34	23.34		0
IPI:IPI00189813.1	Actin alpha skeletal muscle	697.722	12	34	23.34		0
IPI:IPI00203630.1	Isoform 1 of Growth factor receptor bound protein 2	691.743	12	20	33.18		0
IPI:IPI00206664.1	Isoform 1 of Low molecular weight phosphotyrosine protein phosphatase	691.553	8	14	44.3		22.9501
IPI:IPI00776427.2	Uncharacterized protein	756.678	8	11	32.68		0
IPI:IPI00339167.5	Uncharacterized protein	674.894	16	34	38.85		1.9704
IPI:IPI00189795.1	Tubulin alpha 1A chain	662.709	16	34	39.02		26.8295
IPI:IPI00200455.1	Actin gamma enteric smooth muscle	661.652	11	33	20.48		0
IPI:IPI00197129.1	Actin aortic smooth muscle	661.652	11	34	20.42		0
IPI:IPI00960003.1	actin gamma 1 propeptide like	643.497	8	13	43.37		0
IPI:IPI00200466.3	ADP ATP translocase 2	643.398	16	31	26.51		4.623
IPI:IPI00560842.1	Uncharacterized protein Fragment	636.224	3	22	15.53		3.8217
IPI:IPI00950285.1	Uncharacterized protein Fragment	636.224	3	27	14.63		0
IPI:IPI00389350.2	Uncharacterized protein	630.763	29	55	26.98		0
IPI:IPI00197579.2	Isoform 1 of Tubulin beta 5 chain	720.029	12	30	31.76		6.6919
IPI:IPI00829443.1	Isoform 2 of Tubulin beta 5 chain	622.84	7	18	40.09		0
IPI:IPI00567134.2	Uncharacterized protein Fragment	614.031	9	12	31.58		0
IPI:IPI00958235.1	nucleoside diphosphate kinase B like	606.707	6	12	7.95		0
IPI:IPI00208215.2	Thioredoxin dependent peroxide reductase mitochondrial	603.837	7	20	20.23		9.6345
IPI:IPI00776957.2	Uncharacterized protein	601.296	14	31	18.12		0
IPI:IPI00949463.1	Uncharacterized protein	598.332	27	47	29.05		0
IPI:IPI00190181.4	Glycogen phosphorylase muscle form	596.615	25	75	27.32		0
IPI:IPI00207355.4	Heat shock related 70 kDa protein 2	596.337	15	50	19.75		9.723
IPI:IPI00948496.1	33 kDa protein	580.708	13	27	27.8		0
IPI:IPI00560160.2	Uncharacterized protein	581.207	10	35	17.81		0
IPI:IPI00957631.1	low molecular weight phosphotyrosine protein phosphatase like	563.886	7	14	32.91		0
IPI:IPI00197568.2	Rab GDP dissociation inhibitor beta	527.238	13	43	29.44		0
IPI:IPI00566673.1	Uncharacterized protein	527.238	13	41	32.03		14.9831
IPI:IPI00951899.1	Uncharacterized protein	516.107	21	66	25.21		13.1089
IPI:IPI00475639.4	Tubulin beta 2A chain	599.615	8	30	20.9		0
IPI:IPI00655259.1	Tubulin beta 2B chain	599.615	8	30	20.9		0
IPI:IPI00565507.2	Uncharacterized protein	503.254	8	29	12.37		0
IPI:IPI00210357.1	Heterogeneous nuclear ribonucleoprotein F	499.573	5	26	6.51		4.6677
IPI:IPI00608171.1	Pcbp2 protein	487.653	4	23	20.6		6.4437
IPI:IPI00364046.2	Tubulin alpha 1C chain	487.623	15	34	35.19		0
IPI:IPI00464805.2	Poly RC binding protein 2	487.653	4	24	18.9		0
IPI:IPI00561205.3	Uncharacterized protein Fragment	712.257	6	14	17.09		0
IPI:IPI00765366.1	tubulin beta 4	575.285	10	30	22.97		2.2166
IPI:IPI00400573.1	Tubulin beta 2C chain	576.607	8	30	21.8		0
IPI:IPI00777730.1	Uncharacterized protein Fragment	466.032	12	21	22.93		0.3064
IPI:IPI00947869.1	Uncharacterized protein Fragment	466.032	12	23	22.55		0
IPI:IPI00197192.4	Uncharacterized protein	463.262	3	21	11.25		0
IPI:IPI00568045.2	Uncharacterized protein Fragment	460.824	2	22	7.5		0
IPI:IPI00362160.1	Tubulin beta 3 chain	544.014	8	30	20.89		0
IPI:IPI00471523.1	Tubulin alpha 3 chain	441.536	10	34	30		0
IPI:IPI00363182.2	ADP ATP translocase 2 like	434.583	9	31	14.38		1.9331
IPI:IPI00555167.3	Uncharacterized protein	433.298	2	13	33.64		9.514
IPI:IPI00960010.1	Beta actin FE 3 Fragment	431.356	6	11	35.07		0
IPI:IPI00551702.2	Dihydrolipoyllysine residue succinyltransferase component of 2 oxoglutarate dehydrogenase complex m	423.074	11	33	15.2		9.4748
IPI:IPI00957556.1	phenazine biosynthesis like domain containing protein like	421.909	15	20	28.82		0
IPI:IPI00914218.1	RCG61973 isoform CRA b	418.517	6	12	25.32		0
IPI:IPI00231705.4	Isoform 2 of Low molecular weight phosphotyrosine protein phosphatase	418.517	6	12	25.32		0
IPI:IPI00231631.13	Beta enolase	418.471	10	29	14.52		3.795
IPI:IPI00362927.1	Tubulin alpha 4A chain	416.607	10	34	25.89		0
IPI:IPI00764841.3	Uncharacterized protein	413.074	10	32	18.38		0
IPI:IPI00957427.1	solute carrier family 25 mitochondrial carrier adenine nucleotide translocator member 31 like	404.769	9	32	12.8		0
IPI:IPI00949678.1	Uncharacterized protein Fragment	421.541	15	55	19.75		0
IPI:IPI00212731.1	Cathepsin D	393.476	11	27	17.94		14.8907
IPI:IPI00421525.1	Cathepsin D isoform CRA c	393.476	11	26	17.94		0
IPI:IPI00389830.1	Uncharacterized protein	393.476	11	28	16.55		0
IPI:IPI00960053.1	Beta actin Fragment	389.242	2	5	29.9		0
IPI:IPI00568427.2	Stathmin	388.105	6	21	30		1.0361
IPI:IPI00958667.1	ubiquitin and ribosomal protein L40 like	411.604	4	17	12.87		0
IPI:IPI00960136.1	ubiquitin and ribosomal protein L40 like	411.604	4	18	12.22		0
IPI:IPI00951317.1	Enolase	378.587	6	15	38.91		0
IPI:IPI00957766.1	heat shock protein 1 alpha like	361.936	7	19	21.62		0
IPI:IPI00195673.1	Tubulin beta 6	449.492	5	31	13.87		1.2029
IPI:IPI00948493.1	Uncharacterized protein Fragment	356.249	10	17	25.37		5.5084
IPI:IPI00208265.1	Serine threonine protein phosphatase PP1 alpha catalytic subunit	342.411	9	24	22.42		5.8579
IPI:IPI00231715.1	Isoform Gamma 2 of Serine threonine protein phosphatase PP1 gamma catalytic subunit	332.149	9	27	22.55		4.9009
IPI:IPI00213546.2	Heat shock 70 kDa protein 1 like	330.24	11	51	14.82		12.2106
IPI:IPI00213684.1	Tissue alpha L fucosidase	326.831	6	34	12.99		19.0994
IPI:IPI00388191.2	Enolase	326.077	4	23	16.23		0
IPI:IPI00203358.1	Isoform Gamma 1 of Serine threonine protein phosphatase PP1 gamma catalytic subunit	325.616	8	25	20.12		0
IPI:IPI00870112.1	Dihydropyrimidinase related protein 2	324.327	16	43	28.32		14.4793
IPI:IPI00360356.1	Uncharacterized protein	323.742	7	35	17.55		14.7849
IPI:IPI00205598.1	GrpE protein homolog 1 mitochondrial	323.254	8	19	35.02		13.414
IPI:IPI00464587.1	Tubulin alpha 8 chain	320.943	6	34	18.49		0
IPI:IPI00565272.3	Uncharacterized protein	319.69	7	15	25.61		11.3506
IPI:IPI00561262.3	Uncharacterized protein	317.339	11	50	10.75		63.9586
IPI:IPI00206624.1	78 kDa glucose regulated protein	316.139	10	52	12.23		17.3727
IPI:IPI00777934.1	Uncharacterized protein Fragment	315.791	9	44	16.75		5.0567
IPI:IPI00203390.3	Serine threonine protein phosphatase PP1 beta catalytic subunit	313.352	10	26	28.13		3.0917
IPI:IPI00364262.4	glycyl tRNA synthetase	299.554	22	62	25.69		22.6889
IPI:IPI00421600.8	26S protease regulatory subunit 7	295.202	15	36	31.87		16.5071
IPI:IPI00392830.3	Uncharacterized protein Fragment	298.009	9	71	13.19		0
IPI:IPI00782078.1	Uncharacterized protein	273.229	10	100	15.19		5.0693
IPI:IPI00768167.1	beta tubulin 1 class VI like	268.462	2	32	4.42		4.1183
IPI:IPI00339148.2	60 kDa heat shock protein mitochondrial	263.474	12	53	23.39		12.4439
IPI:IPI00565703.1	Uncharacterized protein Fragment	262.943	7	31	6.86		0
IPI:IPI00390302.3	Uncharacterized protein	250.005	8	52	10.08		0
IPI:IPI00776830.1	Uncharacterized protein Fragment	247.327	6	37	13.53		0
IPI:IPI00559016.2	Uncharacterized protein	244.407	10	20	16.6		0
IPI:IPI00362217.4	Uncharacterized protein	244.407	10	20	18.45		0
IPI:IPI00780927.2	splicing factor arginine serine rich 1B	241.307	8	29	33.06		52.4476
IPI:IPI00196751.2	Heat shock 70 kDa protein 1A 1B	238.278	12	48	15.44		4.1333
IPI:IPI00201060.4	Prelamin A C	238.127	18	74	26.62		18.2406
IPI:IPI00557688.1	Uncharacterized protein Fragment	234.975	8	20	14.29		3.3428
IPI:IPI00357945.2	Phosphorylase	230.418	14	74	8.63		21.4335
IPI:IPI00198720.1	Isocitrate dehydrogenase NAD subunit alpha mitochondrial	230.222	5	31	14.21		21.2648
IPI:IPI00561918.2	Uncharacterized protein Fragment	229.314	3	21	8.77		0
IPI:IPI00948869.1	glycogen phosphorylase brain form	228.686	13	76	7.59		0
IPI:IPI00421782.1	keratin type II cytoskeletal 75	228.239	8	44	9.95		0.3179
IPI:IPI00187975.4	Uncharacterized protein Fragment	221.933	7	9	25		28.3057
IPI:IPI00557792.1	Uncharacterized protein	217.954	6	15	45.97		16.0033
IPI:IPI00363265.3	Stress 70 protein mitochondrial	217.056	17	69	26.8		8.6346
IPI:IPI00190179.3	Glycogen phosphorylase liver form	214.746	22	79	19.41		5.2039
IPI:IPI00952127.1	Uncharacterized protein	212.874	6	29	11.08		0
IPI:IPI00372826.3	splicing factor arginine serine rich 3	217.954	6	14	34.76		0
IPI:IPI00391119.4	Seryl tRNA synthetase cytoplasmic	212.874	7	44	10.94		0
IPI:IPI00373410.4	Uncharacterized protein	212.874	8	46	12.31		5.0192
IPI:IPI00780700.2	Tryptophanyl tRNA synthetase cytoplasmic	206.795	9	43	24.32		7.4505
IPI:IPI00389610.4	Uncharacterized protein Fragment	202.642	4	25	7.48		0
IPI:IPI00829469.2	tryptophanyl tRNA synthetase cytoplasmic	201.06	7	41	21.05		0
IPI:IPI00782342.1	Enolase	199.645	5	26	11.82		0
IPI:IPI00566126.2	Uncharacterized protein Fragment	197.483	8	43	12.75		0
IPI:IPI00207038.3	Type II keratin Kb15	193.393	7	39	8.38		0.4569
IPI:IPI00421812.1	Type II keratin Kb9	191.738	8	47	6.54		2.0228
IPI:IPI00326582.3	peripherin	190.546	13	57	25.37		12.7897
IPI:IPI00370791.1	stathmin like	186.905	3	26	17.88		0
IPI:IPI00948831.1	Uncharacterized protein	181.084	4	20	17.51		10.0849
IPI:IPI00324893.4	14 3 3 protein zeta delta	171.374	7	25	21.63		6.4432
IPI:IPI00760126.1	Isoform Short of 14 3 3 protein beta alpha	170.021	7	22	20.9		0
IPI:IPI00230837.5	Isoform Long of 14 3 3 protein beta alpha	170.021	7	22	20.73		0
IPI:IPI00475480.3	stratifin	171.536	7	30	14.88		0
IPI:IPI00567316.1	Uncharacterized protein	167.464	10	53	18.23		0
IPI:IPI00231677.5	14 3 3 protein eta	168.114	6	27	17.48		0
IPI:IPI00454367.3	Lmna protein	158.495	8	48	21.04		0
IPI:IPI00951645.1	Uncharacterized protein Fragment	158.416	11	41	16.02		7.1739
IPI:IPI00325135.3	14 3 3 protein epsilon	158.64	5	29	12.94		0
IPI:IPI00364431.2	succinyl CoA ligase ADP forming subunit beta mitochondrial	158.416	11	44	15.05		0
IPI:IPI00369311.3	Uncharacterized protein Fragment	156.497	5	27	9.8		0
IPI:IPI00949530.1	Uncharacterized protein	155.095	4	24	10.73		0
IPI:IPI00196661.1	14 3 3 protein theta	155.095	4	24	10.2		0
IPI:IPI00230835.5	14 3 3 protein gamma	155.095	5	25	10.12		0
IPI:IPI00471526.3	Similar to 14 3 3 protein sigma	155.095	5	24	15.73		0
IPI:IPI00208209.1	Peroxiredoxin 4	148.992	2	20	12.45		0
IPI:IPI00947927.1	Uncharacterized protein	145.662	4	15	8.56		0
IPI:IPI00213613.2	Uncharacterized protein	144.928	12	72	16.56		0
IPI:IPI00188879.2	Lamin C2	144.928	12	53	22.94		0
IPI:IPI00781086.1	Uncharacterized protein	142.863	4	11	22.94		0
IPI:IPI00565051.3	Uncharacterized protein Fragment	138.858	2	36	6.52		0
IPI:IPI00959248.1	rCG50520 like	136.526	13	46	13.54		1.0756
IPI:IPI00949426.1	Uncharacterized protein	134.814	5	26	20.52		0
IPI:IPI00203528.1	Stomatin like protein 2	134.814	7	29	23.23		12.4191
IPI:IPI00947660.1	Uncharacterized protein Fragment	131.664	11	35	17.48		0
IPI:IPI00764193.1	M2 pyruvate kinase like	129.926	12	44	24.25		6.9305
IPI:IPI00454375.2	Uncharacterized protein	122.908	10	40	18		0
IPI:IPI00382153.4	Keratin type II cytoskeletal 5	122.99	5	45	3.82		0
IPI:IPI00957976.1	M2 pyruvate kinase like isoform 2	122.908	9	40	16.22		0
IPI:IPI00968449.1	M2 pyruvate kinase like isoform 2	122.908	9	40	16.22		0
IPI:IPI00948028.1	M2 pyruvate kinase like isoform 1	122.908	10	44	17.89		0
IPI:IPI00561880.2	M2 pyruvate kinase like isoform 1	122.908	10	44	17.89		0
IPI:IPI00339197.4	Isoform M2 of Pyruvate kinase isozymes M1 M2	122.908	11	44	19.59		0
IPI:IPI00231929.7	Isoform M1 of Pyruvate kinase isozymes M1 M2	122.908	11	44	19.59		0
IPI:IPI00421857.1	Keratin type II cytoskeletal 1	121.192	10	49	5.44		0
IPI:IPI00958260.1	U2 small nuclear ribonucleoprotein auxiliary factor U2AF 2 isoform 6	119.733	7	27	16.14		4.7589
IPI:IPI00366387.3	U2 small nuclear ribonucleoprotein auxiliary factor U2AF 2	119.733	7	26	16		0
IPI:IPI00949396.1	Uncharacterized protein	119.578	1	27	4.43		0
IPI:IPI00387816.4	Uncharacterized protein Fragment	116.507	7	25	9.78		0
IPI:IPI00369217.1	Heat shock protein 75 kDa mitochondrial	113.05	6	68	8.5		5.0298
IPI:IPI00203732.2	Prefoldin subunit 2	113.046	7	19	24.03		3.7825
IPI:IPI00454475.1	Keratin type II cytoskeletal 1b	109.707	9	44	5.97		0
IPI:IPI00421788.1	Keratin type II cytoskeletal 7	108.885	13	39	11.16		0.5921
IPI:IPI00361864.5	Myosin light chain 7 regulatory	107.082	4	17	26.35		10.7133
IPI:IPI00195060.5	Uncharacterized protein	103.765	9	19	12.02		0
IPI:IPI00779280.2	Uncharacterized protein	103.459	3	24	2.77		0
IPI:IPI00421778.1	Keratin type II cytoskeletal 4	104.287	10	45	9.89		0.658
IPI:IPI00767381.2	Uncharacterized protein	102.155	8	177	4.01		2.3728
IPI:IPI00421784.2	Uncharacterized protein	101.025	8	48	8.06		0.5758
IPI:IPI00421780.1	Keratin type II cytoskeletal 73	100.254	16	44	13.02		1.1994
IPI:IPI00564443.3	glycyl tRNA synthetase	99.1165	7	33	10.48		0
IPI:IPI00957208.1	keratin 6A like	98.8928	9	40	4.35		0
IPI:IPI00764184.1	keratin type II cytoskeletal 6A like isoform 1	96.5631	9	41	4.35		0
IPI:IPI00393340.2	Keratin type II cytoskeletal 6A	92.8463	8	41	2.54		0
IPI:IPI00205076.1	Lon protease homolog mitochondrial	93.6215	9	87	7.79		5.7402
IPI:IPI00361239.4	Uncharacterized protein	88.9084	2	32	4.94		0
IPI:IPI00564151.1	Uncharacterized protein C1orf177 homolog	84.5779	4	41	10.95		3.4444
IPI:IPI00562259.1	Phosphate carrier protein mitochondrial	83.4207	4	28	8.15		11.7553
IPI:IPI00209115.2	Solute carrier family 25 Mitochondrial carrier	83.4207	4	28	8.12		0
IPI:IPI00768956.1	keratin 71 like	82.7538	13	45	12.6		0
IPI:IPI00627068.1	Splicing factor proline glutamine rich	81.6637	10	47	9.73		15.956
IPI:IPI00373045.1	Eukaryotic translation initiation factor 4B	79.4727	5	57	7.53		10.8387
IPI:IPI00368869.3	Uncharacterized protein	70.2219	4	54	12.13		0
IPI:IPI00870141.1	tubulin alpha chain like 3	69.3164	4	31	8.9		0
IPI:IPI00557806.3	Uncharacterized protein Fragment	63.0361	11	92	6.25		6.8814
IPI:IPI00561244.2	Uncharacterized protein Fragment	62.0168	5	51	3.52		6.8941
IPI:IPI00370894.5	membrane associated phosphatidylinositol transfer protein 2	61.3747	10	91	5.78		0
IPI:IPI00366535.3	COP9 constitutive photomorphogenic homolog subunit 5	59.7364	5	23	6.29		3.4675
IPI:IPI00889339.1	Rpl7 protein	59.2416	6	21	15		2.6664
IPI:IPI00559726.1	Uncharacterized protein Fragment	59.1765	9	75	6.86		0
IPI:IPI00196902.2	Uncharacterized protein	56.3907	8	49	11.61		8.5341
IPI:IPI00369759.5	Uncharacterized protein	56.3907	8	51	10.99		0
IPI:IPI00949193.1	Uncharacterized protein	56.3774	6	30	15.88		0
IPI:IPI00193279.1	Ornithine aminotransferase mitochondrial	54.785	3	32	5.69		1.5015
IPI:IPI00948845.1	Uncharacterized protein	54.516	5	34	6.21		0
IPI:IPI00948980.1	Uncharacterized protein Fragment	52.3647	11	71	10.26		3.0749
IPI:IPI00470254.4	Ezrin	52.3647	11	72	10.24		0
IPI:IPI00567899.2	bicaudal D homolog 2 isoform 2	58.6893	9	85	4.39		2.3452
IPI:IPI00395316.6	bicaudal D homolog 2 isoform 1	58.6893	9	86	4.23		0
IPI:IPI00763537.1	protein QN1 homolog	46.8256	13	153	2.07		0
IPI:IPI00370496.4	Isoform 1 of Protein QN1 homolog	46.8256	13	158	2.07		92.2716
IPI:IPI00390995.3	Uncharacterized protein	45.7079	16	71	4.35		0
IPI:IPI00782594.2	Uncharacterized protein	45.7079	16	69	4.44		4.4272
IPI:IPI00365487.2	Eukaryotic translation initiation factor 3 subunit G	45.6818	4	32	13.75		8.1369
IPI:IPI00215093.1	2 oxoglutarate dehydrogenase mitochondrial	45.7079	16	70	4.4		0
IPI:IPI00950733.1	Uncharacterized protein	45.7079	16	72	4.34		0
IPI:IPI00948132.1	Uncharacterized protein Fragment	49.6475	8	77	4.83		0
IPI:IPI00199543.2	60S ribosomal protein L7	44.0086	5	21	11.15		0
IPI:IPI00210090.3	SP120	42.1168	6	53	6.14		4.3579
IPI:IPI00382304.1	Ac1 163	42.0082	14	98	6.86		5.3511
IPI:IPI00855229.1	Isoform 2 of Protein QN1 homolog	41.5288	6	27	8.8		0
IPI:IPI00373079.4	zinc finger CCCH type containing 13	22.3885	23	1214	2.72		8.3167
IPI:IPI00559533.2	Keratin type II cytoskeletal 2 epidermal	42.0382	7	55	1.17		0
IPI:IPI00551558.2	Uncharacterized protein	42.0382	7	55	1.17		0
IPI:IPI00373233.4	Atpase class I type 8B member 2	35.0158	6	51	3.26		2.9656
IPI:IPI00769254.4	Uncharacterized protein	33.1218	5	40	5.63		0
Injection 2
protein.Accession	protein.Description	protein.score	protein.matchedPeptides	protein.digestPeps	protein.seqCover(%)		protein.fmolOnColumn
IPI:IPI00324741.3	Protein disulfide isomerase A3	7144.62	73	53	69.31		220.606
IPI:IPI00231643.5	Superoxide dismutase Cu Zn	4011.93	17	12	82.47		201.87
IPI:IPI00454446.1	Putative uncharacterized protein Fragment	3763.3	10	11	63.19		0
IPI:IPI00958862.1	Uncharacterized protein	3610.74	28	26	32.87		44.7683
IPI:IPI00203088.4	Uncharacterized protein	3610.74	28	28	29.87		0
IPI:IPI00851145.1	Isoform 2 of Heterogeneous nuclear ribonucleoprotein H	2868.66	22	24	28.67		0
IPI:IPI00202027.4	Isoform 1 of Heterogeneous nuclear ribonucleoprotein H	2868.66	22	25	27.39		0
IPI:IPI00464512.1	Heterogeneous nuclear ribonucleoprotein H2	2580.68	28	27	37.64		46.5212
IPI:IPI00650124.1	Hnrph1 protein	2449.86	13	14	37.5		0
IPI:IPI00208205.1	Heat shock cognate 71 kDa protein	2419.09	28	50	40.56		37.5518
IPI:IPI00194404.5	Nucleoside diphosphate kinase A	2342.04	13	16	56.58		78.8202
IPI:IPI00959289.1	heat shock cognate 71 kDa protein like	2307.64	27	50	39.49		26.25
IPI:IPI00960098.1	heat shock cognate 71 kDa protein like	2300.53	27	49	38.85		0
IPI:IPI00231697.5	Stathmin	2188.18	10	24	51.01		52.1463
IPI:IPI00959589.1	heat shock cognate 71 kDa protein like isoform 2	2187.65	25	49	37.14		0
IPI:IPI00764197.1	heat shock cognate 71 kDa protein like isoform 1	2187.65	25	49	36.22		0
IPI:IPI00950379.1	Uncharacterized protein	2183.15	27	50	40.33		0
IPI:IPI00851133.1	Isoform 3 of Heterogeneous nuclear ribonucleoprotein H	1935.39	18	17	25.47		0
IPI:IPI00325189.4	Nucleoside diphosphate kinase B	1772.06	9	14	39.47		0
IPI:IPI00778786.1	Uncharacterized protein Fragment	1719.11	15	42	27.61		12.055
IPI:IPI00191897.4	Nucleoside diphosphate kinase	1660.19	8	11	30.77		3.2048
IPI:IPI00190559.3	Ubiquitin conjugating enzyme E2 N	1634.9	15	13	51.32		39.7306
IPI:IPI00960040.1	histone cluster 1 H2ae like	1514.26	11	42	19.67		8.2773
IPI:IPI00958044.1	histone cluster 1 H2ae like	1501.16	7	20	18.68		0
IPI:IPI00958962.1	histone cluster 1 H4m	1501.16	6	19	15.24		0
IPI:IPI00958096.1	GF20391 like isoform 1	1450.68	5	22	14.41		0
IPI:IPI00561052.3	Isoform Histone H4 of Histone H4	1450.68	5	11	31.07		0
IPI:IPI00764726.1	histone H4 replacement like	1450.68	5	11	30.77		0
IPI:IPI00957899.1	GF20391 like isoform 2	1450.68	5	19	16.67		0
IPI:IPI00389571.6	Keratin type II cytoskeletal 8	1434.68	39	42	52.38		48.2875
IPI:IPI00198717.8	Malate dehydrogenase cytoplasmic	1418.36	15	29	34.73		54.6905
IPI:IPI00778110.1	Uncharacterized protein Fragment	1386.01	2	4	68		0
IPI:IPI00952133.1	Profilin	1302.36	5	17	24.32		4.0995
IPI:IPI00231920.3	profilin 2	1302.36	5	17	24.16		0
IPI:IPI00949766.1	Ubiquitin carrier protein	1300.41	9	13	27.81		0
IPI:IPI00968520.1	Polyubiquitin Fragment	1335.26	7	8	50		0
IPI:IPI00968513.1	heat shock cognate 71 kDa protein like	1269.02	27	48	38.85		0
IPI:IPI00950440.1	Uncharacterized protein Fragment	1265.81	5	7	53.57		12.5588
IPI:IPI00969317.1	Ubiquitin 60S ribosomal protein L40	1335.26	8	9	47.66		4.4444
IPI:IPI00950621.2	ubiquitin B like	1212.59	5	6	57.14		0
IPI:IPI00191737.6	Serum albumin	1209.73	10	50	4.93		148.893
IPI:IPI00190240.1	Ubiquitin 40S ribosomal protein S27a	1342.4	9	10	42.95		14.2438
IPI:IPI00958274.1	ubiquitin B like	1335.26	7	13	32.68		0
IPI:IPI00950135.1	Profilin	1194.08	4	17	25.85		14.9466
IPI:IPI00230838.5	ATP synthase subunit d mitochondrial	1150.47	12	11	52.17		50.7611
IPI:IPI00882520.2	Polyubiquitin B	1335.26	7	27	16.39		0
IPI:IPI00476033.2	48 kDa protein	1338.3	8	40	14.65		2.3086
IPI:IPI00361888.3	Polyubiquitin C	1336.38	8	75	7.9		7.4907
IPI:IPI00896224.1	Actin cytoplasmic 2	1041.26	11	34	28.8		0
IPI:IPI00958161.1	actin gamma 1 propeptide like	1041.26	11	34	28.8		0
IPI:IPI00189819.1	Actin cytoplasmic 1	1041.26	11	34	28.8		28.2083
IPI:IPI00776427.2	Uncharacterized protein	1014.19	6	11	31.37		0
IPI:IPI00471584.7	Heat shock protein HSP 90 beta	981.713	27	67	28.87		20.4755
IPI:IPI00231927.11	ADP ATP translocase 1	937.106	18	30	40.27		28.1338
IPI:IPI00200847.1	T complex protein 1 subunit alpha	893.172	16	46	26.62		24.2771
IPI:IPI00949898.1	Uncharacterized protein	864.366	22	49	28.51		0
IPI:IPI00200041.4	Phenazine biosynthesis like domain containing protein	843.112	14	21	33.33		23.1835
IPI:IPI00210566.3	Heat shock protein HSP 90 alpha	872.799	27	91	29.88		22.4024
IPI:IPI00365217.1	UMP CMP kinase	820.15	6	16	23.79		25.659
IPI:IPI00781417.1	Uncharacterized protein Fragment	818.706	7	28	24.12		17.137
IPI:IPI00780136.2	Uncharacterized protein Fragment	816.731	5	25	22.95		0
IPI:IPI00557219.3	Uncharacterized protein	816.731	5	26	20.81		0
IPI:IPI00568666.1	Uncharacterized protein	816.731	5	27	20.81		0
IPI:IPI00551815.2	Ybx1 protein	816.731	5	26	20.55		0
IPI:IPI00194087.3	Actin alpha cardiac muscle 1	816.883	9	34	23.34		0.2368
IPI:IPI00189813.1	Actin alpha skeletal muscle	809.238	8	34	17.77		0
IPI:IPI00958138.1	keratin 8 like	797.412	28	39	42.77		3.0955
IPI:IPI00200455.1	Actin gamma enteric smooth muscle	781.888	8	33	20.48		0
IPI:IPI00197129.1	Actin aortic smooth muscle	781.888	8	34	20.42		0
IPI:IPI00948496.1	33 kDa protein	741.981	7	27	22.71		0
IPI:IPI00000000.0	PYGM RABIT P00489 Glycogen phosphorylase muscle Oryctolagus cuniculus	741.386	43	76	43.18		50
IPI:IPI00560160.2	Uncharacterized protein	717.533	7	35	17.81		0
IPI:IPI00200466.3	ADP ATP translocase 2	713.128	18	31	44.3		27.1696
IPI:IPI00212523.1	Protein DJ 1	706.477	9	23	34.92		17.722
IPI:IPI00190375.1	LDLR chaperone MESD	703.926	10	27	26.34		81.4843
IPI:IPI00960010.1	Beta actin FE 3 Fragment	677.73	5	11	35.07		0
IPI:IPI00197579.2	Isoform 1 of Tubulin beta 5 chain	657.249	9	30	24.55		13.6703
IPI:IPI00201333.5	Uncharacterized protein	657.054	39	68	30.4		44.0163
IPI:IPI00766218.1	ubiquitin conjugating enzyme E2 N like	640.071	11	13	34.87		0
IPI:IPI00210357.1	Heterogeneous nuclear ribonucleoprotein F	635.765	6	26	6.51		4.6066
IPI:IPI00551702.2	Dihydrolipoyllysine residue succinyltransferase component of 2 oxoglutarate dehydrogenase complex m	630.024	9	33	11.45		8.8915
IPI:IPI00212731.1	Cathepsin D	618.648	11	27	31.7		24.5582
IPI:IPI00421525.1	Cathepsin D isoform CRA c	618.648	11	26	31.7		0
IPI:IPI00389830.1	Uncharacterized protein	618.648	11	28	29.25		0
IPI:IPI00208215.2	Thioredoxin dependent peroxide reductase mitochondrial	616.911	6	20	17.12		12.9737
IPI:IPI00207355.4	Heat shock related 70 kDa protein 2	614.643	12	50	16.59		10.2534
IPI:IPI00561386.3	T complex protein 1 subunit alpha like	588.748	10	34	18.18		0
IPI:IPI00568427.2	Stathmin	584.957	7	21	42.67		0
IPI:IPI00951899.1	Uncharacterized protein	598.107	19	66	19.55		7.8039
IPI:IPI00206664.1	Isoform 1 of Low molecular weight phosphotyrosine protein phosphatase	576.258	5	14	38.61		23.2264
IPI:IPI00776957.2	Uncharacterized protein	573.46	17	31	47.39		2.8807
IPI:IPI00948493.1	Uncharacterized protein Fragment	561.736	7	17	14.93		0
IPI:IPI00339167.5	Uncharacterized protein	551.247	13	34	34		1.6871
IPI:IPI00189795.1	Tubulin alpha 1A chain	549.895	13	34	34.15		27.2652
IPI:IPI00565507.2	Uncharacterized protein	541.635	12	29	27.15		0
IPI:IPI00895591.1	glycogen phosphorylase muscle form	533.072	35	76	35.27		0
IPI:IPI00655259.1	Tubulin beta 2B chain	524.913	6	30	15.73		0
IPI:IPI00475639.4	Tubulin beta 2A chain	524.913	6	30	15.73		0
IPI:IPI00389350.2	Uncharacterized protein	518.494	21	55	23.84		0
IPI:IPI00957631.1	low molecular weight phosphotyrosine protein phosphatase like	516.202	3	14	20.25		0
IPI:IPI00400573.1	Tubulin beta 2C chain	513.049	7	30	18.43		0.9314
IPI:IPI00363182.2	ADP ATP translocase 2 like	501.986	12	31	26.76		6.5588
IPI:IPI00949463.1	Uncharacterized protein	486.57	19	47	25.43		0
IPI:IPI00829443.1	Isoform 2 of Tubulin beta 5 chain	468.724	6	18	33.02		0
IPI:IPI00362160.1	Tubulin beta 3 chain	462.003	6	30	16.44		5.1877
IPI:IPI00555262.1	Park7 protein	461.493	3	25	20.09		0
IPI:IPI00779179.2	Uncharacterized protein	459.011	4	21	10.78		1.8466
IPI:IPI00765366.1	tubulin beta 4	447.679	6	30	15.77		0
IPI:IPI00364046.2	Tubulin alpha 1C chain	442.469	11	34	30.29		0
IPI:IPI00364262.4	glycyl tRNA synthetase	414.558	22	62	26.24		22.6083
IPI:IPI00764841.3	Uncharacterized protein	405.902	11	32	23.05		4.369
IPI:IPI00957427.1	solute carrier family 25 mitochondrial carrier adenine nucleotide translocator member 31 like	405.902	11	32	22.56		0
IPI:IPI00557792.1	Uncharacterized protein	405.656	6	15	29.84		26.5511
IPI:IPI00372826.3	splicing factor arginine serine rich 3	405.656	6	14	22.56		0
IPI:IPI00767147.1	enolase 3	397.555	17	37	25.66		21.5974
IPI:IPI00957556.1	phenazine biosynthesis like domain containing protein like	395.264	13	20	28.82		5.8196
IPI:IPI00949678.1	Uncharacterized protein Fragment	407.985	18	55	18.97		0
IPI:IPI00190377.2	Transaldolase	383.946	12	30	31.16		13.0856
IPI:IPI00362927.1	Tubulin alpha 4A chain	380.778	9	34	22.32		0
IPI:IPI00230893.1	Isoform B23 2 of Nucleophosmin	381.651	16	20	42.8		45.9314
IPI:IPI00197553.1	Isoform B23 1 of Nucleophosmin	381.651	16	22	37.67		0
IPI:IPI00471523.1	Tubulin alpha 3 chain	377.651	9	34	25.11		0
IPI:IPI00190181.4	Glycogen phosphorylase muscle form	373.261	29	75	31.83		2.6046
IPI:IPI00778173.1	Uncharacterized protein	370.241	14	19	32.95		0
IPI:IPI00776830.1	Uncharacterized protein Fragment	368.904	14	37	21.74		0
IPI:IPI00390302.3	Uncharacterized protein	360.948	13	52	20.56		3.3825
IPI:IPI00421600.8	26S protease regulatory subunit 7	337.617	15	36	35.57		16.0168
IPI:IPI00960003.1	actin gamma 1 propeptide like	336.366	5	13	30.72		0
IPI:IPI00360356.1	Uncharacterized protein	335.604	5	35	9.84		0
IPI:IPI00914218.1	RCG61973 isoform CRA b	331.79	3	12	12.66		0
IPI:IPI00231705.4	Isoform 2 of Low molecular weight phosphotyrosine protein phosphatase	331.79	3	12	12.66		0
IPI:IPI00780927.2	splicing factor arginine serine rich 1B	330.323	6	29	24.6		9.7518
IPI:IPI00464815.11	Alpha enolase	392.036	15	31	22.81		0
IPI:IPI00339148.2	60 kDa heat shock protein mitochondrial	340.434	13	53	20.42		17.8745
IPI:IPI00371187.2	Ras related protein Rab 35	323.423	4	16	13.93		4.3796
IPI:IPI00958235.1	nucleoside diphosphate kinase B like	317.179	4	12	7.95		0
IPI:IPI00948831.1	Uncharacterized protein	317.111	6	20	19.46		14.6772
IPI:IPI00208209.1	Peroxiredoxin 4	317.111	6	20	18.32		0
IPI:IPI00464587.1	Tubulin alpha 8 chain	313.78	8	34	20.49		0.2721
IPI:IPI00957766.1	heat shock protein 1 alpha like	311.168	9	19	25.87		0
IPI:IPI00566673.1	Uncharacterized protein	303.332	8	41	19.56		13.6483
IPI:IPI00197568.2	Rab GDP dissociation inhibitor beta	303.332	8	43	17.98		0
IPI:IPI00958627.1	Eno1 protein like	244.922	16	37	23.64		0
IPI:IPI00777934.1	Uncharacterized protein Fragment	282.164	15	44	19.52		0
IPI:IPI00557688.1	Uncharacterized protein Fragment	278.538	7	20	15.87		0
IPI:IPI00195673.1	Tubulin beta 6	277.104	3	31	7.83		0
IPI:IPI00231574.1	Isoform 2 of Growth factor receptor bound protein 2	274.512	6	20	22.66		12.7349
IPI:IPI00203630.1	Isoform 1 of Growth factor receptor bound protein 2	274.512	6	20	21.2		0
IPI:IPI00389610.4	Uncharacterized protein Fragment	266.924	6	25	10.53		0
IPI:IPI00870112.1	Dihydropyrimidinase related protein 2	264.6	14	43	28.32		14.0312
IPI:IPI00561262.3	Uncharacterized protein	263.999	5	50	6.42		0
IPI:IPI00206624.1	78 kDa glucose regulated protein	263.759	7	52	13.61		10.4382
IPI:IPI00768167.1	beta tubulin 1 class VI like	263.053	3	32	7.96		4.0914
IPI:IPI00213546.2	Heat shock 70 kDa protein 1 like	260.68	13	51	18.56		23.2383
IPI:IPI00564443.3	glycyl tRNA synthetase	255.487	9	33	18.1		0
IPI:IPI00213684.1	Tissue alpha L fucosidase	255.229	5	34	8.23		10.0119
IPI:IPI00566126.2	Uncharacterized protein Fragment	262.977	9	43	20		1.0603
IPI:IPI00392830.3	Uncharacterized protein Fragment	272.963	12	71	12.29		0
IPI:IPI00870220.2	prefoldin 5	246.149	4	12	38.31		4.2451
IPI:IPI00957180.1	Uncharacterized protein	244.89	9	21	21.23		0
IPI:IPI00198720.1	Isocitrate dehydrogenase NAD subunit alpha mitochondrial	242.545	9	31	20.49		14.7271
IPI:IPI00369383.4	nucleophosmin 1 like isoform 1	244.89	9	21	21.02		0
IPI:IPI00778867.2	Uncharacterized protein	232.295	6	18	19.66		0
IPI:IPI00948869.1	glycogen phosphorylase brain form	229.671	17	76	17.2		1.1033
IPI:IPI00357945.2	Phosphorylase	229.671	17	74	17.14		0
IPI:IPI00782078.1	Uncharacterized protein	238.866	15	100	22.24		0
IPI:IPI00567134.2	Uncharacterized protein Fragment	228.012	4	12	17.76		0
IPI:IPI00951645.1	Uncharacterized protein Fragment	218.024	8	41	15.79		6.1725
IPI:IPI00364431.2	succinyl CoA ligase ADP forming subunit beta mitochondrial	218.024	8	44	14.84		0
IPI:IPI00324893.4	14 3 3 protein zeta delta	216.285	9	25	25.71		4.8456
IPI:IPI00387816.4	Uncharacterized protein Fragment	213.162	10	25	18.44		14.8245
IPI:IPI00567316.1	Uncharacterized protein	225.531	10	53	15.4		0
IPI:IPI00960053.1	Beta actin Fragment	203.418	2	5	29.9		0
IPI:IPI00231929.7	Isoform M1 of Pyruvate kinase isozymes M1 M2	199.157	11	44	20.53		19.4812
IPI:IPI00339197.4	Isoform M2 of Pyruvate kinase isozymes M1 M2	199.157	11	44	20.53		0
IPI:IPI00764193.1	M2 pyruvate kinase like	199.157	11	44	20.49		0
IPI:IPI00949842.1	Proteasome subunit beta type	199.465	1	14	6.47		17.6795
IPI:IPI00191505.3	Proteasome subunit beta type 4	199.465	1	16	5.68		0
IPI:IPI00949396.1	Uncharacterized protein	195.32	3	27	7.75		0
IPI:IPI00196751.2	Heat shock 70 kDa protein 1A 1B	191.351	8	48	17.32		0
IPI:IPI00561880.2	M2 pyruvate kinase like isoform 1	188.841	10	44	18.83		0
IPI:IPI00948028.1	M2 pyruvate kinase like isoform 1	188.841	10	44	18.83		0
IPI:IPI00421782.1	keratin type II cytoskeletal 75	185.939	10	44	14.49		2.9292
IPI:IPI00203390.3	Serine threonine protein phosphatase PP1 beta catalytic subunit	185.985	11	26	25.69		0
IPI:IPI00201060.4	Prelamin A C	189.654	22	74	26.62		16.0651
IPI:IPI00231715.1	Isoform Gamma 2 of Serine threonine protein phosphatase PP1 gamma catalytic subunit	183.322	12	27	25.82		7.4605
IPI:IPI00951317.1	Enolase	181.831	5	15	29.41		0
IPI:IPI00203358.1	Isoform Gamma 1 of Serine threonine protein phosphatase PP1 gamma catalytic subunit	179.761	11	25	23.53		0
IPI:IPI00231677.5	14 3 3 protein eta	180.777	6	27	13.82		0
IPI:IPI00207038.3	Type II keratin Kb15	176.989	8	39	15.64		2.1062
IPI:IPI00208265.1	Serine threonine protein phosphatase PP1 alpha catalytic subunit	176.787	10	24	21.52		0
IPI:IPI00190179.3	Glycogen phosphorylase liver form	175.437	16	79	16.12		0
IPI:IPI00951930.1	Uncharacterized protein	174.67	8	24	25.19		0
IPI:IPI00949530.1	Uncharacterized protein	174.529	6	24	16.74		0
IPI:IPI00196661.1	14 3 3 protein theta	174.529	6	24	15.92		0
IPI:IPI00230835.5	14 3 3 protein gamma	173.643	7	25	12.55		0
IPI:IPI00760126.1	Isoform Short of 14 3 3 protein beta alpha	170.457	7	22	10.25		0
IPI:IPI00230837.5	Isoform Long of 14 3 3 protein beta alpha	170.457	7	22	10.16		0
IPI:IPI00471526.3	Similar to 14 3 3 protein sigma	170.11	6	24	12.9		0
IPI:IPI00421812.1	Type II keratin Kb9	165.025	6	47	6.02		0.4499
IPI:IPI00325135.3	14 3 3 protein epsilon	166.468	6	29	14.12		0
IPI:IPI00195060.5	Uncharacterized protein	160.766	12	19	38.2		0
IPI:IPI00188879.2	Lamin C2	160.557	18	53	28.79		0
IPI:IPI00213613.2	Uncharacterized protein	164.926	19	72	22.34		0.4848
IPI:IPI00205598.1	GrpE protein homolog 1 mitochondrial	159.504	7	19	23.96		19.5617
IPI:IPI00475480.3	stratifin	170.11	6	30	9.52		0
IPI:IPI00363265.3	Stress 70 protein mitochondrial	150.947	13	69	20.62		8.4508
IPI:IPI00454375.2	Uncharacterized protein	149.399	9	40	18.4		0
IPI:IPI00421788.1	Keratin type II cytoskeletal 7	145.923	15	39	23.19		8.5718
IPI:IPI00870141.1	tubulin alpha chain like 3	143.191	5	31	17.28		3.1721
IPI:IPI00382264.1	RCG62902	143.19	6	50	4.82		0
IPI:IPI00200053.3	Uncharacterized protein	141.565	9	11	36.65		0
IPI:IPI00968449.1	M2 pyruvate kinase like isoform 2	139.083	8	40	16.63		0
IPI:IPI00957976.1	M2 pyruvate kinase like isoform 2	139.083	8	40	16.63		0
IPI:IPI00949883.1	Uncharacterized protein	148.409	11	55	13.59		0.6919
IPI:IPI00370791.1	stathmin like	135.318	5	26	19.21		0
IPI:IPI00230917.7	60S ribosomal protein L18	132.872	4	10	19.68		5.7028
IPI:IPI00368869.3	Uncharacterized protein	123.819	7	54	17.65		0
IPI:IPI00565703.1	Uncharacterized protein Fragment	122.585	11	31	8.29		0
IPI:IPI00362217.4	Uncharacterized protein	120.166	8	20	30.47		0
IPI:IPI00562524.3	Enolase	119.774	7	28	4.41		0
IPI:IPI00372854.5	Uncharacterized protein	113.605	2	22	2.31		0
IPI:IPI00454367.3	Lmna protein	113.162	12	48	24.21		0
IPI:IPI00559016.2	Uncharacterized protein	114.062	7	20	18.53		0
IPI:IPI00627068.1	Splicing factor proline glutamine rich	109.378	7	47	11.44		17.4128
IPI:IPI00421784.2	Uncharacterized protein	107.997	10	48	7.73		1.3573
IPI:IPI00767381.2	Uncharacterized protein	105.489	12	177	5.88		0.8977
IPI:IPI00959248.1	rCG50520 like	103.311	10	46	12.06		0
IPI:IPI00382153.4	Keratin type II cytoskeletal 5	101.926	5	45	5.38		0
IPI:IPI00393340.2	Keratin type II cytoskeletal 6A	101.904	9	41	9.06		8.5141
IPI:IPI00764184.1	keratin type II cytoskeletal 6A like isoform 1	101.904	9	41	9.06		0
IPI:IPI00829469.2	tryptophanyl tRNA synthetase cytoplasmic	101.496	11	41	17.05		3.4426
IPI:IPI00780700.2	Tryptophanyl tRNA synthetase cytoplasmic	101.496	11	43	16.84		0
IPI:IPI00947660.1	Uncharacterized protein Fragment	99.1872	7	35	9.95		0
IPI:IPI00957208.1	keratin 6A like	95.9643	8	40	5.98		0
IPI:IPI00202139.1	Copper chaperone for superoxide dismutase	95.205	4	20	12.04		0
IPI:IPI00923710.1	Superoxide dismutase	95.205	4	18	14.47		4.9176
IPI:IPI00361239.4	Uncharacterized protein	91.0267	2	32	4.94		0
IPI:IPI00421778.1	Keratin type II cytoskeletal 4	88.3147	5	45	5.97		0
IPI:IPI00768956.1	keratin 71 like	87.4127	9	45	9.92		0
IPI:IPI00373045.1	Eukaryotic translation initiation factor 4B	87.0282	8	57	6.71		4.5559
IPI:IPI00369217.1	Heat shock protein 75 kDa mitochondrial	86.5598	8	68	14.16		6.0961
IPI:IPI00326888.4	Secretogranin 1	83.1673	9	72	4.44		8.7173
IPI:IPI00326582.3	peripherin	83.0969	13	57	17.97		18.1382
IPI:IPI00421857.1	Keratin type II cytoskeletal 1	82.9406	7	49	5.92		0
IPI:IPI00565837.1	TAR DNA binding protein	78.774	4	16	11.23		4.4512
IPI:IPI00191216.1	Uncharacterized protein	78.774	4	18	7.73		0
IPI:IPI00197538.3	Uncharacterized protein	76.8322	3	17	11.11		0
IPI:IPI00198405.4	Arylsulfatase B	70.3603	7	39	5.11		6.092
IPI:IPI00213463.2	Alpha actinin 4	68.7418	12	86	12.62		6.4279
IPI:IPI00199980.1	Proteasome subunit beta type 7	68.5394	5	19	18.05		7.2062
IPI:IPI00454475.1	Keratin type II cytoskeletal 1b	66.6015	6	44	4.43		0
IPI:IPI00372125.3	RCG26455 isoform CRA b	65.139	4	19	17.42		7.1814
IPI:IPI00565051.3	Uncharacterized protein Fragment	64.8579	4	36	2.9		0
IPI:IPI00231637.5	Glucose 6 phosphate 1 dehydrogenase	63.362	8	54	8.93		3.3368
IPI:IPI00949390.1	Uncharacterized protein	61.9575	5	48	14.14		30.447
IPI:IPI00421780.1	Keratin type II cytoskeletal 73	60.9832	10	44	1.27		0
IPI:IPI00561142.2	Histidyl tRNA synthetase	60.7551	6	43	8.27		3.8107
IPI:IPI00208118.1	Non muscle caldesmon	58.5834	8	45	11.68		7.1762
IPI:IPI00215291.3	Spliceosome RNA helicase Ddx39b	58.0327	3	37	4.67		0
IPI:IPI00325144.4	ATP dependent RNA helicase DDX39A	58.0327	4	37	4.68		4.1584
IPI:IPI00454234.1	LRRGT00099	57.4204	3	41	4.92		11.5687
IPI:IPI00949013.1	Dihydropyrimidinase related protein 1	57.1315	4	42	5.94		0
IPI:IPI00561065.2	Uncharacterized protein	55.9124	4	51	4.23		0
IPI:IPI00950931.1	Uncharacterized protein Fragment	52.8131	3	41	5.07		0
IPI:IPI00951895.1	Uncharacterized protein	51.0459	6	44	1.64		0
IPI:IPI00780672.1	Type II keratin Kb23	51.0319	6	45	4.8		0.607
IPI:IPI00951124.1	Uncharacterized protein	51.0459	6	46	1.43		0
IPI:IPI00421787.1	Type II keratin Kb21	51.0319	6	47	4.25		0
IPI:IPI00454477.1	Type II keratin Kb26	51.0459	6	51	1.35		0
IPI:IPI00365985.5	Isoform 1 of Endoplasmin	45.4378	9	79	5.22		1.3679
IPI:IPI00454476.1	Type II keratin Kb23	46.4466	5	58	1.26		0
IPI:IPI00734561.1	Isoform 2 of Endoplasmin	43.9363	7	66	6.53		0
IPI:IPI00914730.1	Uncharacterized protein	41.5804	9	50	12.3		8.8793
IPI:IPI00556970.1	Isoform 1 of Dihydropyrimidinase related protein 3	41.5535	6	39	4.91		0
IPI:IPI00371717.2	M phase phosphoprotein 10	39.9115	6	38	3.11		0
IPI:IPI00948025.1	Uncharacterized protein	39.9115	4	22	6.73		4.9745
IPI:IPI00817082.1	Arsb protein Fragment	39.1903	6	40	3.82		0
IPI:IPI00566408.2	Uncharacterized protein Fragment	38.7744	12	452	4.4		8.2886
IPI:IPI00210211.3	Isoform 2 of Glial fibrillary acidic protein	37.2793	4	42	1.64		0
IPI:IPI00190943.2	Isoform 1 of Glial fibrillary acidic protein	37.2793	4	48	1.63		0
IPI:IPI00952351.1	Uncharacterized protein	37.2793	4	48	1.62		0
IPI:IPI00203250.1	Isoform 2 of Dihydropyrimidinase related protein 3	37.2351	5	52	3.37		0
IPI:IPI00230941.5	Vimentin	36.2615	8	47	3.43		0
IPI:IPI00764474.2	Klc2 protein	30.5187	6	66	9.16		4.788
Injection 3
protein.Accession	protein.Description	protein.score	protein.matchedPeptides	protein.digestPeps	protein.seqCover(%)		protein.fmolOnColumn
IPI:IPI00324741.3	Protein disulfide isomerase A3	6828.18	73	53	69.31		240.539
IPI:IPI00231643.5	Superoxide dismutase Cu Zn	3934.61	18	12	56.49		212.874
IPI:IPI00454446.1	Putative uncharacterized protein Fragment	3722.96	14	11	38.65		0
IPI:IPI00203088.4	Uncharacterized protein	3683.36	30	28	40.25		59.7709
IPI:IPI00958862.1	Uncharacterized protein	3671.32	29	26	39.63		0
IPI:IPI00464512.1	Heterogeneous nuclear ribonucleoprotein H2	2763.52	23	27	28.29		49.192
IPI:IPI00202027.4	Isoform 1 of Heterogeneous nuclear ribonucleoprotein H	2737.51	23	25	38.31		0
IPI:IPI00194404.5	Nucleoside diphosphate kinase A	2715.64	21	16	69.74		84.7772
IPI:IPI00851145.1	Isoform 2 of Heterogeneous nuclear ribonucleoprotein H	2725.47	22	24	35.43		0
IPI:IPI00650124.1	Hnrph1 protein	2527.53	12	14	44.02		0
IPI:IPI00325189.4	Nucleoside diphosphate kinase B	2387.54	14	14	40.13		0
IPI:IPI00851133.1	Isoform 3 of Heterogeneous nuclear ribonucleoprotein H	2032.48	19	17	35.39		0
IPI:IPI00231697.5	Stathmin	2011.56	9	24	49.66		57.8208
IPI:IPI00230838.5	ATP synthase subunit d mitochondrial	1849.76	13	11	52.8		52.1966
IPI:IPI00191897.4	Nucleoside diphosphate kinase	1822.78	11	11	24.48		0
IPI:IPI00208205.1	Heat shock cognate 71 kDa protein	1804.01	26	50	37.46		39.5644
IPI:IPI00960098.1	heat shock cognate 71 kDa protein like	1707.16	25	49	35.76		0
IPI:IPI00952133.1	Profilin	1663.16	4	17	23.65		19.9279
IPI:IPI00231920.3	profilin 2	1663.16	4	17	23.49		0
IPI:IPI00959289.1	heat shock cognate 71 kDa protein like	1644.45	25	50	36.46		34.3983
IPI:IPI00959589.1	heat shock cognate 71 kDa protein like isoform 2	1543.71	23	49	33.97		0
IPI:IPI00764197.1	heat shock cognate 71 kDa protein like isoform 1	1543.71	23	49	33.13		0
IPI:IPI00950379.1	Uncharacterized protein	1527.21	22	50	32.62		0
IPI:IPI00950135.1	Profilin	1515.34	3	17	25.17		17.7551
IPI:IPI00191737.6	Serum albumin	1457.04	13	50	12.99		150.347
IPI:IPI00389571.6	Keratin type II cytoskeletal 8	1339.12	34	42	47.41		45.6249
IPI:IPI00968513.1	heat shock cognate 71 kDa protein like	1303.2	25	48	35.67		0
IPI:IPI00198717.8	Malate dehydrogenase cytoplasmic	1301.71	15	29	35.63		57.6862
IPI:IPI00780136.2	Uncharacterized protein Fragment	1262.09	11	25	54.11		22.7246
IPI:IPI00551815.2	Ybx1 protein	1247.25	8	26	37.12		0
IPI:IPI00568666.1	Uncharacterized protein	1247.25	8	27	37.58		0
IPI:IPI00557219.3	Uncharacterized protein	1247.25	8	26	37.58		0
IPI:IPI00190559.3	Ubiquitin conjugating enzyme E2 N	1239.21	11	13	34.87		40.7824
IPI:IPI00189819.1	Actin cytoplasmic 1	1250.92	13	34	23.2		29.3009
IPI:IPI00896224.1	Actin cytoplasmic 2	1250.92	13	34	23.2		0
IPI:IPI00958161.1	actin gamma 1 propeptide like	1250.92	13	34	23.2		0
IPI:IPI00781417.1	Uncharacterized protein Fragment	1204.53	4	28	23.15		0
IPI:IPI00949766.1	Ubiquitin carrier protein	1103.51	9	13	27.81		0
IPI:IPI00365217.1	UMP CMP kinase	1048.36	12	16	29.52		26.0011
IPI:IPI00960040.1	histone cluster 1 H2ae like	1032.23	9	42	14.08		11.1477
IPI:IPI00958044.1	histone cluster 1 H2ae like	1030.19	8	20	23.74		0
IPI:IPI00958962.1	histone cluster 1 H4m	1030.19	9	19	25.28		41.2523
IPI:IPI00958096.1	GF20391 like isoform 1	1029.85	8	22	28.38		0
IPI:IPI00957899.1	GF20391 like isoform 2	1029.85	8	19	32.81		2.3534
IPI:IPI00778786.1	Uncharacterized protein Fragment	1022.9	16	42	22.83		0
IPI:IPI00561052.3	Isoform Histone H4 of Histone H4	979.676	7	11	50.49		0
IPI:IPI00764726.1	histone H4 replacement like	979.676	7	11	50		0
IPI:IPI00200847.1	T complex protein 1 subunit alpha	979.083	19	46	30.04		27.365
IPI:IPI00200041.4	Phenazine biosynthesis like domain containing protein	961.689	8	21	28.47		30.2467
IPI:IPI00230893.1	Isoform B23 2 of Nucleophosmin	918.621	17	20	28.4		56.4549
IPI:IPI00778173.1	Uncharacterized protein	918.621	16	19	26.89		0
IPI:IPI00197553.1	Isoform B23 1 of Nucleophosmin	918.621	17	22	25		0
IPI:IPI00949898.1	Uncharacterized protein	914.117	20	49	28.04		0
IPI:IPI00000000.0	PYGM RABIT P00489 Glycogen phosphorylase muscle Oryctolagus cuniculus	850.189	34	76	33.45		50
IPI:IPI00194087.3	Actin alpha cardiac muscle 1	875.441	13	34	22.55		0
IPI:IPI00189813.1	Actin alpha skeletal muscle	875.441	13	34	22.55		4.6558
IPI:IPI00471584.7	Heat shock protein HSP 90 beta	842.007	24	67	30.11		21.4189
IPI:IPI00561386.3	T complex protein 1 subunit alpha like	807.07	14	34	25		0
IPI:IPI00200455.1	Actin gamma enteric smooth muscle	834.308	12	33	19.68		0
IPI:IPI00197129.1	Actin aortic smooth muscle	834.308	12	34	19.63		0
IPI:IPI00778867.2	Uncharacterized protein	801.708	12	18	32.05		37.8013
IPI:IPI00339167.5	Uncharacterized protein	781.259	13	34	32.01		1.5912
IPI:IPI00369383.4	nucleophosmin 1 like isoform 1	777.186	8	21	12.2		0
IPI:IPI00957180.1	Uncharacterized protein	777.186	8	21	12.33		0
IPI:IPI00778110.1	Uncharacterized protein Fragment	773.949	4	4	68		0
IPI:IPI00950285.1	Uncharacterized protein Fragment	762.821	2	27	10.06		0.9441
IPI:IPI00560842.1	Uncharacterized protein Fragment	762.821	1	22	7.44		0
IPI:IPI00950440.1	Uncharacterized protein Fragment	743.899	4	7	35.71		0
IPI:IPI00207355.4	Heat shock related 70 kDa protein 2	738.065	18	50	27.17		21.863
IPI:IPI00210566.3	Heat shock protein HSP 90 alpha	744.536	23	91	25.78		17.352
IPI:IPI00560160.2	Uncharacterized protein	764.144	12	35	19.85		17.0305
IPI:IPI00206664.1	Isoform 1 of Low molecular weight phosphotyrosine protein phosphatase	706.112	5	14	38.61		23.9872
IPI:IPI00958138.1	keratin 8 like	704.371	17	39	23.55		2.7791
IPI:IPI00212523.1	Protein DJ 1	702.867	8	23	28.04		6.2107
IPI:IPI00555262.1	Park7 protein	689.909	5	25	23.36		122.536
IPI:IPI00208215.2	Thioredoxin dependent peroxide reductase mitochondrial	688.128	5	20	11.67		9.7026
IPI:IPI00208209.1	Peroxiredoxin 4	682.029	11	20	37.73		22.6982
IPI:IPI00566673.1	Uncharacterized protein	680.3	15	41	36.19		20.3305
IPI:IPI00197568.2	Rab GDP dissociation inhibitor beta	680.3	15	43	33.26		0
IPI:IPI00948831.1	Uncharacterized protein	679.641	9	20	35.41		0
IPI:IPI00948496.1	33 kDa protein	699.962	10	27	15.93		0
IPI:IPI00201333.5	Uncharacterized protein	667.478	32	68	27.22		45.0354
IPI:IPI00895591.1	glycogen phosphorylase muscle form	647.095	27	76	27.32		1.9078
IPI:IPI00960010.1	Beta actin FE 3 Fragment	646.386	7	11	26.87		0
IPI:IPI00362927.1	Tubulin alpha 4A chain	634.587	7	34	20.31		0
IPI:IPI00231927.11	ADP ATP translocase 1	618.914	19	30	30.2		21.9535
IPI:IPI00568427.2	Stathmin	614.736	6	21	26		0
IPI:IPI00190375.1	LDLR chaperone MESD	606.599	9	27	19.64		31.5107
IPI:IPI00960003.1	actin gamma 1 propeptide like	604.53	6	13	30.72		0
IPI:IPI00189795.1	Tubulin alpha 1A chain	599.941	13	34	32.15		6.7648
IPI:IPI00957631.1	low molecular weight phosphotyrosine protein phosphatase like	596.954	3	14	20.25		0
IPI:IPI00957556.1	phenazine biosynthesis like domain containing protein like	565.447	7	20	22.57		0
IPI:IPI00210357.1	Heterogeneous nuclear ribonucleoprotein F	565.349	7	26	8.67		19.5285
IPI:IPI00950621.2	ubiquitin B like	545.342	6	6	57.14		11.1037
IPI:IPI00968520.1	Polyubiquitin Fragment	545.342	6	8	44		0
IPI:IPI00969317.1	Ubiquitin 60S ribosomal protein L40	545.342	6	9	34.38		0
IPI:IPI00958235.1	nucleoside diphosphate kinase B like	529.861	5	12	7.95		0
IPI:IPI00958274.1	ubiquitin B like	545.342	6	13	28.76		0
IPI:IPI00190240.1	Ubiquitin 40S ribosomal protein S27a	545.342	6	10	28.21		0
IPI:IPI00197579.2	Isoform 1 of Tubulin beta 5 chain	519.018	6	30	16.67		1.7365
IPI:IPI00882520.2	Polyubiquitin B	545.342	6	27	14.43		0
IPI:IPI00476033.2	48 kDa protein	545.342	6	40	10.23		0
IPI:IPI00551702.2	Dihydrolipoyllysine residue succinyltransferase component of 2 oxoglutarate dehydrogenase complex m	513.257	10	33	12.11		9.3995
IPI:IPI00829443.1	Isoform 2 of Tubulin beta 5 chain	510.975	5	18	29.25		0
IPI:IPI00361888.3	Polyubiquitin C	545.342	6	75	5.43		0
IPI:IPI00949463.1	Uncharacterized protein	504.015	19	47	24.28		0
IPI:IPI00389350.2	Uncharacterized protein	504.015	19	55	21.08		0
IPI:IPI00212731.1	Cathepsin D	497.169	11	27	26.78		26.3424
IPI:IPI00421525.1	Cathepsin D isoform CRA c	495.666	9	26	22.85		0
IPI:IPI00389830.1	Uncharacterized protein	495.666	9	28	21.09		0
IPI:IPI00190181.4	Glycogen phosphorylase muscle form	488.775	24	75	23.63		0
IPI:IPI00951899.1	Uncharacterized protein	487.571	10	66	16.15		7.0375
IPI:IPI00914218.1	RCG61973 isoform CRA b	482.538	2	12	12.66		0
IPI:IPI00231705.4	Isoform 2 of Low molecular weight phosphotyrosine protein phosphatase	482.538	2	12	12.66		0
IPI:IPI00400573.1	Tubulin beta 2C chain	481.507	7	30	20		12.7706
IPI:IPI00766218.1	ubiquitin conjugating enzyme E2 N like	471.039	6	13	18.42		0
IPI:IPI00948493.1	Uncharacterized protein Fragment	469.537	6	17	16.92		0
IPI:IPI00231574.1	Isoform 2 of Growth factor receptor bound protein 2	466.018	14	20	46.8		16.9139
IPI:IPI00471523.1	Tubulin alpha 3 chain	459.584	10	34	26.67		0
IPI:IPI00475639.4	Tubulin beta 2A chain	454.746	4	30	10.56		0
IPI:IPI00655259.1	Tubulin beta 2B chain	454.746	4	30	10.56		0
IPI:IPI00203630.1	Isoform 1 of Growth factor receptor bound protein 2	446.586	11	20	36.41		0
IPI:IPI00200466.3	ADP ATP translocase 2	440.08	17	31	28.86		3.403
IPI:IPI00765366.1	tubulin beta 4	436.606	6	30	17.34		0
IPI:IPI00364046.2	Tubulin alpha 1C chain	431.445	13	34	32.29		28.5393
IPI:IPI00960053.1	Beta actin Fragment	421.932	2	5	29.9		0
IPI:IPI00213684.1	Tissue alpha L fucosidase	406.406	6	34	12.55		10.7399
IPI:IPI00213546.2	Heat shock 70 kDa protein 1 like	405.354	7	51	16.22		4.3851
IPI:IPI00949678.1	Uncharacterized protein Fragment	403.866	15	55	17.57		0
IPI:IPI00567134.2	Uncharacterized protein Fragment	402.45	8	12	36.18		0
IPI:IPI00362160.1	Tubulin beta 3 chain	394.874	6	30	13.33		3.9643
IPI:IPI00198720.1	Isocitrate dehydrogenase NAD subunit alpha mitochondrial	385.614	8	31	22.4		22.053
IPI:IPI00372854.5	Uncharacterized protein	383.763	2	22	2.31		0
IPI:IPI00195673.1	Tubulin beta 6	381.975	2	31	5.59		0
IPI:IPI00776957.2	Uncharacterized protein	377.058	15	31	26.13		0
IPI:IPI00205430.1	splicing factor 3B subunit 5	367.748	2	6	30.23		14.1023
IPI:IPI00768167.1	beta tubulin 1 class VI like	366.843	2	32	4.65		7.3102
IPI:IPI00206624.1	78 kDa glucose regulated protein	364.921	11	52	15.44		12.7732
IPI:IPI00464815.11	Alpha enolase	362.019	13	31	20.51		8.3876
IPI:IPI00767147.1	enolase 3	362.019	14	37	20.4		0
IPI:IPI00360356.1	Uncharacterized protein	353.29	4	35	6.12		0
IPI:IPI00464587.1	Tubulin alpha 8 chain	353.029	6	34	16.48		0
IPI:IPI00565507.2	Uncharacterized protein	339.037	10	29	24.05		0
IPI:IPI00870112.1	Dihydropyrimidinase related protein 2	337.117	15	43	25.87		22.0551
IPI:IPI00958627.1	Eno1 protein like	331.025	14	37	22.42		21.6961
IPI:IPI00776830.1	Uncharacterized protein Fragment	323.454	8	37	21.26		0.9808
IPI:IPI00363182.2	ADP ATP translocase 2 like	307.363	14	31	29.77		4.6538
IPI:IPI00764193.1	M2 pyruvate kinase like	294.923	12	44	27.26		20.5768
IPI:IPI00339197.4	Isoform M2 of Pyruvate kinase isozymes M1 M2	290.787	10	44	22.6		0
IPI:IPI00231929.7	Isoform M1 of Pyruvate kinase isozymes M1 M2	290.787	10	44	22.6		0
IPI:IPI00454375.2	Uncharacterized protein	290.787	9	40	22.7		0
IPI:IPI00390302.3	Uncharacterized protein	289.392	9	52	15.93		1.5761
IPI:IPI00948028.1	M2 pyruvate kinase like isoform 1	286.328	9	44	20.9		0
IPI:IPI00561880.2	M2 pyruvate kinase like isoform 1	286.328	9	44	20.9		0
IPI:IPI00968449.1	M2 pyruvate kinase like isoform 2	286.328	8	40	20.94		0
IPI:IPI00957976.1	M2 pyruvate kinase like isoform 2	286.328	8	40	20.94		0
IPI:IPI00364262.4	glycyl tRNA synthetase	285.962	28	62	23.21		18.8961
IPI:IPI00212767.1	Anionic trypsin 1	284.234	1	7	8.13		55.4166
IPI:IPI00561262.3	Uncharacterized protein	282.143	8	50	9.95		0
IPI:IPI00559016.2	Uncharacterized protein	281.659	8	20	16.99		0
IPI:IPI00362217.4	Uncharacterized protein	281.659	9	20	21.46		30.6637
IPI:IPI00777934.1	Uncharacterized protein Fragment	276.722	6	44	10.36		0
IPI:IPI00764841.3	Uncharacterized protein	266.673	7	32	12.15		0.3126
IPI:IPI00957427.1	solute carrier family 25 mitochondrial carrier adenine nucleotide translocator member 31 like	266.673	7	32	11.89		0
IPI:IPI00392830.3	Uncharacterized protein Fragment	264.846	9	71	11.54		0
IPI:IPI00361239.4	Uncharacterized protein	264.033	4	32	12.36		0
IPI:IPI00777730.1	Uncharacterized protein Fragment	260.026	10	21	15.75		9.7464
IPI:IPI00208265.1	Serine threonine protein phosphatase PP1 alpha catalytic subunit	255.728	9	24	18.48		6.3356
IPI:IPI00190377.2	Transaldolase	252.433	6	30	16.32		14.8067
IPI:IPI00947869.1	Uncharacterized protein Fragment	247.915	8	23	11.41		0
IPI:IPI00957766.1	heat shock protein 1 alpha like	241.179	6	19	21.62		0
IPI:IPI00187975.4	Uncharacterized protein Fragment	238.504	5	9	18.94		0
IPI:IPI00203358.1	Isoform Gamma 1 of Serine threonine protein phosphatase PP1 gamma catalytic subunit	235.787	8	25	16.1		0
IPI:IPI00203390.3	Serine threonine protein phosphatase PP1 beta catalytic subunit	235.787	8	26	15.9		0
IPI:IPI00231715.1	Isoform Gamma 2 of Serine threonine protein phosphatase PP1 gamma catalytic subunit	235.787	9	27	18.99		7.5815
IPI:IPI00201060.4	Prelamin A C	236.996	25	74	34.44		15.829
IPI:IPI00949396.1	Uncharacterized protein	234.673	5	27	19.93		0
IPI:IPI00779844.2	Uncharacterized protein	233.978	5	15	27.54		4.3903
IPI:IPI00196751.2	Heat shock 70 kDa protein 1A 1B	233.23	3	48	4.84		0
IPI:IPI00480673.2	Ras related protein Rab 1B	233.978	4	19	12.44		0
IPI:IPI00951369.1	Uncharacterized protein Fragment	233.978	5	18	18.54		0
IPI:IPI00421897.3	Ras related protein Rab 1A	233.978	5	19	18.54		0
IPI:IPI00959660.1	RAB1B member RAS oncogene family like	233.978	4	20	9.84		0
IPI:IPI00558353.2	Uncharacterized protein Fragment	224.173	5	63	7.49		0
IPI:IPI00361760.6	ribosomal protein S6 kinase alpha 6	224.901	6	70	6.86		10.417
IPI:IPI00421600.8	26S protease regulatory subunit 7	223.851	12	36	31.18		15.6608
IPI:IPI00382300.3	Ac2 048	233.978	5	23	12.62		0
IPI:IPI00560471.3	Uncharacterized protein Fragment	218.982	2	21	15.03		0
IPI:IPI00948869.1	glycogen phosphorylase brain form	216.659	15	76	18.03		2.7862
IPI:IPI00357945.2	Phosphorylase	216.659	15	74	17.97		0
IPI:IPI00188879.2	Lamin C2	203.801	16	53	25.97		0
IPI:IPI00213613.2	Uncharacterized protein	203.801	16	72	18.75		0
IPI:IPI00202697.1	Ras related protein Rab 13	201.292	5	17	18.23		5.6515
IPI:IPI00325135.3	14 3 3 protein epsilon	200.135	7	29	21.96		1.3034
IPI:IPI00324893.4	14 3 3 protein zeta delta	199.931	6	25	19.59		2.9481
IPI:IPI00324986.1	Rab GDP dissociation inhibitor alpha	198.047	6	35	8.95		0
IPI:IPI00566126.2	Uncharacterized protein Fragment	197.936	6	43	10.77		0
IPI:IPI00195060.5	Uncharacterized protein	194.487	11	19	18.03		0
IPI:IPI00372826.3	splicing factor arginine serine rich 3	192.627	5	14	20.73		0
IPI:IPI00557792.1	Uncharacterized protein	192.627	5	15	27.42		25.5889
IPI:IPI00782078.1	Uncharacterized protein	195.878	10	100	14.29		5.5298
IPI:IPI00389610.4	Uncharacterized protein Fragment	188.482	2	25	6.37		0
IPI:IPI00205598.1	GrpE protein homolog 1 mitochondrial	188.423	8	19	21.66		16.3832
IPI:IPI00230837.5	Isoform Long of 14 3 3 protein beta alpha	187.399	6	22	16.67		0
IPI:IPI00760126.1	Isoform Short of 14 3 3 protein beta alpha	187.399	6	22	16.8		0.9308
IPI:IPI00230835.5	14 3 3 protein gamma	176.025	4	25	13.77		0
IPI:IPI00949530.1	Uncharacterized protein	174.309	6	24	16.31		0
IPI:IPI00196661.1	14 3 3 protein theta	174.309	6	24	15.51		0
IPI:IPI00209115.2	Solute carrier family 25 Mitochondrial carrier	173.691	4	28	7.56		11.751
IPI:IPI00555185.1	RAB10 member RAS oncogene family isoform CRA a	171.208	2	18	5.5		0
IPI:IPI00231677.5	14 3 3 protein eta	168.034	3	27	10.16		0
IPI:IPI00471526.3	Similar to 14 3 3 protein sigma	168.034	5	24	14.52		3.6332
IPI:IPI00475480.3	stratifin	168.034	4	30	8.04		0
IPI:IPI00562259.1	Phosphate carrier protein mitochondrial	165.254	3	28	5.34		0
IPI:IPI00326582.3	peripherin	165.242	21	57	26.64		18.3016
IPI:IPI00564443.3	glycyl tRNA synthetase	159.172	11	33	13.81		0
IPI:IPI00231631.13	Beta enolase	158.36	7	29	10.37		0
IPI:IPI00231202.6	40S ribosomal protein S8	157.641	4	16	18.75		4.9629
IPI:IPI00949534.1	Uncharacterized protein Fragment	155.641	4	19	24.11		2.7836
IPI:IPI00361921.3	40S ribosomal protein S8	149.364	4	14	17.31		0
IPI:IPI00201699.3	Transforming protein RhoA	148.697	2	16	12.95		7.7408
IPI:IPI00207038.3	Type II keratin Kb15	145.175	13	39	20.48		4.688
IPI:IPI00421782.1	keratin type II cytoskeletal 75	143.15	18	44	17.8		4.4369
IPI:IPI00454367.3	Lmna protein	145.075	8	48	17.42		0
IPI:IPI00215220.1	Caspase 3	144.762	5	26	20.58		8.6533
IPI:IPI00364431.2	succinyl CoA ligase ADP forming subunit beta mitochondrial	144.396	11	44	17.2		5.7794
IPI:IPI00421812.1	Type II keratin Kb9	140.153	10	47	12.74		0
IPI:IPI00190179.3	Glycogen phosphorylase liver form	139.958	13	79	13.88		3.3846
IPI:IPI00421379.1	40S ribosomal protein S8	139.797	3	14	10.48		0
IPI:IPI00951645.1	Uncharacterized protein Fragment	138.048	10	41	17.85		0
IPI:IPI00949013.1	Dihydropyrimidinase related protein 1	137.016	5	42	6.99		0
IPI:IPI00950931.1	Uncharacterized protein Fragment	137.016	5	41	6.99		0
IPI:IPI00829469.2	tryptophanyl tRNA synthetase cytoplasmic	133.743	8	41	26.74		6.3971
IPI:IPI00780700.2	Tryptophanyl tRNA synthetase cytoplasmic	133.743	8	43	26.4		0
IPI:IPI00949426.1	Uncharacterized protein	132.707	6	26	20.52		12.1009
IPI:IPI00203528.1	Stomatin like protein 2	132.707	6	29	17.85		0
IPI:IPI00561065.2	Uncharacterized protein	137.016	5	51	5.83		0
IPI:IPI00368869.3	Uncharacterized protein	127.352	5	54	13.97		0
IPI:IPI00957912.1	ribosomal protein S8 like	120.727	2	17	12.5		0
IPI:IPI00870141.1	tubulin alpha chain like 3	119.443	5	31	13.35		0
IPI:IPI00370791.1	stathmin like	115.425	3	26	19.21		0
IPI:IPI00950695.1	Uncharacterized protein Fragment	115.086	6	25	10.09		0.6028
IPI:IPI00421788.1	Keratin type II cytoskeletal 7	111.556	12	39	14.88		10.2362
IPI:IPI00421780.1	Keratin type II cytoskeletal 73	117.906	17	44	13.74		3.4945
IPI:IPI00957208.1	keratin 6A like	106.514	13	40	14.67		1.4196
IPI:IPI00207184.1	Endoplasmic reticulum resident protein 29	106.309	3	20	13.85		6.0193
IPI:IPI00627068.1	Splicing factor proline glutamine rich	104.268	12	47	11.3		26.9889
IPI:IPI00387816.4	Uncharacterized protein Fragment	102.815	7	25	9.78		0
IPI:IPI00394415.3	Uncharacterized protein Fragment	102.103	6	21	7.89		0.6685
IPI:IPI00767381.2	Uncharacterized protein	98.8779	10	177	8.51		1.5988
IPI:IPI00421784.2	Uncharacterized protein	97.0113	11	48	9.38		1.1775
IPI:IPI00369311.3	Uncharacterized protein Fragment	96.3897	4	27	12.61		0
IPI:IPI00782342.1	Enolase	91.6327	9	26	20.69		1.958
IPI:IPI00764184.1	keratin type II cytoskeletal 6A like isoform 1	85.8083	9	41	8.15		0
IPI:IPI00393340.2	Keratin type II cytoskeletal 6A	85.8083	9	41	8.15		0
IPI:IPI00382153.4	Keratin type II cytoskeletal 5	85.3962	11	45	8.51		3.4058
IPI:IPI00373045.1	Eukaryotic translation initiation factor 4B	84.4762	6	57	9.82		4.8848
IPI:IPI00959248.1	rCG50520 like	82.1127	7	46	8.16		0
IPI:IPI00947660.1	Uncharacterized protein Fragment	81.9659	7	35	5.34		0
IPI:IPI00768956.1	keratin 71 like	77.2595	8	45	5.34		7.4864
IPI:IPI00421778.1	Keratin type II cytoskeletal 4	81.9659	8	45	8.21		0
IPI:IPI00951317.1	Enolase	79.1575	3	15	17.19		0
IPI:IPI00780927.2	splicing factor arginine serine rich 1B	74.0019	5	29	26.21		9.3668
IPI:IPI00421781.1	keratin type II cytoskeletal 72	71.4136	4	51	1.27		0
IPI:IPI00199273.1	Hsc70 interacting protein	70.1326	8	26	14.13		7.9546
IPI:IPI00952051.1	Uncharacterized protein	69.6345	2	21	7.73		12.7558
IPI:IPI00198405.4	Arylsulfatase B	67.7496	6	39	5.11		3.0374
IPI:IPI00369583.1	Synaptosomal associated protein 47	65.7036	6	36	6.21		11.7867
IPI:IPI00957862.1	hsc70 interacting protein like	64.4191	6	23	14.02		0
IPI:IPI00200610.2	Elongation factor G mitochondrial	63.8573	7	58	5.46		7.1566
IPI:IPI00949353.1	Uncharacterized protein	62.9695	7	55	5.48		0
IPI:IPI00952127.1	Uncharacterized protein	61.5303	7	29	9.09		3.7558
IPI:IPI00363265.3	Stress 70 protein mitochondrial	59.9143	11	69	11.49		9.8129
IPI:IPI00326888.4	Secretogranin 1	59.3254	8	72	8.89		9.0191
IPI:IPI00391119.4	Seryl tRNA synthetase cytoplasmic	61.5303	7	44	6.25		0
IPI:IPI00373410.4	Uncharacterized protein	61.5303	8	46	7.84		0
IPI:IPI00203250.1	Isoform 2 of Dihydropyrimidinase related protein 3	56.452	7	52	4.25		0
IPI:IPI00230917.7	60S ribosomal protein L18	53.2669	2	10	7.45		7.0137
IPI:IPI00817082.1	Arsb protein Fragment	51.2377	5	40	5.54		1.3091
IPI:IPI00556970.1	Isoform 1 of Dihydropyrimidinase related protein 3	51.0027	4	39	5.09		0
IPI:IPI00200867.1	PDZ and LIM domain protein 2	47.222	4	18	10.32		5.5329
IPI:IPI00372228.3	Uncharacterized protein Fragment	41.052	9	53	4.72		0.7773
IPI:IPI00204365.2	Ribophorin1	39.0276	7	49	6.11		3.7297
IPI:IPI00557665.3	Phosphatase and actin regulator 1	37.2104	6	47	3.1		7.7615
IPI:IPI00230941.5	Vimentin	37.719	10	47	7.94		0
IPI:IPI00764269.2	Uncharacterized protein Fragment	38.9612	10	76	5.61		2.757
IPI:IPI00476966.2	Uncharacterized protein	39.8779	6	45	3.09		0
IPI:IPI00949568.2	mCG52721 like	36.3043	4	25	10.74		12.8375
IPI:IPI00210515.4	rCG38665 like	36.4198	9	56	6.99		16.5952
IPI:IPI00367088.6	kin of IRRE like 2 Drosophila like	35.3415	6	45	6.11		4.6874
IPI:IPI00959987.1	zinc finger protein 617	34.7625	8	52	7.84		0
IPI:IPI00193983.3	Clathrin heavy chain 1	32.7697	18	133	6.21		5.6714
IPI:IPI00776558.2	Uncharacterized protein	32.7697	18	134	6.19		0
IPI:IPI00765248.1	serine threonine protein kinase MARK2 like	24.2994	4	78	3.4		5.6545
IPI:IPI00363987.4	Uncharacterized protein	31.4289	7	66	3.61		4.946
IPI:IPI00418083.1	Phosphatase and actin regulator 3	30.7079	5	41	3.48		1.1095

## Sheet: Fraction 7
Injection 1
protein.Accession	protein.Description	protein.score	protein.avgMass	protein.matchedPeptides	protein.digestPeps	protein.seqCover(%)	protein.fmolOnColumn
IPI:IPI00464815.11	Alpha enolase	25676.7	47128	44	31	58.76	207.203
IPI:IPI00767147.1	enolase 3	25676.7	53923.8	44	37	51.52	0
IPI:IPI00958627.1	Eno1 protein like	23067.7	53907.9	38	37	43.43	0
IPI:IPI00951317.1	Enolase	12945.9	23921.6	19	15	61.54	0
IPI:IPI00208205.1	Heat shock cognate 71 kDa protein	8426.29	70871.2	30	50	39.78	50.1227
IPI:IPI00947869.1	Uncharacterized protein Fragment	8327.36	39843.2	24	23	26.36	0.7581
IPI:IPI00777730.1	Uncharacterized protein Fragment	8309.55	39316.7	21	21	28.73	144.489
IPI:IPI00960098.1	heat shock cognate 71 kDa protein like	8192.78	70818.2	29	49	38.08	0
IPI:IPI00557049.1	Uncharacterized protein Fragment	8086.35	38505.2	15	23	30.68	42.1167
IPI:IPI00950379.1	Uncharacterized protein	7575.87	67148	27	50	39.51	0
IPI:IPI00959289.1	heat shock cognate 71 kDa protein like	7568.55	72681.2	27	50	36.31	0
IPI:IPI00958506.1	ribosomal protein S12 like partial	7447.37	12057.1	7	16	64.81	20.7905
IPI:IPI00957678.1	ribosomal protein S12 like	7350.04	14500.9	8	18	53.79	14.9579
IPI:IPI00959589.1	heat shock cognate 71 kDa protein like isoform 2	7335.03	69643.9	26	49	36.35	0
IPI:IPI00764197.1	heat shock cognate 71 kDa protein like isoform 1	7335.03	70860.2	26	49	35.45	0
IPI:IPI00655304.1	40S ribosomal protein S12	7322.03	14515	7	16	47.73	0
IPI:IPI00475732.3	40S ribosomal protein S12	7322.03	14433.9	7	16	47.73	0
IPI:IPI00551768.1	40S ribosomal protein S12	7228.48	14543.1	5	16	40.15	0
IPI:IPI00339109.3	40S ribosomal protein S12	7228.48	15219.9	5	16	38.69	0
IPI:IPI00324741.3	Protein disulfide isomerase A3	7160	56623.5	45	53	57.03	81.1969
IPI:IPI00960109.1	ribosomal protein S12 like	6820.52	39068.8	6	33	17.83	6.4535
IPI:IPI00959070.1	ribosomal protein S12 like	6821.78	36730.1	6	32	18.82	13.9711
IPI:IPI00421719.3	40S ribosomal protein S12	6463.06	14525	5	16	36.36	0
IPI:IPI00763567.1	ribosomal protein S12 like	6061.03	14508.9	5	17	30.3	3.321
IPI:IPI00361509.1	40S ribosomal protein S12	6056.8	14448.9	5	17	31.06	25.2855
IPI:IPI00369031.1	ribosomal protein S12 like	6044.49	14561.1	4	18	22.73	0
IPI:IPI00951857.1	40S ribosomal protein S12	5950.94	13516.6	1	18	7.32	0
IPI:IPI00213396.2	40S ribosomal protein S12	5950.94	14565.2	1	13	6.82	0
IPI:IPI00231631.13	Beta enolase	5913.63	47014	18	29	19.59	76.5081
IPI:IPI00327830.3	Fatty acid binding protein epidermal	5832.38	15059.5	16	13	70.37	94.8178
IPI:IPI00782342.1	Enolase	5799.25	44047.4	13	26	19.7	75.5932
IPI:IPI00391544.2	Ester hydrolase C11orf54 homolog	5783.46	34993	14	28	29.84	40.5485
IPI:IPI00778786.1	Uncharacterized protein Fragment	5774.16	62259.7	14	42	24.78	22.8459
IPI:IPI00470317.5	Elongation factor 1 gamma	5697.8	50060.9	38	37	30.21	90.4572
IPI:IPI00207184.1	Endoplasmic reticulum resident protein 29	5601.57	28574.9	21	20	43.08	62.6693
IPI:IPI00388191.2	Enolase	5600.57	33959.4	16	23	25.65	77.5496
IPI:IPI00950509.1	Uncharacterized protein	5146.98	13162.2	4	7	34.75	64.1217
IPI:IPI00231146.7	Histidine triad nucleotide binding protein 1	5146.98	13776.9	4	11	32.54	0
IPI:IPI00387816.4	Uncharacterized protein Fragment	4963.48	38780.6	18	25	25.14	24.1889
IPI:IPI00565703.1	Uncharacterized protein Fragment	4885.48	38554.1	13	31	11.71	136.612
IPI:IPI00968513.1	heat shock cognate 71 kDa protein like	4856.51	68827	28	48	38.06	0
IPI:IPI00767486.2	Uncharacterized protein	4841.92	13776	2	11	26.98	0
IPI:IPI00608171.1	Pcbp2 protein	4558.22	35346.7	6	23	21.79	41.6824
IPI:IPI00464805.2	Poly RC binding protein 2	4558.22	38580.2	6	24	20	0
IPI:IPI00193854.4	Pterin 4 alpha carbinolamine dehydratase	4326.21	11999.6	14	11	49.04	74.2231
IPI:IPI00951666.1	Enolase	4213.7	45445.2	10	34	10.44	13.1399
IPI:IPI00476295.7	Adenosylhomocysteinase	4184.01	47538.2	31	35	44.68	42.271
IPI:IPI00948585.1	Uncharacterized protein Fragment	3998.88	12928	1	6	6.72	0
IPI:IPI00339153.3	37 kDa protein	3963.54	36860.9	6	21	17.21	4.6054
IPI:IPI00326412.4	Gamma enolase	3963.54	47140.7	7	29	17.05	6.653
IPI:IPI00372826.3	splicing factor arginine serine rich 3	3831.67	19329.6	6	14	21.34	0
IPI:IPI00557792.1	Uncharacterized protein	3831.67	14203.1	6	15	28.23	56.0998
IPI:IPI00949898.1	Uncharacterized protein	3748.24	71130.6	25	49	36.98	24.9365
IPI:IPI00327144.7	Cofilin 1	3720.89	18532.6	13	19	54.82	28.9195
IPI:IPI00951963.1	Uncharacterized protein Fragment	3720.89	24457.3	13	19	40.27	0
IPI:IPI00679203.3	Ferritin light chain 1	3720.19	20748.5	7	16	45.9	0
IPI:IPI00959769.1	ferritin light chain 1 like	3720.19	20875.7	7	16	45.65	0
IPI:IPI00382226.1	Ab2 162	3724.37	144709	15	97	12.21	25.8572
IPI:IPI00949773.1	ferritin light chain 1 like	3702.98	20743.6	6	17	42.08	0
IPI:IPI00560599.2	Ferritin light chain 2 like	3622.03	20670.5	6	15	33.33	0
IPI:IPI00198717.8	Malate dehydrogenase cytoplasmic	3469.23	36483.2	18	29	32.04	62.6202
IPI:IPI00763463.1	cofilin 1 like isoform 1	3419.15	18437.6	8	20	31.52	0
IPI:IPI00950005.1	Uncharacterized protein Fragment	3302.07	37352.6	10	21	17.77	1.4205
IPI:IPI00231737.5	Aldose reductase	3271.8	35797.4	26	24	48.1	65.6731
IPI:IPI00568045.2	Uncharacterized protein Fragment	3270.05	33927.9	4	22	16.56	15.0604
IPI:IPI00197192.4	Uncharacterized protein	3253.69	32946.8	4	21	14.15	10.7004
IPI:IPI00958236.1	ferritin light chain 1 like	3216.28	20695.5	6	15	37.16	0
IPI:IPI00559713.2	Ferritin light chain 2 like	3118.12	20714.4	5	15	24.59	0
IPI:IPI00558308.2	Uncharacterized protein Fragment	3043.17	23509.8	4	13	17.14	0
IPI:IPI00369419.4	Uncharacterized protein Fragment	3031.39	18578.4	6	17	21.21	27.1641
IPI:IPI00190377.2	Transaldolase	3020.11	37460.2	21	30	39.17	40.0244
IPI:IPI00208193.1	Nucleic acid binding factor pRM10	2977.02	33815.4	9	27	27.18	24.4406
IPI:IPI00212724.1	Type A B hnRNP p40	2967.92	36232.9	8	22	21.99	0
IPI:IPI00951862.2	Uncharacterized protein	2967.92	36163.8	8	22	22.05	0
IPI:IPI00212723.2	heterogeneous nuclear ribonucleoprotein A B	2967.92	30853.4	8	22	25.61	0
IPI:IPI00207355.4	Heat shock related 70 kDa protein 2	2933.43	69641.8	20	50	24.49	22.8128
IPI:IPI00372388.1	T complex protein 1 subunit gamma	2928.67	60647.2	24	49	41.83	36.003
IPI:IPI00869806.1	Alpha centractin	2755.78	42613.8	11	31	39.1	46.396
IPI:IPI00191216.1	Uncharacterized protein	2653.52	44517.8	10	18	23.43	18.7765
IPI:IPI00959442.1	Ferritin light chain 2 like	2651.61	20718.5	5	16	26.23	0
IPI:IPI00951911.1	Uncharacterized protein	2646.74	24578.4	12	19	39.45	0
IPI:IPI00560533.3	Hypoxanthine guanine phosphoribosyltransferase	2646.74	24477.3	12	19	39.45	33.886
IPI:IPI00387720.4	Uncharacterized protein	2600.6	43633.7	2	28	6.17	0.7779
IPI:IPI00230838.5	ATP synthase subunit d mitochondrial	2505.31	18763.5	4	11	36.02	23.0159
IPI:IPI00958862.1	Uncharacterized protein	2476.74	47075.3	16	26	27.04	28.036
IPI:IPI00203088.4	Uncharacterized protein	2476.74	51218.9	16	28	24.58	0
IPI:IPI00000000.0	PYGM RABIT P00489 Glycogen phosphorylase muscle Oryctolagus cuniculus	2259.52	97289.6	28	76	32.86	50
IPI:IPI00363719.3	Heterogeneous nuclear ribonucleoprotein D like	2233.96	35294.1	8	24	23.29	21.5051
IPI:IPI00370315.1	Eukaryotic translation initiation factor 4H	2162.3	27324.1	11	32	36.69	26.7017
IPI:IPI00779902.1	Uncharacterized protein	2155.74	25185.8	10	28	33.77	0
IPI:IPI00555167.3	Uncharacterized protein	2081.16	11412.3	1	13	12.15	0
IPI:IPI00366218.3	T complex protein 1 subunit beta	2077.75	57458.5	39	48	46.36	41.8078
IPI:IPI00949986.1	Uncharacterized protein Fragment	2072.76	19821.5	3	13	13.07	0
IPI:IPI00565837.1	TAR DNA binding protein	2055.74	32147.7	9	16	27.72	0
IPI:IPI00197538.3	Uncharacterized protein	2051.51	32655.5	8	17	23.26	0
IPI:IPI00201060.4	Prelamin A C	2052.65	74323.8	32	74	41.05	40.6615
IPI:IPI00650124.1	Hnrph1 protein	2016.25	20580.6	9	14	34.24	0
IPI:IPI00371236.3	Elongation factor Tu mitochondrial	2006.64	49522.5	20	40	41.37	35.8875
IPI:IPI00421428.9	Phosphoglycerate mutase 1	1985.79	28832	15	20	48.03	29.5374
IPI:IPI00326888.4	Secretogranin 1	1975.04	77535.6	12	72	12.44	66.3053
IPI:IPI00464574.1	Poly RC binding protein 3	1964.47	33784.1	4	21	14.11	2.1965
IPI:IPI00558998.3	Uncharacterized protein	1964.47	39314.2	4	24	12.13	0
IPI:IPI00557468.2	Uncharacterized protein	1954.78	26521	3	17	14.86	0
IPI:IPI00555262.1	Park7 protein	1883.63	22503	6	25	44.86	14.4334
IPI:IPI00212523.1	Protein DJ 1	1873.11	19974.2	5	23	42.33	0
IPI:IPI00213013.1	Stress induced phosphoprotein 1	1827.98	62570.3	20	61	34.07	35.711
IPI:IPI00200041.4	Phenazine biosynthesis like domain containing protein	1817.45	31687.3	7	21	34.03	19.1611
IPI:IPI00369311.3	Uncharacterized protein Fragment	1810.34	39671.6	9	27	9.24	0
IPI:IPI00851145.1	Isoform 2 of Heterogeneous nuclear ribonucleoprotein H	1813.62	47064.2	13	24	22.84	0
IPI:IPI00202027.4	Isoform 1 of Heterogeneous nuclear ribonucleoprotein H	1813.62	49188.5	13	25	21.83	0
IPI:IPI00213667.1	Hemiferrin	1767.8	24091.3	13	24	39.35	27.9468
IPI:IPI00454367.3	Lmna protein	1709.76	50601.4	20	48	38.46	0
IPI:IPI00870112.1	Dihydropyrimidinase related protein 2	1685.57	62277.7	22	43	35.66	29.2134
IPI:IPI00464512.1	Heterogeneous nuclear ribonucleoprotein H2	1692.27	49293.8	14	27	22.94	21.4974
IPI:IPI00565381.3	Ferritin	1663.05	20760.5	5	17	38.25	0
IPI:IPI00188879.2	Lamin C2	1640.87	52635.7	24	53	43.29	13.041
IPI:IPI00213613.2	Uncharacterized protein	1640.87	72002.9	24	72	31.25	0
IPI:IPI00766649.1	Uncharacterized protein	1608.67	28170.2	9	22	39.75	9.5604
IPI:IPI00371270.1	Proliferation associated 2G4 isoform CRA a	1607.28	43656.9	26	32	41.12	32.255
IPI:IPI00421395.1	LRRGT00192	1594.7	33824.7	8	24	26.69	2.8636
IPI:IPI00778110.1	Uncharacterized protein Fragment	1537.27	5301.69	6	4	92	4.4029
IPI:IPI00958268.1	poly rC binding protein 1 like	1508.53	42174.2	7	27	20.05	23.3154
IPI:IPI00882480.2	poly rC binding protein 1 like	1504.9	55080.8	7	37	15.4	0
IPI:IPI00213546.2	Heat shock 70 kDa protein 1 like	1464.6	70549.3	7	51	13.57	5.5523
IPI:IPI00372854.5	Uncharacterized protein	1451.98	36869.6	14	22	38.15	15.5497
IPI:IPI00895591.1	glycogen phosphorylase muscle form	1427.24	97288.6	21	76	26.48	3.0876
IPI:IPI00968520.1	Polyubiquitin Fragment	1413.09	11241	6	8	40	0
IPI:IPI00361888.3	Polyubiquitin C	1413.09	91087	6	75	4.94	0
IPI:IPI00950621.2	ubiquitin B like	1413.09	8701.95	6	6	51.95	25.2811
IPI:IPI00882520.2	Polyubiquitin B	1413.09	34368.6	6	27	13.11	0
IPI:IPI00969317.1	Ubiquitin 60S ribosomal protein L40	1413.09	14728.4	6	9	31.25	0
IPI:IPI00190240.1	Ubiquitin 40S ribosomal protein S27a	1413.09	17951	6	10	25.64	0
IPI:IPI00958274.1	ubiquitin B like	1413.09	17274.9	6	13	26.14	0
IPI:IPI00476033.2	48 kDa protein	1413.09	48338.8	6	40	9.3	0
IPI:IPI00191501.1	Proteasome subunit alpha type 6	1384.75	27399.5	14	20	38.62	31.677
IPI:IPI00959226.1	Proteasome subunit alpha type	1359.63	28354.2	8	28	21.57	0
IPI:IPI00476178.3	Proteasome subunit alpha type 3	1359.63	28419.3	8	30	21.57	35.7007
IPI:IPI00564206.1	Adenosylhomocysteinase	1350.88	46145.4	6	35	11.86	0
IPI:IPI00957556.1	phenazine biosynthesis like domain containing protein like	1345.05	31901.3	8	20	28.13	2.4838
IPI:IPI00829469.2	tryptophanyl tRNA synthetase cytoplasmic	1242.14	53357.8	14	41	39.79	19.287
IPI:IPI00780700.2	Tryptophanyl tRNA synthetase cytoplasmic	1240.28	54143.7	13	43	36.38	0
IPI:IPI00362229.4	ARP1 actin related protein 1 homolog B	1226.22	42281.4	7	30	22.34	10.5051
IPI:IPI00968459.1	Uncharacterized protein Fragment	1197.54	6823.69	5	6	40	0
IPI:IPI00763565.1	ubiquitin B like	1197.54	8826.27	5	6	31.17	0
IPI:IPI00851133.1	Isoform 3 of Heterogeneous nuclear ribonucleoprotein H	1196.8	40736.9	11	17	20.38	0
IPI:IPI00191748.3	Proteasome subunit alpha type 1	1191.38	29517.6	19	25	45.63	30.9524
IPI:IPI00204772.4	Pre mRNA processing factor 19	1174.27	57302.2	17	29	26.2	52.1066
IPI:IPI00196751.2	Heat shock 70 kDa protein 1A 1B	1153.53	70185.4	6	48	11.23	10.7303
IPI:IPI00213408.5	Isoform 2 of Actin related protein 2 3 complex subunit 5 like protein	1146.14	11235.1	3	8	18.81	6.6876
IPI:IPI00563873.3	Isoform 1 of Actin related protein 2 3 complex subunit 5 like protein	1142.69	17010.3	3	10	12.42	0
IPI:IPI00231927.11	ADP ATP translocase 1	1103.7	32989.5	8	30	24.5	9.7746
IPI:IPI00193279.1	Ornithine aminotransferase mitochondrial	1100.6	48332.8	11	32	26.65	25.5274
IPI:IPI00212268.1	RuvB like 1	1071.49	50214.1	13	34	36.4	10.3439
IPI:IPI00210264.3	Glutathione S transferase omega 1	1043.12	27669	8	21	30.71	22.0254
IPI:IPI00214582.1	40S ribosomal protein S7	1019.27	22126.9	5	21	18.56	3.0841
IPI:IPI00958405.1	ribosomal protein S7 like	1019.27	23538.6	5	25	17.39	0
IPI:IPI00567073.2	Ferritin	1003.25	19970.9	3	14	16.48	0
IPI:IPI00959427.1	Uncharacterized protein	988.931	27520.8	7	19	27.08	0
IPI:IPI00464520.1	Glutathione S transferase omega 1 isoform CRA b	988.931	27683.1	7	21	26.97	0
IPI:IPI00776957.2	Uncharacterized protein	970.324	31721.8	10	31	26.13	4.3397
IPI:IPI00200466.3	ADP ATP translocase 2	934.774	32901.3	9	31	26.17	12.3613
IPI:IPI00969773.1	Splicing factor arginine serine rich 7	891.757	17891.2	4	14	21.02	0
IPI:IPI00389425.4	Uncharacterized protein	891.757	26023	4	14	14.6	0
IPI:IPI00392794.1	splicing factor arginine serine rich 7	891.757	27377.6	4	14	13.87	0
IPI:IPI00776911.1	Uncharacterized protein Fragment	886.973	31373.8	4	16	13.36	10.8516
IPI:IPI00565507.2	Uncharacterized protein	876.199	32233.5	7	29	21.99	0
IPI:IPI00777894.1	Uncharacterized protein Fragment	874.105	19836.1	1	6	8.86	0
IPI:IPI00780141.1	Uncharacterized protein Fragment	868.694	23065.1	2	20	14.02	0
IPI:IPI00949013.1	Dihydropyrimidinase related protein 1	861.677	62195.9	9	42	15.21	9.6264
IPI:IPI00950931.1	Uncharacterized protein Fragment	860.494	61864.3	8	41	14.16	0
IPI:IPI00776427.2	Uncharacterized protein	847.571	17547.5	4	11	22.22	0
IPI:IPI00561065.2	Uncharacterized protein	864.895	74249	9	51	13.41	0
IPI:IPI00206224.1	Aspartyl tRNA synthetase cytoplasmic	818.858	57126.4	17	46	24.15	13.4173
IPI:IPI00367633.3	hypothetical protein LOC365554	779.974	16851.8	4	11	16.23	0
IPI:IPI00764841.3	Uncharacterized protein	778.242	34809.5	9	32	19.63	0
IPI:IPI00957427.1	solute carrier family 25 mitochondrial carrier adenine nucleotide translocator member 31 like	778.242	35323.2	9	32	19.21	0
IPI:IPI00203214.6	Elongation factor 2	767.54	95284.3	22	69	21.56	27.1139
IPI:IPI00194404.5	Nucleoside diphosphate kinase A	755.388	17192.8	4	16	25.66	17.9874
IPI:IPI00363182.2	ADP ATP translocase 2 like	728.221	33176.7	4	31	13.71	0
IPI:IPI00325189.4	Nucleoside diphosphate kinase B	726.679	17283	3	14	19.08	0
IPI:IPI00215349.5	WD repeat containing protein 1	715.643	66181.6	16	43	28.38	37.0742
IPI:IPI00777934.1	Uncharacterized protein Fragment	695.204	63750.1	11	44	13.64	0
IPI:IPI00369550.4	Uncharacterized protein Fragment	694.226	25555	4	19	24.12	0
IPI:IPI00957899.1	GF20391 like isoform 2	692.085	21239.7	6	19	26.04	10.2136
IPI:IPI00231506.5	Phosphoglycerate mutase 2	691.624	28755.1	7	20	16.21	2.9741
IPI:IPI00958096.1	GF20391 like isoform 1	692.085	24574.8	6	22	22.52	0
IPI:IPI00190181.4	Glycogen phosphorylase muscle form	688.595	97273.7	17	75	20.31	0
IPI:IPI00471584.7	Heat shock protein HSP 90 beta	665.078	83281.4	15	67	19.61	24.6571
IPI:IPI00365672.1	Phospholipase D3	658.05	54399.3	5	25	11.27	20.8415
IPI:IPI00210566.3	Heat shock protein HSP 90 alpha	654.856	84815.1	17	91	20.87	19.2066
IPI:IPI00564040.1	Uncharacterized protein	648.205	34945.6	10	26	13.73	0
IPI:IPI00561262.3	Uncharacterized protein	634.943	68857.3	7	50	10.27	0
IPI:IPI00781417.1	Uncharacterized protein Fragment	624.763	35142.5	5	28	32.15	11.0778
IPI:IPI00781570.3	Uncharacterized protein Fragment	624.503	21080.5	6	11	29.57	0
IPI:IPI00568666.1	Uncharacterized protein	624.763	35676.9	5	27	31.06	0
IPI:IPI00551815.2	Ybx1 protein	624.763	36200.5	5	26	30.67	0
IPI:IPI00373140.2	destrin like	615.767	18519.6	6	19	26.06	9.4369
IPI:IPI00568369.3	Destrin	615.767	18533.7	6	19	26.06	0
IPI:IPI00780136.2	Uncharacterized protein Fragment	613.305	33037.1	4	25	28.42	0
IPI:IPI00557219.3	Uncharacterized protein	613.305	35717	4	26	25.78	0
IPI:IPI00780332.1	phosphoglucomutase 1	598.66	61390.3	13	45	24.02	14.5835
IPI:IPI00471908.6	Asparagine synthetase glutamine hydrolyzing	588.622	64246.7	8	47	14.26	10.985
IPI:IPI00389571.6	Keratin type II cytoskeletal 8	587.447	54018.9	13	42	26.09	25.0268
IPI:IPI00781838.2	ubiquitin B like	585.373	8672.9	3	4	40.26	0.4661
IPI:IPI00206624.1	78 kDa glucose regulated protein	583.987	72347.1	7	52	10.7	0
IPI:IPI00357945.2	Phosphorylase	582.171	96775.2	11	74	15.13	1.0214
IPI:IPI00948869.1	glycogen phosphorylase brain form	582.171	96738.2	9	76	13.29	0
IPI:IPI00366856.5	destrin	579.804	18212.5	6	17	9.94	0
IPI:IPI00208917.4	Alpha aminoadipic semialdehyde dehydrogenase	558.817	58748.8	13	36	29.68	19.4374
IPI:IPI00197579.2	Isoform 1 of Tubulin beta 5 chain	547.703	49671	7	30	11.49	3.9661
IPI:IPI00829443.1	Isoform 2 of Tubulin beta 5 chain	539.235	24271.6	6	18	18.4	0
IPI:IPI00475639.4	Tubulin beta 2A chain	532.399	49907.2	9	30	15.96	5.3419
IPI:IPI00655259.1	Tubulin beta 2B chain	521.225	49953.2	8	30	13.26	0
IPI:IPI00400573.1	Tubulin beta 2C chain	512.44	49801.2	8	30	12.58	0.4694
IPI:IPI00765366.1	tubulin beta 4	510.586	49585.9	6	30	9.01	0
IPI:IPI00373289.1	Coatomer subunit delta	485.189	57199.5	13	40	22.11	11.2317
IPI:IPI00231641.5	Phosphoglucomutase 1	480.211	61403.3	12	44	22.06	0
IPI:IPI00957766.1	heat shock protein 1 alpha like	478.975	29664	8	19	28.57	0
IPI:IPI00213684.1	Tissue alpha L fucosidase	476.936	53486.6	4	34	8.01	12.157
IPI:IPI00656385.1	Eukaryotic initiation factor 4A III	476.475	46841.2	10	48	20.92	16.9316
IPI:IPI00476155.3	Uncharacterized protein	474.347	53794.7	5	39	9.72	0
IPI:IPI00372857.1	SAR1 homolog A	462.411	22398.9	4	18	24.24	14.0572
IPI:IPI00829505.1	Isoform 2 of Cytosol aminopeptidase	459.415	52759.2	10	39	20.7	11.3066
IPI:IPI00471530.2	Isoform 1 of Cytosol aminopeptidase	459.415	56150.3	10	42	19.46	0
IPI:IPI00231637.5	Glucose 6 phosphate 1 dehydrogenase	456.688	59375.9	14	54	25.24	18.1034
IPI:IPI00388301.4	Uncharacterized protein	440.334	80945.4	13	81	12.86	8.5691
IPI:IPI00948808.1	Uncharacterized protein	440.334	82692.3	13	82	12.53	0
IPI:IPI00207820.5	Isoform 3 of Dynamin 1 like protein	439.892	80253.6	12	79	12.95	0
IPI:IPI00781730.1	Isoform 6 of Dynamin 1 like protein	439.892	80104.4	12	79	12.95	0
IPI:IPI00193568.3	Isoform 4 of Dynamin 1 like protein	440.334	83219.8	13	81	12.43	0
IPI:IPI00208284.3	Isoform 1 of Dynamin 1 like protein	440.334	83908.6	13	81	12.32	0
IPI:IPI00389890.2	Isoform 5 of Dynamin 1 like protein	439.892	82540	12	80	12.5	0
IPI:IPI00189991.1	S adenosylmethionine synthase isoform type 2	434.943	43715.8	12	32	27.59	17.5968
IPI:IPI00393508.3	Histone H2B	432.785	13922.2	4	11	19.05	0
IPI:IPI00780254.1	C terminal binding protein 1	431.783	42629.9	10	36	37.08	14.6466
IPI:IPI00230914.5	60S ribosomal protein L5	430.016	34458.8	6	23	13.47	8.2569
IPI:IPI00949068.1	Uncharacterized protein	429.376	63733.6	9	48	16.55	0
IPI:IPI00190179.3	Glycogen phosphorylase liver form	427.511	97483.3	7	79	6	0
IPI:IPI00388289.2	Isoform 2 of Cell division control protein 42 homolog	427.507	21282.7	2	13	11.52	0
IPI:IPI00285606.6	Isoform 1 of Cell division control protein 42 homolog	427.507	21258.7	2	13	11.52	15.7925
IPI:IPI00876578.1	Multiple inositol polyphosphate phosphatase 1	414.127	54589.6	7	37	14.55	10.2335
IPI:IPI00551802.6	Histone H2B type 1	419.827	13990.2	3	10	14.4	0
IPI:IPI00480852.2	Histone H2B	419.827	14654	3	13	13.53	0
IPI:IPI00190348.1	histone H2B	419.827	13890.2	3	11	14.29	0
IPI:IPI00948592.1	C terminal binding protein 1	421.367	46628.3	9	38	28.6	0
IPI:IPI00392657.1	Uncharacterized protein	421.367	47758.7	8	39	22.22	0
IPI:IPI00562360.2	Uncharacterized protein Fragment	414.33	54682.1	7	42	8.74	0
IPI:IPI00949906.1	67 kDa protein	407.18	66826	11	44	20.62	10.3498
IPI:IPI00326561.3	Delta 3 5 Delta 2 4 dienoyl CoA isomerase mitochondrial	403.18	36171.8	11	31	25.99	18.8889
IPI:IPI00421326.3	DnaJ homolog subfamily B member 11	403.152	40495.1	12	27	25.14	17.9681
IPI:IPI00782078.1	Uncharacterized protein	399.252	64784.1	7	100	10.67	0
IPI:IPI00454559.2	Txnrd1 protein	393.092	63002.6	7	42	17.3	0
IPI:IPI00958138.1	keratin 8 like	386.291	53733.5	14	39	24.38	12.6116
IPI:IPI00205598.1	GrpE protein homolog 1 mitochondrial	384.641	24297.1	5	19	13.82	5.0239
IPI:IPI00197568.2	Rab GDP dissociation inhibitor beta	371.091	50537.3	4	43	11.01	0
IPI:IPI00566673.1	Uncharacterized protein	371.091	46657.9	4	41	11.98	13.0647
IPI:IPI00231749.5	Phosphatidylinositol transfer protein alpha isoform	370.321	31907.5	7	25	12.18	10.0088
IPI:IPI00948374.1	35 kDa protein	368.65	34627.1	10	24	10.78	0
IPI:IPI00214052.1	Carboxymethylenebutenolidase homolog	354.656	27902.9	2	22	9.8	10.315
IPI:IPI00949678.1	Uncharacterized protein Fragment	353.027	74098.4	14	55	18.97	0
IPI:IPI00777884.1	Uncharacterized protein	341.825	31758.9	8	26	21.2	23.5202
IPI:IPI00780588.2	Uncharacterized protein	333.07	24110.1	4	20	20.09	0
IPI:IPI00231038.4	26S proteasome non ATPase regulatory subunit 9	333.07	24829.1	4	21	19.82	0
IPI:IPI00951899.1	Uncharacterized protein	330.599	80701.6	8	66	8.07	0
IPI:IPI00198327.2	Voltage dependent anion selective channel protein 2	329.057	31745.9	2	20	9.49	11.8607
IPI:IPI00371012.4	Minichromosome maintenance protein 7	321.738	81088.9	16	63	18.22	11.0688
IPI:IPI00208209.1	Peroxiredoxin 4	301.735	31007.5	3	20	12.45	0
IPI:IPI00948831.1	Uncharacterized protein	301.735	29318.3	3	20	13.23	10.457
IPI:IPI00201041.1	heterogeneous nuclear ribonucleoprotein D like	298.954	62292.6	6	31	10.27	0
IPI:IPI00464518.2	Uncharacterized protein	287.921	61587.8	7	36	10.78	7.415
IPI:IPI00766976.1	uroporphyrinogen decarboxylase	287.756	40582.8	2	27	3.54	6.0435
IPI:IPI00231385.3	Isoform 4 of Heterogeneous nuclear ribonucleoprotein D0	287.72	30470.2	3	22	5.96	0
IPI:IPI00392830.3	Uncharacterized protein Fragment	292.578	76944.8	9	71	12.14	0
IPI:IPI00231384.1	Isoform 3 of Heterogeneous nuclear ribonucleoprotein D0	287.72	32646.4	3	24	5.59	0
IPI:IPI00231383.1	Isoform 2 of Heterogeneous nuclear ribonucleoprotein D0	287.72	36015.8	3	22	5.09	0
IPI:IPI00201032.1	Isoform 1 of Heterogeneous nuclear ribonucleoprotein D0	287.72	38192	3	24	4.82	0
IPI:IPI00203250.1	Isoform 2 of Dihydropyrimidinase related protein 3	281.33	73899.5	14	52	12.88	3.689
IPI:IPI00210357.1	Heterogeneous nuclear ribonucleoprotein F	268.074	45730	2	26	6.75	0
IPI:IPI00556970.1	Isoform 1 of Dihydropyrimidinase related protein 3	267.515	61967.5	11	39	13.33	0
IPI:IPI00765842.4	Uncharacterized protein	266.601	54019.5	11	44	20	16.9697
IPI:IPI00192541.4	AH receptor interacting protein	265.737	37599	4	27	17.88	5.4471
IPI:IPI00370117.3	Uncharacterized protein	262.911	109478	10	73	7.51	2.6049
IPI:IPI00560978.3	Uncharacterized protein Fragment	262.167	38006.6	3	26	12.5	0
IPI:IPI00951823.1	Uncharacterized protein	257.244	49594.6	8	41	16.63	0
IPI:IPI00373045.1	Eukaryotic translation initiation factor 4B	255.444	69064.2	6	57	9.66	4.7667
IPI:IPI00203199.1	Scavenger mRNA decapping enzyme DcpS	247.555	38714	3	33	8.93	5.9898
IPI:IPI00776896.2	Uncharacterized protein Fragment	246.5	49755.7	9	36	13.2	2.7317
IPI:IPI00201969.1	Vesicle amine transport protein 1 homolog T californica isoform CRA a	242.298	43118.8	7	23	17.08	9.2689
IPI:IPI00782594.2	Uncharacterized protein	241.534	115283	15	69	9.58	16.482
IPI:IPI00215093.1	2 oxoglutarate dehydrogenase mitochondrial	241.534	116296	15	70	9.48	0
IPI:IPI00390995.3	Uncharacterized protein	241.534	117743	15	71	9.38	0
IPI:IPI00950733.1	Uncharacterized protein	241.534	118174	15	72	9.34	0
IPI:IPI00557427.2	Uncharacterized protein	238.638	32059	6	20	8.65	0
IPI:IPI00949463.1	Uncharacterized protein	236.611	79045.5	13	47	15.75	0
IPI:IPI00566286.1	heat shock protein 1 alpha like	235.991	35101.9	3	24	5.16	0
IPI:IPI00389350.2	Uncharacterized protein	236.611	90572.7	15	55	13.68	0
IPI:IPI00193716.1	Isovaleryl CoA dehydrogenase mitochondrial	229.507	46435.6	6	31	12.26	9.5569
IPI:IPI00231693.5	40S ribosomal protein S3a	228.012	29945	8	28	27.27	11.113
IPI:IPI00958188.1	40S ribosomal protein S3a like	228.012	29908	8	28	27.27	0
IPI:IPI00201333.5	Uncharacterized protein	239.541	106904	15	68	12.18	17.2123
IPI:IPI00361473.2	Uncharacterized protein	225.777	34432.8	4	24	12.12	0
IPI:IPI00206172.2	Isoform 1 of Mitogen activated protein kinase 3	225.317	43080.6	7	32	10.53	6.5997
IPI:IPI00231081.3	Isoform 2 of Mitogen activated protein kinase 3	225.317	45769.8	7	33	9.85	0
IPI:IPI00949973.1	Uncharacterized protein	219.099	31620.1	6	25	11.03	0
IPI:IPI00551671.4	Uncharacterized protein	219.099	31776.3	6	25	10.99	0
IPI:IPI00231318.5	Isoform 1 of Phosphatidylinositol transfer protein beta isoform	200.237	31450.1	4	26	6.64	0
IPI:IPI00780105.1	Uncharacterized protein	188.161	77762.8	16	68	15.59	11.0296
IPI:IPI00372214.3	GMP synthase glutamine hydrolyzing	187.647	76757.6	15	67	15.73	0
IPI:IPI00959142.1	rCG56483 like	190.37	46503	13	32	20.19	0
IPI:IPI00200147.1	60S acidic ribosomal protein P0	176.362	34215.6	4	20	18.61	4.3488
IPI:IPI00200847.1	T complex protein 1 subunit alpha	175.559	60359.8	4	46	6.65	8.4957
IPI:IPI00370787.1	trifunctional purine biosynthetic protein adenosine 3	173.809	107580	10	72	7.62	5.3082
IPI:IPI00557688.1	Uncharacterized protein Fragment	170.485	27722.7	6	20	14.68	0
IPI:IPI00776968.2	Uncharacterized protein	161.705	33786.5	7	22	16.12	6.04
IPI:IPI00561386.3	T complex protein 1 subunit alpha like	157.633	48238.9	2	34	5	0
IPI:IPI00366387.3	U2 small nuclear ribonucleoprotein auxiliary factor U2AF 2	148.078	53517.2	3	26	6.74	0
IPI:IPI00958260.1	U2 small nuclear ribonucleoprotein auxiliary factor U2AF 2 isoform 6	148.078	53120.7	3	27	6.79	8.1781
IPI:IPI00780927.2	splicing factor arginine serine rich 1B	144.782	27744.6	3	29	8.06	6.7952
IPI:IPI00365929.1	protein disulfide isomerase A6	142.081	48760.3	6	34	6.52	5.4716
IPI:IPI00203732.2	Prefoldin subunit 2	138.254	16579.8	2	19	18.83	6.4395
IPI:IPI00193983.3	Clathrin heavy chain 1	137.199	191599	20	133	8.84	8.9592
IPI:IPI00776558.2	Uncharacterized protein	137.199	192022	20	134	8.81	0
IPI:IPI00390302.3	Uncharacterized protein	130.568	57322.9	3	52	3.63	1.1093
IPI:IPI00370714.1	Uridine monophosphate synthetase isoform CRA a	130.388	52378.7	7	49	9.36	10.0576
IPI:IPI00208038.1	Eukaryotic translation initiation factor 3 subunit H	132.256	39905.4	6	28	8.24	0
IPI:IPI00364031.1	multiple inositol polyphosphate phosphatase 1 like	119.224	54619.6	6	36	8.94	0
IPI:IPI00767398.1	regulator of nonsense transcripts 1 like	121.511	122644	15	79	11.95	8.6955
IPI:IPI00817082.1	Arsb protein Fragment	121.107	57785.6	4	40	4.78	6.9939
IPI:IPI00198405.4	Arylsulfatase B	118.526	58959.2	3	39	4.73	0
IPI:IPI00373233.4	Atpase class I type 8B member 2	115.891	116863	8	51	6.33	4.612
IPI:IPI00190971.1	Cold shock domain containing protein E1	107.565	88894.9	10	77	9.77	9.5885
IPI:IPI00960048.1	cold shock domain containing protein E1 like partial	105.555	82759.7	9	73	10.51	0
IPI:IPI00203358.1	Isoform Gamma 1 of Serine threonine protein phosphatase PP1 gamma catalytic subunit	101.747	36983.9	5	25	15.79	1.7529
IPI:IPI00231715.1	Isoform Gamma 2 of Serine threonine protein phosphatase PP1 gamma catalytic subunit	101.747	38504.4	5	27	15.13	0
IPI:IPI00339167.5	Uncharacterized protein	99.464	50279.9	6	34	7.73	1.7579
IPI:IPI00769254.4	Uncharacterized protein	92.3672	68236.1	5	40	8.61	0
IPI:IPI00369635.3	Radixin	90.5134	68543.9	8	60	3.77	9.5391
IPI:IPI00368902.5	RPLP0 protein like	88.4824	34108.5	3	23	14.92	0
IPI:IPI00418087.3	Uncharacterized protein	86.3049	114294	20	108	7.55	0
IPI:IPI00951118.1	Isoform 2 of Rho associated protein kinase 1	83.7079	114244	19	108	7.55	0
IPI:IPI00568616.3	Uncharacterized protein	86.7253	158028	23	145	5.47	21.0876
IPI:IPI00211045.4	Uncharacterized protein	87.462	159734	23	145	5.4	0
IPI:IPI00212314.5	Moesin	78.315	67739.1	8	64	3.47	0
IPI:IPI00362927.1	Tubulin alpha 4A chain	74.8332	49924.6	5	34	4.46	0
IPI:IPI00959779.1	Uncharacterized protein	70.9069	88883.2	8	75	4.89	0
IPI:IPI00365212.4	Ribose phosphate pyrophosphokinase 1	68.3758	34834.3	6	22	7.55	7.3913
IPI:IPI00388197.3	Uncharacterized protein Fragment	69.1788	91274.2	7	65	4.8	0
IPI:IPI00948980.1	Uncharacterized protein Fragment	66.8098	69287.8	6	71	1.54	0
IPI:IPI00470254.4	Ezrin	66.8098	69391	6	72	1.54	0
IPI:IPI00364046.2	Tubulin alpha 1C chain	64.1671	49937.5	7	34	8.91	3.6967
IPI:IPI00396910.1	ATP synthase subunit alpha mitochondrial	63.5998	59753.7	8	46	10.31	16.6855
IPI:IPI00367304.6	Uncharacterized protein	52.4849	113460	12	149	3.91	3.9589
IPI:IPI00360465.3	Uncharacterized protein	57.6605	52417.5	7	44	5.52	5.6166
IPI:IPI00951374.1	Uncharacterized protein	56.9394	108545	9	72	6.08	3.1317
IPI:IPI00952016.1	Uncharacterized protein	56.9394	113061	9	73	5.82	0
IPI:IPI00203390.3	Serine threonine protein phosphatase PP1 beta catalytic subunit	56.6536	37187	5	26	16.21	5.4239
IPI:IPI00366752.4	Uncharacterized protein	56.9394	117577	9	76	5.6	0
IPI:IPI00208265.1	Serine threonine protein phosphatase PP1 alpha catalytic subunit	54.96	37512.2	5	24	11.52	0
IPI:IPI00767131.2	Uncharacterized protein	53.8401	45185.1	4	37	5.83	5.7088
IPI:IPI00231303.4	ribose phosphate pyrophosphokinase I like	52.8974	34806.3	6	22	5.35	0
IPI:IPI00369217.1	Heat shock protein 75 kDa mitochondrial	51.8654	80461.3	6	68	3.12	4.2457
IPI:IPI00204504.1	Plasmalemma vesicle associated protein	50.0583	50033.5	5	42	4.34	4.7457
IPI:IPI00288140.7	Ribose phosphate pyrophosphokinase 2	48.2886	34813.2	3	23	5.35	0
IPI:IPI00358140.4	Isoform 1 of DnaJ homolog subfamily C member 2	45.4098	71769.3	8	57	6.28	14.3229
Injection 2
protein.Accession	protein.Description	protein.score	protein.avgMass	protein.matchedPeptides	protein.digestPeps	protein.seqCover(%)	protein.fmolOnColumn
IPI:IPI00464815.11	Alpha enolase	25357.3	47128	50	31	63.36	210.324
IPI:IPI00767147.1	enolase 3	25357.3	53923.8	50	37	55.56	0
IPI:IPI00958627.1	Eno1 protein like	22836.5	53907.9	48	37	52.12	180.655
IPI:IPI00951317.1	Enolase	13356.5	23921.6	20	15	79.19	54.4842
IPI:IPI00950379.1	Uncharacterized protein	9495.45	67148	26	50	40	53.2889
IPI:IPI00208205.1	Heat shock cognate 71 kDa protein	9495.45	70871.2	26	50	37.77	0
IPI:IPI00960098.1	heat shock cognate 71 kDa protein like	9183.49	70818.2	25	49	36.07	0
IPI:IPI00959289.1	heat shock cognate 71 kDa protein like	8907.78	72681.2	26	50	37.67	22.4801
IPI:IPI00959589.1	heat shock cognate 71 kDa protein like isoform 2	8591.86	69643.9	23	49	34.29	0
IPI:IPI00764197.1	heat shock cognate 71 kDa protein like isoform 1	8591.86	70860.2	23	49	33.44	0
IPI:IPI00778786.1	Uncharacterized protein Fragment	7793.47	62259.7	14	42	28.5	5.847
IPI:IPI00777730.1	Uncharacterized protein Fragment	7410.48	39316.7	21	21	24.59	1.5806
IPI:IPI00947869.1	Uncharacterized protein Fragment	7410.48	39843.2	21	23	24.18	0
IPI:IPI00782342.1	Enolase	7379.53	44047.4	20	26	27.09	56.5508
IPI:IPI00324741.3	Protein disulfide isomerase A3	7072.03	56623.5	44	53	47.92	83.0849
IPI:IPI00391544.2	Ester hydrolase C11orf54 homolog	6609.09	34993	17	28	29.84	40.2619
IPI:IPI00327830.3	Fatty acid binding protein epidermal	6572.38	15059.5	14	13	71.85	97.138
IPI:IPI00388191.2	Enolase	6559.99	33959.4	16	23	28.9	27.9125
IPI:IPI00231146.7	Histidine triad nucleotide binding protein 1	6435.64	13776.9	5	11	35.71	57.4514
IPI:IPI00950509.1	Uncharacterized protein	6407.82	13162.2	4	7	17.8	0
IPI:IPI00557049.1	Uncharacterized protein Fragment	6047.28	38505.2	21	23	36.36	29.3946
IPI:IPI00231631.13	Beta enolase	5895.44	47014	22	29	22.35	19.3869
IPI:IPI00767486.2	Uncharacterized protein	5806.01	13776	3	11	30.16	0
IPI:IPI00207184.1	Endoplasmic reticulum resident protein 29	5799.91	28574.9	16	20	30.77	67.9149
IPI:IPI00470317.5	Elongation factor 1 gamma	5752.84	50060.9	41	37	31.12	89.2523
IPI:IPI00387816.4	Uncharacterized protein Fragment	5191.54	38780.6	21	25	22.35	34.4518
IPI:IPI00608171.1	Pcbp2 protein	5032.02	35346.7	6	23	21.79	44.5295
IPI:IPI00464805.2	Poly RC binding protein 2	5032.02	38580.2	6	24	20	0
IPI:IPI00565703.1	Uncharacterized protein Fragment	4653.45	38554.1	19	31	14.29	84.0202
IPI:IPI00326412.4	Gamma enolase	4546.12	47140.7	12	29	17.28	1.6442
IPI:IPI00957678.1	ribosomal protein S12 like	4539.53	14500.9	6	18	44.7	23.5069
IPI:IPI00339153.3	37 kDa protein	4526.68	36860.9	11	21	17.8	0
IPI:IPI00421719.3	40S ribosomal protein S12	4504.25	14525	5	16	38.64	0
IPI:IPI00475732.3	40S ribosomal protein S12	4504.25	14433.9	5	16	38.64	0
IPI:IPI00655304.1	40S ribosomal protein S12	4504.25	14515	5	16	38.64	0
IPI:IPI00958506.1	ribosomal protein S12 like partial	4466.22	12057.1	4	16	45.37	0
IPI:IPI00551768.1	40S ribosomal protein S12	4460.6	14543.1	4	16	38.64	10.76
IPI:IPI00339109.3	40S ribosomal protein S12	4430.93	15219.9	3	16	29.93	0
IPI:IPI00763567.1	ribosomal protein S12 like	4164.66	14508.9	5	17	36.36	21.5225
IPI:IPI00951857.1	40S ribosomal protein S12	4160.96	13516.6	6	18	47.15	5.9571
IPI:IPI00369031.1	ribosomal protein S12 like	4160.13	14561.1	5	18	31.82	0
IPI:IPI00361509.1	40S ribosomal protein S12	4139.35	14448.9	4	17	25	0
IPI:IPI00951666.1	Enolase	4106.14	45445.2	11	34	12.14	13.4547
IPI:IPI00213396.2	40S ribosomal protein S12	4071.45	14565.2	3	13	24.24	13.7226
IPI:IPI00960109.1	ribosomal protein S12 like	4066.04	39068.8	3	33	9.47	0
IPI:IPI00959070.1	ribosomal protein S12 like	4066.04	36730.1	3	32	10	6.129
IPI:IPI00948585.1	Uncharacterized protein Fragment	3747.62	12928	2	6	6.72	0
IPI:IPI00197192.4	Uncharacterized protein	3739.15	32946.8	3	21	11.58	31.7084
IPI:IPI00568045.2	Uncharacterized protein Fragment	3731.75	33927.9	2	22	7.5	0
IPI:IPI00476295.7	Adenosylhomocysteinase	3342.51	47538.2	30	35	39.81	45.2514
IPI:IPI00193854.4	Pterin 4 alpha carbinolamine dehydratase	3321.48	11999.6	11	11	24.04	59.6918
IPI:IPI00555167.3	Uncharacterized protein	3231.78	11412.3	2	13	19.63	0
IPI:IPI00968513.1	heat shock cognate 71 kDa protein like	3196.6	68827	26	48	36.78	0
IPI:IPI00950005.1	Uncharacterized protein Fragment	3128.41	37352.6	11	21	9.64	0
IPI:IPI00191501.1	Proteasome subunit alpha type 6	2987.95	27399.5	11	20	38.62	30.3276
IPI:IPI00371236.3	Elongation factor Tu mitochondrial	2810.99	49522.5	31	40	55.31	40.638
IPI:IPI00230838.5	ATP synthase subunit d mitochondrial	2806.79	18763.5	8	11	39.13	32.0886
IPI:IPI00372388.1	T complex protein 1 subunit gamma	2753.36	60647.2	31	49	51.01	30.2095
IPI:IPI00366218.3	T complex protein 1 subunit beta	2675.55	57458.5	33	48	37.57	43.4016
IPI:IPI00382226.1	Ab2 162	2507.98	144709	17	97	12.98	10.5506
IPI:IPI00679203.3	Ferritin light chain 1	2504.87	20748.5	9	16	60.11	0.513
IPI:IPI00869806.1	Alpha centractin	2504.71	42613.8	11	31	26.06	41.2838
IPI:IPI00190377.2	Transaldolase	2441.65	37460.2	19	30	44.81	35.3739
IPI:IPI00560599.2	Ferritin light chain 2 like	2422.17	20670.5	7	15	40.44	0
IPI:IPI00560533.3	Hypoxanthine guanine phosphoribosyltransferase	2400.4	24477.3	11	19	37.61	34.0035
IPI:IPI00951911.1	Uncharacterized protein	2400.4	24578.4	11	19	37.61	0
IPI:IPI00949773.1	ferritin light chain 1 like	2377.63	20743.6	8	17	56.28	0
IPI:IPI00000000.0	PYGM RABIT P00489 Glycogen phosphorylase muscle Oryctolagus cuniculus	2375.55	97289.6	35	76	38.32	50
IPI:IPI00959769.1	ferritin light chain 1 like	2373.16	20875.7	7	16	52.72	0
IPI:IPI00191748.3	Proteasome subunit alpha type 1	2319.45	29517.6	22	25	51.71	33.8651
IPI:IPI00958862.1	Uncharacterized protein	2332.84	47075.3	17	26	27.51	29.8194
IPI:IPI00203088.4	Uncharacterized protein	2332.84	51218.9	17	28	25	0
IPI:IPI00949898.1	Uncharacterized protein	2242.09	71130.6	22	49	30.51	7.9569
IPI:IPI00327144.7	Cofilin 1	2157.5	18532.6	10	19	34.94	28.4494
IPI:IPI00951963.1	Uncharacterized protein Fragment	2158.68	24457.3	10	19	25.66	0
IPI:IPI00565381.3	Ferritin	2149.76	20760.5	7	17	47.54	0
IPI:IPI00191216.1	Uncharacterized protein	2094.18	44517.8	9	18	17.87	14.155
IPI:IPI00565837.1	TAR DNA binding protein	2088.69	32147.7	7	16	18.6	0
IPI:IPI00197538.3	Uncharacterized protein	2075.83	32655.5	6	17	14.24	0
IPI:IPI00231927.11	ADP ATP translocase 1	2068.46	32989.5	10	30	30.2	10.5193
IPI:IPI00200466.3	ADP ATP translocase 2	2052.83	32901.3	12	31	35.91	6.8362
IPI:IPI00763463.1	cofilin 1 like isoform 1	2045.23	18437.6	9	20	26.67	0
IPI:IPI00776957.2	Uncharacterized protein	2026.71	31721.8	11	31	32.75	1.9555
IPI:IPI00958236.1	ferritin light chain 1 like	1952.72	20695.5	8	15	51.37	0
IPI:IPI00565507.2	Uncharacterized protein	1950.32	32233.5	12	29	45.36	3.7834
IPI:IPI00198717.8	Malate dehydrogenase cytoplasmic	1945.53	36483.2	13	29	30.84	48.7422
IPI:IPI00559713.2	Ferritin light chain 2 like	1879.66	20714.4	8	15	42.08	0
IPI:IPI00557792.1	Uncharacterized protein	1796.37	14203.1	9	15	45.16	39.5229
IPI:IPI00372826.3	splicing factor arginine serine rich 3	1796.37	19329.6	9	14	34.15	0
IPI:IPI00387720.4	Uncharacterized protein	1784.29	43633.7	4	28	9	2.0842
IPI:IPI00764841.3	Uncharacterized protein	1776.96	34809.5	5	32	13.08	0.2885
IPI:IPI00957427.1	solute carrier family 25 mitochondrial carrier adenine nucleotide translocator member 31 like	1776.96	35323.2	5	32	12.8	0
IPI:IPI00363182.2	ADP ATP translocase 2 like	1766.5	33176.7	5	31	16.72	0
IPI:IPI00371270.1	Proliferation associated 2G4 isoform CRA a	1727.25	43656.9	25	32	41.12	33.9752
IPI:IPI00779902.1	Uncharacterized protein	1722.07	25185.8	7	28	29.39	27.6985
IPI:IPI00370315.1	Eukaryotic translation initiation factor 4H	1722.07	27324.1	7	32	27.02	0
IPI:IPI00558308.2	Uncharacterized protein Fragment	1697.05	23509.8	7	13	30.48	9.0901
IPI:IPI00231737.5	Aldose reductase	1685.55	35797.4	23	24	40.51	69.3194
IPI:IPI00200041.4	Phenazine biosynthesis like domain containing protein	1659.14	31687.3	9	21	35.07	21.2244
IPI:IPI00213667.1	Hemiferrin	1655.68	24091.3	9	24	26.39	30.6814
IPI:IPI00207355.4	Heat shock related 70 kDa protein 2	1638.07	69641.8	18	50	26.38	24.531
IPI:IPI00950621.2	ubiquitin B like	1634.75	8701.95	6	6	68.83	0
IPI:IPI00464512.1	Heterogeneous nuclear ribonucleoprotein H2	1617.8	49293.8	15	27	23.83	25.1571
IPI:IPI00650124.1	Hnrph1 protein	1582.9	20580.6	11	14	31.52	0
IPI:IPI00372854.5	Uncharacterized protein	1567.19	36869.6	11	22	32.08	14.3809
IPI:IPI00968520.1	Polyubiquitin Fragment	1634.75	11241	6	8	53	0
IPI:IPI00367633.3	hypothetical protein LOC365554	1522.78	16851.8	6	11	27.27	0
IPI:IPI00213013.1	Stress induced phosphoprotein 1	1520.9	62570.3	34	61	41.62	41.934
IPI:IPI00969317.1	Ubiquitin 60S ribosomal protein L40	1634.75	14728.4	6	9	41.41	0
IPI:IPI00201060.4	Prelamin A C	1499.9	74323.8	31	74	41.35	39.2114
IPI:IPI00958274.1	ubiquitin B like	1634.75	17274.9	6	13	34.64	0
IPI:IPI00190240.1	Ubiquitin 40S ribosomal protein S27a	1634.75	17951	6	10	33.97	0
IPI:IPI00215349.5	WD repeat containing protein 1	1453.78	66181.6	15	43	30.53	38.2091
IPI:IPI00851145.1	Isoform 2 of Heterogeneous nuclear ribonucleoprotein H	1471.81	47064.2	13	24	23.31	0
IPI:IPI00567073.2	Ferritin	1416.8	19970.9	2	14	11.36	0
IPI:IPI00202027.4	Isoform 1 of Heterogeneous nuclear ribonucleoprotein H	1471.81	49188.5	13	25	22.27	0
IPI:IPI00882520.2	Polyubiquitin B	1634.75	34368.6	6	27	17.38	0
IPI:IPI00476033.2	48 kDa protein	1650.96	48338.8	7	40	15.58	23.0119
IPI:IPI00778110.1	Uncharacterized protein Fragment	1392.95	5301.69	1	4	36	0
IPI:IPI00421428.9	Phosphoglycerate mutase 1	1364.39	28832	12	20	37.01	29.35
IPI:IPI00369419.4	Uncharacterized protein Fragment	1357.76	18578.4	7	17	21.82	0
IPI:IPI00361888.3	Polyubiquitin C	1634.75	91087	6	75	6.54	0
IPI:IPI00829469.2	tryptophanyl tRNA synthetase cytoplasmic	1339.05	53357.8	15	41	38.95	18.3772
IPI:IPI00780700.2	Tryptophanyl tRNA synthetase cytoplasmic	1339.05	54143.7	15	43	38.46	0
IPI:IPI00766649.1	Uncharacterized protein	1256.5	28170.2	9	22	31.15	10.7475
IPI:IPI00421395.1	LRRGT00192	1250.29	33824.7	9	24	22.64	2.3923
IPI:IPI00369311.3	Uncharacterized protein Fragment	1249.41	39671.6	8	27	5.6	0
IPI:IPI00566673.1	Uncharacterized protein	1239.57	46657.9	13	41	33.01	14.3805
IPI:IPI00197568.2	Rab GDP dissociation inhibitor beta	1239.57	50537.3	13	43	30.34	0
IPI:IPI00213546.2	Heat shock 70 kDa protein 1 like	1187.55	70549.3	10	51	19.19	3.7742
IPI:IPI00326888.4	Secretogranin 1	1181	77535.6	10	72	12.3	39.0437
IPI:IPI00895591.1	glycogen phosphorylase muscle form	1170.3	97288.6	27	76	30.64	0
IPI:IPI00870112.1	Dihydropyrimidinase related protein 2	1164.89	62277.7	17	43	36.19	28.0603
IPI:IPI00959442.1	Ferritin light chain 2 like	1163.01	20718.5	9	16	47.54	10.8949
IPI:IPI00204772.4	Pre mRNA processing factor 19	1162.02	57302.2	13	29	13.58	50.193
IPI:IPI00557468.2	Uncharacterized protein	1155.78	26521	3	17	13.25	0
IPI:IPI00213613.2	Uncharacterized protein	1099.88	72002.9	24	72	32.34	13.3654
IPI:IPI00464574.1	Poly RC binding protein 3	1155.78	33784.1	3	21	10.34	0
IPI:IPI00188879.2	Lamin C2	1091.41	52635.7	22	53	39.39	0
IPI:IPI00558998.3	Uncharacterized protein	1155.78	39314.2	3	24	8.89	0
IPI:IPI00362229.4	ARP1 actin related protein 1 homolog B	1065.49	42281.4	10	30	22.07	14.5775
IPI:IPI00193279.1	Ornithine aminotransferase mitochondrial	1065.35	48332.8	17	32	30.98	27.5715
IPI:IPI00564206.1	Adenosylhomocysteinase	1041.95	46145.4	6	35	8.72	0
IPI:IPI00211317.1	Dynein light chain 2 cytoplasmic	1034.75	10349.9	5	7	20.22	25.7081
IPI:IPI00369550.4	Uncharacterized protein Fragment	987.45	25555	7	19	35.53	0
IPI:IPI00959226.1	Proteasome subunit alpha type	981.586	28354.2	9	28	24.71	0
IPI:IPI00476178.3	Proteasome subunit alpha type 3	981.586	28419.3	9	30	24.71	34.5659
IPI:IPI00957556.1	phenazine biosynthesis like domain containing protein like	957.504	31901.3	6	20	19.44	0
IPI:IPI00777884.1	Uncharacterized protein	946.235	31758.9	3	26	7.77	14.4145
IPI:IPI00231038.4	26S proteasome non ATPase regulatory subunit 9	944.89	24829.1	2	21	9.91	0
IPI:IPI00780588.2	Uncharacterized protein	944.89	24110.1	2	20	10.05	0
IPI:IPI00196751.2	Heat shock 70 kDa protein 1A 1B	937.041	70185.4	8	48	17.94	2.0814
IPI:IPI00212268.1	RuvB like 1	881.979	50214.1	9	34	29.61	10.5148
IPI:IPI00454367.3	Lmna protein	881.679	50601.4	18	48	34.84	0
IPI:IPI00212723.2	heterogeneous nuclear ribonucleoprotein A B	873.299	30853.4	8	22	24.91	21.3592
IPI:IPI00208193.1	Nucleic acid binding factor pRM10	873.299	33815.4	8	27	23.83	0
IPI:IPI00212724.1	Type A B hnRNP p40	867.02	36232.9	7	22	17.47	0
IPI:IPI00951862.2	Uncharacterized protein	867.02	36163.8	7	22	17.52	0
IPI:IPI00562524.3	Enolase	860.614	44612.4	14	28	22.06	19.8092
IPI:IPI00325765.2	Aflatoxin B1 aldehyde reductase member 2	856.035	40675.4	6	21	17.17	7.4925
IPI:IPI00471584.7	Heat shock protein HSP 90 beta	851.694	83281.4	16	67	23.2	24.906
IPI:IPI00210264.3	Glutathione S transferase omega 1	846.789	27669	7	21	37.34	21.1819
IPI:IPI00231963.5	D dopachrome decarboxylase	839.815	13133.3	5	11	59.32	23.2134
IPI:IPI00958268.1	poly rC binding protein 1 like	895.065	42174.2	5	27	16.29	10.2636
IPI:IPI00882480.2	poly rC binding protein 1 like	888.942	55080.8	4	37	8.97	0
IPI:IPI00656385.1	Eukaryotic initiation factor 4A III	810.579	46841.2	11	48	28.47	21.5943
IPI:IPI00777934.1	Uncharacterized protein Fragment	808.803	63750.1	17	44	20.9	5.8137
IPI:IPI00190181.4	Glycogen phosphorylase muscle form	794.38	97273.7	25	75	25.89	8.5203
IPI:IPI00959427.1	Uncharacterized protein	773.433	27520.8	6	19	33.75	0
IPI:IPI00464520.1	Glutathione S transferase omega 1 isoform CRA b	773.433	27683.1	6	21	33.61	0
IPI:IPI00203214.6	Elongation factor 2	768.542	95284.3	30	69	21.21	27.8659
IPI:IPI00208215.2	Thioredoxin dependent peroxide reductase mitochondrial	748.421	28295.5	3	20	14.79	8.2849
IPI:IPI00206224.1	Aspartyl tRNA synthetase cytoplasmic	736.63	57126.4	15	46	26.75	13.1716
IPI:IPI00780141.1	Uncharacterized protein Fragment	776.255	23065.1	4	20	21.03	18.5535
IPI:IPI00197579.2	Isoform 1 of Tubulin beta 5 chain	710.875	49671	6	30	15.54	7.0876
IPI:IPI00562360.2	Uncharacterized protein Fragment	709.715	54682.1	10	42	12.2	4.9118
IPI:IPI00363719.3	Heterogeneous nuclear ribonucleoprotein D like	708.006	35294.1	12	24	32.61	28.4347
IPI:IPI00561262.3	Uncharacterized protein	693.701	68857.3	10	50	15.73	25.8905
IPI:IPI00958096.1	GF20391 like isoform 1	674.074	24574.8	4	22	13.06	9.5382
IPI:IPI00957899.1	GF20391 like isoform 2	674.074	21239.7	3	19	9.9	0
IPI:IPI00829443.1	Isoform 2 of Tubulin beta 5 chain	667.106	24271.6	3	18	18.4	0
IPI:IPI00205912.3	Non POU domain containing octamer binding protein	645.28	54925.4	10	34	15.55	19.5042
IPI:IPI00949013.1	Dihydropyrimidinase related protein 1	646.391	62195.9	8	42	17.83	3.3575
IPI:IPI00212767.1	Anionic trypsin 1	644.833	25959.6	2	7	8.13	67.7317
IPI:IPI00950931.1	Uncharacterized protein Fragment	645.399	61864.3	7	41	16.78	0
IPI:IPI00206624.1	78 kDa glucose regulated protein	643.545	72347.1	11	52	13.91	9.864
IPI:IPI00561065.2	Uncharacterized protein	645.399	74249	7	51	13.99	0
IPI:IPI00851133.1	Isoform 3 of Heterogeneous nuclear ribonucleoprotein H	640.898	40736.9	9	17	19.3	0
IPI:IPI00568369.3	Destrin	636.887	18533.7	8	19	30.3	0
IPI:IPI00373140.2	destrin like	636.887	18519.6	8	19	30.3	11.0178
IPI:IPI00212523.1	Protein DJ 1	633.493	19974.2	5	23	27.51	11.3633
IPI:IPI00555262.1	Park7 protein	619.689	22503	4	25	18.22	0
IPI:IPI00948869.1	glycogen phosphorylase brain form	613.6	96738.2	17	76	21	2.7352
IPI:IPI00357945.2	Phosphorylase	613.6	96775.2	16	74	19.5	0
IPI:IPI00372857.1	SAR1 homolog A	601.198	22398.9	4	18	23.74	12.3365
IPI:IPI00366856.5	destrin	537.272	18212.5	5	17	12.42	0
IPI:IPI00190179.3	Glycogen phosphorylase liver form	533.163	97483.3	13	79	11.41	2.8028
IPI:IPI00563873.3	Isoform 1 of Actin related protein 2 3 complex subunit 5 like protein	524.258	17010.3	2	10	12.42	0
IPI:IPI00365672.1	Phospholipase D3	521.25	54399.3	6	25	12.5	20.3342
IPI:IPI00213408.5	Isoform 2 of Actin related protein 2 3 complex subunit 5 like protein	511.944	11235.1	2	8	18.81	6.433
IPI:IPI00389890.2	Isoform 5 of Dynamin 1 like protein	487.307	82540	18	80	19.22	0
IPI:IPI00951899.1	Uncharacterized protein	511.018	80701.6	10	66	11.76	0.9533
IPI:IPI00655259.1	Tubulin beta 2B chain	504.322	49953.2	6	30	11.46	0
IPI:IPI00951864.1	Uncharacterized protein	502.747	23067.5	8	20	24.17	13.2984
IPI:IPI00948592.1	C terminal binding protein 1	500.372	46628.3	8	38	27.67	14.1937
IPI:IPI00392657.1	Uncharacterized protein	500.372	47758.7	8	39	26.98	0
IPI:IPI00475639.4	Tubulin beta 2A chain	498.314	49907.2	4	30	11.46	0
IPI:IPI00388301.4	Uncharacterized protein	491.716	80945.4	20	81	21.02	9.1559
IPI:IPI00948808.1	Uncharacterized protein	491.716	82692.3	20	82	20.49	0
IPI:IPI00765366.1	tubulin beta 4	490.686	49585.9	5	30	5.41	0
IPI:IPI00400573.1	Tubulin beta 2C chain	487.796	49801.2	4	30	9.44	0
IPI:IPI00781730.1	Isoform 6 of Dynamin 1 like protein	487.307	80104.4	19	79	20.19	0
IPI:IPI00193568.3	Isoform 4 of Dynamin 1 like protein	487.544	83219.8	19	81	19.12	0
IPI:IPI00208284.3	Isoform 1 of Dynamin 1 like protein	487.544	83908.6	19	81	18.94	0
IPI:IPI00208917.4	Alpha aminoadipic semialdehyde dehydrogenase	485.515	58748.8	11	36	25.79	16.0873
IPI:IPI00207820.5	Isoform 3 of Dynamin 1 like protein	485.256	80253.6	17	79	18.11	0
IPI:IPI00780254.1	C terminal binding protein 1	481.786	42629.9	6	36	23.27	0
IPI:IPI00326561.3	Delta 3 5 Delta 2 4 dienoyl CoA isomerase mitochondrial	479.264	36171.8	14	31	31.19	22.9933
IPI:IPI00210357.1	Heterogeneous nuclear ribonucleoprotein F	453.865	45730	2	26	3.86	9.0565
IPI:IPI00362160.1	Tubulin beta 3 chain	422.15	50418.8	4	30	8.89	0.7123
IPI:IPI00876578.1	Multiple inositol polyphosphate phosphatase 1	421.664	54589.6	8	37	12.68	9.0784
IPI:IPI00213684.1	Tissue alpha L fucosidase	400.596	53486.6	4	34	9.96	10.4772
IPI:IPI00564040.1	Uncharacterized protein	397.719	34945.6	12	26	21.57	0
IPI:IPI00476155.3	Uncharacterized protein	396.314	53794.7	5	39	12.96	0
IPI:IPI00763537.1	protein QN1 homolog	376.32	161002	12	153	5.56	0
IPI:IPI00370496.4	Isoform 1 of Protein QN1 homolog	376.32	161001	12	158	5.56	15.3877
IPI:IPI00855229.1	Isoform 2 of Protein QN1 homolog	375.337	25121.9	5	27	14.81	0
IPI:IPI00231693.5	40S ribosomal protein S3a	370.883	29945	6	28	17.42	11.7799
IPI:IPI00958188.1	40S ribosomal protein S3a like	365.86	29908	5	28	17.42	0
IPI:IPI00958405.1	ribosomal protein S7 like	361.566	23538.6	5	25	17.39	0
IPI:IPI00949986.1	Uncharacterized protein Fragment	355.111	19821.5	2	13	13.07	0
IPI:IPI00767531.2	Uncharacterized protein	352.6	15047.2	4	13	21.64	0
IPI:IPI00214582.1	40S ribosomal protein S7	351.477	22126.9	5	21	18.56	1.9325
IPI:IPI00780927.2	splicing factor arginine serine rich 1B	340.753	27744.6	5	29	19.76	7.3939
IPI:IPI00371012.4	Minichromosome maintenance protein 7	329.959	81088.9	15	63	18.64	12.4216
IPI:IPI00948374.1	35 kDa protein	326.201	34627.1	12	24	16.99	0
IPI:IPI00389571.6	Keratin type II cytoskeletal 8	325.825	54018.9	17	42	33.75	21.9318
IPI:IPI00339167.5	Uncharacterized protein	296.599	50279.9	5	34	14.57	7.0844
IPI:IPI00367451.1	Pirin	293.41	32178.6	3	23	7.9	12.1829
IPI:IPI00191737.6	Serum albumin	292.177	68731.1	9	50	12.17	33.7889
IPI:IPI00231929.7	Isoform M1 of Pyruvate kinase isozymes M1 M2	287.554	57818	10	44	21.66	7.6485
IPI:IPI00561880.2	M2 pyruvate kinase like isoform 1	287.554	57730.9	10	44	21.66	0
IPI:IPI00948028.1	M2 pyruvate kinase like isoform 1	287.554	57778.9	10	44	21.66	0
IPI:IPI00339197.4	Isoform M2 of Pyruvate kinase isozymes M1 M2	287.554	57781	10	44	21.66	0
IPI:IPI00764193.1	M2 pyruvate kinase like	287.554	57877.2	9	44	17.86	0
IPI:IPI00231506.5	Phosphoglycerate mutase 2	273.168	28755.1	6	20	8.7	0
IPI:IPI00778173.1	Uncharacterized protein	269.847	29524.8	4	19	10.98	0
IPI:IPI00369383.4	nucleophosmin 1 like isoform 1	269.847	33130.9	4	21	9.83	0
IPI:IPI00957180.1	Uncharacterized protein	269.847	32787.6	4	21	9.93	0
IPI:IPI00197553.1	Isoform B23 1 of Nucleophosmin	269.847	32560.2	4	22	9.93	0
IPI:IPI00778867.2	Uncharacterized protein	269.847	26106.9	4	18	12.39	14.3579
IPI:IPI00230893.1	Isoform B23 2 of Nucleophosmin	269.847	28385.3	4	20	11.28	0
IPI:IPI00557427.2	Uncharacterized protein	269.392	32059	8	20	16.26	0.9817
IPI:IPI00566126.2	Uncharacterized protein Fragment	256.649	51937	7	43	9.45	0
IPI:IPI00203250.1	Isoform 2 of Dihydropyrimidinase related protein 3	252.244	73899.5	5	52	5.71	0
IPI:IPI00556970.1	Isoform 1 of Dihydropyrimidinase related protein 3	249.562	61967.5	3	39	6.84	0
IPI:IPI00189795.1	Tubulin alpha 1A chain	247.23	50135.8	4	34	11.75	0
IPI:IPI00372214.3	GMP synthase glutamine hydrolyzing	241.124	76757.6	9	67	18.61	9.0926
IPI:IPI00780105.1	Uncharacterized protein	241.124	77762.8	9	68	18.45	0
IPI:IPI00782594.2	Uncharacterized protein	235.861	115283	13	69	10.56	14.5375
IPI:IPI00215093.1	2 oxoglutarate dehydrogenase mitochondrial	235.861	116296	13	70	10.46	0
IPI:IPI00390995.3	Uncharacterized protein	235.861	117743	13	71	10.35	0
IPI:IPI00950733.1	Uncharacterized protein	235.861	118174	13	72	10.31	0
IPI:IPI00767837.1	Programmed cell death 6 interacting protein	234.815	96631.1	13	78	16.95	11.9663
IPI:IPI00210566.3	Heat shock protein HSP 90 alpha	232.411	84815.1	11	91	14.6	12.8377
IPI:IPI00781417.1	Uncharacterized protein Fragment	233.036	35142.5	6	28	18.33	9.7321
IPI:IPI00829505.1	Isoform 2 of Cytosol aminopeptidase	232.826	52759.2	9	39	21.72	11.7924
IPI:IPI00471530.2	Isoform 1 of Cytosol aminopeptidase	232.826	56150.3	9	42	20.42	0
IPI:IPI00557688.1	Uncharacterized protein Fragment	228.679	27722.7	6	20	21.43	0.3073
IPI:IPI00189991.1	S adenosylmethionine synthase isoform type 2	227.812	43715.8	11	32	29.37	17.3503
IPI:IPI00780136.2	Uncharacterized protein Fragment	216.511	33037.1	6	25	19.52	5.0446
IPI:IPI00568666.1	Uncharacterized protein	216.511	35676.9	6	27	17.7	0
IPI:IPI00551815.2	Ybx1 protein	216.511	36200.5	6	26	17.48	0
IPI:IPI00957976.1	M2 pyruvate kinase like isoform 2	213.784	52898.3	8	40	18.07	0
IPI:IPI00968449.1	M2 pyruvate kinase like isoform 2	213.784	52946.4	8	40	18.07	0
IPI:IPI00454375.2	Uncharacterized protein	213.784	53106.6	7	40	13.91	0
IPI:IPI00362927.1	Tubulin alpha 4A chain	209.786	49924.6	4	34	12.72	0
IPI:IPI00958260.1	U2 small nuclear ribonucleoprotein auxiliary factor U2AF 2 isoform 6	207.669	53120.7	5	27	8.92	5.5439
IPI:IPI00366387.3	U2 small nuclear ribonucleoprotein auxiliary factor U2AF 2	207.669	53517.2	5	26	8.84	0
IPI:IPI00949687.1	Uncharacterized protein	207.327	31089.1	5	30	15.33	5.6229
IPI:IPI00203199.1	Scavenger mRNA decapping enzyme DcpS	208.352	38714	6	33	17.56	3.6774
IPI:IPI00949906.1	67 kDa protein	205.048	66826	3	44	4.58	3.9462
IPI:IPI00471908.6	Asparagine synthetase glutamine hydrolyzing	202.462	64246.7	4	47	7.49	5.8913
IPI:IPI00959142.1	rCG56483 like	203.359	46503	12	32	27.55	0.481
IPI:IPI00454559.2	Txnrd1 protein	200.764	63002.6	2	42	4.84	0
IPI:IPI00958138.1	keratin 8 like	193.704	53733.5	9	39	14.26	0
IPI:IPI00231683.1	Isoform L type of Pyruvate kinase isozymes R L	186.401	58793.7	7	44	8.66	3.9693
IPI:IPI00202549.1	Isoform R type of Pyruvate kinase isozymes R L	186.401	62200.6	7	46	8.19	0
IPI:IPI00766976.1	uroporphyrinogen decarboxylase	180.086	40582.8	2	27	3.54	5.897
IPI:IPI00231637.5	Glucose 6 phosphate 1 dehydrogenase	173.793	59375.9	6	54	9.9	4.8893
IPI:IPI00200659.1	Succinate dehydrogenase ubiquinone flavoprotein subunit mitochondrial	163.614	71615.4	10	47	8.84	11.7362
IPI:IPI00952280.1	73 kDa protein	163.614	72616.5	10	48	8.73	0
IPI:IPI00557219.3	Uncharacterized protein	163.244	35717	5	26	13.98	0
IPI:IPI00194093.3	Uncharacterized protein	160.705	15802.8	3	13	23.7	2.2739
IPI:IPI00471523.1	Tubulin alpha 3 chain	160.417	49959.7	3	34	9.78	0
IPI:IPI00464587.1	Tubulin alpha 8 chain	160.417	50037.6	3	34	9.8	0
IPI:IPI00781086.1	Uncharacterized protein	151.202	17090.2	7	11	13.53	7.5243
IPI:IPI00364031.1	multiple inositol polyphosphate phosphatase 1 like	153.091	54619.6	7	36	7.07	0
IPI:IPI00203390.3	Serine threonine protein phosphatase PP1 beta catalytic subunit	149.367	37187	5	26	8.87	9.699
IPI:IPI00203358.1	Isoform Gamma 1 of Serine threonine protein phosphatase PP1 gamma catalytic subunit	147.538	36983.9	4	25	13	0.5876
IPI:IPI00231715.1	Isoform Gamma 2 of Serine threonine protein phosphatase PP1 gamma catalytic subunit	147.538	38504.4	4	27	12.46	0
IPI:IPI00208265.1	Serine threonine protein phosphatase PP1 alpha catalytic subunit	147.538	37512.2	4	24	12.73	0
IPI:IPI00780332.1	phosphoglucomutase 1	147.003	61390.3	16	45	11.21	11.0246
IPI:IPI00325135.3	14 3 3 protein epsilon	146.887	29174	3	29	9.41	0
IPI:IPI00231641.5	Phosphoglucomutase 1	144.798	61403.3	15	44	11.21	0
IPI:IPI00565591.3	Uncharacterized protein	144.353	18963	3	15	17.42	22.7258
IPI:IPI00208038.1	Eukaryotic translation initiation factor 3 subunit H	144.709	39905.4	10	28	17.33	6.0572
IPI:IPI00776968.2	Uncharacterized protein	142.989	33786.5	7	22	15.13	0
IPI:IPI00767398.1	regulator of nonsense transcripts 1 like	141.508	122644	11	79	11.68	5.4835
IPI:IPI00373289.1	Coatomer subunit delta	140.609	57199.5	8	40	13.89	7.9086
IPI:IPI00230835.5	14 3 3 protein gamma	136.445	28302.7	4	25	10.53	15.9052
IPI:IPI00476123.1	Isoform 1 of C terminal binding protein 2	132.342	48987	6	35	17.98	0.987
IPI:IPI00958209.1	multiple inositol polyphosphate phosphatase 1 like partial	131.712	40627.4	6	27	5.41	0
IPI:IPI00370714.1	Uridine monophosphate synthetase isoform CRA a	131.431	52378.7	6	49	7.28	13.9934
IPI:IPI00560978.3	Uncharacterized protein Fragment	129.277	38006.6	6	26	9.38	0
IPI:IPI00959307.1	Uncharacterized protein	126.488	32392	7	25	13.73	0
IPI:IPI00769254.4	Uncharacterized protein	126.203	68236.1	12	40	12.36	0
IPI:IPI00951309.1	Uncharacterized protein	125.358	31287.8	6	25	14.43	0.4687
IPI:IPI00475480.3	stratifin	122.392	36856.4	2	30	5.06	0
IPI:IPI00471526.3	Similar to 14 3 3 protein sigma	122.392	27916.4	2	24	6.85	0
IPI:IPI00324893.4	14 3 3 protein zeta delta	122.392	27771.2	3	25	11.84	0
IPI:IPI00947719.1	Uncharacterized protein	120.964	32945.5	5	25	12.34	0
IPI:IPI00208217.3	Isoform 1 of DNA binding protein A	120.964	38851.7	5	30	10.53	0
IPI:IPI00231811.1	Isoform 2 of DNA binding protein A	120.964	30803	5	24	13.01	0
IPI:IPI00951973.1	Uncharacterized protein Fragment	120.964	28950.2	5	22	13.92	0
IPI:IPI01016461.1	Cold shock domain protein A	120.964	38813.6	5	29	10.53	0
IPI:IPI00364046.2	Tubulin alpha 1C chain	117.617	49937.5	3	34	7.8	0
IPI:IPI00391119.4	Seryl tRNA synthetase cytoplasmic	116.983	58588.1	5	44	7.62	5.4532
IPI:IPI00373410.4	Uncharacterized protein	116.983	61363.3	5	46	7.28	0
IPI:IPI00369907.2	Uncharacterized protein	138.282	38094.4	6	26	6.41	0
IPI:IPI00201333.5	Uncharacterized protein	114.656	106904	10	68	10.06	15.9941
IPI:IPI00373233.4	Atpase class I type 8B member 2	126.712	116863	13	51	7.15	8.5699
IPI:IPI00776558.2	Uncharacterized protein	103.943	192022	20	134	8.4	8.1245
IPI:IPI00193983.3	Clathrin heavy chain 1	103.372	191599	19	133	8.42	0
IPI:IPI00206092.1	Aldose reductase like protein	103.331	36190.9	2	29	2.53	0
IPI:IPI00369217.1	Heat shock protein 75 kDa mitochondrial	102.059	80461.3	5	68	4.96	13.7745
IPI:IPI00189984.1	Isoform 2 of C terminal binding protein 2	114.444	107125	6	72	5.47	0
IPI:IPI00369618.1	Eukaryotic translation initiation factor 4A1 isoform CRA c	95.2097	46154.1	5	46	9.36	0.74
IPI:IPI00765998.2	Similar to ribosomal protein mitochondrial S22	94.1555	41235.2	6	37	12.26	6.6871
IPI:IPI00777261.1	Uncharacterized protein	92.4697	31468.1	4	23	6.74	0
IPI:IPI00949463.1	Uncharacterized protein	82.9575	79045.5	8	47	10.84	0
IPI:IPI00389350.2	Uncharacterized protein	82.9575	90572.7	8	55	9.41	0
IPI:IPI00949678.1	Uncharacterized protein Fragment	72.3238	74098.4	9	55	5.91	0
IPI:IPI00882471.2	zinc finger like protein like	74.2335	54137.7	5	27	6.91	0.5654
IPI:IPI00958544.1	zinc finger protein 160 like	70.3337	71219.1	4	46	1.9	1.5796
IPI:IPI00476885.28	zinc responsive protein ZD10B	70.0776	53904.1	6	39	7.53	2.7498
IPI:IPI00952016.1	Uncharacterized protein	64.6461	113061	10	73	4.21	0
IPI:IPI00564225.3	Uncharacterized protein Fragment	69.0584	37016.5	6	25	8.33	0
IPI:IPI00829510.1	mouse zinc finger protein 14 like	70.6491	59283.7	7	44	7.39	4.5954
IPI:IPI00951617.1	Uncharacterized protein Fragment	65.9599	35193.9	4	20	2.92	0
IPI:IPI00951374.1	Uncharacterized protein	64.6461	108545	10	72	4.4	0
IPI:IPI00366752.4	Uncharacterized protein	69.3139	117577	10	76	4.92	5.223
IPI:IPI00768986.2	Uncharacterized protein	61.9595	78047.9	2	64	2.95	2.6775
IPI:IPI00768945.2	Uncharacterized protein Fragment	61.5424	104862	4	67	3.61	3.5563
IPI:IPI00627068.1	Splicing factor proline glutamine rich	59.3276	75486.9	2	47	2.15	18.9225
IPI:IPI00564127.3	Uncharacterized protein Fragment	56.3125	35629.7	3	19	2.9	0
Injection 3
protein.Accession	protein.Description	protein.score	protein.avgMass	protein.matchedPeptides	protein.digestPeps	protein.seqCover(%)	protein.fmolOnColumn
IPI:IPI00464815.11	Alpha enolase	25392	47128	43	31	58.29	240.704
IPI:IPI00767147.1	enolase 3	25392	53923.8	43	37	51.11	0
IPI:IPI00958627.1	Eno1 protein like	22263.6	53907.9	42	37	45.05	49.4041
IPI:IPI00951317.1	Enolase	14069.5	23921.6	18	15	72.4	77.204
IPI:IPI00208205.1	Heat shock cognate 71 kDa protein	9932.07	70871.2	30	50	40.09	65.3067
IPI:IPI00327830.3	Fatty acid binding protein epidermal	9912.84	15059.5	16	13	69.63	103.442
IPI:IPI00960098.1	heat shock cognate 71 kDa protein like	9506.88	70818.2	29	49	38.39	0
IPI:IPI00959289.1	heat shock cognate 71 kDa protein like	9192.02	72681.2	30	50	37.37	0
IPI:IPI00782342.1	Enolase	9007.27	44047.4	18	26	17.98	115.698
IPI:IPI00950379.1	Uncharacterized protein	8993.35	67148	28	50	39.84	0
IPI:IPI00959589.1	heat shock cognate 71 kDa protein like isoform 2	8766.83	69643.9	27	49	36.67	0
IPI:IPI00764197.1	heat shock cognate 71 kDa protein like isoform 1	8766.83	70860.2	27	49	35.76	0
IPI:IPI00778786.1	Uncharacterized protein Fragment	7315.88	62259.7	16	42	25.31	20.5064
IPI:IPI00207184.1	Endoplasmic reticulum resident protein 29	7213.56	28574.9	19	20	36.15	86.925
IPI:IPI00324741.3	Protein disulfide isomerase A3	7189.52	56623.5	46	53	54.46	97.8234
IPI:IPI00388191.2	Enolase	7166.85	33959.4	13	23	24.68	43.5065
IPI:IPI00391544.2	Ester hydrolase C11orf54 homolog	7126.64	34993	15	28	32.06	46.577
IPI:IPI00947869.1	Uncharacterized protein Fragment	6767.38	39843.2	24	23	24.46	0
IPI:IPI00777730.1	Uncharacterized protein Fragment	6656.03	39316.7	24	21	33.43	101.849
IPI:IPI00959070.1	ribosomal protein S12 like	6647.55	36730.1	12	32	34.12	52.7326
IPI:IPI00960109.1	ribosomal protein S12 like	6647.55	39068.8	12	33	32.31	0
IPI:IPI00958506.1	ribosomal protein S12 like partial	6642.89	12057.1	4	16	39.81	1.2089
IPI:IPI00957678.1	ribosomal protein S12 like	6642.89	14500.9	4	18	32.58	0
IPI:IPI00551768.1	40S ribosomal protein S12	6580.19	14543.1	3	16	26.52	0
IPI:IPI00339109.3	40S ribosomal protein S12	6580.19	15219.9	3	16	25.55	0
IPI:IPI00475732.3	40S ribosomal protein S12	6580.19	14433.9	3	16	26.52	0
IPI:IPI00655304.1	40S ribosomal protein S12	6580.19	14515	3	16	26.52	0
IPI:IPI00387816.4	Uncharacterized protein Fragment	6435.42	38780.6	20	25	26.82	34.6466
IPI:IPI00213396.2	40S ribosomal protein S12	6383.78	14565.2	3	13	21.21	3.896
IPI:IPI00369031.1	ribosomal protein S12 like	6380.71	14561.1	5	18	46.21	20.4709
IPI:IPI00951857.1	40S ribosomal protein S12	6365.6	13516.6	1	18	7.32	0
IPI:IPI00421719.3	40S ribosomal protein S12	6365.6	14525	2	16	15.15	0
IPI:IPI00763567.1	ribosomal protein S12 like	6365.6	14508.9	2	17	15.15	0
IPI:IPI00361509.1	40S ribosomal protein S12	6365.6	14448.9	2	17	15.15	0
IPI:IPI00231631.13	Beta enolase	5872.16	47014	19	29	19.59	27.025
IPI:IPI00557049.1	Uncharacterized protein Fragment	5669.48	38505.2	14	23	30.97	6.0254
IPI:IPI00950509.1	Uncharacterized protein	5612.31	13162.2	4	7	34.75	76.0143
IPI:IPI00231146.7	Histidine triad nucleotide binding protein 1	5612.31	13776.9	4	11	32.54	0
IPI:IPI00767486.2	Uncharacterized protein	5529.04	13776	3	11	26.98	0
IPI:IPI00565703.1	Uncharacterized protein Fragment	4852.68	38554.1	14	31	16.57	68.0958
IPI:IPI00968513.1	heat shock cognate 71 kDa protein like	4763.34	68827	31	48	39.17	1.3827
IPI:IPI00470317.5	Elongation factor 1 gamma	4692.32	50060.9	42	37	39.13	109.983
IPI:IPI00608171.1	Pcbp2 protein	4464.78	35346.7	9	23	32.54	43.0809
IPI:IPI00464805.2	Poly RC binding protein 2	4464.78	38580.2	9	24	29.86	0
IPI:IPI00951666.1	Enolase	4207.85	45445.2	7	34	11.41	14.3686
IPI:IPI00948585.1	Uncharacterized protein Fragment	4156.63	12928	1	6	6.72	0
IPI:IPI00339153.3	37 kDa protein	4096.66	36860.9	7	21	11.57	0
IPI:IPI00326412.4	Gamma enolase	4096.66	47140.7	8	29	12.67	2.301
IPI:IPI00476295.7	Adenosylhomocysteinase	3706.96	47538.2	28	35	43.98	43.3938
IPI:IPI00568045.2	Uncharacterized protein Fragment	3611.62	33927.9	6	22	22.5	16.2818
IPI:IPI00197192.4	Uncharacterized protein	3594.1	32946.8	4	21	16.4	0
IPI:IPI00231737.5	Aldose reductase	3591	35797.4	25	24	51.27	61.1911
IPI:IPI00193854.4	Pterin 4 alpha carbinolamine dehydratase	3583.4	11999.6	15	11	48.08	62.1258
IPI:IPI00951963.1	Uncharacterized protein Fragment	3458.96	24457.3	7	19	17.7	0
IPI:IPI00327144.7	Cofilin 1	3458.96	18532.6	7	19	24.1	32.3364
IPI:IPI00949898.1	Uncharacterized protein	3418.47	71130.6	23	49	32.67	61.7277
IPI:IPI00763463.1	cofilin 1 like isoform 1	3312.57	18437.6	6	20	15.76	0
IPI:IPI00951911.1	Uncharacterized protein	3269.56	24578.4	11	19	38.99	0
IPI:IPI00560533.3	Hypoxanthine guanine phosphoribosyltransferase	3269.56	24477.3	11	19	38.99	29.8745
IPI:IPI00950005.1	Uncharacterized protein Fragment	2927.86	37352.6	10	21	9.64	0
IPI:IPI00369419.4	Uncharacterized protein Fragment	2886.67	18578.4	4	17	10.91	0
IPI:IPI00201060.4	Prelamin A C	2514.76	74323.8	28	74	41.05	41.6947
IPI:IPI00203088.4	Uncharacterized protein	2463.34	51218.9	14	28	25.85	0
IPI:IPI00958862.1	Uncharacterized protein	2463.34	47075.3	14	26	28.44	27.811
IPI:IPI00780700.2	Tryptophanyl tRNA synthetase cytoplasmic	2442.15	54143.7	13	43	29.11	22.4193
IPI:IPI00829469.2	tryptophanyl tRNA synthetase cytoplasmic	2438.65	53357.8	11	41	26.53	0
IPI:IPI00207355.4	Heat shock related 70 kDa protein 2	2368.78	69641.8	15	50	21.64	33.5037
IPI:IPI00200041.4	Phenazine biosynthesis like domain containing protein	2164.6	31687.3	8	21	26.39	29.2243
IPI:IPI00213013.1	Stress induced phosphoprotein 1	2134.94	62570.3	34	61	51.01	52.9553
IPI:IPI00190377.2	Transaldolase	2118.01	37460.2	10	30	29.08	40.4963
IPI:IPI00191216.1	Uncharacterized protein	2085.29	44517.8	11	18	20.77	23.702
IPI:IPI00555167.3	Uncharacterized protein	2065.93	11412.3	4	13	41.12	17.1526
IPI:IPI00202027.4	Isoform 1 of Heterogeneous nuclear ribonucleoprotein H	2048.33	49188.5	11	25	23.16	0
IPI:IPI00851145.1	Isoform 2 of Heterogeneous nuclear ribonucleoprotein H	2048.33	47064.2	11	24	24.24	0
IPI:IPI00198717.8	Malate dehydrogenase cytoplasmic	2017.19	36483.2	11	29	30.54	58.4956
IPI:IPI00366218.3	T complex protein 1 subunit beta	1958.77	57458.5	38	48	44.86	48.3208
IPI:IPI00454367.3	Lmna protein	1957.52	50601.4	20	48	45.48	0
IPI:IPI00000000.0	PYGM RABIT P00489 Glycogen phosphorylase muscle Oryctolagus cuniculus	1948.56	97289.6	33	76	36.06	50
IPI:IPI00650124.1	Hnrph1 protein	1940.29	20580.6	7	14	26.09	0
IPI:IPI00564206.1	Adenosylhomocysteinase	1916.2	46145.4	12	35	28.81	10.6265
IPI:IPI00191501.1	Proteasome subunit alpha type 6	1914.5	27399.5	9	20	29.67	31.2922
IPI:IPI00882480.2	poly rC binding protein 1 like	1901.17	55080.8	10	37	25.93	22.0862
IPI:IPI00557468.2	Uncharacterized protein	1887.53	26521	4	17	21.29	0
IPI:IPI00558998.3	Uncharacterized protein	1887.53	39314.2	4	24	14.29	0
IPI:IPI00464574.1	Poly RC binding protein 3	1887.53	33784.1	4	21	16.61	0
IPI:IPI00958268.1	poly rC binding protein 1 like	1881.47	42174.2	9	27	27.82	0
IPI:IPI00779902.1	Uncharacterized protein	1847.46	25185.8	5	28	21.05	24.341
IPI:IPI00370315.1	Eukaryotic translation initiation factor 4H	1847.46	27324.1	5	32	19.35	0
IPI:IPI00371236.3	Elongation factor Tu mitochondrial	1837.6	49522.5	24	40	45.58	42.1136
IPI:IPI00371270.1	Proliferation associated 2G4 isoform CRA a	1810.12	43656.9	25	32	45.18	35.5138
IPI:IPI00191748.3	Proteasome subunit alpha type 1	1767.32	29517.6	19	25	49.43	34.5012
IPI:IPI00869806.1	Alpha centractin	1673.41	42613.8	15	31	33.78	40.6747
IPI:IPI00369311.3	Uncharacterized protein Fragment	1646.6	39671.6	6	27	7.56	72.4595
IPI:IPI00230838.5	ATP synthase subunit d mitochondrial	1596.58	18763.5	5	11	32.92	26.4044
IPI:IPI00778110.1	Uncharacterized protein Fragment	1593.53	5301.69	3	4	68	0
IPI:IPI00781838.2	ubiquitin B like	1581.73	8672.9	4	4	48.05	18.6824
IPI:IPI00968520.1	Polyubiquitin Fragment	1561.85	11241	5	8	41	0
IPI:IPI00969317.1	Ubiquitin 60S ribosomal protein L40	1561.85	14728.4	5	9	32.03	0
IPI:IPI00958274.1	ubiquitin B like	1561.85	17274.9	5	13	26.8	0
IPI:IPI00190240.1	Ubiquitin 40S ribosomal protein S27a	1561.85	17951	5	10	26.28	0
IPI:IPI00950621.2	ubiquitin B like	1528.03	8701.95	4	6	45.45	0
IPI:IPI00882520.2	Polyubiquitin B	1561.85	34368.6	5	27	13.44	0
IPI:IPI00476033.2	48 kDa protein	1561.85	48338.8	5	40	9.53	0
IPI:IPI00557792.1	Uncharacterized protein	1517.74	14203.1	7	15	31.45	34.5832
IPI:IPI00361888.3	Polyubiquitin C	1561.85	91087	5	75	5.06	0
IPI:IPI00372826.3	splicing factor arginine serine rich 3	1517.74	19329.6	7	14	23.78	0
IPI:IPI00421428.9	Phosphoglycerate mutase 1	1527.29	28832	23	20	56.69	38.2001
IPI:IPI00565837.1	TAR DNA binding protein	1502.82	32147.7	10	16	23.51	4.5105
IPI:IPI00951862.2	Uncharacterized protein	1501.03	36163.8	5	22	13.6	0
IPI:IPI00212724.1	Type A B hnRNP p40	1501.03	36232.9	5	22	13.55	0
IPI:IPI00208193.1	Nucleic acid binding factor pRM10	1501.03	33815.4	5	27	15.1	0
IPI:IPI00212723.2	heterogeneous nuclear ribonucleoprotein A B	1501.03	30853.4	5	22	15.79	21.7751
IPI:IPI00197538.3	Uncharacterized protein	1489.36	32655.5	9	17	21.53	0
IPI:IPI00210264.3	Glutathione S transferase omega 1	1467.8	27669	8	21	34.02	36.9526
IPI:IPI00215349.5	WD repeat containing protein 1	1449.73	66181.6	17	43	41.25	37.4553
IPI:IPI00372388.1	T complex protein 1 subunit gamma	1445.62	60647.2	27	49	37.43	34.7466
IPI:IPI00776427.2	Uncharacterized protein	1398.85	17547.5	2	11	14.38	0
IPI:IPI00188879.2	Lamin C2	1376.63	52635.7	23	53	47.19	16.3385
IPI:IPI00213613.2	Uncharacterized protein	1376.63	72002.9	23	72	34.06	0
IPI:IPI00782125.1	Uncharacterized protein	1365.02	12880.9	2	8	25.22	6.5027
IPI:IPI00326888.4	Secretogranin 1	1355.61	77535.6	10	72	9.33	44.7165
IPI:IPI00959427.1	Uncharacterized protein	1298.21	27520.8	6	19	28.75	0
IPI:IPI00464520.1	Glutathione S transferase omega 1 isoform CRA b	1298.21	27683.1	6	21	28.63	0
IPI:IPI00957556.1	phenazine biosynthesis like domain containing protein like	1297.5	31901.3	6	20	16.32	0
IPI:IPI00957899.1	GF20391 like isoform 2	1254.49	21239.7	7	19	21.35	11.9175
IPI:IPI00958096.1	GF20391 like isoform 1	1254.49	24574.8	7	22	18.47	0
IPI:IPI00382226.1	Ab2 162	1256.27	144709	12	97	10.08	18.4445
IPI:IPI00471584.7	Heat shock protein HSP 90 beta	1243.35	83281.4	17	67	20.86	32.6217
IPI:IPI00679203.3	Ferritin light chain 1	1239.58	20748.5	7	16	40.44	0
IPI:IPI00560599.2	Ferritin light chain 2 like	1239.58	20670.5	7	15	40.44	0
IPI:IPI00372854.5	Uncharacterized protein	1229.09	36869.6	12	22	25.14	15.9485
IPI:IPI00363719.3	Heterogeneous nuclear ribonucleoprotein D like	1228.12	35294.1	12	24	31.37	28.5337
IPI:IPI00464512.1	Heterogeneous nuclear ribonucleoprotein H2	1210.97	49293.8	12	27	16.48	23.7481
IPI:IPI00565591.3	Uncharacterized protein	1184.56	18963	10	15	36.52	22.8067
IPI:IPI00895591.1	glycogen phosphorylase muscle form	1184.51	97288.6	28	76	29.22	2.4715
IPI:IPI00949773.1	ferritin light chain 1 like	1156.54	20743.6	6	17	36.61	0
IPI:IPI00387720.4	Uncharacterized protein	1132.58	43633.7	3	28	8.23	0
IPI:IPI00777934.1	Uncharacterized protein Fragment	1125.27	63750.1	12	44	15.2	0
IPI:IPI00367633.3	hypothetical protein LOC365554	1102.62	16851.8	4	11	16.23	0
IPI:IPI00231767.5	Triosephosphate isomerase	1090.45	26849	3	21	13.65	0
IPI:IPI00339162.2	rCG29914 like	1090.45	31735.5	3	25	11.56	0
IPI:IPI00769156.2	rCG29914 like	1090.45	31807.6	4	25	20.07	4.1316
IPI:IPI00421392.1	Triosephosphate isomerase	1082.93	26867	3	21	19.28	0
IPI:IPI00959769.1	ferritin light chain 1 like	1084.5	20875.7	5	16	33.15	0
IPI:IPI00213546.2	Heat shock 70 kDa protein 1 like	1038.47	70549.3	10	51	16.54	8.6679
IPI:IPI00851133.1	Isoform 3 of Heterogeneous nuclear ribonucleoprotein H	1036.7	40736.9	10	17	24.4	0
IPI:IPI00204772.4	Pre mRNA processing factor 19	1000.87	57302.2	13	29	17.21	52.1435
IPI:IPI00362229.4	ARP1 actin related protein 1 homolog B	999.078	42281.4	10	30	21.28	13.9484
IPI:IPI00209163.1	Histone H2B	998.778	13963.3	4	11	30.95	46.4909
IPI:IPI00206624.1	78 kDa glucose regulated protein	993.231	72347.1	8	52	14.07	8.1329
IPI:IPI00559713.2	Ferritin light chain 2 like	993.799	20714.4	6	15	31.69	0
IPI:IPI00958236.1	ferritin light chain 1 like	993.799	20695.5	6	15	31.69	0
IPI:IPI00210566.3	Heat shock protein HSP 90 alpha	975.762	84815.1	16	91	16.23	21.1698
IPI:IPI00382216.1	PEST proteolytic signal containing nuclear protein	969.25	20195.3	8	16	25.93	0
IPI:IPI00561262.3	Uncharacterized protein	961.639	68857.3	12	50	13.64	0
IPI:IPI00480852.2	Histone H2B	957.958	14654	3	13	17.29	3.2299
IPI:IPI00326561.3	Delta 3 5 Delta 2 4 dienoyl CoA isomerase mitochondrial	947.398	36171.8	16	31	36.7	22.8573
IPI:IPI00560461.1	Uncharacterized protein	939.385	14748	2	11	8.21	0
IPI:IPI00560818.1	Histone H2B	939.385	14842.2	2	12	8.21	0
IPI:IPI00388454.4	Histone H2B	939.385	13994.2	2	11	8.73	0
IPI:IPI00766320.2	Histone H2B	939.385	15436.9	2	13	7.97	0
IPI:IPI00780961.2	Histone H2B	939.385	15493.1	2	12	7.97	0
IPI:IPI00231976.7	Histone H2B type 1 A	939.385	14224.6	2	12	8.66	0
IPI:IPI00393508.3	Histone H2B	939.385	13922.2	2	11	8.73	0
IPI:IPI00551802.6	Histone H2B type 1	939.385	13990.2	2	10	8.8	0
IPI:IPI00190348.1	histone H2B	939.385	13890.2	2	11	8.73	0
IPI:IPI00764164.1	histone cluster 3 H2bb	939.385	13908.1	2	11	8.73	0
IPI:IPI00734783.2	histone cluster 1 H2bh	939.385	13906.2	2	11	8.73	0
IPI:IPI00213667.1	Hemiferrin	928.29	24091.3	11	24	27.78	30.1458
IPI:IPI00870112.1	Dihydropyrimidinase related protein 2	917.686	62277.7	18	43	29.55	29.6868
IPI:IPI00656385.1	Eukaryotic initiation factor 4A III	917.075	46841.2	12	48	30.41	19.5063
IPI:IPI00373140.2	destrin like	885.085	18519.6	7	19	24.24	21.9624
IPI:IPI00568369.3	Destrin	885.085	18533.7	7	19	24.24	0
IPI:IPI00565381.3	Ferritin	869.593	20760.5	5	17	27.87	0
IPI:IPI00476178.3	Proteasome subunit alpha type 3	860.136	28419.3	9	30	32.16	34.3524
IPI:IPI00959226.1	Proteasome subunit alpha type	854.943	28354.2	8	28	27.06	0
IPI:IPI00951899.1	Uncharacterized protein	848.758	80701.6	12	66	16.57	1.9718
IPI:IPI00558308.2	Uncharacterized protein Fragment	829.587	23509.8	4	13	24.29	8.169
IPI:IPI00212268.1	RuvB like 1	808.94	50214.1	18	34	36.62	14.9131
IPI:IPI00959442.1	Ferritin light chain 2 like	779.977	20718.5	6	16	33.33	0
IPI:IPI00366856.5	destrin	771.439	18212.5	5	17	16.77	0
IPI:IPI00776911.1	Uncharacterized protein Fragment	761.137	31373.8	3	16	11.83	0
IPI:IPI00969773.1	Splicing factor arginine serine rich 7	760.594	17891.2	2	14	19.75	0
IPI:IPI00389425.4	Uncharacterized protein	760.594	26023	2	14	13.72	0
IPI:IPI00777894.1	Uncharacterized protein Fragment	760.594	19836.1	1	6	8.86	0
IPI:IPI00392794.1	splicing factor arginine serine rich 7	760.594	27377.6	2	14	13.03	0
IPI:IPI00389571.6	Keratin type II cytoskeletal 8	747.479	54018.9	23	42	39.13	26.851
IPI:IPI00206224.1	Aspartyl tRNA synthetase cytoplasmic	746.274	57126.4	22	46	31.94	14.3062
IPI:IPI00203214.6	Elongation factor 2	733.62	95284.3	34	69	29.37	23.9216
IPI:IPI00766649.1	Uncharacterized protein	705.343	28170.2	9	22	27.46	9.9097
IPI:IPI00421395.1	LRRGT00192	705.343	33824.7	10	24	27.36	0
IPI:IPI00776957.2	Uncharacterized protein	685.193	31721.8	11	31	32.06	3.4256
IPI:IPI00200466.3	ADP ATP translocase 2	677.143	32901.3	10	31	24.5	0
IPI:IPI00231927.11	ADP ATP translocase 1	666.543	32989.5	8	30	18.79	9.7476
IPI:IPI00213684.1	Tissue alpha L fucosidase	653.974	53486.6	7	34	12.99	16.8162
IPI:IPI00781570.3	Uncharacterized protein Fragment	653.567	21080.5	11	11	32.8	0
IPI:IPI00876578.1	Multiple inositol polyphosphate phosphatase 1	641.685	54589.6	6	37	15.59	7.8101
IPI:IPI00471908.6	Asparagine synthetase glutamine hydrolyzing	638.045	64246.7	18	47	25.49	12.0147
IPI:IPI00565507.2	Uncharacterized protein	630.396	32233.5	5	29	16.84	0
IPI:IPI00190181.4	Glycogen phosphorylase muscle form	624.304	97273.7	23	75	25.89	0
IPI:IPI00781417.1	Uncharacterized protein Fragment	623.836	35142.5	4	28	24.44	11.9044
IPI:IPI00555262.1	Park7 protein	623.569	22503	7	25	42.99	12.2159
IPI:IPI00196751.2	Heat shock 70 kDa protein 1A 1B	622.699	70185.4	7	48	9.05	0
IPI:IPI00421326.3	DnaJ homolog subfamily B member 11	620.403	40495.1	8	27	21.79	19.2073
IPI:IPI00231637.5	Glucose 6 phosphate 1 dehydrogenase	614.684	59375.9	10	54	20.58	12.9343
IPI:IPI00780136.2	Uncharacterized protein Fragment	601.166	33037.1	4	25	30.82	0.6673
IPI:IPI00568666.1	Uncharacterized protein	601.166	35676.9	4	27	27.95	0
IPI:IPI00551815.2	Ybx1 protein	601.166	36200.5	4	26	27.61	0
IPI:IPI00764841.3	Uncharacterized protein	599.766	34809.5	10	32	19	1.2255
IPI:IPI00957427.1	solute carrier family 25 mitochondrial carrier adenine nucleotide translocator member 31 like	599.766	35323.2	10	32	18.6	0
IPI:IPI00557219.3	Uncharacterized protein	597.553	35717	3	26	25.47	0
IPI:IPI00214582.1	40S ribosomal protein S7	594.783	22126.9	5	21	19.59	10.6884
IPI:IPI00958405.1	ribosomal protein S7 like	594.783	23538.6	5	25	18.36	0
IPI:IPI00212523.1	Protein DJ 1	583.01	19974.2	3	23	30.69	0
IPI:IPI00567073.2	Ferritin	542.637	19970.9	4	14	22.73	0
IPI:IPI00208917.4	Alpha aminoadipic semialdehyde dehydrogenase	538.743	58748.8	10	36	24.49	18.0217
IPI:IPI00193279.1	Ornithine aminotransferase mitochondrial	536.903	48332.8	12	32	25.06	27.037
IPI:IPI00231506.5	Phosphoglycerate mutase 2	531.845	28755.1	6	20	15.02	0
IPI:IPI00566673.1	Uncharacterized protein	527.956	46657.9	9	41	22.49	25.2843
IPI:IPI00197568.2	Rab GDP dissociation inhibitor beta	527.956	50537.3	9	43	20.67	0
IPI:IPI00357945.2	Phosphorylase	521.923	96775.2	16	74	17.73	9.9961
IPI:IPI00197579.2	Isoform 1 of Tubulin beta 5 chain	518.189	49671	5	30	11.94	2.4769
IPI:IPI00948869.1	glycogen phosphorylase brain form	509.615	96738.2	14	76	15.9	0
IPI:IPI00829443.1	Isoform 2 of Tubulin beta 5 chain	509.229	24271.6	4	18	16.98	0
IPI:IPI00325765.2	Aflatoxin B1 aldehyde reductase member 2	493.463	40675.4	4	21	12.53	8.1933
IPI:IPI00369550.4	Uncharacterized protein Fragment	493.027	25555	5	19	19.74	0
IPI:IPI00957766.1	heat shock protein 1 alpha like	489.247	29664	3	19	13.13	0
IPI:IPI00388301.4	Uncharacterized protein	488.742	80945.4	24	81	24.34	8.4826
IPI:IPI00948808.1	Uncharacterized protein	488.742	82692.3	24	82	23.72	0
IPI:IPI00193568.3	Isoform 4 of Dynamin 1 like protein	484.036	83219.8	21	81	22.46	0
IPI:IPI00208284.3	Isoform 1 of Dynamin 1 like protein	484.036	83908.6	21	81	22.25	0
IPI:IPI00957180.1	Uncharacterized protein	482.626	32787.6	9	21	24.66	21.0733
IPI:IPI00369383.4	nucleophosmin 1 like isoform 1	482.626	33130.9	9	21	24.41	0
IPI:IPI00781730.1	Isoform 6 of Dynamin 1 like protein	479.959	80104.4	20	79	23.26	0
IPI:IPI00389890.2	Isoform 5 of Dynamin 1 like protein	479.959	82540	20	80	22.45	0
IPI:IPI00949678.1	Uncharacterized protein Fragment	476.822	74098.4	13	55	12.13	0
IPI:IPI00207820.5	Isoform 3 of Dynamin 1 like protein	452.286	80253.6	20	79	23.26	0
IPI:IPI00400573.1	Tubulin beta 2C chain	451.99	49801.2	6	30	11.24	5.6583
IPI:IPI00230893.1	Isoform B23 2 of Nucleophosmin	445.313	28385.3	7	20	15.56	0
IPI:IPI00197553.1	Isoform B23 1 of Nucleophosmin	445.313	32560.2	8	22	17.12	0.7397
IPI:IPI00778173.1	Uncharacterized protein	441.836	29524.8	7	19	15.91	0
IPI:IPI00561065.2	Uncharacterized protein	445.63	74249	8	51	16.91	2.7185
IPI:IPI00655259.1	Tubulin beta 2B chain	434.362	49953.2	7	30	15.73	0
IPI:IPI00475639.4	Tubulin beta 2A chain	434.362	49907.2	7	30	15.73	9.8352
IPI:IPI00231148.8	Glycerol 3 phosphate dehydrogenase NAD cytoplasmic	430.463	37452.7	13	28	36.1	24.6922
IPI:IPI00780254.1	C terminal binding protein 1	425.509	42629.9	8	36	17.9	0
IPI:IPI00950931.1	Uncharacterized protein Fragment	427.386	61864.3	6	41	13.99	0
IPI:IPI00949013.1	Dihydropyrimidinase related protein 1	427.386	62195.9	6	42	13.99	0
IPI:IPI00190179.3	Glycogen phosphorylase liver form	423.305	97483.3	14	79	13.65	2.0647
IPI:IPI00948592.1	C terminal binding protein 1	427.734	46628.3	9	38	17.91	17.1029
IPI:IPI00362160.1	Tubulin beta 3 chain	425.059	50418.8	5	30	12.22	0
IPI:IPI00392657.1	Uncharacterized protein	427.734	47758.7	9	39	17.46	0
IPI:IPI00363182.2	ADP ATP translocase 2 like	417.345	33176.7	6	31	12.37	0
IPI:IPI00765366.1	tubulin beta 4	415.982	49585.9	4	30	7.43	0
IPI:IPI00766976.1	uroporphyrinogen decarboxylase	410.154	40582.8	3	27	10.63	6.5085
IPI:IPI00390302.3	Uncharacterized protein	400.428	57322.9	6	52	6.45	0
IPI:IPI00209905.1	GTP binding protein SAR1b	396.794	22410	2	19	12.12	13.8242
IPI:IPI00389610.4	Uncharacterized protein Fragment	395.571	41314.3	5	25	11.63	0
IPI:IPI00949986.1	Uncharacterized protein Fragment	393.825	19821.5	3	13	20.45	0
IPI:IPI00958138.1	keratin 8 like	385.103	53733.5	13	39	20.04	0
IPI:IPI00203690.5	4 trimethylaminobutyraldehyde dehydrogenase	376.238	56469.3	7	41	15.36	15.9482
IPI:IPI00948831.1	Uncharacterized protein	370.761	29318.3	3	20	9.34	9.4661
IPI:IPI00208209.1	Peroxiredoxin 4	370.761	31007.5	3	20	8.79	0
IPI:IPI00367451.1	Pirin	351.809	32178.6	5	23	21.99	13.057
IPI:IPI00454559.2	Txnrd1 protein	327.187	63002.6	5	42	8.48	8.6514
IPI:IPI00949906.1	67 kDa protein	327.187	66826	5	44	8.02	0
IPI:IPI00373289.1	Coatomer subunit delta	320.344	57199.5	15	40	18.79	11.739
IPI:IPI00776830.1	Uncharacterized protein Fragment	318	46915.7	4	37	11.35	0
IPI:IPI00231715.1	Isoform Gamma 2 of Serine threonine protein phosphatase PP1 gamma catalytic subunit	317.462	38504.4	6	27	16.62	8.3291
IPI:IPI00203199.1	Scavenger mRNA decapping enzyme DcpS	309.534	38714	7	33	18.15	4.9786
IPI:IPI00948374.1	35 kDa protein	309.197	34627.1	10	24	10.78	0
IPI:IPI00780588.2	Uncharacterized protein	307.43	24110.1	7	20	20.55	12.6931
IPI:IPI00365672.1	Phospholipase D3	303.942	54399.3	6	25	13.11	21.838
IPI:IPI00777884.1	Uncharacterized protein	295.437	31758.9	7	26	18.02	1.4888
IPI:IPI00562360.2	Uncharacterized protein Fragment	292.897	54682.1	8	42	8.33	0
IPI:IPI00231038.4	26S proteasome non ATPase regulatory subunit 9	289.321	24829.1	6	21	16.67	0
IPI:IPI00392830.3	Uncharacterized protein Fragment	288.695	76944.8	5	71	6	0
IPI:IPI00782594.2	Uncharacterized protein	287.279	115283	15	69	12.34	17.6751
IPI:IPI00215093.1	2 oxoglutarate dehydrogenase mitochondrial	287.279	116296	15	70	12.22	0
IPI:IPI00390995.3	Uncharacterized protein	287.279	117743	15	71	12.09	0
IPI:IPI00950733.1	Uncharacterized protein	287.279	118174	15	72	12.04	0
IPI:IPI00780332.1	phosphoglucomutase 1	285.779	61390.3	11	45	20.28	5.6098
IPI:IPI00566126.2	Uncharacterized protein Fragment	285.404	51937	8	43	14.73	0.7913
IPI:IPI00205598.1	GrpE protein homolog 1 mitochondrial	282.84	24297.1	7	19	41.01	14.4728
IPI:IPI00208038.1	Eukaryotic translation initiation factor 3 subunit H	276.961	39905.4	8	28	15.06	7.847
IPI:IPI00205912.3	Non POU domain containing octamer binding protein	274.308	54925.4	8	34	14.5	16.2832
IPI:IPI00776968.2	Uncharacterized protein	274.339	33786.5	7	22	17.43	0
IPI:IPI00564040.1	Uncharacterized protein	271.64	34945.6	9	26	19.61	0
IPI:IPI00189991.1	S adenosylmethionine synthase isoform type 2	268.644	43715.8	6	32	13.67	13.6288
IPI:IPI00765842.4	Uncharacterized protein	269.464	54019.5	12	44	21.24	15.3763
IPI:IPI00782078.1	Uncharacterized protein	264.514	64784.1	9	100	8.86	0
IPI:IPI01016350.1	NADP dependent malic enzyme	263.112	63958.8	8	43	11.54	0
IPI:IPI00231786.5	NADP dependent malic enzyme	263.112	64002.9	8	43	11.54	4.6889
IPI:IPI00231683.1	Isoform L type of Pyruvate kinase isozymes R L	262.057	58793.7	10	44	20.99	5.3874
IPI:IPI00202549.1	Isoform R type of Pyruvate kinase isozymes R L	262.057	62200.6	10	46	19.86	0
IPI:IPI00951823.1	Uncharacterized protein	260.303	49594.6	10	41	18.2	0
IPI:IPI00476155.3	Uncharacterized protein	255.756	53794.7	6	39	15.79	0
IPI:IPI00767531.2	Uncharacterized protein	247.248	15047.2	5	13	28.36	7.2518
IPI:IPI00210357.1	Heterogeneous nuclear ribonucleoprotein F	245.877	45730	1	26	2.41	0
IPI:IPI00201969.1	Vesicle amine transport protein 1 homolog T californica isoform CRA a	238.91	43118.8	3	23	11.14	9.3657
IPI:IPI00370714.1	Uridine monophosphate synthetase isoform CRA a	238.605	52378.7	4	49	6.44	12.118
IPI:IPI00829505.1	Isoform 2 of Cytosol aminopeptidase	226.665	52759.2	11	39	26.43	12.8628
IPI:IPI00231641.5	Phosphoglucomutase 1	222.876	61403.3	11	44	20.28	13.1975
IPI:IPI00471530.2	Isoform 1 of Cytosol aminopeptidase	226.665	56150.3	11	42	24.86	0
IPI:IPI00231929.7	Isoform M1 of Pyruvate kinase isozymes M1 M2	223.314	57818	12	44	20.34	9.0441
IPI:IPI00191737.6	Serum albumin	220.487	68731.1	3	50	4.61	62.4608
IPI:IPI00200847.1	T complex protein 1 subunit alpha	219.404	60359.8	6	46	10.25	11.7508
IPI:IPI00339197.4	Isoform M2 of Pyruvate kinase isozymes M1 M2	220.783	57781	11	44	20.34	0
IPI:IPI00948028.1	M2 pyruvate kinase like isoform 1	220.783	57778.9	11	44	20.34	0
IPI:IPI00561880.2	M2 pyruvate kinase like isoform 1	220.783	57730.9	11	44	20.34	0
IPI:IPI00764193.1	M2 pyruvate kinase like	216.794	57877.2	7	44	16.54	0
IPI:IPI00557427.2	Uncharacterized protein	205.366	32059	8	20	18.34	0.5187
IPI:IPI00949068.1	Uncharacterized protein	200.434	63733.6	10	48	15.52	0
IPI:IPI00339167.5	Uncharacterized protein	193.144	50279.9	5	34	16.11	6.059
IPI:IPI00198405.4	Arylsulfatase B	192.768	58959.2	7	39	9.66	8.0237
IPI:IPI00561386.3	T complex protein 1 subunit alpha like	192.499	48238.9	3	34	8.18	0
IPI:IPI00454375.2	Uncharacterized protein	179.339	53106.6	8	40	14.52	0
IPI:IPI00369618.1	Eukaryotic translation initiation factor 4A1 isoform CRA c	170.959	46154.1	5	46	8.87	1.7246
IPI:IPI00957976.1	M2 pyruvate kinase like isoform 2	170.287	52898.3	10	40	18.69	0
IPI:IPI00968449.1	M2 pyruvate kinase like isoform 2	170.287	52946.4	10	40	18.69	0
IPI:IPI00193595.3	Eukaryotic initiation factor 4A II	167.766	46489.5	3	50	5.88	0
IPI:IPI00817082.1	Arsb protein Fragment	164.362	57785.6	5	40	8.41	0
IPI:IPI00464518.2	Uncharacterized protein	153.583	61587.8	8	36	8.55	8.1848
IPI:IPI00365929.1	protein disulfide isomerase A6	143.931	48760.3	6	34	9.66	5.1972
IPI:IPI00214052.1	Carboxymethylenebutenolidase homolog	140.231	27902.9	4	22	8.16	6.5949
IPI:IPI00869485.2	Septin 8	139.65	51252.2	2	43	4.98	5.9832
IPI:IPI00230835.5	14 3 3 protein gamma	139	28302.7	3	25	10.12	2.4014
IPI:IPI00362082.3	Uncharacterized protein	138.298	54682.2	5	41	7.25	3.5599
IPI:IPI00214801.3	Isoform 2 of ATP citrate synthase	137.983	119704	9	92	6.51	5.048
IPI:IPI00951134.2	Uncharacterized protein	137.758	120543	11	92	6.45	0
IPI:IPI00214665.2	ATP citrate synthase isoform 1	137.758	120782	11	92	6.45	0
IPI:IPI00371012.4	Minichromosome maintenance protein 7	136.167	81088.9	10	63	9.6	5.957
IPI:IPI00370117.3	Uncharacterized protein	133.269	109478	4	73	1.85	9.0744
IPI:IPI01016564.1	Transcriptional activator protein Pur alpha Fragment	128.432	15322.2	2	11	6.52	0
IPI:IPI00203250.1	Isoform 2 of Dihydropyrimidinase related protein 3	128.506	73899.5	8	52	8.2	2.171
IPI:IPI00369217.1	Heat shock protein 75 kDa mitochondrial	126.658	80461.3	7	68	9.77	5.523
IPI:IPI00776558.2	Uncharacterized protein	125.96	192022	19	134	9.65	8.2787
IPI:IPI00373233.4	Atpase class I type 8B member 2	125.968	116863	9	51	9.05	8.0173
IPI:IPI00193983.3	Clathrin heavy chain 1	125.469	191599	18	133	9.67	0
IPI:IPI00189795.1	Tubulin alpha 1A chain	124.22	50135.8	4	34	13.3	0
IPI:IPI00765168.2	purine rich element binding protein A	132.154	34842.8	5	20	7.21	5.6032
IPI:IPI00197411.1	Uncharacterized protein	132.154	34883.8	5	20	7.17	0
IPI:IPI00767398.1	regulator of nonsense transcripts 1 like	123.013	122644	8	79	7.37	6.7115
IPI:IPI00192541.4	AH receptor interacting protein	122.317	37599	5	27	12.12	6.9509
IPI:IPI00556970.1	Isoform 1 of Dihydropyrimidinase related protein 3	121.576	61967.5	7	39	7.37	0
IPI:IPI00476464.4	Uncharacterized protein	116.528	36947.5	6	28	12.69	0
IPI:IPI00364124.2	Alpha 2 macroglobulin receptor associated protein	114.712	42031.8	10	36	21.67	6.9924
IPI:IPI00476123.1	Isoform 1 of C terminal binding protein 2	112.947	48987	9	35	9.89	0
IPI:IPI00189984.1	Isoform 2 of C terminal binding protein 2	113.872	107125	10	72	4.45	0.6556
IPI:IPI00769254.4	Uncharacterized protein	103.988	68236.1	6	40	13.3	0
IPI:IPI00372214.3	GMP synthase glutamine hydrolyzing	103.831	76757.6	10	67	9.52	15.3188
IPI:IPI00780105.1	Uncharacterized protein	103.831	77762.8	10	68	9.44	0
IPI:IPI00368579.3	Uncharacterized protein	102.405	49030.3	5	25	7.63	2.0874
IPI:IPI00189189.2	20alpha hydroxysteroid dehydrogenase	101.64	34379.7	4	25	8.08	0.7732
IPI:IPI00204302.3	Aldo keto reductase family 1 member C18	101.64	37299.9	4	25	7.43	0
IPI:IPI00948980.1	Uncharacterized protein Fragment	99.2653	69287.8	10	71	9.23	4.8823
IPI:IPI00470254.4	Ezrin	99.2653	69391	10	72	9.22	0
IPI:IPI00200147.1	60S acidic ribosomal protein P0	96.3848	34215.6	3	20	16.4	5.5663
IPI:IPI00394353.1	Beta hexosaminidase subunit alpha	90.558	60538.3	5	37	4.17	4.3217
IPI:IPI00560978.3	Uncharacterized protein Fragment	88.6142	38006.6	9	26	6.53	0
IPI:IPI00364088.2	Similar to Ac1591	84.9075	37207.3	7	18	2.7	0
IPI:IPI00959142.1	rCG56483 like	84.4643	46503	5	32	8.79	1.2079
IPI:IPI00366780.1	Type 5 17beta hydroxysteroid dehydrogenase	82.5799	37004	3	33	2.48	0
IPI:IPI00361125.3	RGD1311188 protein	81.8358	44482.6	8	36	10.26	2.3248
IPI:IPI00201333.5	Uncharacterized protein	82.084	106904	9	68	7.1	18.3517
IPI:IPI00555261.3	Aldo keto reductase family 1 member C21	80.3471	36134.9	3	26	2.52	0
IPI:IPI00364031.1	multiple inositol polyphosphate phosphatase 1 like	80.1503	54619.6	5	36	4.99	0
IPI:IPI00389350.2	Uncharacterized protein	79.7154	90572.7	8	55	5.77	0
IPI:IPI00949463.1	Uncharacterized protein	78.8084	79045.5	6	47	6.65	0
IPI:IPI00568535.2	Uncharacterized protein	69.558	100196	12	83	6.65	3.1489
IPI:IPI00959779.1	Uncharacterized protein	66.6218	88883.2	10	75	4.64	5.6528
IPI:IPI00369635.3	Radixin	66.1401	68543.9	5	60	2.74	0
IPI:IPI00212314.5	Moesin	64.6918	67739.1	7	64	2.77	0
IPI:IPI00471608.1	Staphylococcal nuclease domain containing protein 1	63.4961	101952	11	83	4.95	0
IPI:IPI00188677.3	tRNA nucleotidyl transferase CCA adding 1	61.8319	49822.2	6	45	10.14	6.265
IPI:IPI00464437.1	LRRGT00108	31.2065	128979	14	105	2.81	4.5778
IPI:IPI00421782.1	keratin type II cytoskeletal 75	59.228	62168.5	11	44	8.03	0
IPI:IPI00363940.5	coiled coil domain containing 158	57.7458	126445	12	114	7.32	4.8727
IPI:IPI00958122.1	Uncharacterized protein	57.7458	126844	12	114	7.29	0
IPI:IPI00190971.1	Cold shock domain containing protein E1	57.1696	88894.9	7	77	3.01	0
IPI:IPI00388197.3	Uncharacterized protein Fragment	57.1696	91274.2	7	65	2.95	0
IPI:IPI00960048.1	cold shock domain containing protein E1 like partial	52.6723	82759.7	5	73	3.23	0
IPI:IPI00454291.1	LRRGT00194	22.2685	198510	13	154	0.99	0
IPI:IPI00557699.2	Uncharacterized protein Fragment	51.0997	30182.9	5	22	14.76	2.4885
IPI:IPI00421812.1	Type II keratin Kb9	51.0049	61758.6	10	47	7.06	2.0179
IPI:IPI00959771.1	Uncharacterized protein	49.6047	173088	9	124	2.8	4.3523
IPI:IPI00563073.3	Glycerophosphodiester phosphodiesterase domain containing protein 1	49.3229	35810.9	4	32	13.06	8.0444
IPI:IPI00207038.3	Type II keratin Kb15	45.502	58096.3	7	39	2.98	0
IPI:IPI00959750.1	Uncharacterized protein	44.6163	86137.5	5	39	4.32	5.0389
IPI:IPI00948355.1	Uncharacterized protein	43.8231	93978.5	4	56	1.58	1.8378
IPI:IPI00364236.1	Seminal vesicle secreted protein I	43.8231	104314	4	66	1.42	0

## Sheet: Fraction 8
Injection 1
protein.Accession	protein.Description	protein.score	protein.avgMass	protein.matchedPeptides	protein.digestPeps	protein.seqCover(%)	protein.fmolOnColumn
IPI:IPI00421428.9	Phosphoglycerate mutase 1	26806.4	28832	37	20	56.69	124.378
IPI:IPI00325189.4	Nucleoside diphosphate kinase B	26064	17283	35	14	67.11	205.269
IPI:IPI00950621.2	ubiquitin B like	25825.7	8701.95	15	6	85.71	102.137
IPI:IPI00968520.1	Polyubiquitin Fragment	25825.7	11241	15	8	66	0
IPI:IPI00969317.1	Ubiquitin 60S ribosomal protein L40	25825.7	14728.4	15	9	51.56	0
IPI:IPI00958274.1	ubiquitin B like	25825.7	17274.9	15	13	43.14	0
IPI:IPI00190240.1	Ubiquitin 40S ribosomal protein S27a	25825.7	17951	15	10	42.31	0
IPI:IPI00882520.2	Polyubiquitin B	25825.7	34368.6	15	27	21.64	0
IPI:IPI00476033.2	48 kDa protein	25835.3	48338.8	18	40	18.6	39.2512
IPI:IPI00361888.3	Polyubiquitin C	25825.7	91087	15	75	8.15	0
IPI:IPI00776427.2	Uncharacterized protein	24570.6	17547.5	11	11	39.22	113.884
IPI:IPI00194404.5	Nucleoside diphosphate kinase A	23659.4	17192.8	23	16	40.13	0
IPI:IPI00191897.4	Nucleoside diphosphate kinase	14532.2	16189.7	21	11	39.16	0
IPI:IPI00781838.2	ubiquitin B like	13590.5	8672.9	7	4	57.14	49.3799
IPI:IPI00968459.1	Uncharacterized protein Fragment	13336.9	6823.69	11	6	61.67	0
IPI:IPI00959290.1	ubiquitin A 52 residue ribosomal protein fusion product 1	12875.5	14989.6	8	7	26.67	18.5295
IPI:IPI00568873.3	rCG63019 like	12834.8	15824.5	7	7	16.78	0
IPI:IPI00782125.1	Uncharacterized protein	12503.4	12880.9	4	8	26.96	7.6892
IPI:IPI00563826.2	Uncharacterized protein Fragment	12070.1	16832.7	6	10	12.41	0
IPI:IPI00213013.1	Stress induced phosphoprotein 1	10976.2	62570.3	62	61	60.96	91.443
IPI:IPI00464815.11	Alpha enolase	9227.16	47128	30	31	43.32	62.7499
IPI:IPI00767147.1	enolase 3	9227.16	53923.8	30	37	37.98	0
IPI:IPI00781570.3	Uncharacterized protein Fragment	9108.7	21080.5	12	11	39.25	1.9095
IPI:IPI00958627.1	Eno1 protein like	8514.17	53907.9	28	37	35.96	0
IPI:IPI00231767.5	Triosephosphate isomerase	7573.39	26849	17	21	61.45	28.3344
IPI:IPI00339162.2	rCG29914 like	7451.82	31735.5	17	25	48.98	0.2912
IPI:IPI00203214.6	Elongation factor 2	7397.51	95284.3	73	69	44.64	97.0101
IPI:IPI00769156.2	rCG29914 like	7283.38	31807.6	16	25	44.9	0
IPI:IPI00421392.1	Triosephosphate isomerase	7230.07	26867	13	21	52.21	14.2941
IPI:IPI00958235.1	nucleoside diphosphate kinase B like	6085.41	17003.8	12	12	21.19	8.9578
IPI:IPI00324633.2	Glutamate dehydrogenase 1 mitochondrial	5957.68	61416.1	32	44	40.5	31.8412
IPI:IPI00763565.1	ubiquitin B like	5828.74	8826.27	8	6	50.65	0
IPI:IPI00958667.1	ubiquitin and ribosomal protein L40 like	5815.25	19672.1	7	17	12.87	0
IPI:IPI00960136.1	ubiquitin and ribosomal protein L40 like	5815.25	20745.2	7	18	12.22	0
IPI:IPI00208205.1	Heat shock cognate 71 kDa protein	5655.07	70871.2	22	50	32.04	36.9872
IPI:IPI00564052.2	Uncharacterized protein Fragment	5795.87	19027	6	11	13.25	158.071
IPI:IPI00960098.1	heat shock cognate 71 kDa protein like	5553.11	70818.2	21	49	30.34	0
IPI:IPI00367437.8	putative RNA binding protein 3	5484.65	16983.2	6	13	22.44	27.7285
IPI:IPI00475732.3	40S ribosomal protein S12	5371.47	14433.9	9	16	53.79	20.0333
IPI:IPI00655304.1	40S ribosomal protein S12	5371.47	14515	9	16	53.79	0
IPI:IPI00957678.1	ribosomal protein S12 like	5371.47	14500.9	9	18	53.79	0
IPI:IPI00475911.4	ribosomal protein S27a like	5323.39	17897.8	4	9	14.74	0
IPI:IPI00959289.1	heat shock cognate 71 kDa protein like	5274.67	72681.2	20	50	28.74	0
IPI:IPI00950379.1	Uncharacterized protein	5245.63	67148	20	50	31.31	0
IPI:IPI00959589.1	heat shock cognate 71 kDa protein like isoform 2	5172.71	69643.9	19	49	28.41	0
IPI:IPI00764197.1	heat shock cognate 71 kDa protein like isoform 1	5172.71	70860.2	19	49	27.71	0
IPI:IPI00958506.1	ribosomal protein S12 like partial	5083.19	12057.1	7	16	56.48	0
IPI:IPI00551768.1	40S ribosomal protein S12	5083.19	14543.1	7	16	46.21	0
IPI:IPI00339109.3	40S ribosomal protein S12	5083.19	15219.9	7	16	44.53	0
IPI:IPI00515841.1	Rbm3 protein	4723.67	16127.3	1	11	12.16	0
IPI:IPI00959070.1	ribosomal protein S12 like	4689.4	36730.1	9	32	22.94	16.9223
IPI:IPI00960109.1	ribosomal protein S12 like	4687.82	39068.8	8	33	19.22	0
IPI:IPI00391648.4	ribosomal protein S27a like	4815.61	16535.1	6	11	28.17	24.4725
IPI:IPI00382282.1	Ac2 281	4641.12	7377.61	7	5	47.69	0
IPI:IPI00231506.5	Phosphoglycerate mutase 2	4629.23	28755.1	9	20	13.04	0
IPI:IPI00421719.3	40S ribosomal protein S12	4616	14525	8	16	42.42	0
IPI:IPI00766153.1	ribosomal protein S27a like	4562	18161	3	9	12.82	0
IPI:IPI00778786.1	Uncharacterized protein Fragment	4251.79	62259.7	11	42	18.76	16.354
IPI:IPI00763567.1	ribosomal protein S12 like	4223.85	14508.9	7	17	30.3	18.1069
IPI:IPI00361509.1	40S ribosomal protein S12	4202.61	14448.9	6	17	22.73	0
IPI:IPI00369031.1	ribosomal protein S12 like	4202.61	14561.1	6	18	22.73	0
IPI:IPI00213396.2	40S ribosomal protein S12	4174.62	14565.2	4	13	37.88	8.4224
IPI:IPI00387816.4	Uncharacterized protein Fragment	4039.03	38780.6	13	25	18.16	19.6992
IPI:IPI00782342.1	Enolase	4030.99	44047.4	7	26	10.84	0
IPI:IPI00200419.3	Dihydrofolate reductase	3952.83	21638.1	9	19	49.73	22.11
IPI:IPI00951857.1	40S ribosomal protein S12	3938.63	13516.6	2	18	21.95	4.3573
IPI:IPI00201060.4	Prelamin A C	3770.11	74323.8	39	74	54.74	35.5495
IPI:IPI00000000.0	PYGM RABIT P00489 Glycogen phosphorylase muscle Oryctolagus cuniculus	3686.15	97289.6	33	76	36.18	50
IPI:IPI00958268.1	poly rC binding protein 1 like	3379.61	42174.2	14	27	41.85	62.2172
IPI:IPI00882480.2	poly rC binding protein 1 like	3379.61	55080.8	15	37	34.11	62.2172
IPI:IPI00557049.1	Uncharacterized protein Fragment	3318.66	38505.2	10	23	16.76	23.2376
IPI:IPI00951666.1	Enolase	3293.47	45445.2	8	34	5.1	0
IPI:IPI00201444.1	Dynein light chain 1 cytoplasmic	3269.49	10365.9	5	7	49.44	28.4693
IPI:IPI00565703.1	Uncharacterized protein Fragment	3257.89	38554.1	9	31	13.14	5.3319
IPI:IPI00608171.1	Pcbp2 protein	3229.58	35346.7	8	23	30.15	21.1251
IPI:IPI00464805.2	Poly RC binding protein 2	3229.58	38580.2	8	24	27.67	0
IPI:IPI00454367.3	Lmna protein	3198.03	50601.4	24	48	47.96	0
IPI:IPI00211317.1	Dynein light chain 2 cytoplasmic	3135.01	10349.9	4	7	24.72	0
IPI:IPI00951317.1	Enolase	3124.51	23921.6	11	15	42.08	0
IPI:IPI00213613.2	Uncharacterized protein	3113.07	72002.9	29	72	40.16	18.4791
IPI:IPI00948585.1	Uncharacterized protein Fragment	3108.37	12928	1	6	6.72	0
IPI:IPI00188879.2	Lamin C2	3025.23	52635.7	28	53	51.95	0
IPI:IPI00207184.1	Endoplasmic reticulum resident protein 29	2985.24	28574.9	5	20	19.62	14.8062
IPI:IPI00194045.1	Isocitrate dehydrogenase NADP cytoplasmic	2955.13	46734.6	24	35	37.68	24.375
IPI:IPI00558791.3	Uncharacterized protein	2955.13	47462.3	24	36	37.05	0
IPI:IPI00212723.2	heterogeneous nuclear ribonucleoprotein A B	2680.54	30853.4	9	22	23.86	35.7718
IPI:IPI00208193.1	Nucleic acid binding factor pRM10	2680.54	33815.4	9	27	22.82	0
IPI:IPI00951862.2	Uncharacterized protein	2680.54	36163.8	9	22	20.54	0
IPI:IPI00212724.1	Type A B hnRNP p40	2680.54	36232.9	9	22	20.48	0
IPI:IPI00231192.5	Hemoglobin subunit beta 2	2641.44	15982.5	4	13	27.89	7.8463
IPI:IPI00365212.4	Ribose phosphate pyrophosphokinase 1	2637.04	34834.3	15	22	47.8	26.9454
IPI:IPI00951116.1	16 kDa protein	2625.77	15965.4	3	13	19.05	0
IPI:IPI00230897.5	Hemoglobin subunit beta 1	2625.77	15979.4	3	13	19.05	0
IPI:IPI00212478.1	RCG39817 isoform CRA a	2592.34	16104.6	3	11	25.17	2.8867
IPI:IPI00231303.4	ribose phosphate pyrophosphokinase I like	2585.07	34806.3	14	22	45.6	0
IPI:IPI00470317.5	Elongation factor 1 gamma	2549.29	50060.9	29	37	36.61	35.1538
IPI:IPI00947869.1	Uncharacterized protein Fragment	2402.8	39843.2	14	23	20.65	34.3691
IPI:IPI00777730.1	Uncharacterized protein Fragment	2401.4	39316.7	14	21	18.51	10.8864
IPI:IPI00200920.1	Far upstream element binding protein 2	2367.24	74226.6	31	48	48.4	35.4562
IPI:IPI00231631.13	Beta enolase	2372.01	47014	15	29	16.59	16.1539
IPI:IPI00895591.1	glycogen phosphorylase muscle form	2320.36	97288.6	28	76	32.78	13.6019
IPI:IPI00968513.1	heat shock cognate 71 kDa protein like	2315.88	68827	22	48	30.73	8.8922
IPI:IPI00421885.3	Acyl coenzyme A thioesterase 2 mitochondrial	2260.59	49701.3	6	33	15.01	16.4045
IPI:IPI00951602.1	RCG20653	2260.59	49629.2	6	33	15.01	0
IPI:IPI00365545.1	Dihydrolipoyl dehydrogenase mitochondrial	2244.03	54038.2	21	31	36.35	33.3036
IPI:IPI00564212.1	Uncharacterized protein	2175.3	35747.4	5	26	17.88	0
IPI:IPI00326667.1	Acyl coenzyme A thioesterase 1	2175.3	46013.2	5	30	14.08	0
IPI:IPI00288140.7	Ribose phosphate pyrophosphokinase 2	2104.92	34813.2	8	23	32.7	3.5089
IPI:IPI00388191.2	Enolase	2037.7	33959.4	10	23	26.95	17.054
IPI:IPI00950005.1	Uncharacterized protein Fragment	1895.68	37352.6	11	21	15.36	1.5879
IPI:IPI00778110.1	Uncharacterized protein Fragment	1884.5	5301.69	3	4	68	0
IPI:IPI00197192.4	Uncharacterized protein	1812.28	32946.8	3	21	12.86	0
IPI:IPI00568045.2	Uncharacterized protein Fragment	1812.28	33927.9	3	22	12.5	0
IPI:IPI00557468.2	Uncharacterized protein	1776.06	26521	5	17	28.11	1.3087
IPI:IPI00464574.1	Poly RC binding protein 3	1776.06	33784.1	5	21	21.94	0
IPI:IPI00558998.3	Uncharacterized protein	1776.06	39314.2	5	24	18.87	0
IPI:IPI00190181.4	Glycogen phosphorylase muscle form	1757.56	97273.7	22	75	26.01	14.1947
IPI:IPI00205745.3	Isoform Mitochondrial of Peroxiredoxin 5 mitochondrial	1651.22	22178.8	9	18	48.36	10.3719
IPI:IPI00561017.1	Uncharacterized protein	1651.22	22269.6	9	17	48.36	0
IPI:IPI00760113.1	Isoform Cytoplasmic peroxisomal of Peroxiredoxin 5 mitochondrial	1641.41	17034.8	8	14	56.79	0
IPI:IPI00627078.1	non histone chromosomal protein HMG 17	1637.08	9378.65	3	6	30	11.4202
IPI:IPI00958610.1	ribosomal protein L30 like	1631.56	12812.2	4	7	32.17	0
IPI:IPI00231346.5	60S ribosomal protein L30	1631.56	12784.1	4	7	32.17	8.1787
IPI:IPI00364124.2	Alpha 2 macroglobulin receptor associated protein	1591.53	42031.8	20	36	43.06	17.5997
IPI:IPI00949898.1	Uncharacterized protein	1496.15	71130.6	18	49	24.19	11.5055
IPI:IPI00363719.3	Heterogeneous nuclear ribonucleoprotein D like	1407.71	35294.1	6	24	11.49	17.8704
IPI:IPI00207355.4	Heat shock related 70 kDa protein 2	1339.14	69641.8	15	50	19.43	11.0917
IPI:IPI00371270.1	Proliferation associated 2G4 isoform CRA a	1312.7	43656.9	18	32	33.5	16.9353
IPI:IPI00366785.5	Tyrosyl tRNA synthetase cytoplasmic	1290.43	63025.8	32	55	42.38	22.5944
IPI:IPI00188111.1	Chaperonin subunit 6a	1283.55	58017.4	16	42	23.16	27.9493
IPI:IPI00555167.3	Uncharacterized protein	1250.22	11412.3	1	13	12.15	0
IPI:IPI00207980.1	60S ribosomal protein L23	1247.09	14865.5	5	13	45.71	7.9466
IPI:IPI00369311.3	Uncharacterized protein Fragment	1207.52	39671.6	10	27	11.48	0
IPI:IPI00780824.1	Dihydrolipoyl dehydrogenase	1179.94	54247.5	18	30	31.04	0
IPI:IPI00369419.4	Uncharacterized protein Fragment	1142.86	18578.4	6	17	33.33	18.4942
IPI:IPI00327144.7	Cofilin 1	1135.06	18532.6	6	19	30.72	2.5729
IPI:IPI00951963.1	Uncharacterized protein Fragment	1135.06	24457.3	6	19	22.57	0
IPI:IPI00949013.1	Dihydropyrimidinase related protein 1	1130.76	62195.9	13	42	23.6	17.3097
IPI:IPI00950931.1	Uncharacterized protein Fragment	1130.76	61864.3	13	41	23.6	0
IPI:IPI00561065.2	Uncharacterized protein	1130.76	74249	14	51	20.7	3.6529
IPI:IPI00561205.3	Uncharacterized protein Fragment	1266.74	18102.1	5	14	12.03	0
IPI:IPI00763463.1	cofilin 1 like isoform 1	1125.05	18437.6	5	20	20.61	0
IPI:IPI00391544.2	Ester hydrolase C11orf54 homolog	1101.4	34993	8	28	28.25	5.699
IPI:IPI00326412.4	Gamma enolase	1097.62	47140.7	6	29	14.75	5.3165
IPI:IPI00339153.3	37 kDa protein	1067.5	36860.9	2	21	10.09	0
IPI:IPI00950321.1	Proteasome subunit alpha type	992.576	26066.9	8	17	29.96	18.4677
IPI:IPI00231757.12	Proteasome subunit alpha type 2	992.576	25926.7	7	15	26.92	0
IPI:IPI00209832.4	Acyl CoA thioesterase 5	976.798	46665.9	4	33	15.2	10.0539
IPI:IPI00210566.3	Heat shock protein HSP 90 alpha	1000.23	84815.1	13	91	17.6	17.4207
IPI:IPI00327830.3	Fatty acid binding protein epidermal	956.075	15059.5	7	13	34.81	26.0985
IPI:IPI00231385.3	Isoform 4 of Heterogeneous nuclear ribonucleoprotein D0	963.524	30470.2	7	22	22.81	13.0169
IPI:IPI00231384.1	Isoform 3 of Heterogeneous nuclear ribonucleoprotein D0	963.524	32646.4	7	24	21.38	0
IPI:IPI00231383.1	Isoform 2 of Heterogeneous nuclear ribonucleoprotein D0	963.524	36015.8	7	22	19.46	0
IPI:IPI00201032.1	Isoform 1 of Heterogeneous nuclear ribonucleoprotein D0	963.524	38192	7	24	18.41	0
IPI:IPI00201964.4	Uncharacterized protein	921.469	64342.3	12	36	25.38	16.4745
IPI:IPI00765134.1	heterogeneous nuclear ribonucleoprotein L isoform a	912.554	67903.4	11	38	21.03	0
IPI:IPI00364061.5	heterogeneous nuclear ribonucleoprotein L isoform b	912.554	63963.8	11	34	22.35	0
IPI:IPI00198327.2	Voltage dependent anion selective channel protein 2	906.738	31745.9	7	20	31.86	21.6267
IPI:IPI00480852.2	Histone H2B	900.946	14654	8	13	29.32	14.2354
IPI:IPI00389216.4	Uncharacterized protein Fragment	895.742	29501.2	1	23	4.17	0
IPI:IPI00957899.1	GF20391 like isoform 2	897.774	21239.7	7	19	25.52	14.7095
IPI:IPI00958096.1	GF20391 like isoform 1	897.774	24574.8	7	22	22.07	0
IPI:IPI00387720.4	Uncharacterized protein	869.972	43633.7	4	28	11.05	2.7825
IPI:IPI00551802.6	Histone H2B type 1	847.694	13990.2	5	10	21.6	0
IPI:IPI00393508.3	Histone H2B	847.694	13922.2	5	11	21.43	0
IPI:IPI00190348.1	histone H2B	847.694	13890.2	5	11	21.43	0
IPI:IPI00209163.1	Histone H2B	847.694	13963.3	5	11	21.43	0
IPI:IPI00734783.2	histone cluster 1 H2bh	847.694	13906.2	5	11	21.43	0
IPI:IPI00231976.7	Histone H2B type 1 A	847.694	14224.6	5	12	21.26	0
IPI:IPI00560818.1	Histone H2B	847.694	14842.2	6	12	20.15	0
IPI:IPI00560461.1	Uncharacterized protein	847.694	14748	5	11	20.15	0
IPI:IPI00780961.2	Histone H2B	847.694	15493.1	5	12	19.57	0
IPI:IPI00766320.2	Histone H2B	847.694	15436.9	5	13	19.57	0
IPI:IPI00326888.4	Secretogranin 1	819.914	77535.6	18	72	20.74	17.5183
IPI:IPI00388454.4	Histone H2B	819.479	13994.2	5	11	21.43	0
IPI:IPI00198567.1	LIM and SH3 domain protein 1	817.487	29970.5	14	23	36.88	21.7881
IPI:IPI00556932.2	Histone H2B	816.658	16352.1	4	12	13.61	0
IPI:IPI00764164.1	histone cluster 3 H2bb	816.658	13908.1	4	11	15.87	0
IPI:IPI00957766.1	heat shock protein 1 alpha like	803.499	29664	6	19	29.73	0
IPI:IPI00948000.1	Uncharacterized protein	802.245	30078.6	13	23	33.08	0
IPI:IPI00212767.1	Anionic trypsin 1	798.676	25959.6	1	7	8.13	68.8539
IPI:IPI00958862.1	Uncharacterized protein	774.464	47075.3	12	26	27.51	0
IPI:IPI00203088.4	Uncharacterized protein	774.464	51218.9	13	28	30.51	11.0896
IPI:IPI00214246.1	Acyl protein thioesterase 2	767.263	24807.1	8	18	32.47	14.476
IPI:IPI00471584.7	Heat shock protein HSP 90 beta	764.884	83281.4	14	67	18.23	16.6457
IPI:IPI00366922.1	phosphoribosyl pyrophosphate synthetase 1 like 1	758.938	34852.4	9	21	24.84	0
IPI:IPI00392151.3	Uncharacterized protein	720.347	58544.1	13	41	18.98	0
IPI:IPI00476155.3	Uncharacterized protein	713.394	53794.7	9	39	20.65	0
IPI:IPI00231737.5	Aldose reductase	712.136	35797.4	14	24	37.03	17.5182
IPI:IPI00870112.1	Dihydropyrimidinase related protein 2	709.257	62277.7	9	43	22.38	13.8158
IPI:IPI00851145.1	Isoform 2 of Heterogeneous nuclear ribonucleoprotein H	705.048	47064.2	10	24	23.31	0
IPI:IPI00202027.4	Isoform 1 of Heterogeneous nuclear ribonucleoprotein H	705.048	49188.5	11	25	28.06	0
IPI:IPI00213546.2	Heat shock 70 kDa protein 1 like	701.551	70549.3	10	51	18.25	5.7067
IPI:IPI00392830.3	Uncharacterized protein Fragment	690.197	76944.8	12	71	19.19	15.2065
IPI:IPI00949678.1	Uncharacterized protein Fragment	654.194	74098.4	8	55	12.44	0
IPI:IPI00324741.3	Protein disulfide isomerase A3	648.208	56623.5	18	53	36.83	10.8595
IPI:IPI00357945.2	Phosphorylase	647.259	96775.2	13	74	15.13	0.7038
IPI:IPI00948869.1	glycogen phosphorylase brain form	644.685	96738.2	11	76	12.1	0
IPI:IPI00372388.1	T complex protein 1 subunit gamma	642.326	60647.2	16	49	28.07	7.2934
IPI:IPI00199716.1	Uncharacterized protein	638.048	86355.3	8	54	15.12	5.0901
IPI:IPI00324893.4	14 3 3 protein zeta delta	626.02	27771.2	6	25	23.67	2.6208
IPI:IPI00359611.2	Uncharacterized protein	620.264	36491.8	5	29	9.38	7.7223
IPI:IPI00650124.1	Hnrph1 protein	602.35	20580.6	4	14	20.11	0
IPI:IPI00371236.3	Elongation factor Tu mitochondrial	592.705	49522.5	11	40	31.64	19.0804
IPI:IPI00213667.1	Hemiferrin	579.91	24091.3	9	24	30.56	15.3576
IPI:IPI00207217.1	Enoyl CoA hydratase mitochondrial	565.839	31516.5	6	24	26.9	24.3358
IPI:IPI00200147.1	60S acidic ribosomal protein P0	560.283	34215.6	4	20	21.77	4.7171
IPI:IPI00779902.1	Uncharacterized protein	559.349	25185.8	4	28	20.18	9.5608
IPI:IPI00370315.1	Eukaryotic translation initiation factor 4H	559.349	27324.1	4	32	18.55	0
IPI:IPI00951899.1	Uncharacterized protein	549.293	80701.6	10	66	13.17	0
IPI:IPI00364321.3	Electron transfer flavoprotein subunit beta	543.558	27687.5	8	17	25.1	12.6407
IPI:IPI00231677.5	14 3 3 protein eta	539.169	28211.8	5	27	17.89	1.3653
IPI:IPI00231929.7	Isoform M1 of Pyruvate kinase isozymes M1 M2	538.985	57818	12	44	29.94	13.6735
IPI:IPI00561880.2	M2 pyruvate kinase like isoform 1	510.579	57730.9	10	44	26.74	0
IPI:IPI00213609.1	Heterogeneous nuclear ribonucleoprotein C Fragment	533.154	18019.6	3	12	20.89	0
IPI:IPI00777934.1	Uncharacterized protein Fragment	530.048	63750.1	10	44	16.93	0
IPI:IPI00382233.1	Ab2 076	527.291	103310	11	62	7.68	6.8841
IPI:IPI00480766.1	Acetyl CoA acetyltransferase cytosolic	527.093	41108.6	5	25	6.8	0
IPI:IPI00230835.5	14 3 3 protein gamma	525.995	28302.7	5	25	19.84	0.8326
IPI:IPI00923135.1	Isoform A2 of Heterogeneous nuclear ribonucleoproteins A2 B1	520.64	36054.1	9	27	13.49	0
IPI:IPI00212969.3	Isoform B0b of Heterogeneous nuclear ribonucleoproteins A2 B1	520.64	33959.3	9	28	14.7	0
IPI:IPI00923129.1	Isoform B0a of Heterogeneous nuclear ribonucleoproteins A2 B1	520.64	32535.6	9	26	15.28	4.4691
IPI:IPI00867934.1	Isoform B1 of Heterogeneous nuclear ribonucleoproteins A2 B1	520.64	37477.8	9	29	13.03	0
IPI:IPI00390302.3	Uncharacterized protein	513.547	57322.9	8	52	12.3	0
IPI:IPI00948028.1	M2 pyruvate kinase like isoform 1	510.579	57778.9	10	44	26.74	0
IPI:IPI00339197.4	Isoform M2 of Pyruvate kinase isozymes M1 M2	510.579	57781	10	44	26.74	0
IPI:IPI00764193.1	M2 pyruvate kinase like	510.34	57877.2	11	44	28.2	0
IPI:IPI00947985.1	Uncharacterized protein	506.88	50381.5	8	35	25.17	5.1924
IPI:IPI00957976.1	M2 pyruvate kinase like isoform 2	506.114	52898.3	8	40	23.61	0
IPI:IPI00968449.1	M2 pyruvate kinase like isoform 2	506.114	52946.4	8	40	23.61	0
IPI:IPI00197579.2	Isoform 1 of Tubulin beta 5 chain	509.927	49671	5	30	10.81	5.338
IPI:IPI00454375.2	Uncharacterized protein	501.113	53106.6	7	40	20.04	0
IPI:IPI00760126.1	Isoform Short of 14 3 3 protein beta alpha	500.88	27822.2	4	22	15.98	0.3598
IPI:IPI00230837.5	Isoform Long of 14 3 3 protein beta alpha	500.88	28054.5	4	22	15.85	0
IPI:IPI00325135.3	14 3 3 protein epsilon	481.515	29174	9	29	20	2.2432
IPI:IPI00475480.3	stratifin	472.67	36856.4	8	30	21.43	7.6403
IPI:IPI00782078.1	Uncharacterized protein	471.023	64784.1	6	100	8.68	0
IPI:IPI00829443.1	Isoform 2 of Tubulin beta 5 chain	467.485	24271.6	4	18	16.98	0
IPI:IPI00196751.2	Heat shock 70 kDa protein 1A 1B	467.414	70185.4	3	48	4.84	0
IPI:IPI00362534.3	Uncharacterized protein	459.962	73145.6	17	65	23.41	13.2974
IPI:IPI00950672.1	Uncharacterized protein Fragment	458.944	85195.4	13	54	17.59	11.5948
IPI:IPI00421539.3	Aconitate hydratase mitochondrial	458.944	85433.6	13	55	17.56	0
IPI:IPI00368662.5	Uncharacterized protein	452.684	10319	2	7	11.96	0
IPI:IPI00778370.2	Uncharacterized protein	449.802	33128.2	9	28	16.03	8.9548
IPI:IPI00471526.3	Similar to 14 3 3 protein sigma	445.615	27916.4	6	24	18.55	0
IPI:IPI00368902.5	RPLP0 protein like	445.02	34108.5	3	23	13.02	0
IPI:IPI00400573.1	Tubulin beta 2C chain	443.664	49801.2	4	30	10.11	0
IPI:IPI00362160.1	Tubulin beta 3 chain	440.056	50418.8	4	30	11.11	0
IPI:IPI00190377.2	Transaldolase	435.751	37460.2	9	30	18.4	11.5848
IPI:IPI00765366.1	tubulin beta 4	435.268	49585.9	4	30	7.43	0
IPI:IPI00561262.3	Uncharacterized protein	430.766	68857.3	10	50	13	5.4138
IPI:IPI00206268.5	Uncharacterized protein	428.192	32009.5	5	21	23.81	3.1735
IPI:IPI00949530.1	Uncharacterized protein	427.879	26561.3	3	24	10.73	0
IPI:IPI00196661.1	14 3 3 protein theta	427.879	27778.3	3	24	10.2	0
IPI:IPI00954695.1	Uncharacterized protein	408.681	72994.5	15	61	20.64	0
IPI:IPI00389610.4	Uncharacterized protein Fragment	399.41	41314.3	2	25	5.26	0
IPI:IPI00776830.1	Uncharacterized protein Fragment	392.729	46915.7	3	37	4.59	0
IPI:IPI00206624.1	78 kDa glucose regulated protein	383.36	72347.1	7	52	11.93	7.8227
IPI:IPI00464512.1	Heterogeneous nuclear ribonucleoprotein H2	372.469	49293.8	10	27	16.26	10.3008
IPI:IPI00766649.1	Uncharacterized protein	363.564	28170.2	6	22	26.23	4.9446
IPI:IPI00421395.1	LRRGT00192	363.564	33824.7	6	24	21.62	0
IPI:IPI00392676.4	Biliverdin reductase B Flavin reductase NADPH Predicted isoform CRA b	339.336	22094.3	9	13	28.16	27.9014
IPI:IPI00196210.4	DEAD Asp Glu Ala Asp box polypeptide 3 Y linked	338.013	73006.6	13	71	17.18	0
IPI:IPI00360794.5	Uncharacterized protein	328.327	41233.8	4	24	4.79	0
IPI:IPI00231734.5	Fructose bisphosphate aldolase A	326.442	39352	8	31	21.15	6.188
IPI:IPI00951991.1	45 kDa protein	324.256	45086.4	8	34	18.42	0
IPI:IPI00370117.3	Uncharacterized protein	322.727	109478	13	73	8.85	0.9372
IPI:IPI00949270.1	Uncharacterized protein	320.715	36853.5	5	23	12.31	11.7207
IPI:IPI00559552.2	budding uninhibited by benzimidazoles 3 homolog	320.715	36954.6	5	23	12.27	0
IPI:IPI00851133.1	Isoform 3 of Heterogeneous nuclear ribonucleoprotein H	318.362	40736.9	10	17	28.15	0
IPI:IPI00203250.1	Isoform 2 of Dihydropyrimidinase related protein 3	318.165	73899.5	7	52	7.03	1.2159
IPI:IPI00556970.1	Isoform 1 of Dihydropyrimidinase related protein 3	316.423	61967.5	6	39	8.42	0
IPI:IPI00372854.5	Uncharacterized protein	315.522	36869.6	6	22	10.69	3.6981
IPI:IPI00559888.1	Uncharacterized protein	300.963	58251.8	4	37	4.56	0
IPI:IPI00566122.1	Uncharacterized protein	294.392	39056	7	25	14.9	3.6595
IPI:IPI00326904.5	Isoform 2 of Cytosolic acyl coenzyme A thioester hydrolase	291.272	42735.3	6	26	12.86	0
IPI:IPI00869844.2	phosphoenolpyruvate carboxykinase 2	290.265	70742.3	12	55	20.78	10.6139
IPI:IPI00190179.3	Glycogen phosphorylase liver form	282.814	97483.3	6	79	3.53	1.1892
IPI:IPI00557337.2	LUC7 like 2	282.397	46583.1	6	37	16.33	3.5814
IPI:IPI00951134.2	Uncharacterized protein	270.405	120543	18	92	12.45	8.1159
IPI:IPI00214665.2	ATP citrate synthase isoform 1	270.405	120782	18	92	12.44	0
IPI:IPI00373591.3	Far upstream element binding protein 1	268.813	67197.2	11	45	20.19	11.6426
IPI:IPI00214801.3	Isoform 2 of ATP citrate synthase	265.628	119704	15	92	11.09	0
IPI:IPI00201096.2	THO complex subunit 6 homolog	254.57	37422.9	6	26	23.75	4.0648
IPI:IPI00561021.3	Uncharacterized protein Fragment	244.188	53587.4	6	27	11.75	0
IPI:IPI00952207.1	Uncharacterized protein Fragment	244.188	53848.6	6	28	11.68	0
IPI:IPI00373140.2	destrin like	240.721	18519.6	6	19	29.09	1.8491
IPI:IPI00568369.3	Destrin	240.721	18533.7	6	19	29.09	0
IPI:IPI00193485.2	Isocitrate dehydrogenase NADP mitochondrial	228.399	50967.4	5	37	10.84	0
IPI:IPI00382191.1	6 phosphogluconate dehydrogenase decarboxylating	239.712	120412	12	70	11.02	6.5647
IPI:IPI00765501.1	RCG49489 isoform CRA a	218.819	32579.5	5	21	16.26	10.0497
IPI:IPI00903436.1	6 phosphogluconate dehydrogenase decarboxylating	218.335	53236.4	8	36	15.94	0
IPI:IPI00949960.1	6 phosphogluconate dehydrogenase decarboxylating	218.335	55067.6	8	37	15.43	0
IPI:IPI00882447.2	Uncharacterized protein Fragment	226.136	76650.8	10	53	13.37	0
IPI:IPI00780136.2	Uncharacterized protein Fragment	202.839	33037.1	5	25	27.4	10.7073
IPI:IPI00781417.1	Uncharacterized protein Fragment	202.839	35142.5	5	28	25.72	0
IPI:IPI00568666.1	Uncharacterized protein	202.839	35676.9	5	27	24.84	0
IPI:IPI00564629.1	Uncharacterized protein	202.357	46237.3	5	34	10.21	0.5668
IPI:IPI00551815.2	Ybx1 protein	202.839	36200.5	5	26	24.54	0
IPI:IPI00206020.1	Leucine rich repeat containing protein 59	201.191	34869.4	6	27	14.66	4.3786
IPI:IPI00421624.1	Inosine 5 monophosphate dehydrogenase	199.25	55799.1	3	41	7.59	4.7164
IPI:IPI00231927.11	ADP ATP translocase 1	192.357	32989.5	3	30	9.4	5.6617
IPI:IPI00869806.1	Alpha centractin	191.572	42613.8	3	31	12.5	7.8787
IPI:IPI00948374.1	35 kDa protein	186.213	34627.1	5	24	10.46	0
IPI:IPI00326561.3	Delta 3 5 Delta 2 4 dienoyl CoA isomerase mitochondrial	181.59	36171.8	7	31	10.7	5.447
IPI:IPI00366416.2	Uncharacterized protein	179.171	35434.9	7	22	9.51	5.1202
IPI:IPI00191707.4	Pyruvate dehydrogenase E1 component subunit alpha somatic form mitochondrial	177.743	43226.8	9	36	15.13	6.5961
IPI:IPI00768086.2	RCG36458	177.743	43215.8	9	36	15.13	0
IPI:IPI00764176.1	pyruvate dehydrogenase E1 component subunit alpha somatic form mitochondrial like isoform 1	177.743	43486.3	9	36	15.05	0
IPI:IPI00393034.3	pyruvate dehydrogenase E1 component subunit alpha somatic form mitochondrial like isoform 2	177.743	44212.1	9	36	14.79	0
IPI:IPI00557631.1	Uncharacterized protein Fragment	172.006	34577.2	2	21	5.18	14.5073
IPI:IPI00555187.2	Adenylyl cyclase associated protein 1	170.491	51589	8	41	10.76	4.8887
IPI:IPI00358905.4	Uncharacterized protein	170.372	57016	5	46	8.8	0
IPI:IPI00206005.6	Uncharacterized protein	168.054	38091.5	3	28	11.64	0
IPI:IPI00776502.1	38 kDa protein	168.054	38481.4	3	27	11.38	0
IPI:IPI00209803.1	Uncharacterized protein	165.641	46355.5	4	30	5.46	0
IPI:IPI00557427.2	Uncharacterized protein	165.245	32059	7	20	28.37	1.2214
IPI:IPI00947946.1	Uncharacterized protein Fragment	168.054	42170.5	3	28	10.22	0
IPI:IPI00948233.1	Uncharacterized protein Fragment	162.882	39596.1	4	32	11.21	0
IPI:IPI00557219.3	Uncharacterized protein	160.727	35717	3	26	22.36	0
IPI:IPI00208917.4	Alpha aminoadipic semialdehyde dehydrogenase	158.505	58748.8	10	36	19.67	4.3065
IPI:IPI00957363.1	histone H3 3B like	153.278	19152.3	6	18	17.92	10.6402
IPI:IPI00193983.3	Clathrin heavy chain 1	150.662	191599	12	133	9.19	5.9938
IPI:IPI00776558.2	Uncharacterized protein	150.662	192022	12	134	9.17	0
IPI:IPI00363182.2	ADP ATP translocase 2 like	146.446	33176.7	7	31	16.05	7.1805
IPI:IPI01007599.1	Uncharacterized protein	145.188	42142.8	3	36	5.72	3.699
IPI:IPI00203398.6	DNA directed polymerase delta interacting protein 2	145.188	41797.2	3	37	5.71	0
IPI:IPI00454282.1	LRRGT00008	142.115	182054	14	144	4.95	6.9625
IPI:IPI00372739.2	Methionine aminopeptidase	144.234	43205.4	5	29	5.96	2.7289
IPI:IPI00231788.5	Myosin light chain 3	144.114	22156.3	5	18	20	1.4486
IPI:IPI00950940.1	Uncharacterized protein	142.624	34962.2	3	27	10.09	2.7611
IPI:IPI00382243.1	Aa2 050	142.614	67816.9	3	30	3.66	0
IPI:IPI00210521.4	Uncharacterized protein	142.624	36518.1	3	28	9.62	0
IPI:IPI00207820.5	Isoform 3 of Dynamin 1 like protein	137.603	80253.6	8	79	8.22	3.0883
IPI:IPI00421409.1	LRRGT00149	137.521	43218.8	10	41	4.55	0
IPI:IPI00388301.4	Uncharacterized protein	136.269	80945.4	8	81	8.16	0
IPI:IPI00948808.1	Uncharacterized protein	136.269	82692.3	8	82	7.95	0
IPI:IPI00781730.1	Isoform 6 of Dynamin 1 like protein	135.062	80104.4	8	79	10.31	3.0883
IPI:IPI00193568.3	Isoform 4 of Dynamin 1 like protein	136.269	83219.8	8	81	7.89	0
IPI:IPI00776957.2	Uncharacterized protein	134.778	31721.8	4	31	13.59	0
IPI:IPI00208284.3	Isoform 1 of Dynamin 1 like protein	136.269	83908.6	8	81	7.81	0
IPI:IPI00366190.4	Uncharacterized protein	134.729	67255.1	8	64	6.35	4.7673
IPI:IPI00565507.2	Uncharacterized protein	134.778	32233.5	4	29	13.4	0
IPI:IPI00200466.3	ADP ATP translocase 2	134.778	32901.3	4	31	13.09	0
IPI:IPI00389890.2	Isoform 5 of Dynamin 1 like protein	135.062	82540	7	80	7.93	0
IPI:IPI00454291.1	LRRGT00194	131.693	198510	12	154	3.04	0.3213
IPI:IPI00231418.5	Lamin B1	132.147	66606.6	12	68	11.07	0.5405
IPI:IPI00476026.1	LRRGT00176	132.922	74023.1	8	70	4.24	0
IPI:IPI00476363.1	LRRGT00082	132.239	153678	9	121	1.28	0
IPI:IPI00778338.1	Uncharacterized protein	130.039	23536.7	6	19	8.13	0
IPI:IPI00339167.5	Uncharacterized protein	126.272	50279.9	7	34	18.1	5.5765
IPI:IPI00215349.5	WD repeat containing protein 1	124.422	66181.6	11	43	16.17	7.4297
IPI:IPI00464718.1	Ddx5	107.75	69239.3	8	59	7.8	1.6204
IPI:IPI00364046.2	Tubulin alpha 1C chain	106.797	49937.5	6	34	15.37	0
IPI:IPI00189795.1	Tubulin alpha 1A chain	106.797	50135.8	6	34	15.3	0
IPI:IPI00365985.5	Isoform 1 of Endoplasmin	104.671	92771.1	8	79	7.46	1.0093
IPI:IPI00569131.3	Uncharacterized protein	101.023	20937.2	1	17	4.37	7.0086
IPI:IPI00734561.1	Isoform 2 of Endoplasmin	99.9198	74207.9	7	66	9.18	0
IPI:IPI00464728.1	Chaperonin containing Tcp1 subunit 6B	98.9259	58173	5	40	5.08	0
IPI:IPI00369616.5	Uncharacterized protein Fragment	94.4258	40988	2	36	8.47	3.4042
IPI:IPI00360075.2	Leucine rich PPR motif containing protein mitochondrial	88.469	156653	15	130	6.18	5.9888
IPI:IPI00566286.1	heat shock protein 1 alpha like	87.6931	35101.9	2	24	5.81	0
IPI:IPI00782179.2	Uncharacterized protein	85.0479	107712	8	89	3.09	1.7357
IPI:IPI00777099.1	Uncharacterized protein Fragment	80.2338	45272.8	6	44	8.19	3.4777
IPI:IPI00209570.2	NAD dependent malic enzyme mitochondrial	78.7381	65351.8	3	37	6.16	3.3089
IPI:IPI00566126.2	Uncharacterized protein Fragment	76.8226	51937	5	43	7.69	0
IPI:IPI00190606.4	Isoform MLC1 of Myosin light chain 1 3 skeletal muscle isoform	69.4853	20679.7	4	22	8.47	0
IPI:IPI00780332.1	phosphoglucomutase 1	66.5817	61390.3	7	45	6.41	0
IPI:IPI00231641.5	Phosphoglucomutase 1	66.5817	61403.3	7	44	6.41	2.9893
IPI:IPI00365672.1	Phospholipase D3	63.7067	54399.3	5	25	6.76	3.8878
IPI:IPI00212314.5	Moesin	61.5226	67739.1	8	64	6.93	3.5957
IPI:IPI00209916.1	tRNA splicing ligase RtcB homolog	60.1732	55249.5	6	38	4.16	5.6696
IPI:IPI00231207.5	Isoform MLC3 of Myosin light chain 1 3 skeletal muscle isoform	60.0289	16613.9	3	17	10.67	0
IPI:IPI00421513.8	Aspartate aminotransferase cytoplasmic	59.6181	46428.8	4	35	6.3	2.0491
IPI:IPI00190431.5	Uncharacterized protein	58.6872	117388	4	39	3.99	3.188
IPI:IPI00914238.1	Tudor domain containing protein 5	56.3814	111328	6	79	4.92	5.8751
IPI:IPI00914300.1	tudor domain containing 5 isoform a	56.3814	116822	6	84	4.68	0
IPI:IPI00190553.1	Zonula occludens 2 protein Fragment	54.8506	90776.7	6	68	1.85	0
IPI:IPI00948980.1	Uncharacterized protein Fragment	54.4517	69287.8	6	71	2.91	0
IPI:IPI00470254.4	Ezrin	54.4517	69391	6	72	2.9	0
IPI:IPI00655276.2	Uncharacterized protein	55.379	131312	9	102	2.66	10.0312
IPI:IPI00949924.1	Tight junction protein 2	55.379	131358	9	102	2.66	0
IPI:IPI00951619.1	Uncharacterized protein	55.379	131533	9	99	2.66	0
IPI:IPI00959254.1	regulator of chromosome condensation 2	52.5889	58675.8	5	43	2.02	5.2182
IPI:IPI00768166.2	kinesin family member 1A	53.1999	140598	9	114	2.56	3.2047
IPI:IPI00948247.1	Uncharacterized protein	51.0292	41273.6	5	38	6.65	3.6056
IPI:IPI00882548.1	High density lipoprotein binding protein isoform CRA c	41.7346	141696	14	116	3.86	4.3309
IPI:IPI00369635.3	Radixin	49.4174	68543.9	7	60	2.92	0
IPI:IPI00372524.3	Uncharacterized protein	47.6964	87329.6	8	63	3.9	2.8774
IPI:IPI00957586.1	dynein axonemal heavy polypeptide 9	24.5463	222633	12	161	2.12	5.5898
IPI:IPI00365751.3	Docking protein 3	47.2453	48189.7	6	36	6.98	1.1432
IPI:IPI00369518.4	DEP domain containing 1	46.2083	92563.2	3	60	4.45	2.8086
IPI:IPI00366243.2	frizzled 6	45.3967	79105.2	2	49	4.37	2.3561
IPI:IPI00365405.3	Mthfd1l protein	44.996	105842	8	76	4.09	2.6718
IPI:IPI00373181.3	Actin like 6A	44.8948	47421.1	2	32	5.83	9.2525
IPI:IPI00215147.1	Uncharacterized protein	43.4335	30260.3	4	23	9.81	5.1779
IPI:IPI00869818.1	Sec23 homolog A	40.1298	86162.1	4	54	5.88	0.3623
IPI:IPI00206092.1	Aldose reductase like protein	38.3253	36190.9	3	29	6.65	0.6513
[truncated: 820 more rows]

## Sheet: Fraction 9
Injection 1
[truncated: 958 more rows]

## Sheet: Fraction 10
Injection 1
[truncated: 964 more rows]

[truncated: 2 more sheets: Fraction 11, Fraction 12]
