# Supplementary material for: Effect of IAPP on the proteome of cultured Rin-5F cells
Source: BMC Biochem. 2018 Nov 12;19:9. doi: 10.1186/s12858-018-0099-3 (PMC6233276; doi:10.1186/s12858-018-0099-3)
Supplement: Supplementary file 2 — Table S1. Protein Mass Spectrometry Data. (ZIP 2439 kb) [file 12858_2018_99_MOESM2_ESM.zip › Table S1e MS data experiment 3- Control samples.xlsx]

## Sheet: Fraction 1
Injection 1
Accession	Description	mW (Da)	pI (pH)	PLGS Score	Peptides	Theoretical Peptides	Coverage (%)	Amount (fmol)
IPI:IPI00000000.0	PYGM RABIT P00489 Glycogen phosphorylase muscle Oryctolagus cuniculus	97227	6.7941	7021.8	96	76	55.2788	50
IPI:IPI00191728.1	Calreticulin	47965	4.1385	5309.75	53	50	42.7885	70.886
IPI:IPI00776882.1	calumenin isoform a	37040	4.3004	1336.75	11	34	20.9524	5.2265
IPI:IPI00388209.2	Protein kinase C substrate 80K H Predicted isoform CRA b	59181	4.2112	1015.95	26	41	16.7619	26.3453
IPI:IPI00365944.5	Myosin light polypeptide 6	16964	4.2592	520.507	2	14	9.9338	2.2672
IPI:IPI00480820.4	Membrane associated progesterone receptor component 1	21584	4.2321	271.015	3	19	3.0769	3.7346
Injection 2
Accession	Description	mW (Da)	pI (pH)	PLGS Score	Peptides	Theoretical Peptides	Coverage (%)	Amount (fmol)
IPI:IPI00000000.0	PYGM RABIT P00489 Glycogen phosphorylase muscle Oryctolagus cuniculus	97227	6.7941	6656.54	79	76	44.9585	50
IPI:IPI00191728.1	Calreticulin	47965	4.1385	4030.01	54	50	39.1827	77.0934
IPI:IPI00554194.1	calumenin isoform b	37124	4.2369	1057.09	9	33	20.6349	12.1463
IPI:IPI00388209.2	Protein kinase C substrate 80K H Predicted isoform CRA b	59181	4.2112	1011.68	21	41	16.381	29.6083
IPI:IPI00365944.5	Myosin light polypeptide 6	16964	4.2592	582.714	3	14	18.543	2.2292
IPI:IPI00480820.4	Membrane associated progesterone receptor component 1	21584	4.2321	278.162	3	19	3.0769	3.05
Injection 3
Accession	Description	mW (Da)	pI (pH)	PLGS Score	Peptides	Theoretical Peptides	Coverage (%)	Amount (fmol)
IPI:IPI00000000.0	PYGM RABIT P00489 Glycogen phosphorylase muscle Oryctolagus cuniculus	97227	6.7941	5063	76	76	41.8743	50
IPI:IPI00191728.1	Calreticulin	47965	4.1385	4693.15	56	50	43.9904	80.9923
IPI:IPI00554194.1	calumenin isoform b	37124	4.2369	1191.39	11	33	20.6349	12.3109
IPI:IPI00388209.2	Protein kinase C substrate 80K H Predicted isoform CRA b	59181	4.2112	1064.09	22	41	16.381	30.2625
IPI:IPI00365944.5	Myosin light polypeptide 6	16964	4.2592	490.089	2	14	7.947	3.7366
IPI:IPI00369350.3	S phase kinase associated protein 1	18660	4.1995	327.992		17		1.9389
IPI:IPI00480820.4	Membrane associated progesterone receptor component 1	21584	4.2321	269.041	1	19	3.0769	3.1881

## Sheet: Fraction 2
Injection 1
Accession	Description	mW (Da)	pI (pH)	PLGS Score	Peptides	Theoretical Peptides	Coverage (%)	Amount (fmol)
IPI:IPI00411290.1	Isoform 2 of Protein SET	32085	3.9066	34315.4	11	16	28.8809	41.4696
IPI:IPI00197579.2	Isoform 1 of Tubulin beta 5 chain	49638	4.5903	30206.1	18	30	51.8018	119.103
IPI:IPI00325135.3	14 3 3 protein epsilon	29155	4.4355	29624.1	42	29	67.8431	372.7
IPI:IPI00655259.1	Tubulin beta 2B chain	49920	4.5903	28647.8	15	30	38.427	18.3769
IPI:IPI00475639.4	Tubulin beta 2A chain	49874	4.5903	28646.4	14	30	35.7303	0
IPI:IPI00324893.4	14 3 3 protein zeta delta	27753	4.5273	27334.5	42	25	63.2653	363.962
IPI:IPI00192912.1	Uncharacterized protein	38066	4.4797	24631.6	32	37	56.6154	312.299
IPI:IPI00208306.1	Translationally controlled tumor protein	19449	4.5679	19387.6	18	15	63.3721	266.994
IPI:IPI00215107.3	40S ribosomal protein SA	32803	4.6022	18727.8	26	25	45.4237	225.968
IPI:IPI00196661.1	14 3 3 protein theta	27760	4.4934	18362.3	34	24	71.0204	275.979
IPI:IPI00777227.1	Uncharacterized protein	18478	4.2334	17749.3	4	13	20.2532	1.1689
IPI:IPI00780142.1	Uncharacterized protein	18423	4.2202	17730	4	13	23.5669	1.8773
IPI:IPI00949530.1	Uncharacterized protein	26544	4.7642	17635.8	33	24	64.8069	0
IPI:IPI00959179.1	tumor protein translationally controlled 1 like	19390	4.6919	17193.4	15	16	45.3488	2.5581
IPI:IPI00200861.1	Proliferating cell nuclear antigen	28730	4.3755	15207.4	34	23	57.4713	299.935
IPI:IPI00421625.6	Myosin regulatory light chain 12B	19825	4.5621	7898.55	6	20	39.5349	0
IPI:IPI00372259.4	Isoform 1 of Tropomyosin alpha 3 chain	28988	4.5504	7860.09	44	30	59.6774	234.863
IPI:IPI00207659.1	Barrier to autointegration factor	10037	5.7083	7806.89	5	17	60.6742	68.1095
IPI:IPI00372159.5	Uncharacterized protein Fragment	21421	5.0096	7516.55	7	14	26.7677	0
IPI:IPI00400628.1	Secretagogin	32136	4.6243	6914.69	19	28	59.058	110.564
IPI:IPI00191502.5	Proteasome subunit alpha type 5	26374	4.6022	6787.95	11	16	45.6432	174.878
IPI:IPI00365985.5	Isoform 1 of Endoplasmin	92713	4.5233	6355.95	59	79	38.9303	194.613
IPI:IPI00206015.1	Transcription elongation factor B polypeptide 1	12465	4.5405	5877.73	11	10	66.0714	139.688
IPI:IPI00776959.1	Uncharacterized protein	10952	4.7181	5621.03	2	7	48.5981	73.1387
IPI:IPI00768974.1	Uncharacterized protein	9718	4.4293	5077.99	2	6	24.4186	86.5453
IPI:IPI00365935.3	Prostaglandin E synthase 3	18709	4.1364	5041.75	13	15	66.875	139.087
IPI:IPI00230946.4	Dipeptidyl peptidase 2	55079	4.68	4976.58	28	32	30.2	173.339
IPI:IPI00959348.2	Ribonuclease inhibitor	49942	4.4773	4879.77	18	37	42.9825	92.0735
IPI:IPI00476899.1	RCG22471 isoform CRA b	24660	4.3522	3930.26	11	19	52.8889	103.593
IPI:IPI00210012.1	Transcription elongation factor B polypeptide 2	13161	4.6776	3654.72	18	15	56.7797	142.816
IPI:IPI00371462.3	Ubiquitin thioesterase OTUB1	31250	4.6578	3506.29	18	23	44.2804	126.898
IPI:IPI00326888.4	Secretogranin 1	77489	4.7842	3447.53	30	72	35.8519	324.853
IPI:IPI00210566.3	Heat shock protein HSP 90 alpha	84761	4.7357	3444.83	47	91	32.7422	163.485
IPI:IPI00764197.1	heat shock cognate 71 kDa protein like isoform 1	70816	5.142	3161.24	28	49	33.7461	0.4177
IPI:IPI00364976.3	Eukaryotic translation initiation factor 6	26554	4.4304	3130.11	10	14	50.6122	51.8254
IPI:IPI00768063.1	transcription elongation factor B SIII polypeptide 2 like	16237	5.5109	2858.66	13	17	38.9262	0
IPI:IPI00364017.1	Uncharacterized protein	13629	4.6025	2530.32	4	9	32.2314	27.966
IPI:IPI00210280.1	Isoform 1 of Catechol O methyltransferase	29578	5.2705	2273.01	8	21	23.8636	0
IPI:IPI00470288.4	Creatine kinase B type	42698	5.2822	2209.25	9	23	18.1102	86.8473
IPI:IPI00205223.1	Uncharacterized protein	25098	4.617	2136.78	4	15	24.3119	63.432
IPI:IPI00768751.2	Uncharacterized protein	21390	4.6487	2008.84	5	14	25.4054	39.1266
IPI:IPI00372520.1	Ac2 067	27952	4.0703	2001.74	6	19	15.0198	7.1419
IPI:IPI00464776.1	Trk fused gene	43068	4.7521	1747.51	9	17	32.1608	92.1802
IPI:IPI00198887.1	Protein disulfide isomerase	56915	4.6249	1746.92	24	47	30.2554	65.1921
IPI:IPI00382210.1	Ab2 450	163688	6.0641	1742.94	5	82	3.4507	11.7278
IPI:IPI00360386.4	Uncharacterized protein	84806	4.6498	1729.91	15	57	20.8054	68.9844
IPI:IPI00366789.2	Rbbp4 protein	47626	4.5536	1639.63	20	26	30.1176	110.895
IPI:IPI00000000.0	PYGM RABIT P00489 Glycogen phosphorylase muscle Oryctolagus cuniculus	97227	6.7941	1637.82	24	76	26.809	50
IPI:IPI00480679.4	Keratin type I cytoskeletal 18	47732	4.9885	1604.96	14	37	27.4232	46.2475
IPI:IPI00958946.1	nuclear ubiquitous casein and cyclin dependent kinases substrate like	27072	4.8287	1467.57	9	24	27.9835	18.6289
IPI:IPI00189138.1	Nuclear ubiquitous casein and cyclin dependent kinases substrate	27124	4.7842	1401.3	9	24	25.5144	8.11
IPI:IPI00210975.1	Hypoxia up regulated protein 1	111220	4.9261	1315.53	22	90	29.3293	63.0605
IPI:IPI00895591.1	glycogen phosphorylase muscle form	97226	6.6671	1190.29	18	76	19.5962	0.4143
IPI:IPI00515858.1	Diablo homolog Drosophila isoform CRA b	26889	5.4683	1152.41	6	17	29.5359	44.8517
IPI:IPI00210495.1	UV excision repair protein RAD23 homolog B	43469	4.563	1147.52	9	18	12.2892	29.4387
IPI:IPI00204261.2	Importin subunit beta 1	97122	4.4865	1100.15	8	62	12.8995	32.0684
IPI:IPI00470246.3	Aromatic L amino acid decarboxylase	54322	6.3781	984.723	3	31	10.559	28.9246
IPI:IPI00213807.2	tumor protein translationally controlled 1 like	20234	4.4936	946.01	2	19	14.6893	1.2626
IPI:IPI00231358.6	Profilin 1	14947	8.4754	903.958	5	16	40	14.3555
IPI:IPI00231013.2	Isoform Short of Cytochrome b5	11399	5.1348	799.874	2	11	34	48.5222
IPI:IPI00326566.2	Hepatoma derived growth factor	26471	4.5833	794.376	6	29	29.5359	33.4458
IPI:IPI00213847.3	granulins isoform a	65109	6.2875	789.32	7	38	7.8073	0
IPI:IPI00199114.5	Acidic leucine rich nuclear phosphoprotein 32 family member A	28547	3.7749	781.951	4	15	18.6235	31.5799
IPI:IPI00464785.1	Protective protein for beta galactosidase	51183	4.8765	634.978	3	29	3.7281	65.4346
IPI:IPI00339167.5	Uncharacterized protein	50247	4.7622	633.877	5	34	13.6865	2.7287
IPI:IPI00326211.1	Carboxypeptidase E	53275	4.8885	615.78	12	41	19.7479	60.9314
IPI:IPI00367047.3	immunity related GTPase family Q	59223	4.5062	605.803	6	30	15.2659	13.4
IPI:IPI00231118.5	Calbindin	29975	4.5159	602.347	2	23	9.1954	25.5517
IPI:IPI00205022.1	Nucleobindin 1	53473	4.858	583.773	1	47	2.8322	13.178
IPI:IPI00210239.3	Isoform 2 of 45 kDa calcium binding protein	44321	4.8611	568.128	2	38	9.6859	0
IPI:IPI00364189.2	Eukaryotic translation initiation factor 3 subunit J	29169	4.4815	542.147	7	26	28.1853	32.3
IPI:IPI00798631.2	Uncharacterized protein	61987	4.8505	527.083	6	28	14.7513	56.0735
IPI:IPI00365600.3	cAMP dependent protein kinase type II beta regulatory subunit	46093	4.7049	518.452	5	28	15.8654	0
IPI:IPI00769134.2	huntingtin interacting protein K predicted like	17061	4.8931	487.318	3	16	27.1523	33.7156
IPI:IPI00200070.1	Nucleobindin 2	50059	4.8437	474.647	2	38	5.2381	22.0383
IPI:IPI00207707.1	Ragulator complex protein LAMTOR1	17709	4.6946	437.209	1	13	8.0745	9.7953
IPI:IPI00421366.1	Swi5 dependent recombination DNA repair protein 1 homolog	28711	4.9283	431.513	4	23	11.9522	26.8682
IPI:IPI00944815.1	proteasome subunit beta type 9	23328	4.6664	419.728	2	17	10.0457	15.9366
IPI:IPI00191728.1	Calreticulin	47965	4.1385	399.96	5	50	12.9808	28.1784
IPI:IPI00366110.3	Uncharacterized protein	47274	4.4771	369.836	3	29	10.6888	0
IPI:IPI00199636.1	Calnexin	67212	4.288	329.797	4	43	7.2758	40.9524
IPI:IPI00470219.2	Uncharacterized protein	65136	4.4324	317.606	2	42	4.2589	9.7634
IPI:IPI00207050.5	reticulocalbin 3 EF hand calcium binding domain	37918	4.5339	315.975	2	34	7.622	17.2258
IPI:IPI00213463.2	Alpha actinin 4	104849	5.1185	315.361	1	86	1.3172	12.1089
IPI:IPI00558170.3	RAN binding protein 3	59133	4.6688	289.979	5	33	6.0932	18.3456
IPI:IPI00362488.1	Golgi reassembly stacking protein 2	47279	4.5756	268.557	5	21	14.0969	25.1494
IPI:IPI00201325.1	Thioredoxin like 5 Predicted isoform CRA b	14082	4.6525	264.736	1	13	11.3821	20.4426
IPI:IPI00195160.1	Sulfated glycoprotein 1	61083	4.9559	253.254	2	43	6.3177	0
IPI:IPI00194567.6	Transcription intermediary factor 1 beta	88899	5.4095	229.137	3	55	5.2695	40.5843
IPI:IPI00324864.4	Neurosecretory protein VGF	68137	4.4817	218.393	3	56	3.5656	16.8025
IPI:IPI00360494.3	Similar to HR21spA	71947	4.344	213.939	2	61	4.0945	8.1036
IPI:IPI00189627.1	Chromogranin A	51993	4.4923	200.599	3	47	4.2918	0
IPI:IPI00364617.2	Uncharacterized protein	99425	4.673	194.623	3	75	3.6304	0
IPI:IPI00230830.5	Eukaryotic translation initiation factor 2 subunit 1	36085	4.8175	187.483	1	31	2.5397	7.1118
IPI:IPI00210090.3	SP120	87693	5.8418	185.69	2	53	2.8822	21.7784
IPI:IPI00370456.1	26S proteasome non ATPase regulatory subunit 2	100123	4.9017	165.587	6	83	4.0749	23.4289
IPI:IPI00208090.1	Nuclear transcription factor Y subunit gamma	37230	4.6672	153.736	1	13	2.3881	21.2149
IPI:IPI00364504.5	Coatomer subunit gamma	97551	5.1	153.185	2	70	2.9748	10.5351
IPI:IPI00777537.2	Uncharacterized protein	109854	5.1465	147.388	1	100	1.82	7.5904
IPI:IPI00202676.1	Protein phosphatase PP2C gamma	58680	4.0569	146.24	3	35	2.214	8.0692
IPI:IPI00362201.1	Phosducin like protein 3	27682	4.4985	142.323	1	32	3.75	47.9719
IPI:IPI00367724.3	Uncharacterized protein	209021	6.5616	118.591	4	81	2.6549	30.1261
IPI:IPI00361824.3	hypothetical protein	60719	4.3892	118.149	1	44	2.6455	7.5896
IPI:IPI00365769.5	ras GTPase activating like protein IQGAP1	188713	5.9808	97.9253	2	117	1.4484	13.5459
Injection 2
Accession	Description	mW (Da)	pI (pH)	PLGS Score	Peptides	Theoretical Peptides	Coverage (%)	Amount (fmol)
IPI:IPI00325135.3	14 3 3 protein epsilon	29155	4.4355	26728	47	29	76.0784	339.193
IPI:IPI00192912.1	Uncharacterized protein	38066	4.4797	24413.6	29	37	58.1538	307.913
IPI:IPI00230835.5	14 3 3 protein gamma	28284	4.606	20001.2	47	25	74.8988	196.355
IPI:IPI00324893.4	14 3 3 protein zeta delta	27753	4.5273	19716.8	42	25	64.898	365.091
IPI:IPI00215107.3	40S ribosomal protein SA	32803	4.6022	17640.4	21	25	38.3051	203.356
IPI:IPI00196661.1	14 3 3 protein theta	27760	4.4934	17391	35	24	65.3061	251.161
IPI:IPI00188804.1	60S acidic ribosomal protein P2	11684	4.1971	16859	7	9	73.913	135.171
IPI:IPI00207659.1	Barrier to autointegration factor	10037	5.7083	16854	6	17	60.6742	93.1706
IPI:IPI00949530.1	Uncharacterized protein	26544	4.7642	16384.3	34	24	58.7983	0
IPI:IPI00411290.1	Isoform 2 of Protein SET	32085	3.9066	15487.7	8	16	23.1047	32.9005
IPI:IPI00208306.1	Translationally controlled tumor protein	19449	4.5679	14958.8	22	15	67.4419	239.69
IPI:IPI00200861.1	Proliferating cell nuclear antigen	28730	4.3755	12692	33	23	49.0421	280.877
IPI:IPI00197579.2	Isoform 1 of Tubulin beta 5 chain	49638	4.5903	10688.9	17	30	45.2703	106.706
IPI:IPI00475639.4	Tubulin beta 2A chain	49874	4.5903	10366.7	14	30	35.2809	7.7261
IPI:IPI00421625.6	Myosin regulatory light chain 12B	19825	4.5621	9322.53	12	20	55.814	42.0337
IPI:IPI00914162.1	Myosin regulatory light chain	19854	4.5504	9273.82	12	19	61.6279	3.3502
IPI:IPI00372259.4	Isoform 1 of Tropomyosin alpha 3 chain	28988	4.5504	9126	41	30	58.4677	260.993
IPI:IPI00191502.5	Proteasome subunit alpha type 5	26374	4.6022	8067.58	14	16	46.888	160.561
IPI:IPI00858359.2	Myosin light polypeptide 9 regulatory	19841	4.591	7944.39	8	19	31.9767	0
IPI:IPI00471584.7	Heat shock protein HSP 90 beta	83229	4.775	7133.88	51	67	41.1602	262.57
IPI:IPI00400628.1	Secretagogin	32136	4.6243	6281.8	19	28	54.3478	109.306
IPI:IPI00365935.3	Prostaglandin E synthase 3	18709	4.1364	5654.3	10	15	36.875	157.856
IPI:IPI00365985.5	Isoform 1 of Endoplasmin	92713	4.5233	5157.56	38	79	32.0896	179.488
IPI:IPI00210012.1	Transcription elongation factor B polypeptide 2	13161	4.6776	4996.11	17	15	46.6102	119.497
IPI:IPI00476899.1	RCG22471 isoform CRA b	24660	4.3522	4954.77	14	19	40.4444	95.9688
IPI:IPI00206015.1	Transcription elongation factor B polypeptide 1	12465	4.5405	4379.28	8	10	53.5714	0
IPI:IPI00959348.2	Ribonuclease inhibitor	49942	4.4773	4323.6	17	37	48.6842	84.0342
IPI:IPI00768974.1	Uncharacterized protein	9718	4.4293	4173.85	2	6	24.4186	81.1028
IPI:IPI00372159.5	Uncharacterized protein Fragment	21421	5.0096	3593.52	4	14	34.3434	0
IPI:IPI00326888.4	Secretogranin 1	77489	4.7842	3496.27	44	72	43.8519	302.304
IPI:IPI00372520.1	Ac2 067	27952	4.0703	3422.96	7	19	19.7628	10.2456
IPI:IPI00968513.1	heat shock cognate 71 kDa protein like	68784	5.1392	3334.24	25	48	29.2994	161.324
IPI:IPI00208205.1	Heat shock cognate 71 kDa protein	70827	5.1998	3331.63	24	50	26.0062	0
IPI:IPI00230946.4	Dipeptidyl peptidase 2	55079	4.68	3210.5	26	32	28.8	162.561
IPI:IPI00210566.3	Heat shock protein HSP 90 alpha	84761	4.7357	3154.95	44	91	36.5621	73.2127
IPI:IPI00382210.1	Ab2 450	163688	6.0641	3127.84	14	82	11.3872	20.533
IPI:IPI00371462.3	Ubiquitin thioesterase OTUB1	31250	4.6578	2938.02	10	23	33.5793	112.032
IPI:IPI00364017.1	Uncharacterized protein	13629	4.6025	2783.57	4	9	32.2314	25.5698
IPI:IPI00390302.3	Uncharacterized protein	57286	4.9684	2760.48	20	52	18.1452	10.0808
IPI:IPI00464776.1	Trk fused gene	43068	4.7521	2494.54	10	17	29.8995	80.04
IPI:IPI00210280.1	Isoform 1 of Catechol O methyltransferase	29578	5.2705	2430.44	10	21	23.4848	0
IPI:IPI00776830.1	Uncharacterized protein Fragment	46885	4.6824	2357.75	16	37	22.7053	6.8552
IPI:IPI00782078.1	Uncharacterized protein	64743	4.8688	2328.57	31	100	21.519	85.1483
IPI:IPI00368869.3	Uncharacterized protein	31105	4.2962	2167.64	23	54	28.3088	0
IPI:IPI00364976.3	Eukaryotic translation initiation factor 6	26554	4.4304	2095.75	10	14	60	49.857
IPI:IPI00206624.1	78 kDa glucose regulated protein	72302	4.8748	1886.36	31	52	24.3119	151.626
IPI:IPI00360386.4	Uncharacterized protein	84806	4.6498	1826.43	14	57	23.3557	62.9301
IPI:IPI00470288.4	Creatine kinase B type	42698	5.2822	1757.58	4	23	9.7113	45.2186
IPI:IPI00214669.3	Similar to Sid3177p	17340	4.1721	1626.03	8	16	26.8456	1.0617
IPI:IPI00205223.1	Uncharacterized protein	25098	4.617	1521.17	7	15	36.6972	55.6161
IPI:IPI00198887.1	Protein disulfide isomerase	56915	4.6249	1515.71	25	47	30.6483	57.557
IPI:IPI00231420.1	Isoform SNAP 25a of Synaptosomal associated protein 25	23321	4.5412	1456.78	8	22	51.4563	0
IPI:IPI00480679.4	Keratin type I cytoskeletal 18	47732	4.9885	1339.81	10	37	24.1135	41.9796
IPI:IPI00210975.1	Hypoxia up regulated protein 1	111220	4.9261	1289.57	20	90	18.2182	56.5441
IPI:IPI00210495.1	UV excision repair protein RAD23 homolog B	43469	4.563	1276.19	12	18	16.3855	33.2331
IPI:IPI00557435.2	Uncharacterized protein Fragment	23957	4.42	1204.76	12	20	31.8182	1.4006
IPI:IPI00197640.2	Uncharacterized protein	26790	5.2544	1102.33	3	16	15.678	24.4006
IPI:IPI00769134.2	huntingtin interacting protein K predicted like	17061	4.8931	1056.89	4	16	27.1523	36.9591
IPI:IPI00000000.0	PYGM RABIT P00489 Glycogen phosphorylase muscle Oryctolagus cuniculus	97227	6.7941	1054.89	23	76	25.5042	50
IPI:IPI00366789.2	Rbbp4 protein	47626	4.5536	1027.04	21	26	23.2941	86.8683
IPI:IPI00326211.1	Carboxypeptidase E	53275	4.8885	991.067	16	41	30.8824	65.7138
IPI:IPI00201325.1	Thioredoxin like 5 Predicted isoform CRA b	14082	4.6525	938.659	6	13	39.8374	21.2809
IPI:IPI00768751.2	Uncharacterized protein	21390	4.6487	904.254	3	14	18.9189	49.5007
IPI:IPI00204261.2	Importin subunit beta 1	97122	4.4865	886.234	13	62	17.2374	29.9944
IPI:IPI00470246.3	Aromatic L amino acid decarboxylase	54322	6.3781	878.729	3	31	11.3872	33.7235
IPI:IPI00366110.3	Uncharacterized protein	47274	4.4771	863.243	6	29	14.7268	0
IPI:IPI00480709.1	Carboxypeptidase E	53247	4.8885	845.271	16	41	32.1429	5.0684
IPI:IPI00189138.1	Nuclear ubiquitous casein and cyclin dependent kinases substrate	27124	4.7842	807.037	7	24	9.0535	27.3828
IPI:IPI00464785.1	Protective protein for beta galactosidase	51183	4.8765	693.994	7	29	8.114	0
IPI:IPI00231118.5	Calbindin	29975	4.5159	687.338	3	23	14.1762	29.4884
IPI:IPI00205022.1	Nucleobindin 1	53473	4.858	661.898	3	47	6.5359	8.9852
IPI:IPI00207707.1	Ragulator complex protein LAMTOR1	17709	4.6946	619.036	2	13	22.9814	9.5786
IPI:IPI00339167.5	Uncharacterized protein	50247	4.7622	566.889	4	34	11.479	13.1718
IPI:IPI00798631.2	Uncharacterized protein	61987	4.8505	500.65	8	28	15.952	50.8687
IPI:IPI00326566.2	Hepatoma derived growth factor	26471	4.5833	461.233	10	29	36.7089	44.7128
IPI:IPI00194567.6	Transcription intermediary factor 1 beta	88899	5.4095	461.108	11	55	15.9281	51.5669
IPI:IPI00213847.3	granulins isoform a	65109	6.2875	454.644	6	38	7.8073	0
IPI:IPI00365600.3	cAMP dependent protein kinase type II beta regulatory subunit	46093	4.7049	454.634	7	28	14.9038	15.0714
IPI:IPI00368053.2	Glyoxalase domain containing protein 4	33246	4.9336	427.314	1	28	5.7047	12.7055
IPI:IPI00367047.3	immunity related GTPase family Q	59223	4.5062	423.606	8	30	14.5798	12.1732
IPI:IPI00191728.1	Calreticulin	47965	4.1385	402.982	8	50	24.0385	44.4186
IPI:IPI00959660.1	RAB1B member RAS oncogene family like	27211	5.8676	397.815	2	20	10.2362	9.7022
IPI:IPI00200070.1	Nucleobindin 2	50059	4.8437	354.969	4	38	3.8095	21.7491
IPI:IPI00558170.3	RAN binding protein 3	59133	4.6688	275.497	6	33	8.2437	45.0335
IPI:IPI00199636.1	Calnexin	67212	4.288	265.126	3	43	6.0914	37.0325
IPI:IPI00189627.1	Chromogranin A	51993	4.4923	256.035	3	47	12.4464	0
IPI:IPI00191959.6	Ubiquitin like conjugating enzyme ATG3	35799	4.4707	246.851	2	24	7.3248	3.5782
IPI:IPI00207050.5	reticulocalbin 3 EF hand calcium binding domain	37918	4.5339	246.137	4	34	12.8049	17.9369
IPI:IPI00561561.1	Uncharacterized protein	39310	4.8779	236.189	5	24	9.2643	28.6208
IPI:IPI00364842.2	Charged multivesicular body protein 5	24560	4.452	202.213	3	14	15.5251	53.5572
IPI:IPI00470219.2	Uncharacterized protein	65136	4.4324	193.727	2	42	4.2589	7.2903
IPI:IPI00213015.1	Dynactin subunit 2	44120	4.9673	172.31	3	28	1.99	10.9327
IPI:IPI00195160.1	Sulfated glycoprotein 1	61083	4.9559	172.214	2	43	5.5957	0
IPI:IPI00365423.1	Protein phosphatase 2 Formerly 2A regulatory subunit A alpha isoform	65281	4.8142	155.001	1	50	1.6978	11.9422
IPI:IPI00364617.2	Uncharacterized protein	99425	4.673	153.486	1	75	1.1001	0
IPI:IPI00213463.2	Alpha actinin 4	104849	5.1185	149.513	1	86	1.3172	17.7647
IPI:IPI00208090.1	Nuclear transcription factor Y subunit gamma	37230	4.6672	136.95	1	13	3.5821	15.5618
IPI:IPI00779676.1	Uncharacterized protein	37598	5.2242	127.794	1	27	4.2424	7.5528
IPI:IPI00231355.11	Uncharacterized protein	87026	5.6364	125.742	1	63	2.3407	17.1891
IPI:IPI00365769.5	ras GTPase activating like protein IQGAP1	188713	5.9808	124.63	3	117	2.1726	19.4031
IPI:IPI00369578.3	Uncharacterized protein	65731	6.7434	123.376	2	59	9.029	3.4118
IPI:IPI00364933.5	Signal transducing adaptor molecule SH3 domain and ITAM motif 1	59554	4.546	119.434	1	32	3.1079	0
IPI:IPI00393975.2	Isoform 1 of Microtubule associated protein 4	110233	4.4387	115.442	1	80	2.0814	8.658
IPI:IPI00777174.2	Uncharacterized protein	54891	6.2921	113.688	1	47	2.8455	11.0518
IPI:IPI00365153.1	Target of myb1 homolog	54055	4.6467	97.7395	1	29	1.4228	5.5246
Injection 3
Accession	Description	mW (Da)	pI (pH)	PLGS Score	Peptides	Theoretical Peptides	Coverage (%)	Amount (fmol)
IPI:IPI00324893.4	14 3 3 protein zeta delta	27753	4.5273	24733	48	25	71.8367	216.358
IPI:IPI00192912.1	Uncharacterized protein	38066	4.4797	23409.6	27	37	47.3846	185.85
IPI:IPI00325135.3	14 3 3 protein epsilon	29155	4.4355	21496.9	44	29	76.8627	193.287
IPI:IPI00411290.1	Isoform 2 of Protein SET	32085	3.9066	19715.3	11	16	32.491	81.0225
IPI:IPI00200861.1	Proliferating cell nuclear antigen	28730	4.3755	18473.2	33	23	60.5364	163.41
IPI:IPI00197579.2	Isoform 1 of Tubulin beta 5 chain	49638	4.5903	18058.1	14	30	36.036	53.3707
IPI:IPI00362160.1	Tubulin beta 3 chain	50386	4.6326	17785.1	12	30	31.3333	3.1465
IPI:IPI00475639.4	Tubulin beta 2A chain	49874	4.5903	17693.5	14	30	34.1573	5.0871
IPI:IPI00655259.1	Tubulin beta 2B chain	49920	4.5903	17686.6	12	30	30.5618	0
IPI:IPI00208306.1	Translationally controlled tumor protein	19449	4.5679	16926.8	22	15	64.5349	130.267
IPI:IPI00196661.1	14 3 3 protein theta	27760	4.4934	15969.1	41	24	74.6939	151.948
IPI:IPI00230835.5	14 3 3 protein gamma	28284	4.606	15872.5	45	25	64.7773	125.317
IPI:IPI00959179.1	tumor protein translationally controlled 1 like	19390	4.6919	15453.2	19	16	54.0698	4.9778
IPI:IPI00231677.5	14 3 3 protein eta	28194	4.6102	15192.8	46	27	71.9512	151.309
IPI:IPI00215107.3	40S ribosomal protein SA	32803	4.6022	13910.7	25	25	42.0339	115.207
IPI:IPI00780142.1	Uncharacterized protein	18423	4.2202	13192.4	3	13	21.0191	3.9256
IPI:IPI00207659.1	Barrier to autointegration factor	10037	5.7083	12907.1	6	17	69.6629	43.9806
IPI:IPI00372259.4	Isoform 1 of Tropomyosin alpha 3 chain	28988	4.5504	11809.2	43	30	58.4677	130.247
IPI:IPI00188804.1	60S acidic ribosomal protein P2	11684	4.1971	11115.3	5	9	64.3478	20.7711
IPI:IPI00365985.5	Isoform 1 of Endoplasmin	92713	4.5233	8701.77	66	79	46.6418	106.607
IPI:IPI00210012.1	Transcription elongation factor B polypeptide 2	13161	4.6776	8416.39	20	15	63.5593	80.4551
IPI:IPI00914162.1	Myosin regulatory light chain	19854	4.5504	8312.03	5	19	39.5349	0
IPI:IPI00421625.6	Myosin regulatory light chain 12B	19825	4.5621	8312.03	6	20	49.4186	47.6068
IPI:IPI00372159.5	Uncharacterized protein Fragment	21421	5.0096	7639.85	7	14	56.5657	20.6079
IPI:IPI00365935.3	Prostaglandin E synthase 3	18709	4.1364	6827.51	9	15	36.875	90.4413
IPI:IPI00191502.5	Proteasome subunit alpha type 5	26374	4.6022	6304.32	11	16	37.3444	94.9662
IPI:IPI00768974.1	Uncharacterized protein	9718	4.4293	5122.32	4	6	33.7209	34.424
IPI:IPI00326888.4	Secretogranin 1	77489	4.7842	4429.97	30	72	40	201.869
IPI:IPI00950379.1	Uncharacterized protein	67106	5.4741	4406.34	33	50	38.0328	59.6469
IPI:IPI00208205.1	Heat shock cognate 71 kDa protein	70827	5.1998	4399.7	32	50	33.9009	0
IPI:IPI00959348.2	Ribonuclease inhibitor	49942	4.4773	4397.64	18	37	47.807	49.623
IPI:IPI00371462.3	Ubiquitin thioesterase OTUB1	31250	4.6578	4216.33	18	23	42.4354	66.388
IPI:IPI00230946.4	Dipeptidyl peptidase 2	55079	4.68	4042.71	24	32	24.8	96.6666
IPI:IPI00400628.1	Secretagogin	32136	4.6243	3929.78	23	28	50.3623	60.6206
IPI:IPI00206015.1	Transcription elongation factor B polypeptide 1	12465	4.5405	3878.86	7	10	27.6786	0
IPI:IPI00471584.7	Heat shock protein HSP 90 beta	83229	4.775	3679.07	44	67	41.5746	144.748
IPI:IPI00364017.1	Uncharacterized protein	13629	4.6025	3278.38	4	9	45.4545	8.7023
IPI:IPI00780241.1	Uncharacterized protein	13617	4.5842	3167.01	5	9	53.719	8.2441
IPI:IPI00760117.1	Isoform 2 of Catechol O methyltransferase	24731	4.9277	3074.94	12	18	45.2489	25.6459
IPI:IPI00382210.1	Ab2 450	163688	6.0641	2951.1	9	82	8.4886	16.775
IPI:IPI00476899.1	RCG22471 isoform CRA b	24660	4.3522	2684.68	14	19	68	57.2854
IPI:IPI00210566.3	Heat shock protein HSP 90 alpha	84761	4.7357	2470.38	38	91	32.6057	54.7723
IPI:IPI00198887.1	Protein disulfide isomerase	56915	4.6249	2331.89	29	47	36.5422	40.0648
IPI:IPI00366789.2	Rbbp4 protein	47626	4.5536	2284.93	23	26	48.2353	52.8924
IPI:IPI00360386.4	Uncharacterized protein	84806	4.6498	2072.23	18	57	25.7718	37.5717
IPI:IPI00364976.3	Eukaryotic translation initiation factor 6	26554	4.4304	1875.03	6	14	37.1429	31.1393
IPI:IPI00949678.1	Uncharacterized protein Fragment	74051	4.9257	1819.34	27	55	19.5956	0
IPI:IPI00210495.1	UV excision repair protein RAD23 homolog B	43469	4.563	1786.76	9	18	18.0723	21.6769
IPI:IPI00464776.1	Trk fused gene	43068	4.7521	1555.33	8	17	31.9095	45.4603
IPI:IPI00480679.4	Keratin type I cytoskeletal 18	47732	4.9885	1506.64	18	37	29.3144	23.3762
IPI:IPI00470288.4	Creatine kinase B type	42698	5.2822	1420.75	5	23	14.6982	24.4975
IPI:IPI00231420.1	Isoform SNAP 25a of Synaptosomal associated protein 25	23321	4.5412	1330.14	10	22	49.0291	21.9248
IPI:IPI00326211.1	Carboxypeptidase E	53275	4.8885	1300.09	15	41	28.7815	41.249
IPI:IPI00958946.1	nuclear ubiquitous casein and cyclin dependent kinases substrate like	27072	4.8287	1268.61	8	24	25.9259	15.3667
IPI:IPI00205223.1	Uncharacterized protein	25098	4.617	1253.58	6	15	26.1468	31.0732
IPI:IPI00370348.3	Uncharacterized protein Fragment	27731	4.5084	1236.82	5	21	10.6557	0
IPI:IPI00231368.5	Thioredoxin	11665	4.5967	1171.22	3	10	29.5238	25.8239
IPI:IPI00000000.0	PYGM RABIT P00489 Glycogen phosphorylase muscle Oryctolagus cuniculus	97227	6.7941	1110.41	22	76	25.9786	50
IPI:IPI00213847.3	granulins isoform a	65109	6.2875	1073.1	9	38	12.7907	62.031
IPI:IPI00189523.4	chromobox homolog 3	20798	5.0358	1028.16	2	13	12.0219	0
IPI:IPI00655289.2	Uncharacterized protein	111222	4.9261	1015.78	21	89	23.1231	33.8339
IPI:IPI00959660.1	RAB1B member RAS oncogene family like	27211	5.8676	883.029	6	20	22.4409	14.0157
IPI:IPI00515858.1	Diablo homolog Drosophila isoform CRA b	26889	5.4683	873.322	5	17	24.8945	14.3688
IPI:IPI00205022.1	Nucleobindin 1	53473	4.858	785.209	4	47	12.4183	8.0467
IPI:IPI00194567.6	Transcription intermediary factor 1 beta	88899	5.4095	641.207	8	55	18.3234	29.7439
IPI:IPI00359022.1	Trafficking protein particle complex subunit 3	20289	4.6505	628.13	2	12	8.8889	16.2378
IPI:IPI00780387.1	Nucleosome assembly protein 1 like 4	43889	4.3845	620.267	5	26	12.4352	12.693
IPI:IPI00201325.1	Thioredoxin like 5 Predicted isoform CRA b	14082	4.6525	616.994	7	13	61.7886	15.122
IPI:IPI00470246.3	Aromatic L amino acid decarboxylase	54322	6.3781	616.288	2	31	7.4534	16.8356
IPI:IPI00769134.2	huntingtin interacting protein K predicted like	17061	4.8931	584.086	5	16	27.1523	23.3314
IPI:IPI00200070.1	Nucleobindin 2	50059	4.8437	537.366	4	38	6.9048	10.6646
IPI:IPI00204261.2	Importin subunit beta 1	97122	4.4865	528.43	6	62	9.1324	16.9721
IPI:IPI00208471.1	Proteasome Prosome macropain 26S subunit non ATPase 4 isoform CRA a	41047	4.506	523.566	4	23	12.3684	21.0845
IPI:IPI00558170.3	RAN binding protein 3	59133	4.6688	467.246	7	33	9.1398	12.7091
IPI:IPI00326566.2	Hepatoma derived growth factor	26471	4.5833	464.701	10	29	24.8945	25.6103
IPI:IPI00207050.5	reticulocalbin 3 EF hand calcium binding domain	37918	4.5339	428.881	4	34	12.8049	9.6671
IPI:IPI00364189.2	Eukaryotic translation initiation factor 3 subunit J	29169	4.4815	423.586	3	26	12.3552	16.0778
IPI:IPI00199636.1	Calnexin	67212	4.288	354.614	5	43	7.2758	22.9162
IPI:IPI00231358.6	Profilin 1	14947	8.4754	343.589	2	16	18.5714	7.0548
IPI:IPI00213463.2	Alpha actinin 4	104849	5.1185	340.922	5	86	3.5126	0
IPI:IPI00191728.1	Calreticulin	47965	4.1385	317.767	9	50	20.9135	17.1361
IPI:IPI00944815.1	proteasome subunit beta type 9	23328	4.6664	299.411	4	17	15.5251	10.0405
IPI:IPI00365600.3	cAMP dependent protein kinase type II beta regulatory subunit	46093	4.7049	295.014	3	28	8.6538	0
IPI:IPI00364617.2	Uncharacterized protein	99425	4.673	288.373	5	75	8.1408	0
IPI:IPI00213553.1	ProSAAS	27397	5.5232	240.815	1	17	2.6923	5.2323
IPI:IPI00324986.1	Rab GDP dissociation inhibitor alpha	50504	4.8126	234.939	4	35	10.0671	7.7648
IPI:IPI00370456.1	26S proteasome non ATPase regulatory subunit 2	100123	4.9017	215.627	9	83	6.9383	9.2075
IPI:IPI00368053.2	Glyoxalase domain containing protein 4	33246	4.9336	188.935	3	28	9.0604	5.8406
IPI:IPI00361824.3	hypothetical protein	60719	4.3892	183.682	1	44	2.6455	10.2792
IPI:IPI00471889.7	Annexin A5	35722	4.7181	175.648	3	29	5.3292	6.5986
IPI:IPI00991150.1	sulfated glycoprotein 1 isoform B preproprotein	61498	4.9094	171.57	1	43	3.5907	0
IPI:IPI00212767.1	Anionic trypsin 1	25942	4.517	163.319	2	7	8.1301	35.4174
IPI:IPI00210090.3	SP120	87693	5.8418	160.762	1	53	2.2556	11.0572
IPI:IPI00369223.4	family with sequence similarity 114 member A2	55622	5.5627	137.543	1	49	2.8958	4.5118
IPI:IPI00362488.1	Golgi reassembly stacking protein 2	47279	4.5756	135.486	1	21	2.4229	8.8182
IPI:IPI00324864.4	Neurosecretory protein VGF	68137	4.4817	125.473	1	56	2.107	6.3411
IPI:IPI00367724.3	Uncharacterized protein	209021	6.5616	101.547	4	81	1.6716	16.8145
IPI:IPI00363940.5	coiled coil domain containing 158	126366	5.9361	83.3821	1	114	0.7227	9.0973
IPI:IPI00365769.5	ras GTPase activating like protein IQGAP1	188713	5.9808	71.7546	1	117	0.4225	12.5996

## Sheet: Fraction 3
Injection 1
Accession	Description	mW (Da)	pI (pH)	PLGS Score	Peptides	Theoretical Peptides	Coverage (%)	Amount (fmol)
IPI:IPI00197579.2	Isoform 1 of Tubulin beta 5 chain	49638	4.5903	25676.2	62	30	65.5405	338.418
IPI:IPI00400573.1	Tubulin beta 2C chain	49769	4.602	21336.3	60	30	59.5506	142.902
IPI:IPI00339167.5	Uncharacterized protein	50247	4.7622	20238.2	59	34	62.6932	79.5026
IPI:IPI00765366.1	tubulin beta 4	49553	4.5903	19909.8	44	30	64.6396	176.051
IPI:IPI00475639.4	Tubulin beta 2A chain	49874	4.5903	18620.3	56	30	55.0562	81.7615
IPI:IPI00655259.1	Tubulin beta 2B chain	49920	4.5903	18618.1	55	30	52.3596	0
IPI:IPI00551812.1	ATP synthase subunit beta mitochondrial	56318	5.0198	15458.6	45	36	66.7297	396.889
IPI:IPI00206624.1	78 kDa glucose regulated protein	72302	4.8748	11336.8	80	52	51.682	297.28
IPI:IPI00198887.1	Protein disulfide isomerase	56915	4.6249	10543.8	78	47	63.0648	378.084
IPI:IPI00196994.1	Rho GDP dissociation inhibitor 1	23392	4.9149	8568.56	19	18	52.451	208.488
IPI:IPI00324986.1	Rab GDP dissociation inhibitor alpha	50504	4.8126	7883.97	48	35	65.3244	139.586
IPI:IPI00471584.7	Heat shock protein HSP 90 beta	83229	4.775	7404.56	81	67	51.105	241.851
IPI:IPI00471889.7	Annexin A5	35722	4.7181	5555.62	28	29	55.4859	63.1492
IPI:IPI00210566.3	Heat shock protein HSP 90 alpha	84761	4.7357	5210.27	60	91	38.1992	109.786
IPI:IPI00365423.1	Protein phosphatase 2 Formerly 2A regulatory subunit A alpha isoform	65281	4.8142	4672.91	28	50	46.8591	77.5847
IPI:IPI00211216.4	Eukaryotic translation initiation factor 5A 1	16821	4.8984	4477.48	18	14	37.6623	90.7909
IPI:IPI00365985.5	Isoform 1 of Endoplasmin	92713	4.5233	3965.3	52	79	36.194	64.6932
IPI:IPI00734561.1	Isoform 2 of Endoplasmin	74161	4.8312	3860.92	47	66	39.8134	0
IPI:IPI00326412.4	Gamma enolase	47110	4.8424	3787.07	9	29	34.5622	37.0836
IPI:IPI00205163.3	RCG42492	20696	4.8327	3341.13	12	17	44.5055	74.3418
IPI:IPI00188304.3	Lactoylglutathione lyase	20806	4.9413	3084.49	11	17	40.7609	63.8333
IPI:IPI00365929.1	protein disulfide isomerase A6	48729	4.8585	3052.94	19	34	28.0899	80.8028
IPI:IPI00188804.1	60S acidic ribosomal protein P2	11684	4.1971	2934.63	8	9	62.6087	72.0834
IPI:IPI00200070.1	Nucleobindin 2	50059	4.8437	2872.16	24	38	38.3333	62.8667
IPI:IPI00214262.1	NSFL1 cofactor p47	40655	4.8569	2405.27	10	33	28.1081	0
IPI:IPI00339153.3	37 kDa protein	36837	4.5701	2376.55	6	21	25.816	0
IPI:IPI00200601.3	Thioredoxin like protein 1	32228	4.6432	2374.94	20	21	58.8235	66.6409
IPI:IPI00208205.1	Heat shock cognate 71 kDa protein	70827	5.1998	2301.95	28	50	32.5077	0
IPI:IPI00896224.1	Actin cytoplasmic 2	41765	5.1594	2104.14	14	34	39.4667	97.1306
IPI:IPI00326582.3	peripherin	53949	5.1504	2068.31	36	57	38.055	131.79
IPI:IPI00471525.2	Uncharacterized protein	72225	6.0875	1822.42	15	47	17.5115	0
IPI:IPI00389420.7	Serine arginine rich splicing factor 2	25461	12.2598	1632.72	8	18	18.552	42.2831
IPI:IPI00212014.3	Transitional endoplasmic reticulum ATPase	89292	4.9547	1473.21	29	69	33.995	54.6971
IPI:IPI00194285.1	Histone binding protein RBBP7	47790	4.719	1445.06	14	27	29.4118	72.2399
IPI:IPI00230835.5	14 3 3 protein gamma	28284	4.606	1411.68	11	25	27.1255	13.6428
IPI:IPI00324893.4	14 3 3 protein zeta delta	27753	4.5273	1405.68	13	25	40.8163	10.8973
IPI:IPI00210280.1	Isoform 1 of Catechol O methyltransferase	29578	5.2705	1369.71	10	21	29.1667	0
IPI:IPI00231677.5	14 3 3 protein eta	28194	4.6102	1347.06	11	27	32.9268	4.3116
IPI:IPI00230837.5	Isoform Long of 14 3 3 protein beta alpha	28036	4.6163	1295.86	12	22	42.2764	0
IPI:IPI00201137.1	Coatomer protein complex subunit epsilon Predicted isoform CRA a	34631	4.8239	1159.15	6	27	16.8831	30.9704
IPI:IPI00366795.2	SUMO activating enzyme subunit 1	38488	4.8444	928.623	7	33	23.7822	34.1258
IPI:IPI00000000.0	PYGM RABIT P00489 Glycogen phosphorylase muscle Oryctolagus cuniculus	97227	6.7941	841.794	17	76	22.4199	50
IPI:IPI00231368.5	Thioredoxin	11665	4.5967	779.776	3	10	19.0476	46.2166
IPI:IPI00210158.1	26S protease regulatory subunit 6B	47378	4.9065	721.861	11	38	26.0766	20.7604
IPI:IPI00400579.1	Lysosomal alpha glucosidase	106139	5.3505	711.774	9	58	8.8143	61.6225
IPI:IPI00364928.1	ADP sugar pyrophosphatase	24102	4.8829	641.433	5	14	14.1553	17.5099
IPI:IPI00212811.1	Cathepsin B	37445	5.2454	626.7	9	26	19.174	57.3891
IPI:IPI00206712.2	Inositol monophosphatase 1	30491	4.9969	620.885	10	25	22.3827	22.7465
IPI:IPI00339148.2	60 kDa heat shock protein mitochondrial	60917	5.8044	617.184	7	53	12.9145	16.3827
IPI:IPI00470288.4	Creatine kinase B type	42698	5.2822	567.125	5	23	18.6352	29.2835
IPI:IPI00211733.1	26S protease regulatory subunit 4	49153	5.799	561.984	12	40	25.2273	192.114
IPI:IPI00205022.1	Nucleobindin 1	53473	4.858	556.671	4	47	11.5468	13.6919
IPI:IPI00869481.1	Coactosin like protein	15921	5.0457	541.135	5	17	40.1408	15.7665
IPI:IPI00190392.4	Uncharacterized protein	50309	5.0345	464.565	3	38	8.8692	0
IPI:IPI00326888.4	Secretogranin 1	77489	4.7842	441.529	10	72	12.7407	55.0708
IPI:IPI00389571.6	Keratin type II cytoskeletal 8	53985	5.6926	433.019	8	42	14.6998	17.8493
IPI:IPI00213463.2	Alpha actinin 4	104849	5.1185	431.077	10	86	14.7091	38.374
IPI:IPI00373197.1	Membrane associated progesterone receptor component 2	23388	4.9211	430.006	2	26	18.4332	8.0148
IPI:IPI00568535.2	Uncharacterized protein	100133	8.4428	388.715	4	83	6.3134	26.5381
IPI:IPI00368053.2	Glyoxalase domain containing protein 4	33246	4.9336	388.707	3	28	12.4161	22.9621
IPI:IPI00326211.1	Carboxypeptidase E	53275	4.8885	360.74	7	41	17.8571	51.7398
IPI:IPI00204510.6	Proteasomal ubiquitin receptor ADRM1	42075	4.7585	350.975	2	20	6.1425	12.7161
IPI:IPI00372897.2	28S ribosomal protein S27 mitochondrial isoform 1	47617	5.0435	334.668	3	42	11.3253	2.5608
IPI:IPI00210975.1	Hypoxia up regulated protein 1	111220	4.9261	305.58	7	90	9.1091	12.1525
IPI:IPI00195156.1	Dipeptidyl peptidase 3	82986	4.9427	269.684	6	55	7.9946	17.5198
IPI:IPI00231553.4	Ataxin 10	53692	4.843	266.138	4	41	11.1579	19.4353
IPI:IPI00196684.3	cAMP dependent protein kinase type II alpha regulatory subunit	45511	4.6192	248.4	1	27	3.2419	4.6142
IPI:IPI00365769.5	ras GTPase activating like protein IQGAP1	188713	5.9808	238.205	7	117	6.3368	28.6902
IPI:IPI00361669.3	minichromosome maintenance deficient 3	74366	4.8184	232.362	3	65	4.3807	12.4825
IPI:IPI00360386.4	Uncharacterized protein	84806	4.6498	223.169	3	57	8.0537	9.3827
IPI:IPI00364585.4	Serine threonine kinase receptor associated protein	38432	4.8153	210.306	1	27	4.2857	14.4224
IPI:IPI00565256.3	Uncharacterized protein	116101	8.1973	177.453	3	100	1.1811	199.65
IPI:IPI00207657.1	Ubiquitin carboxyl terminal hydrolase	95718	4.6974	176.368	5	62	3.2634	20.5054
IPI:IPI00195160.1	Sulfated glycoprotein 1	61083	4.9559	175.105	1	43	3.6101	0
IPI:IPI00194974.2	Hnrpk protein	50996	5.0043	158.41	1	39	2.5862	0
IPI:IPI00567828.3	Suppressor of G2 allele of SKP1 homolog	38066	4.9839	154.812	1	31	4.1667	13.025
IPI:IPI00231418.5	Lamin B1	66565	4.9711	150.599	2	68	3.7479	9.9587
IPI:IPI00369618.1	Eukaryotic translation initiation factor 4A1 isoform CRA c	46124	5.1535	138.161	4	46	4.6798	10.4975
IPI:IPI00959248.1	rCG50520 like	58583	6.6524	117.162	1	46	2.2263	68.2695
IPI:IPI00769110.2	ribosome binding protein 1 isoform 3	157408	9.5253	115.043	2	191	1.3076	0
IPI:IPI00765075.2	LOC683469 protein	51458	9.3076	111.194	1	39	2.1142	29.8361
IPI:IPI00368347.2	Ubiquitin like modifier activating enzyme 1	117713	5.2169	104.754	2	67	2.4575	23.2095
Injection 2
Accession	Description	mW (Da)	pI (pH)	PLGS Score	Peptides	Theoretical Peptides	Coverage (%)	Amount (fmol)
IPI:IPI00197579.2	Isoform 1 of Tubulin beta 5 chain	49638	4.5903	28962.5	62	30	50	24.5347
IPI:IPI00339167.5	Uncharacterized protein	50247	4.7622	13066.8	57	34	63.1347	72.1187
IPI:IPI00551812.1	ATP synthase subunit beta mitochondrial	56318	5.0198	12716.1	45	36	58.9792	370.058
IPI:IPI00324986.1	Rab GDP dissociation inhibitor alpha	50504	4.8126	8752.76	45	35	61.745	146.563
IPI:IPI00188804.1	60S acidic ribosomal protein P2	11684	4.1971	6681.03	3	9	52.1739	64.6147
IPI:IPI00206624.1	78 kDa glucose regulated protein	72302	4.8748	6430.24	59	52	42.9664	271.739
IPI:IPI00471889.7	Annexin A5	35722	4.7181	5938.86	27	29	51.4107	62.9293
IPI:IPI00198887.1	Protein disulfide isomerase	56915	4.6249	5830.79	71	47	61.4931	373.013
IPI:IPI00471584.7	Heat shock protein HSP 90 beta	83229	4.775	4930.71	84	67	52.9006	225.322
IPI:IPI00197568.2	Rab GDP dissociation inhibitor beta	50504	5.8469	4790.54	24	43	33.9326	8.307
IPI:IPI00210566.3	Heat shock protein HSP 90 alpha	84761	4.7357	4172.53	73	91	38.472	20.2003
IPI:IPI00365423.1	Protein phosphatase 2 Formerly 2A regulatory subunit A alpha isoform	65281	4.8142	3605.65	27	50	41.7657	73.5362
IPI:IPI00365985.5	Isoform 1 of Endoplasmin	92713	4.5233	3531.99	59	79	39.4279	106.703
IPI:IPI00196994.1	Rho GDP dissociation inhibitor 1	23392	4.9149	3381.87	8	18	30.8824	102.171
IPI:IPI00211216.4	Eukaryotic translation initiation factor 5A 1	16821	4.8984	3245.24	15	14	37.6623	90.2742
IPI:IPI00188304.3	Lactoylglutathione lyase	20806	4.9413	3124.06	14	17	39.1304	59.7068
IPI:IPI00326412.4	Gamma enolase	47110	4.8424	3070.92	12	29	41.0138	45.4791
IPI:IPI00205163.3	RCG42492	20696	4.8327	3012.13	13	17	47.2527	70.7949
IPI:IPI00200601.3	Thioredoxin like protein 1	32228	4.6432	2460.72	11	21	47.7509	56.3594
IPI:IPI00200070.1	Nucleobindin 2	50059	4.8437	2384.05	25	38	38.0952	58.9282
IPI:IPI00214262.1	NSFL1 cofactor p47	40655	4.8569	2091.18	13	33	39.1892	44.2068
IPI:IPI00324893.4	14 3 3 protein zeta delta	27753	4.5273	1908.59	10	25	29.7959	13.2025
IPI:IPI00471525.2	Uncharacterized protein	72225	6.0875	1890.81	13	47	17.6651	66.9729
IPI:IPI00230837.5	Isoform Long of 14 3 3 protein beta alpha	28036	4.6163	1763.08	7	22	19.9187	0
IPI:IPI00365929.1	protein disulfide isomerase A6	48729	4.8585	1351.46	15	34	24.4944	69.2436
IPI:IPI00201137.1	Coatomer protein complex subunit epsilon Predicted isoform CRA a	34631	4.8239	1339.79	5	27	24.3506	31.1991
IPI:IPI00212014.3	Transitional endoplasmic reticulum ATPase	89292	4.9547	1338.25	24	69	30.6452	54.3097
IPI:IPI00326582.3	peripherin	53949	5.1504	1223.05	38	57	43.9746	124.331
IPI:IPI00364928.1	ADP sugar pyrophosphatase	24102	4.8829	1205.88	3	14	15.0685	15.7781
IPI:IPI00231368.5	Thioredoxin	11665	4.5967	1187.2	7	10	44.7619	71.4777
IPI:IPI00210280.1	Isoform 1 of Catechol O methyltransferase	29578	5.2705	1002.86	7	21	28.7879	0
IPI:IPI00194285.1	Histone binding protein RBBP7	47790	4.719	907.41	16	27	38.1176	62.3727
IPI:IPI00210158.1	26S protease regulatory subunit 6B	47378	4.9065	892.905	15	38	34.2105	25.3964
IPI:IPI00206712.2	Inositol monophosphatase 1	30491	4.9969	876.339	11	25	23.1047	50.0281
IPI:IPI00205022.1	Nucleobindin 1	53473	4.858	771.104	6	47	18.0828	11.7664
IPI:IPI00201561.3	Peroxiredoxin 2	21770	5.2048	766.669	4	16	12.6263	6.0182
IPI:IPI00000000.0	PYGM RABIT P00489 Glycogen phosphorylase muscle Oryctolagus cuniculus	97227	6.7941	726.103	19	76	22.4199	50
IPI:IPI00389420.7	Serine arginine rich splicing factor 2	25461	12.2598	707.315	3	18	14.4796	14.0761
IPI:IPI00326888.4	Secretogranin 1	77489	4.7842	669.77	13	72	16.8889	69.9114
IPI:IPI00400579.1	Lysosomal alpha glucosidase	106139	5.3505	563.898	8	58	9.7587	57.393
IPI:IPI00421316.1	LRRGT00109	49818	9.5678	535.428	4	39	9.1928	104.247
IPI:IPI00208205.1	Heat shock cognate 71 kDa protein	70827	5.1998	524.549	15	50	15.3251	0
IPI:IPI00326211.1	Carboxypeptidase E	53275	4.8885	520.718	5	41	12.605	44.0191
IPI:IPI00471608.1	Staphylococcal nuclease domain containing protein 1	101888	6.7698	515.448	9	83	9.2409	21.8777
IPI:IPI00212811.1	Cathepsin B	37445	5.2454	490.702	7	26	13.8643	41.6965
IPI:IPI00213463.2	Alpha actinin 4	104849	5.1185	441.835	7	86	6.4764	34.5026
IPI:IPI00190392.4	Uncharacterized protein	50309	5.0345	403.634	3	38	11.0865	0
IPI:IPI00366795.2	SUMO activating enzyme subunit 1	38488	4.8444	389.235	9	33	17.765	24.0381
IPI:IPI00196684.3	cAMP dependent protein kinase type II alpha regulatory subunit	45511	4.6192	383.537	5	27	6.9825	9.9885
IPI:IPI00207657.1	Ubiquitin carboxyl terminal hydrolase	95718	4.6974	379.591	8	62	10.373	27.3545
IPI:IPI00194974.2	Hnrpk protein	50996	5.0043	346.307	6	39	14.8707	0
IPI:IPI00214953.3	Chromobox homolog 5	22171	5.5657	307.43	2	21	15.1832	14.0995
IPI:IPI00211733.1	26S protease regulatory subunit 4	49153	5.799	295.741	3	40	9.5455	31.1798
IPI:IPI00368053.2	Glyoxalase domain containing protein 4	33246	4.9336	291.17	2	28	9.7315	14.2858
IPI:IPI00869481.1	Coactosin like protein	15921	5.0457	275.519	2	17	19.0141	11.6671
IPI:IPI00365769.5	ras GTPase activating like protein IQGAP1	188713	5.9808	264.947	4	117	2.3537	22.5992
IPI:IPI00764184.1	keratin type II cytoskeletal 6A like isoform 1	59392	8.9388	257.186	2	41	3.442	6.8152
IPI:IPI00195156.1	Dipeptidyl peptidase 3	82986	4.9427	252.03	6	55	6.3686	16.1058
IPI:IPI00364866.1	RCG60340	46848	4.9197	233.538	3	32	11.8227	26.6988
IPI:IPI00210975.1	Hypoxia up regulated protein 1	111220	4.9261	228.499	4	90	5.4054	13.3707
IPI:IPI00389571.6	Keratin type II cytoskeletal 8	53985	5.6926	204.214	6	42	5.7971	10.0355
IPI:IPI00211336.1	SH3 domain binding glutamic acid rich protein like 3 Predicted isoform CRA b	10470	4.8246	202.677	1	7	10.7527	31.9523
IPI:IPI00361669.3	minichromosome maintenance deficient 3	74366	4.8184	202.282	3	65	5.8912	54.3253
IPI:IPI00231553.4	Ataxin 10	53692	4.843	200.606	1	41	3.5789	19.4822
IPI:IPI00480679.4	Keratin type I cytoskeletal 18	47732	4.9885	184.201	1	37	1.6548	14.4035
IPI:IPI00189819.1	Actin cytoplasmic 1	41709	5.142	176.819		34		8.161
IPI:IPI00360386.4	Uncharacterized protein	84806	4.6498	124.264	2	57	3.7584	7.3965
IPI:IPI00368347.2	Ubiquitin like modifier activating enzyme 1	117713	5.2169	114.995	1	67	1.7013	18.8775
IPI:IPI00188079.6	Uncharacterized protein Fragment	143327	9.4259	111.662	3	180	1.434	0
Injection 3
Accession	Description	mW (Da)	pI (pH)	PLGS Score	Peptides	Theoretical Peptides	Coverage (%)	Amount (fmol)
IPI:IPI00400573.1	Tubulin beta 2C chain	49769	4.602	30696.8	79	30	64.2697	318.09
IPI:IPI00765366.1	tubulin beta 4	49553	4.5903	28933.1	60	30	65.0901	80.5046
IPI:IPI00197579.2	Isoform 1 of Tubulin beta 5 chain	49638	4.5903	25106.2	80	30	63.964	263.593
IPI:IPI00475639.4	Tubulin beta 2A chain	49874	4.5903	20290.6	72	30	53.0337	73.5577
IPI:IPI00655259.1	Tubulin beta 2B chain	49920	4.5903	20209.4	69	30	49.4382	0
IPI:IPI00339167.5	Uncharacterized protein	50247	4.7622	19858	60	34	63.5762	65.5599
IPI:IPI00551812.1	ATP synthase subunit beta mitochondrial	56318	5.0198	17453.5	49	36	49.1493	418.649
IPI:IPI00206624.1	78 kDa glucose regulated protein	72302	4.8748	16291.4	79	52	59.9388	342.686
IPI:IPI00198887.1	Protein disulfide isomerase	56915	4.6249	12695	79	47	66.7976	480.45
IPI:IPI00471584.7	Heat shock protein HSP 90 beta	83229	4.775	9622.4	85	67	56.4917	302.457
IPI:IPI00324986.1	Rab GDP dissociation inhibitor alpha	50504	4.8126	8782.47	45	35	60.6264	178.19
IPI:IPI00210566.3	Heat shock protein HSP 90 alpha	84761	4.7357	8458.38	79	91	47.749	124.199
IPI:IPI00196994.1	Rho GDP dissociation inhibitor 1	23392	4.9149	7715.14	21	18	40.6863	237.264
IPI:IPI00205163.3	RCG42492	20696	4.8327	7217.76	17	17	53.2967	70.2368
IPI:IPI00189819.1	Actin cytoplasmic 1	41709	5.142	6907.5	16	34	35.2	125.398
IPI:IPI00188804.1	60S acidic ribosomal protein P2	11684	4.1971	6715.02	5	9	74.7826	63.0364
IPI:IPI00471889.7	Annexin A5	35722	4.7181	5949.53	22	29	48.2759	68.0904
IPI:IPI00231368.5	Thioredoxin	11665	4.5967	5035.14	7	10	36.1905	107.529
IPI:IPI00326582.3	peripherin	53949	5.1504	3608.95	49	57	52.6427	124.77
IPI:IPI00365423.1	Protein phosphatase 2 Formerly 2A regulatory subunit A alpha isoform	65281	4.8142	3549.82	28	50	40.747	92.8846
IPI:IPI00188304.3	Lactoylglutathione lyase	20806	4.9413	3191.9	9	17	37.5	63.5648
IPI:IPI00200070.1	Nucleobindin 2	50059	4.8437	2850.09	20	38	29.7619	58.2727
IPI:IPI00208205.1	Heat shock cognate 71 kDa protein	70827	5.1998	2821.57	36	50	33.5913	0
IPI:IPI00326412.4	Gamma enolase	47110	4.8424	2667.29	16	29	45.1613	42.2603
IPI:IPI00365929.1	protein disulfide isomerase A6	48729	4.8585	2543.12	16	34	32.3596	112.085
IPI:IPI00471525.2	Uncharacterized protein	72225	6.0875	2402.08	22	47	26.5745	69.6346
IPI:IPI00200601.3	Thioredoxin like protein 1	32228	4.6432	2356.28	17	21	51.2111	71.9027
IPI:IPI00214262.1	NSFL1 cofactor p47	40655	4.8569	2257.59	16	33	45.1351	52.2743
IPI:IPI00211216.4	Eukaryotic translation initiation factor 5A 1	16821	4.8984	2208.75	14	14	32.4675	87.1887
IPI:IPI00212014.3	Transitional endoplasmic reticulum ATPase	89292	4.9547	2068.74	29	69	35.2357	61.8832
IPI:IPI00339153.3	37 kDa protein	36837	4.5701	1769.79	12	21	36.7953	1.1667
IPI:IPI00210280.1	Isoform 1 of Catechol O methyltransferase	29578	5.2705	1741.84	11	21	27.2727	0
IPI:IPI00206712.2	Inositol monophosphatase 1	30491	4.9969	1599.13	9	25	25.2708	21.721
IPI:IPI00194285.1	Histone binding protein RBBP7	47790	4.719	1583.08	15	27	42.3529	72.7812
IPI:IPI00326888.4	Secretogranin 1	77489	4.7842	1430.31	18	72	24.7407	43.869
IPI:IPI00212811.1	Cathepsin B	37445	5.2454	1424.33	11	26	22.1239	54.781
IPI:IPI00231631.13	Beta enolase	46984	7.2308	1380.28	8	29	17.9724	4.4591
IPI:IPI00205022.1	Nucleobindin 1	53473	4.858	1169.93	5	47	13.2898	24.4001
IPI:IPI00372159.5	Uncharacterized protein Fragment	21421	5.0096	971.788	2	14	13.1313	15.9966
IPI:IPI00326211.1	Carboxypeptidase E	53275	4.8885	965.331	10	41	23.3193	54.5284
IPI:IPI00214953.3	Chromobox homolog 5	22171	5.5657	923.913	4	21	19.8953	8.4151
IPI:IPI00201137.1	Coatomer protein complex subunit epsilon Predicted isoform CRA a	34631	4.8239	868.252	8	27	26.2987	30.3397
IPI:IPI00366795.2	SUMO activating enzyme subunit 1	38488	4.8444	835.365	16	33	34.0974	40.5429
IPI:IPI00324893.4	14 3 3 protein zeta delta	27753	4.5273	793.356	8	25	30.2041	21.445
IPI:IPI00389420.7	Serine arginine rich splicing factor 2	25461	12.2598	766.82	7	18	19.0045	36.5054
IPI:IPI00000000.0	PYGM RABIT P00489 Glycogen phosphorylase muscle Oryctolagus cuniculus	97227	6.7941	748.989	19	76	18.624	50
IPI:IPI00400579.1	Lysosomal alpha glucosidase	106139	5.3505	737.172	7	58	5.2466	59.3513
IPI:IPI00201561.3	Peroxiredoxin 2	21770	5.2048	620.48	2	16	9.0909	10.8516
IPI:IPI00470288.4	Creatine kinase B type	42698	5.2822	614.388	3	23	9.7113	17.0702
IPI:IPI00210158.1	26S protease regulatory subunit 6B	47378	4.9065	567.604	14	38	27.512	25.8719
IPI:IPI00231677.5	14 3 3 protein eta	28194	4.6102	547.584	5	27	26.8293	11.2827
IPI:IPI00373197.1	Membrane associated progesterone receptor component 2	23388	4.9211	544.59	1	26	6.9124	11.5083
IPI:IPI00480679.4	Keratin type I cytoskeletal 18	47732	4.9885	499.1	6	37	10.6383	23.0586
IPI:IPI00365769.5	ras GTPase activating like protein IQGAP1	188713	5.9808	483.2	12	117	8.3887	25.8124
IPI:IPI00368053.2	Glyoxalase domain containing protein 4	33246	4.9336	463.982	2	28	9.7315	10.8041
IPI:IPI00212767.1	Anionic trypsin 1	25942	4.517	459.659	1	7	8.1301	112.517
IPI:IPI00194974.2	Hnrpk protein	50996	5.0043	423.307	3	39	9.2672	0
IPI:IPI00207657.1	Ubiquitin carboxyl terminal hydrolase	95718	4.6974	414.207	8	62	11.655	27.0698
IPI:IPI00364566.1	Protein SEC13 homolog	35525	5.0026	368.143	3	25	17.0807	28.2402
IPI:IPI00213463.2	Alpha actinin 4	104849	5.1185	367.609	9	86	9.8793	34.4264
IPI:IPI00389571.6	Keratin type II cytoskeletal 8	53985	5.6926	358.314	12	42	21.7391	25.7671
IPI:IPI00209082.1	Alpha actinin 1	102895	5.0674	336.165	4	76	5.2691	0
IPI:IPI00211733.1	26S protease regulatory subunit 4	49153	5.799	333.162	5	40	10.4545	27.482
IPI:IPI00368347.2	Ubiquitin like modifier activating enzyme 1	117713	5.2169	330.251	6	67	9.6408	24.6944
IPI:IPI00203255.1	programmed cell death protein 6	21890	5.2055	313.067	2	15	10.9948	10.4102
IPI:IPI00230835.5	14 3 3 protein gamma	28284	4.606	309.859	3	25	11.336	0
IPI:IPI00364866.1	RCG60340	46848	4.9197	297.681	4	32	10.3448	14.5959
IPI:IPI00196684.3	cAMP dependent protein kinase type II alpha regulatory subunit	45511	4.6192	271.865	2	27	8.2294	7.689
IPI:IPI00371781.7	minichromosome maintenance complex component 3	91602	5.1519	260.029	3	79	2.214	0
IPI:IPI00471608.1	Staphylococcal nuclease domain containing protein 1	101888	6.7698	259.644	4	83	6.7107	31.3862
IPI:IPI00190392.4	Uncharacterized protein	50309	5.0345	242.794	2	38	6.8736	0
IPI:IPI00231553.4	Ataxin 10	53692	4.843	234.495	5	41	7.3684	12.3135
IPI:IPI00372897.2	28S ribosomal protein S27 mitochondrial isoform 1	47617	5.0435	222.193	1	42	4.0964	9.518
IPI:IPI00195156.1	Dipeptidyl peptidase 3	82986	4.9427	220.704	6	55	5.9621	17.4659
IPI:IPI00204510.6	Proteasomal ubiquitin receptor ADRM1	42075	4.7585	204.999	2	20	5.8968	15.5744
IPI:IPI00361260.3	tektin 5 like	39959	7.3982	171.104	1	34	6.087	8.9923
IPI:IPI00210975.1	Hypoxia up regulated protein 1	111220	4.9261	168.551	3	90	5.1051	16.4836
IPI:IPI00188079.6	Uncharacterized protein Fragment	143327	9.4259	149.244	3	180	2.3396	0
IPI:IPI00780927.2	splicing factor arginine serine rich 1B	27727	10.6003	147.529	1	29	4.0323	9.4259
IPI:IPI00197639.3	Synaptoporin	29088	6.0732	134.351	2	15	3.7736	60.5136
IPI:IPI00366234.2	Protein OS 9	75318	4.5802	127.812	1	67	2.1021	8.5305
IPI:IPI00366387.3	U2 small nuclear ribonucleoprotein auxiliary factor U2AF 2	53483	9.3635	116.542	1	26	2.1053	0
IPI:IPI00212547.5	Uncharacterized protein	55500	8.2295	102.303	2	44	1.8711	120.26
IPI:IPI00361541.4	ubiquitin conjugating enzyme E2O	140901	4.7662	79.315	1	90	1.1619	0

## Sheet: Fraction 4
Injection 1
Accession	Description	mW (Da)	pI (pH)	PLGS Score	Peptides	Theoretical Peptides	Coverage (%)	Amount (fmol)
IPI:IPI00189819.1	Actin cytoplasmic 1	41709	5.142	22357.9	43	34	65.6	709.348
IPI:IPI00339167.5	Uncharacterized protein	50247	4.7622	11936.7	40	34	49.6689	227.773
IPI:IPI00201561.3	Peroxiredoxin 2	21770	5.2048	11689.4	15	16	41.9192	218.77
IPI:IPI00212014.3	Transitional endoplasmic reticulum ATPase	89292	4.9547	9380.48	79	69	59.4293	311.46
IPI:IPI00230937.5	Phosphatidylethanolamine binding protein 1	20788	5.3795	9062.22	10	13	49.7326	441.904
IPI:IPI00193547.2	Uncharacterized protein	14195	5.3925	8099.89	17	14	44.8	102.493
IPI:IPI00339148.2	60 kDa heat shock protein mitochondrial	60917	5.8044	7366.41	39	53	49.7382	406.746
IPI:IPI00197579.2	Isoform 1 of Tubulin beta 5 chain	49638	4.5903	6663.08	16	30	51.3513	131.461
IPI:IPI00231697.5	Stathmin	17277	5.6521	5729.83	5	24	18.1208	105.665
IPI:IPI00362160.1	Tubulin beta 3 chain	50386	4.6326	5714.52	18	30	34.4444	20.3975
IPI:IPI00400573.1	Tubulin beta 2C chain	49769	4.602	5674.53	16	30	46.0674	105.972
IPI:IPI00195673.1	Tubulin beta 6	50027	4.5903	5541.04	15	31	25.5034	25.2352
IPI:IPI00767147.1	enolase 3	53889	5.7294	5423.85	15	37	33.5354	87.4785
IPI:IPI00829443.1	Isoform 2 of Tubulin beta 5 chain	24255	4.7426	5245.12	7	18	30.6604	0
IPI:IPI00914741.1	Thioredoxin domain containing protein 12	19006	5.0945	4090.13	12	15	52.3529	121.963
IPI:IPI00208205.1	Heat shock cognate 71 kDa protein	70827	5.1998	4044.45	53	50	47.9876	0
IPI:IPI00194974.2	Hnrpk protein	50996	5.0043	3606.8	22	39	43.9655	0
IPI:IPI00567316.1	Uncharacterized protein	60090	5.4038	3457.51	33	53	48.8496	23.5901
IPI:IPI00197952.1	Spermidine synthase	33974	5.2921	2654.37	12	32	40.0662	112.75
IPI:IPI00366079.1	Uncharacterized protein	46324	5.4957	2603.1	21	32	37.6499	134.569
IPI:IPI00326582.3	peripherin	53949	5.1504	2536.65	45	57	32.981	217.176
IPI:IPI00210357.1	Heterogeneous nuclear ribonucleoprotein F	45700	5.1652	2502.79	10	26	23.8554	140.958
IPI:IPI00189925.1	Alpha soluble NSF attachment protein	33171	5.1478	2407.97	5	23	19.322	65.5124
IPI:IPI00952226.1	Uncharacterized protein Fragment	44724	5.4772	2337.96	6	27	11.7647	26.8814
IPI:IPI00470288.4	Creatine kinase B type	42698	5.2822	2238.69	19	23	50.6562	122.387
IPI:IPI00368806.4	beta soluble NSF attachment protein	33535	5.1682	2228.95	2	27	8.0537	4.2943
IPI:IPI00368347.2	Ubiquitin like modifier activating enzyme 1	117713	5.2169	2227.55	31	67	29.7732	222.82
IPI:IPI00388104.3	hypothetical protein LOC685045	9024	5.3959	1972.83	2	5	27.1605	36.1283
IPI:IPI00231968.4	Annexin A4 isoform CRA a	35871	5.2359	1943.37	9	30	26.9592	113.689
IPI:IPI00197553.1	Isoform B23 1 of Nucleophosmin	32539	4.4242	1889.53	7	22	32.8767	90.9393
IPI:IPI00213463.2	Alpha actinin 4	104849	5.1185	1553.53	17	86	21.1855	86.9765
IPI:IPI00367152.1	NADH dehydrogenase ubiquinone flavoprotein 2 mitochondrial	27360	6.2393	1536.6	5	22	14.1129	26.3115
IPI:IPI00361888.3	Polyubiquitin C	91031	8.8528	1532.99	6	75	5.8025	0
IPI:IPI00373076.1	V type proton ATPase catalytic subunit A	68221	5.2597	1488.55	22	53	36.1426	106.401
IPI:IPI00365929.1	protein disulfide isomerase A6	48729	4.8585	1483.97	12	34	22.0225	107.669
IPI:IPI00194324.2	Pyruvate dehydrogenase E1 component subunit beta mitochondrial	38957	6.2016	1481.87	13	30	34.5404	86.9923
IPI:IPI00190392.4	Uncharacterized protein	50309	5.0345	1466.47	6	38	20.8426	0
IPI:IPI00382300.3	Ac2 048	33642	10.1177	1384.29	3	23	13.289	23.3989
IPI:IPI00369618.1	Eukaryotic translation initiation factor 4A1 isoform CRA c	46124	5.1535	1324.2	18	46	17.9803	185.031
IPI:IPI00362469.2	6 phosphogluconolactonase	30802	6.4155	1307.65	9	20	40.2062	113.74
IPI:IPI00189989.1	Sepiapterin reductase	28110	5.3864	1296.08	7	20	22.1374	51.7869
IPI:IPI00766463.1	RCG20659 isoform CRA b	38080	5.2504	1194.39	7	29	28.4024	38.8584
IPI:IPI00480679.4	Keratin type I cytoskeletal 18	47732	4.9885	1151.17	27	37	41.1348	229.72
IPI:IPI00190462.1	Serine threonine protein phosphatase 2A catalytic subunit beta isoform	35552	5.0599	1110.82	5	24	21.0356	0
IPI:IPI00199271.1	Eukaryotic translation initiation factor 4E	25037	5.7272	1082.34	3	14	6.9124	18.1703
IPI:IPI00230830.5	Eukaryotic translation initiation factor 2 subunit 1	36085	4.8175	1034.41	5	31	20	56.481
IPI:IPI00203773.3	Uncharacterized protein	29422	10.1014	1010.87	3	18	19.2029	48.5918
IPI:IPI00400579.1	Lysosomal alpha glucosidase	106139	5.3505	987.893	11	58	15.0052	80.7197
IPI:IPI00213015.1	Dynactin subunit 2	44120	4.9673	934.876	11	28	26.1194	83.7677
IPI:IPI00324741.3	Protein disulfide isomerase A3	56587	5.8068	919.173	12	53	23.1683	57.4598
IPI:IPI00951939.1	Uncharacterized protein	28851	11.9894	894.954	4	21	13.0952	45.2702
IPI:IPI00365852.3	RCG20904 isoform CRA b	12251	5.5329	875.695	5	12	20.1923	130.794
IPI:IPI00886430.1	LOC683667 protein	21610	5.4521	871.446	4	19	21.2121	96.3201
IPI:IPI00231418.5	Lamin B1	66565	4.9711	819.181	18	68	22.9983	81.4046
IPI:IPI00214953.3	Chromobox homolog 5	22171	5.5657	794.25	2	21	15.1832	56.7755
IPI:IPI00373045.1	Eukaryotic translation initiation factor 4B	69023	5.4205	712.819	8	57	13.748	49.1863
IPI:IPI00387868.2	Heat shock 70 kDa protein 4	93997	4.9365	686.474	7	74	13.2143	30.5915
IPI:IPI00371204.2	Uncharacterized protein	37973	5.0945	685.252	9	19	19.1136	85.8236
IPI:IPI00212731.1	Cathepsin D	44651	6.7139	633.424	3	27	4.6683	27.6372
IPI:IPI00215246.5	Ssna1 protein	13548	5.4708	632.001	6	14	26.8908	33.3946
IPI:IPI00372388.1	T complex protein 1 subunit gamma	60608	6.2032	624.6	5	49	10.8257	55.7291
IPI:IPI00551812.1	ATP synthase subunit beta mitochondrial	56318	5.0198	613.753	7	36	12.8544	88.9506
IPI:IPI00358033.1	NADH ubiquinone oxidoreductase 75 kDa subunit mitochondrial	79361	5.5283	580.761	6	52	12.2421	52.381
IPI:IPI00421995.1	Chloride intracellular channel protein 1	26963	4.8992	571.209	3	20	16.5975	72.5811
IPI:IPI00915560.1	inorganic pyrophosphatase	32750	5.1048	536.789	4	21	22.8374	110.275
IPI:IPI00231512.5	Hippocalcin like protein 1	22324	5.1619	495.365	3	20	25.9067	6.6485
IPI:IPI00326888.4	Secretogranin 1	77489	4.7842	494.98	8	72	6.6667	118.903
IPI:IPI00656396.1	Nudcd3 protein	33130	5.85	469.756	4	30	20.7358	25.5414
IPI:IPI00210566.3	Heat shock protein HSP 90 alpha	84761	4.7357	467.906	8	91	8.5948	122.846
IPI:IPI00207115.3	Ubiquitin activating enzyme E1	117792	5.228	461.932	10	56	7.8524	3.1291
IPI:IPI00781123.1	Xaa Pro aminopeptidase 1	74620	5.4974	453.872	3	59	7.8078	27.5378
IPI:IPI00948868.1	Uncharacterized protein	48044	5.6995	452.223	2	25	4.5872	33.713
IPI:IPI00211133.4	Hsp90 co chaperone Cdc37	44481	5.0662	400.109	3	32	10.8179	22.5635
IPI:IPI00370348.3	Uncharacterized protein Fragment	27731	4.5084	397.745	6	21	9.4262	0
IPI:IPI00371410.5	UBX domain containing protein 1	33561	5.0354	387.317	4	33	18.5185	0
IPI:IPI00471757.1	Alpha N acetylgalactosaminidase	46840	5.45	385.773	3	32	12.0482	33.039
IPI:IPI00370456.1	26S proteasome non ATPase regulatory subunit 2	100123	4.9017	380.469	4	83	4.2952	33.5263
IPI:IPI00363194.3	Protein PRRC1	46265	5.5461	376.579	2	18	10.8352	23.8769
IPI:IPI00197568.2	Rab GDP dissociation inhibitor beta	50504	5.8469	364.879	2	43	6.7416	0
IPI:IPI00464512.1	Heterogeneous nuclear ribonucleoprotein H2	49262	5.8511	353.957	1	27	3.7862	40.4027
IPI:IPI00777695.2	Uncharacterized protein	87146	5.5045	352.349	7	63	12.4524	68.8752
IPI:IPI00231767.5	Triosephosphate isomerase	26831	6.9937	348.086	2	21	5.2209	44.2471
IPI:IPI00869675.2	F actin capping protein subunit alpha 1	32889	5.3143	347.127	1	21	5.2448	105.26
IPI:IPI00200409.4	Glycylpeptide N tetradecanoyltransferase 1	56824	7.9812	324.482	1	33	2.8226	8.4203
IPI:IPI00193595.3	Eukaryotic initiation factor 4A II	46459	5.1632	309.51	13	50	15.6863	83.383
IPI:IPI00557002.2	Uncharacterized protein Fragment	21582	10.7241	262.95	1	14	5.291	16.4334
IPI:IPI00210009.1	Nuclear migration protein nudC	38388	5.1026	252.161	3	31	9.0361	59.9741
IPI:IPI00324451.4	DNA damage binding protein 1	126781	5.0455	249.481	5	84	2.6316	55.8183
IPI:IPI00365985.5	Isoform 1 of Endoplasmin	92713	4.5233	231.85	3	79	1.8657	49.6097
IPI:IPI00204315.5	Isoform 2 of Poly U binding splicing factor PUF60	58508	5.079	218.992	1	31	5.6673	28.2814
IPI:IPI00204843.2	Isoform Alpha 2 of Guanine nucleotide binding protein G o subunit alpha	40055	5.6082	211.042	1	28	4.8023	17.9381
IPI:IPI00193983.3	Clathrin heavy chain 1	191475	5.3776	205.775	4	133	2.4478	18.4652
IPI:IPI00210975.1	Hypoxia up regulated protein 1	111220	4.9261	194.632	4	90	4.5045	13.5519
IPI:IPI00363925.2	Uap1l1 protein	56399	5.3167	184.878	3	40	3.5503	20.0285
IPI:IPI00370815.4	Uncharacterized protein	59550	5.2181	180.719	6	51	9.6715	65.5255
IPI:IPI00370117.3	Uncharacterized protein	109408	4.6672	172.16	4	73	3.4979	30.3632
IPI:IPI00364151.3	polyribonucleotide nucleotidyltransferase 1 mitochondrial	85843	8.0731	163.248	1	76	1.148	78.8373
IPI:IPI00189722.1	Tropomodulin 2	39467	5.1617	157.115	1	40	3.9886	12.8811
IPI:IPI00388101.1	Uncharacterized protein	110642	5.1476	148.884	2	102	2.51	23.3348
IPI:IPI00371952.2	UBX domain containing protein 4	56359	5.7372	146.125	1	34	3.1621	23.548
IPI:IPI00201333.5	Uncharacterized protein	106836	5.636	135.971	2	68	3.4958	16.3891
IPI:IPI00231929.7	Isoform M1 of Pyruvate kinase isozymes M1 M2	57780	6.6541	124.596	2	44	4.1431	0
IPI:IPI00205519.5	UDP glucose glycoprotein glucosyltransferase 1	176319	5.2993	118.286	1	117	1.354	23.0916
IPI:IPI00209113.3	Myosin 9	226196	5.3306	113.046	3	165	2.0398	52.3699
IPI:IPI00204261.2	Importin subunit beta 1	97122	4.4865	102.518	1	62	1.7123	9.4825
IPI:IPI00565983.3	Uncharacterized protein Fragment	52180	8.8478	94.5862	1	49	2.6846	31.918
IPI:IPI00210234.5	Plastin 3	70635	5.1535	88.4251	3	55	3.1746	19.8456
IPI:IPI00363236.3	Uncharacterized protein	134320	7.0501	84.2361	1	98	0.933	5.9661
IPI:IPI00211936.2	Alpha internexin	56223	4.9792	81.6315	4	52	2.5692	31.0712
IPI:IPI00209291.1	Extended synaptotagmin 1	121084	5.3419	79.3339	1	83	1.1949	10.8764
Injection 2
Accession	Description	mW (Da)	pI (pH)	PLGS Score	Peptides	Theoretical Peptides	Coverage (%)	Amount (fmol)
IPI:IPI00896224.1	Actin cytoplasmic 2	41765	5.1594	26967.8	40	34	51.2	633.908
IPI:IPI00208205.1	Heat shock cognate 71 kDa protein	70827	5.1998	14959.2	41	50	39.9381	0
IPI:IPI00193547.2	Uncharacterized protein	14195	5.3925	14036.2	13	14	39.2	87.5731
IPI:IPI00339167.5	Uncharacterized protein	50247	4.7622	12841.7	37	34	43.4879	0
IPI:IPI00212014.3	Transitional endoplasmic reticulum ATPase	89292	4.9547	8785.66	76	69	55.5831	238.469
IPI:IPI00339148.2	60 kDa heat shock protein mitochondrial	60917	5.8044	7811.61	39	53	57.0681	344.281
IPI:IPI00201561.3	Peroxiredoxin 2	21770	5.2048	7276.65	15	16	56.0606	174.352
IPI:IPI00230937.5	Phosphatidylethanolamine binding protein 1	20788	5.3795	6907.3	14	13	56.6845	396.324
IPI:IPI00231697.5	Stathmin	17277	5.6521	5774.16	6	24	23.4899	92.0512
IPI:IPI00197579.2	Isoform 1 of Tubulin beta 5 chain	49638	4.5903	5519.98	11	30	34.9099	87.6233
IPI:IPI00400573.1	Tubulin beta 2C chain	49769	4.602	5383.63	14	30	40.8989	85.4958
IPI:IPI00362160.1	Tubulin beta 3 chain	50386	4.6326	5348.47	17	30	30.2222	53.4764
IPI:IPI00195673.1	Tubulin beta 6	50027	4.5903	5123.6	14	31	19.2394	0
IPI:IPI00369618.1	Eukaryotic translation initiation factor 4A1 isoform CRA c	46124	5.1535	4936.46	21	46	34.2365	184.559
IPI:IPI00480679.4	Keratin type I cytoskeletal 18	47732	4.9885	4336.4	24	37	49.1726	169.657
IPI:IPI00194974.2	Hnrpk protein	50996	5.0043	4098.19	17	39	32.5431	0
IPI:IPI00464815.11	Alpha enolase	47098	6.1377	2621.36	7	31	15.4378	29.5835
IPI:IPI00914741.1	Thioredoxin domain containing protein 12	19006	5.0945	2619.47	9	15	16.4706	52.281
IPI:IPI00389523.1	Cytokeratin 18 Fragment	4088	11.2496	2612.62	2	2	25	0
IPI:IPI00231968.4	Annexin A4 isoform CRA a	35871	5.2359	2530.79	14	30	39.185	119.326
IPI:IPI00197952.1	Spermidine synthase	33974	5.2921	2300.13	15	32	46.3576	99.3319
IPI:IPI00568427.2	Stathmin	17206	5.6475	2021.2	5	21	24	1.3875
IPI:IPI00370791.1	stathmin like	17377	6.1571	2021.2	5	26	29.1391	4.9109
IPI:IPI00367152.1	NADH dehydrogenase ubiquinone flavoprotein 2 mitochondrial	27360	6.2393	1922.56	2	22	9.2742	31.4691
IPI:IPI00368347.2	Ubiquitin like modifier activating enzyme 1	117713	5.2169	1887.3	31	67	27.0321	191.779
IPI:IPI00366079.1	Uncharacterized protein	46324	5.4957	1836.6	15	32	23.741	91.7428
IPI:IPI00194324.2	Pyruvate dehydrogenase E1 component subunit beta mitochondrial	38957	6.2016	1696.3	16	30	34.2618	74.5876
IPI:IPI00470288.4	Creatine kinase B type	42698	5.2822	1664.73	17	23	27.5591	104.51
IPI:IPI00371204.2	Uncharacterized protein	37973	5.0945	1661.81	9	19	15.2355	73.9403
IPI:IPI00197553.1	Isoform B23 1 of Nucleophosmin	32539	4.4242	1653.86	5	22	25	0
IPI:IPI00388104.3	hypothetical protein LOC685045	9024	5.3959	1637.81	1	5	16.0494	7.2763
IPI:IPI00210357.1	Heterogeneous nuclear ribonucleoprotein F	45700	5.1652	1629.31	13	26	20.7229	128.341
IPI:IPI00326582.3	peripherin	53949	5.1504	1612.29	38	57	33.6152	163.846
IPI:IPI00189989.1	Sepiapterin reductase	28110	5.3864	1600.4	9	20	46.5649	50.5512
IPI:IPI00372388.1	T complex protein 1 subunit gamma	60608	6.2032	1559.14	8	49	16.6972	48.6339
IPI:IPI00213015.1	Dynactin subunit 2	44120	4.9673	1548.99	19	28	38.0597	79.3688
IPI:IPI00952226.1	Uncharacterized protein Fragment	44724	5.4772	1461.47	8	27	14.4608	8.0778
IPI:IPI00189925.1	Alpha soluble NSF attachment protein	33171	5.1478	1460.13	4	23	17.6271	47.757
IPI:IPI00365929.1	protein disulfide isomerase A6	48729	4.8585	1429.25	7	34	9.4382	44.0169
IPI:IPI00471584.7	Heat shock protein HSP 90 beta	83229	4.775	1401.59	22	67	25.1381	148.859
IPI:IPI00389420.7	Serine arginine rich splicing factor 2	25461	12.2598	1354.24	3	18	14.9321	30.9476
IPI:IPI00400579.1	Lysosomal alpha glucosidase	106139	5.3505	1329.9	16	58	25.0787	75.4968
IPI:IPI00368806.4	beta soluble NSF attachment protein	33535	5.1682	1232.12	2	27	8.0537	20.3974
IPI:IPI00213463.2	Alpha actinin 4	104849	5.1185	1220.43	19	86	24.4786	59.107
IPI:IPI00209082.1	Alpha actinin 1	102895	5.0674	1144.76	12	76	16.704	1.6054
IPI:IPI00421528.1	Proteasome Prosome macropain 26S subunit ATPase 3 isoform CRA a	49517	4.8992	1143.5	9	41	23.5294	0
IPI:IPI00373045.1	Eukaryotic translation initiation factor 4B	69023	5.4205	984.614	9	57	14.0753	30.2346
IPI:IPI00362469.2	6 phosphogluconolactonase	30802	6.4155	943.565	3	20	16.8385	46.2418
IPI:IPI00210566.3	Heat shock protein HSP 90 alpha	84761	4.7357	938.166	9	91	12.6876	43.4432
IPI:IPI00326888.4	Secretogranin 1	77489	4.7842	828.319	6	72	7.8519	83.8333
IPI:IPI00190462.1	Serine threonine protein phosphatase 2A catalytic subunit beta isoform	35552	5.0599	792.616	6	24	13.2686	0
IPI:IPI00358033.1	NADH ubiquinone oxidoreductase 75 kDa subunit mitochondrial	79361	5.5283	774.258	7	52	11.4168	41.3643
IPI:IPI00231418.5	Lamin B1	66565	4.9711	735.193	11	68	17.2061	60.1112
IPI:IPI00915560.1	inorganic pyrophosphatase	32750	5.1048	734.097	8	21	28.7197	99.0572
IPI:IPI00373076.1	V type proton ATPase catalytic subunit A	68221	5.2597	691.895	10	53	16.5316	65.492
IPI:IPI00215246.5	Ssna1 protein	13548	5.4708	689.261	3	14	29.4118	35.004
IPI:IPI00213299.5	Microtubule associated protein RP EB family member 1	29985	4.9281	675.25	5	25	25.7463	34.7794
IPI:IPI00387868.2	Heat shock 70 kDa protein 4	93997	4.9365	649.99	10	74	12.1429	36.1978
IPI:IPI00471757.1	Alpha N acetylgalactosaminidase	46840	5.45	616.033	4	32	12.2892	27.7037
IPI:IPI00886430.1	LOC683667 protein	21610	5.4521	581.018	3	19	12.1212	13.0228
IPI:IPI00214953.3	Chromobox homolog 5	22171	5.5657	558.153	6	21	28.2723	57.6168
IPI:IPI00551812.1	ATP synthase subunit beta mitochondrial	56318	5.0198	551.395	10	36	30.4348	65.6941
IPI:IPI00211895.1	Glutathione synthetase	52311	5.3487	540.086	5	39	10.7595	10.9182
IPI:IPI00324741.3	Protein disulfide isomerase A3	56587	5.8068	513.077	5	53	12.6733	51.1879
IPI:IPI00210009.1	Nuclear migration protein nudC	38388	5.1026	502.027	3	31	11.747	12.3044
IPI:IPI00203773.3	Uncharacterized protein	29422	10.1014	486.417	2	18	15.5797	48.9105
IPI:IPI00766463.1	RCG20659 isoform CRA b	38080	5.2504	476.736	1	29	6.5089	24.6563
IPI:IPI00421995.1	Chloride intracellular channel protein 1	26963	4.8992	472.022	1	20	7.4689	0
IPI:IPI00208672.2	Isoform Crk I of Adapter molecule crk	22849	5.0147	449.349	3	19	16.1765	0
IPI:IPI00421525.1	Cathepsin D isoform CRA c	44593	6.7136	419.114	2	26	2.457	38.4279
IPI:IPI00566958.2	MAP kinase interacting serine threonine protein kinase 1	46184	6.2943	396.928	2	37	4.8426	17.8042
IPI:IPI00204843.2	Isoform Alpha 2 of Guanine nucleotide binding protein G o subunit alpha	40055	5.6082	384.898	2	28	7.9096	6.0903
IPI:IPI00324986.1	Rab GDP dissociation inhibitor alpha	50504	4.8126	380.177	5	35	18.7919	23.5604
IPI:IPI00421630.4	Thioredoxin domain containing protein 9	26255	5.5763	342.761	2	25	3.9823	5.0152
IPI:IPI00370456.1	26S proteasome non ATPase regulatory subunit 2	100123	4.9017	335.791	9	83	7.8194	44.5413
IPI:IPI00199273.1	Hsc70 interacting protein	41253	5.1061	323.255	5	26	8.1522	41.789
IPI:IPI00198887.1	Protein disulfide isomerase	56915	4.6249	319.434	6	47	5.3045	49.8181
IPI:IPI00193918.1	Cytochrome c oxidase subunit 5B mitochondrial	13905	7.7483	314.744	5	11	21.7054	86.7642
IPI:IPI00734561.1	Isoform 2 of Endoplasmin	74161	4.8312	312.157	4	66	4.0435	38.1199
IPI:IPI00368053.2	Glyoxalase domain containing protein 4	33246	4.9336	295.556	2	28	9.7315	14.0393
IPI:IPI00656396.1	Nudcd3 protein	33130	5.85	284.872	3	30	12.3746	21.2065
IPI:IPI00363925.2	Uap1l1 protein	56399	5.3167	260.375	1	40	1.9724	17.3364
IPI:IPI00324451.4	DNA damage binding protein 1	126781	5.0455	258.786	6	84	6.1404	32.9293
IPI:IPI00210975.1	Hypoxia up regulated protein 1	111220	4.9261	257.756	3	90	4.9049	11.8457
IPI:IPI00781123.1	Xaa Pro aminopeptidase 1	74620	5.4974	247.953	2	59	4.5045	16.5584
IPI:IPI00207940.2	RCG35559 isoform CRA a	57801	5.257	240.921	1	38	2.8355	14.026
IPI:IPI00363194.3	Protein PRRC1	46265	5.5461	205.286	2	18	4.2889	33.1834
IPI:IPI00211133.4	Hsp90 co chaperone Cdc37	44481	5.0662	203.934	1	32	5.5409	0
IPI:IPI00359074.1	Anamorsin	33020	5.1365	189.673	1	28	8.0906	11.5688
IPI:IPI00364813.1	Histone deacetylase 1	55057	5.1634	185.415	1	41	3.527	40.1557
IPI:IPI00366190.4	Uncharacterized protein	67214	5.0795	175.077	7	64	4.3478	16.5274
IPI:IPI00193983.3	Clathrin heavy chain 1	191475	5.3776	170.931	2	133	1.2537	13.6534
IPI:IPI00000000.0	PYGM RABIT P00489 Glycogen phosphorylase muscle Oryctolagus cuniculus	97227	6.7941	159.512	1	76	1.4235	50
IPI:IPI00209113.3	Myosin 9	226196	5.3306	146.58	5	165	3.2126	53.1145
IPI:IPI00372700.1	puromycin sensitive aminopeptidase	103278	5.4144	143.274	1	68	1.7391	16.4208
IPI:IPI00393284.3	Uncharacterized protein Fragment	55550	9.7104	133.76	1	35	2.9289	6.6788
IPI:IPI00372303.3	Ubiquitin carboxyl terminal hydrolase 7	128349	5.1696	129.994	1	98	1.0879	6.7455
IPI:IPI00198717.8	Malate dehydrogenase cytoplasmic	36460	6.149	128.989	2	29	3.5928	25.2034
IPI:IPI00780155.2	Uncharacterized protein	48524	5.3295	127.182	2	24	4.5351	31.9455
IPI:IPI00373492.2	Lymphocyte cytosolic protein 1	70077	4.9711	122.726	1	53	1.4354	13.416
IPI:IPI00365423.1	Protein phosphatase 2 Formerly 2A regulatory subunit A alpha isoform	65281	4.8142	100.223	1	50	2.7165	2.2452
IPI:IPI00201333.5	Uncharacterized protein	106836	5.636	96.6985	4	68	2.0127	38.485
IPI:IPI00364895.4	Uncharacterized protein	82197	5.2502	75.9593	2	61	4.4534	23.8544
Injection 3
Accession	Description	mW (Da)	pI (pH)	PLGS Score	Peptides	Theoretical Peptides	Coverage (%)	Amount (fmol)
IPI:IPI00189819.1	Actin cytoplasmic 1	41709	5.142	36691.8	47	34	63.4667	0
IPI:IPI00212014.3	Transitional endoplasmic reticulum ATPase	89292	4.9547	9454.18	68	69	46.8983	0
IPI:IPI00201561.3	Peroxiredoxin 2	21770	5.2048	8806.1	11	16	38.3838	0
IPI:IPI00339167.5	Uncharacterized protein	50247	4.7622	7558.23	44	34	44.3709	0
IPI:IPI00230937.5	Phosphatidylethanolamine binding protein 1	20788	5.3795	7506.92	10	13	47.0588	0
IPI:IPI00193547.2	Uncharacterized protein	14195	5.3925	6980.68	10	14	39.2	0
IPI:IPI00339148.2	60 kDa heat shock protein mitochondrial	60917	5.8044	6958.74	37	53	48.8656	0
IPI:IPI00231697.5	Stathmin	17277	5.6521	5361.77	5	24	18.7919	0
IPI:IPI00208205.1	Heat shock cognate 71 kDa protein	70827	5.1998	5010.65	52	50	47.3684	0
IPI:IPI00194974.2	Hnrpk protein	50996	5.0043	4889.62	19	39	40.7328	0
IPI:IPI00362160.1	Tubulin beta 3 chain	50386	4.6326	4871.94	18	30	31.5556	0
IPI:IPI00195673.1	Tubulin beta 6	50027	4.5903	4764.95	16	31	27.5168	0
IPI:IPI00400573.1	Tubulin beta 2C chain	49769	4.602	4496.6	10	30	22.6966	0
IPI:IPI00369618.1	Eukaryotic translation initiation factor 4A1 isoform CRA c	46124	5.1535	4216.63	15	46	22.4138	0
IPI:IPI00767147.1	enolase 3	53889	5.7294	3934.71	9	37	28.2828	0
IPI:IPI00567316.1	Uncharacterized protein	60090	5.4038	3592.14	29	53	41.4159	0
IPI:IPI00388104.3	hypothetical protein LOC685045	9024	5.3959	3115.03	2	5	27.1605	0
IPI:IPI00951930.1	Uncharacterized protein	26998	4.5591	2931.01	19	24	54.6512	0
IPI:IPI00210357.1	Heterogeneous nuclear ribonucleoprotein F	45700	5.1652	2597.77	8	26	26.506	0
IPI:IPI00914741.1	Thioredoxin domain containing protein 12	19006	5.0945	2472.19	11	15	32.3529	0
IPI:IPI00470288.4	Creatine kinase B type	42698	5.2822	2438.77	23	23	54.5932	0
IPI:IPI00202027.4	Isoform 1 of Heterogeneous nuclear ribonucleoprotein H	49157	5.6387	2363.19	6	25	12.0267	0
IPI:IPI00480679.4	Keratin type I cytoskeletal 18	47732	4.9885	2355.37	22	37	43.2624	0
IPI:IPI00189925.1	Alpha soluble NSF attachment protein	33171	5.1478	2160.32	8	23	35.2542	0
IPI:IPI00366079.1	Uncharacterized protein	46324	5.4957	1988.14	14	32	22.3022	0
IPI:IPI00197952.1	Spermidine synthase	33974	5.2921	1923.83	14	32	41.3907	0
IPI:IPI00197553.1	Isoform B23 1 of Nucleophosmin	32539	4.4242	1842.34	6	22	23.9726	0
IPI:IPI00231968.4	Annexin A4 isoform CRA a	35871	5.2359	1798.17	9	30	30.4075	0
IPI:IPI00555229.2	Annexin A4	35826	5.1171	1793.62	9	31	30.4075	0
IPI:IPI00367152.1	NADH dehydrogenase ubiquinone flavoprotein 2 mitochondrial	27360	6.2393	1783.02	3	22	14.1129	0
IPI:IPI00213463.2	Alpha actinin 4	104849	5.1185	1690.16	16	86	22.0637	0
IPI:IPI00368347.2	Ubiquitin like modifier activating enzyme 1	117713	5.2169	1679.32	29	67	26.7486	0
IPI:IPI00373045.1	Eukaryotic translation initiation factor 4B	69023	5.4205	1669.78	12	57	18.4943	0
IPI:IPI00471584.7	Heat shock protein HSP 90 beta	83229	4.775	1561.13	24	67	30.1105	0
IPI:IPI00370348.3	Uncharacterized protein Fragment	27731	4.5084	1554.28	5	21	22.1311	0
IPI:IPI00368806.4	beta soluble NSF attachment protein	33535	5.1682	1528.55	3	27	8.0537	0
IPI:IPI00231927.11	ADP ATP translocase 1	32968	10.1094	1393.5	6	30	18.1208	0
IPI:IPI00194324.2	Pyruvate dehydrogenase E1 component subunit beta mitochondrial	38957	6.2016	1377.48	15	30	27.2981	0
IPI:IPI00324741.3	Protein disulfide isomerase A3	56587	5.8068	1318.38	9	53	11.4851	0
IPI:IPI00203773.3	Uncharacterized protein	29422	10.1014	1214.39	7	18	29.7101	0
IPI:IPI00362469.2	6 phosphogluconolactonase	30802	6.4155	1168.44	6	20	21.6495	0
IPI:IPI00365929.1	protein disulfide isomerase A6	48729	4.8585	1122.48	4	34	11.0112	0
IPI:IPI00371204.2	Uncharacterized protein	37973	5.0945	1122.09	6	19	15.5125	0
IPI:IPI00400579.1	Lysosomal alpha glucosidase	106139	5.3505	1116.73	11	58	17.3137	0
IPI:IPI00206624.1	78 kDa glucose regulated protein	72302	4.8748	1075.2	7	52	11.6208	0
IPI:IPI00372388.1	T complex protein 1 subunit gamma	60608	6.2032	1072.94	11	49	19.8165	0
IPI:IPI00382300.3	Ac2 048	33642	10.1177	982.75	2	23	10.6312	0
IPI:IPI00210566.3	Heat shock protein HSP 90 alpha	84761	4.7357	957.989	10	91	15.5525	0
IPI:IPI00189989.1	Sepiapterin reductase	28110	5.3864	924.191	8	20	29.0076	0
IPI:IPI00951899.1	Uncharacterized protein	80650	4.6397	902.797	7	66	9.4901	0
IPI:IPI00190392.4	Uncharacterized protein	50309	5.0345	890.051	2	38	7.5388	0
IPI:IPI00949396.1	Uncharacterized protein	30691	4.5985	860.951	3	27	8.8561	0
IPI:IPI00766463.1	RCG20659 isoform CRA b	38080	5.2504	789.958	1	29	6.5089	0
IPI:IPI00326582.3	peripherin	53949	5.1504	778.586	32	57	31.2896	0
IPI:IPI00373076.1	V type proton ATPase catalytic subunit A	68221	5.2597	706.888	14	53	19.611	0
IPI:IPI00421995.1	Chloride intracellular channel protein 1	26963	4.8992	692.562	4	20	12.4481	0
IPI:IPI00656396.1	Nudcd3 protein	33130	5.85	691.644	4	30	18.0602	0
IPI:IPI00364262.4	glycyl tRNA synthetase	81740	6.1146	610.054	1	62	1.7857	0
IPI:IPI00389420.7	Serine arginine rich splicing factor 2	25461	12.2598	598.736	6	18	14.9321	0
IPI:IPI00231418.5	Lamin B1	66565	4.9711	580.391	10	68	17.5468	0
IPI:IPI00210009.1	Nuclear migration protein nudC	38388	5.1026	560.742	4	31	12.3494	0
IPI:IPI00213015.1	Dynactin subunit 2	44120	4.9673	477.098	8	28	12.6866	0
IPI:IPI00212655.4	Guanine nucleotide binding protein G I G S G T subunit beta 1	37353	5.5351	476.483	9	21	17.3529	0
IPI:IPI00400575.2	1 2 dihydroxy 3 keto 5 methylthiopentene dioxygenase	21447	5.0239	442.284	3	15	14.5251	0
IPI:IPI00471757.1	Alpha N acetylgalactosaminidase	46840	5.45	439.614	2	32	7.4699	0
IPI:IPI00960144.1	karyopherin importin alpha 2	39870	5.614	437.305	1	26	4.065	0
IPI:IPI00363194.3	Protein PRRC1	46265	5.5461	398.554	3	18	10.8352	0
IPI:IPI00211895.1	Glutathione synthetase	52311	5.3487	391.58	2	39	5.4852	0
IPI:IPI00215246.5	Ssna1 protein	13548	5.4708	373.285	4	14	18.4874	0
IPI:IPI00190240.1	Ubiquitin 40S ribosomal protein S27a	17939	10.0274	371.872	4	10	17.9487	0
IPI:IPI00370456.1	26S proteasome non ATPase regulatory subunit 2	100123	4.9017	359.942	7	83	12.1145	0
IPI:IPI00230830.5	Eukaryotic translation initiation factor 2 subunit 1	36085	4.8175	350.841	3	31	13.9683	0
IPI:IPI00358033.1	NADH ubiquinone oxidoreductase 75 kDa subunit mitochondrial	79361	5.5283	348.079	5	52	8.9409	0
IPI:IPI00957154.1	Uncharacterized protein	34557	5.4362	346.702	3	21	16.5563	0
IPI:IPI00551812.1	ATP synthase subunit beta mitochondrial	56318	5.0198	329.13	6	36	9.4518	0
IPI:IPI00915560.1	inorganic pyrophosphatase	32750	5.1048	323.09	4	21	14.1869	0
IPI:IPI00198887.1	Protein disulfide isomerase	56915	4.6249	304.502	3	47	1.5717	0
IPI:IPI00781123.1	Xaa Pro aminopeptidase 1	74620	5.4974	301.559	4	59	11.2613	0
IPI:IPI00197568.2	Rab GDP dissociation inhibitor beta	50504	5.8469	288.466	3	43	9.8876	0
IPI:IPI00776558.2	Uncharacterized protein	191897	5.3542	282.916	4	134	2.561	0
IPI:IPI00363925.2	Uap1l1 protein	56399	5.3167	256.795	2	40	3.9448	0
IPI:IPI00324451.4	DNA damage binding protein 1	126781	5.0455	239.716	3	84	1.8421	0
IPI:IPI00368053.2	Glyoxalase domain containing protein 4	33246	4.9336	233.871	2	28	9.7315	0
IPI:IPI00869675.2	F actin capping protein subunit alpha 1	32889	5.3143	233.621	2	21	8.7413	0
IPI:IPI00365423.1	Protein phosphatase 2 Formerly 2A regulatory subunit A alpha isoform	65281	4.8142	231.944	3	50	6.4516	0
IPI:IPI00948868.1	Uncharacterized protein	48044	5.6995	219.776	3	25	7.1101	0
IPI:IPI00207115.3	Ubiquitin activating enzyme E1	117792	5.228	213.745	11	56	8.7985	0
IPI:IPI00471577.1	Cytochrome b c1 complex subunit 1 mitochondrial	52815	5.4842	212.324	6	37	2.9167	0
IPI:IPI00209113.3	Myosin 9	226196	5.3306	193.353	12	165	4.3855	0
IPI:IPI00464512.1	Heterogeneous nuclear ribonucleoprotein H2	49262	5.8511	185.891	1	27	3.7862	0
IPI:IPI00949571.1	Uncharacterized protein Fragment	131043	5.7303	185.113	4	63	0.6601	0
IPI:IPI00372303.3	Ubiquitin carboxyl terminal hydrolase 7	128349	5.1696	175.575	1	98	1.0879	0
IPI:IPI00387868.2	Heat shock 70 kDa protein 4	93997	4.9365	173.918	2	74	3.9286	0
IPI:IPI00358501.4	Uncharacterized protein	60753	7.5494	165.325	1	48	1.6981	0
IPI:IPI00210975.1	Hypoxia up regulated protein 1	111220	4.9261	160	1	90	1.3013	0
IPI:IPI00189424.2	SPARC	34273	4.6243	139.082	1	21	2.3256	0
IPI:IPI00734573.3	zinc finger and SCAN domain containing 12	58327	7.1895	134.285	1	44	5.3678	0
IPI:IPI00765218.2	Uncharacterized protein Fragment	57367	6.4094	129.197	1	47	1.3752	0
IPI:IPI00205519.5	UDP glucose glycoprotein glucosyltransferase 1	176319	5.2993	127.321	4	117	2.8369	0
IPI:IPI00782604.2	Uncharacterized protein Fragment	62541	7.6663	121.061	1	41	2.7076	0
IPI:IPI00189723.1	Tropomodulin 1	40454	4.7818	116.868	1	30	3.8997	0
IPI:IPI00209291.1	Extended synaptotagmin 1	121084	5.3419	109.33	1	83	1.1949	0
IPI:IPI00204532.3	Ubiquitin carboxyl terminal hydrolase	52260	5.2577	109.327	1	39	2.4017	0
IPI:IPI00368181.3	Centrosomal protein of 55 kDa	53962	7.6802	107.921	1	51	1.9481	0
IPI:IPI00566985.2	Uncharacterized protein	78566	5.4203	95.6737	1	59	3.385	0
IPI:IPI00371952.2	UBX domain containing protein 4	56359	5.7372	92.4407	1	34	3.1621	0
IPI:IPI00558943.3	Uncharacterized protein Fragment	151287	5.6616	85.2472	1	92	0.5776	0
IPI:IPI00201333.5	Uncharacterized protein	106836	5.636	74.4546	4	68	1.589	0
IPI:IPI00370844.2	Uncharacterized protein	70345	5.1652	74.0556	1	54	1.4286	0

## Sheet: Fraction 5
Injecton 1
Accession	Description	mW (Da)	pI (pH)	PLGS Score	Peptides	Theoretical Peptides	Coverage (%)	Amount (fmol)
IPI:IPI00231697.5	Stathmin	17277	5.6521	5112.5	16	24	55.7047	85.8637
IPI:IPI00000000.0	PYGM RABIT P00489 Glycogen phosphorylase muscle Oryctolagus cuniculus	97227	6.7941	2495.7	57	76	48.3986	50
IPI:IPI00568427.2	Stathmin	17206	5.6475	2233.29	9	21	31.3333	1.2996
IPI:IPI00201333.5	Uncharacterized protein	106836	5.636	2188.03	65	68	39.9364	45.3416
IPI:IPI00208205.1	Heat shock cognate 71 kDa protein	70827	5.1998	1968.51	22	50	32.6625	49.2814
IPI:IPI00895591.1	glycogen phosphorylase muscle form	97226	6.6671	1873.15	47	76	40.4988	1.1494
IPI:IPI00370791.1	stathmin like	17377	6.1571	1610.85	7	26	24.5033	0.7585
IPI:IPI00324741.3	Protein disulfide isomerase A3	56587	5.8068	1460.63	21	53	36.0396	20.7632
IPI:IPI00211756.1	Prohibitin	29801	5.4293	1271.71	11	21	41.1765	7.1356
IPI:IPI00212731.1	Cathepsin D	44651	6.7139	1221.74	19	27	30.9582	37.4722
IPI:IPI00190181.4	Glycogen phosphorylase muscle form	97211	6.9456	1160.83	44	75	35.6295	1.9123
IPI:IPI00767147.1	enolase 3	53889	5.7294	1054.83	19	37	44.2424	19.6853
IPI:IPI00389571.6	Keratin type II cytoskeletal 8	53985	5.6926	964.086	25	42	39.3375	23.0361
IPI:IPI00191737.6	Serum albumin	68686	6.048	943.614	6	50	4.6053	68.1433
IPI:IPI00215291.3	Spliceosome RNA helicase Ddx39b	49004	5.3124	924.937	20	37	27.1028	14.8516
IPI:IPI00231971.5	Fatty acid binding protein heart	14765	5.8771	899.701	9	12	48.1203	25.6636
IPI:IPI00471584.7	Heat shock protein HSP 90 beta	83229	4.775	848.82	22	67	20.9945	16.542
IPI:IPI00470301.1	T complex protein 1 subunit epsilon	59498	5.3679	832.772	38	51	49.9076	29.6063
IPI:IPI00565272.3	Uncharacterized protein	18581	5.4014	828.626	9	15	30.4878	13.1967
IPI:IPI00557754.2	Uncharacterized protein Fragment	19372	4.7432	804.313	6	15	27.1186	0
IPI:IPI00210566.3	Heat shock protein HSP 90 alpha	84761	4.7357	795.442	21	91	23.1924	15.8613
IPI:IPI00325144.4	ATP dependent RNA helicase DDX39A	49078	5.3282	755.698	16	37	22.2482	5.0957
IPI:IPI00365217.1	UMP CMP kinase	25816	8.0945	750.346	7	16	29.5154	27.6945
IPI:IPI00197579.2	Isoform 1 of Tubulin beta 5 chain	49638	4.5903	707.707	8	30	21.6216	4.6265
IPI:IPI00561880.2	M2 pyruvate kinase like isoform 1	57694	7.1938	655.737	11	44	24.6704	19.366
IPI:IPI00199305.1	V type proton ATPase subunit B brain isoform	56514	5.4487	633.962	18	41	28.7671	26.9877
IPI:IPI00209848.1	Cystatin B	11188	5.8694	622.774	7	7	26.5306	12.4683
IPI:IPI00365283.1	F actin capping protein subunit beta	30609	5.59	609.752	10	27	43.0147	16.1497
IPI:IPI00949678.1	Uncharacterized protein Fragment	74051	4.9257	564.87	14	55	14.4635	0
IPI:IPI00476033.2	48 kDa protein	48309	9.0912	512.92	2	40	5.1163	0
IPI:IPI00204225.1	Isoform 2 of Glutaredoxin 3	31341	4.7386	499.095	6	22	20.0717	6.5426
IPI:IPI00958138.1	keratin 8 like	53699	5.9108	493.096	15	39	25	5.5355
IPI:IPI00950965.1	Adenine phosphoribosyltransferase	19533	6.1556	461.353	7	19	17.2222	10.1651
IPI:IPI00357945.2	Phosphorylase	96713	6.4413	457.672	27	74	21.9858	0
IPI:IPI00951637.1	Uncharacterized protein	23391	5.6356	446.338	9	14	41.3793	6.8479
IPI:IPI00370028.1	Proteasome Prosome macropain activator subunit 3	29487	5.5865	446.338	10	20	33.4646	2.1369
IPI:IPI00201494.2	Erlin 2	37686	5.4159	417.943	10	29	27.1386	8.975
IPI:IPI00197553.1	Isoform B23 1 of Nucleophosmin	32539	4.4242	362.061	10	22	23.2877	0
IPI:IPI00203088.4	Uncharacterized protein	51186	6.2051	357.775	6	28	15.0424	0
IPI:IPI00198720.1	Isocitrate dehydrogenase NAD subunit alpha mitochondrial	39588	6.4902	344.201	8	31	21.3115	17.4143
IPI:IPI00202283.1	26S proteasome non ATPase regulatory subunit 13	42790	5.447	326.089	14	33	26.3298	10.1685
IPI:IPI00421788.1	Keratin type II cytoskeletal 7	50678	5.5463	322.171	12	39	19.6937	17.4585
IPI:IPI00201548.1	Calcium regulated heat stable protein 1	15896	8.2842	318.909	3	10	16.3265	9.2397
IPI:IPI00212767.1	Anionic trypsin 1	25942	4.517	317.448	1	7	8.1301	37.8349
IPI:IPI00627068.1	Splicing factor proline glutamine rich	75439	9.7711	311.287	10	47	11.8741	19.8586
IPI:IPI00870220.2	prefoldin 5	17315	5.9063	305.833	4	12	24.026	7.4452
IPI:IPI00189819.1	Actin cytoplasmic 1	41709	5.142	288.147	5	34	13.0667	0
IPI:IPI00201060.4	Prelamin A C	74278	6.5473	288.035	14	74	16.0902	15.5949
IPI:IPI00199271.1	Eukaryotic translation initiation factor 4E	25037	5.7272	287.216	5	14	20.2765	6.2998
IPI:IPI00421812.1	Type II keratin Kb9	61720	8.3992	274.014	4	47	5.852	6.0548
IPI:IPI00207038.3	Type II keratin Kb15	58060	7.8843	272.856	4	39	6.5177	0.5471
IPI:IPI00421782.1	keratin type II cytoskeletal 75	62130	7.6485	269.244	6	44	10.6457	1.0769
IPI:IPI00231927.11	ADP ATP translocase 1	32968	10.1094	265.751	5	30	14.4295	7.2793
IPI:IPI00209086.1	Mitochondrial import inner membrane translocase subunit Tim10	10325	5.8665	263.864	5	10	23.3333	6.1261
IPI:IPI00231783.5	L lactate dehydrogenase B chain	36589	5.6274	234.977	7	25	11.6766	12.0274
IPI:IPI00373045.1	Eukaryotic translation initiation factor 4B	69023	5.4205	234.695	6	57	13.257	10.2131
IPI:IPI00339148.2	60 kDa heat shock protein mitochondrial	60917	5.8044	231.198	7	53	11.3438	6.145
IPI:IPI00202616.1	Uncharacterized protein	30207	7.3511	222.787	8	28	21.5909	4.605
IPI:IPI00212220.2	Protein disulfide isomerase A4	72674	4.7928	218.17	13	64	12.7527	13.4375
IPI:IPI00421610.3	Isoamyl acetate hydrolyzing esterase 1 homolog	27986	5.5356	214.939	7	22	24.0964	8.0845
IPI:IPI00202154.1	Inositol 3 phosphate synthase 1	60845	5.6418	204.853	5	38	9.5153	12.1181
IPI:IPI00471539.4	Suclg2 protein	46958	7.7261	198.453	7	46	13.5945	6.5906
IPI:IPI00213613.2	Uncharacterized protein	71958	8.8702	197.496	8	72	11.875	4.3277
IPI:IPI00192936.1	Protein mago nashi homolog	17152	5.686	196.752	2	16	9.589	8.5813
IPI:IPI00776957.2	Uncharacterized protein	31701	9.6434	172.457	4	31	12.1951	1.708
IPI:IPI00196661.1	14 3 3 protein theta	27760	4.4934	164.487	3	24	6.1224	5.5811
IPI:IPI00231920.3	profilin 2	16103	7.9905	160.755	3	17	15.4362	0
IPI:IPI00370496.4	Isoform 1 of Protein QN1 homolog	160902	5.426	150.172	5	158	0.7128	52.6713
IPI:IPI00212014.3	Transitional endoplasmic reticulum ATPase	89292	4.9547	126.915	8	69	6.3275	8.9814
IPI:IPI00363828.4	Uncharacterized protein	47163	5.8837	124.351	2	41	7.6739	8.718
IPI:IPI00207335.1	Platelet activating factor acetylhydrolase IB subunit beta	25565	5.4999	122.27	3	17	3.9301	6.2387
IPI:IPI00421600.8	26S protease regulatory subunit 7	48544	5.4434	105.967	2	36	4.157	4.2873
IPI:IPI00231714.3	Dihydrolipoyllysine residue acetyltransferase component of pyruvate dehydrogenase complex mitochond	67123	8.6237	104.949	3	43	5.6962	6.0337
IPI:IPI00326582.3	peripherin	53949	5.1504	100.685	4	57	3.3827	15.6521
IPI:IPI00364046.2	Tubulin alpha 1C chain	49905	4.7856	99.7332	3	34	7.3497	3.5072
IPI:IPI00421389.1	Protein NDRG1	42926	5.7372	98.1022	1	21	4.0609	2.6571
IPI:IPI00370681.1	F actin capping protein subunit alpha 2	32946	5.4747	96.2845	1	22	2.7972	8.5429
IPI:IPI00364340.2	RuvB like 2	51114	5.3348	92.8142	1	43	2.1598	2.8788
IPI:IPI00197585.1	UPF0160 protein MYG1 mitochondrial	42861	6.0081	87.3613	2	28	4.7244	7.2604
IPI:IPI00561142.2	Histidyl tRNA synthetase	57324	5.7557	78.1832	1	43	1.5748	4.4927
IPI:IPI00211777.5	Thimet oligopeptidase	78335	5.5453	68.8224	2	60	3.0568	2.5186
IPI:IPI00365744.1	Uncharacterized protein	133359	5.6585	66.4496	2	84	2.2241	4.4862
IPI:IPI00870224.2	Oxysterol binding protein	84876	6.9113	52.6622	1	57	1.731	0
IPI:IPI00193983.3	Clathrin heavy chain 1	191475	5.3776	51.8249	1	133	0.5373	4.9712
Injection 2
Accession	Description	mW (Da)	pI (pH)	PLGS Score	Peptides	Theoretical Peptides	Coverage (%)	Amount (fmol)
IPI:IPI00231697.5	Stathmin	17277	5.6521	6428.47	22	24	50.3356	93.996
IPI:IPI00000000.0	PYGM RABIT P00489 Glycogen phosphorylase muscle Oryctolagus cuniculus	97227	6.7941	2127.85	49	76	44.1281	50
IPI:IPI00201333.5	Uncharacterized protein	106836	5.636	1811.64	57	68	37.7119	49.2169
IPI:IPI00208205.1	Heat shock cognate 71 kDa protein	70827	5.1998	1697.85	26	50	35.6037	0
IPI:IPI00895591.1	glycogen phosphorylase muscle form	97226	6.6671	1649.14	39	76	32.5416	0
IPI:IPI00389350.2	Uncharacterized protein	90514	5.7413	1461.32	36	55	31.3676	2.2119
IPI:IPI00212731.1	Cathepsin D	44651	6.7139	1215.56	17	27	31.941	41.1276
IPI:IPI00324741.3	Protein disulfide isomerase A3	56587	5.8068	1044.28	24	53	42.1782	25.5687
IPI:IPI00389571.6	Keratin type II cytoskeletal 8	53985	5.6926	903.948	19	42	32.7122	24.3539
IPI:IPI00211756.1	Prohibitin	29801	5.4293	877.398	13	21	38.2353	8.0017
IPI:IPI00215291.3	Spliceosome RNA helicase Ddx39b	49004	5.3124	778.309	16	37	22.6636	17.5189
IPI:IPI00557219.3	Uncharacterized protein	35695	10.1349	722.947	5	26	29.1925	4.4747
IPI:IPI00551815.2	Ybx1 protein	36178	10.1349	715.33	4	26	23.6196	0
IPI:IPI00365217.1	UMP CMP kinase	25816	8.0945	698.927	12	16	29.5154	31.6372
IPI:IPI00471584.7	Heat shock protein HSP 90 beta	83229	4.775	675.476	22	67	21.9613	23.0719
IPI:IPI00767147.1	enolase 3	53889	5.7294	646.366	15	37	24.6465	20.436
IPI:IPI00325144.4	ATP dependent RNA helicase DDX39A	49078	5.3282	637.066	12	37	19.2037	4.2938
IPI:IPI00470301.1	T complex protein 1 subunit epsilon	59498	5.3679	635.805	28	51	29.39	31.2151
IPI:IPI00191737.6	Serum albumin	68686	6.048	635.636	8	50	8.8816	75.7944
IPI:IPI00210566.3	Heat shock protein HSP 90 alpha	84761	4.7357	633.925	18	91	16.9168	18.4543
IPI:IPI00565272.3	Uncharacterized protein	18581	5.4014	624.824	6	15	40.8537	16.9837
IPI:IPI00231920.3	profilin 2	16103	7.9905	606.553	6	17	32.8859	0
IPI:IPI00197579.2	Isoform 1 of Tubulin beta 5 chain	49638	4.5903	599.886	11	30	23.6486	10.441
IPI:IPI00201494.2	Erlin 2	37686	5.4159	572.859	11	29	32.1534	9.6672
IPI:IPI00199305.1	V type proton ATPase subunit B brain isoform	56514	5.4487	553.978	17	41	35.6164	27.7322
IPI:IPI00557754.2	Uncharacterized protein Fragment	19372	4.7432	546.75	6	15	22.0339	0
IPI:IPI00782132.1	Uncharacterized protein	35771	7.1711	532.695	13	33	25.4658	1.5041
IPI:IPI00365283.1	F actin capping protein subunit beta	30609	5.59	510.564	13	27	39.3382	17.8494
IPI:IPI00627068.1	Splicing factor proline glutamine rich	75439	9.7711	482.081	12	47	9.299	20.0918
IPI:IPI00958138.1	keratin 8 like	53699	5.9108	474.777	10	39	14.2562	1.5478
IPI:IPI00339197.4	Isoform M2 of Pyruvate kinase isozymes M1 M2	57744	7.1938	471.426	12	44	30.1318	0
IPI:IPI00190240.1	Ubiquitin 40S ribosomal protein S27a	17939	10.0274	446.391	5	10	32.0513	0
IPI:IPI00209848.1	Cystatin B	11188	5.8694	426.322	7	7	50	14.7911
IPI:IPI00231971.5	Fatty acid binding protein heart	14765	5.8771	372.478	3	12	24.812	23.7944
IPI:IPI00950965.1	Adenine phosphoribosyltransferase	19533	6.1556	358.506	7	19	17.2222	10.587
IPI:IPI00370681.1	F actin capping protein subunit alpha 2	32946	5.4747	324.202	5	22	16.0839	10.127
IPI:IPI00201060.4	Prelamin A C	74278	6.5473	321.01	11	74	12.9323	10.7613
IPI:IPI00203088.4	Uncharacterized protein	51186	6.2051	315.654	8	28	21.6102	0
IPI:IPI00231783.5	L lactate dehydrogenase B chain	36589	5.6274	311.01	9	25	23.9521	14.0487
IPI:IPI00215583.1	Diphosphoinositol polyphosphate phosphohydrolase 1	19083	5.9517	299.968	2	13	12.5	1.3454
IPI:IPI00213613.2	Uncharacterized protein	71958	8.8702	275.533	8	72	9.5313	0
IPI:IPI00421782.1	keratin type II cytoskeletal 75	62130	7.6485	273.111	5	44	6.8063	9.2847
IPI:IPI00207335.1	Platelet activating factor acetylhydrolase IB subunit beta	25565	5.4999	269.544	2	17	7.4236	6.5348
IPI:IPI00200466.3	ADP ATP translocase 2	32880	10.0303	265.281	7	31	16.443	8.5728
IPI:IPI00209397.1	Coronin 1B	53811	5.5644	252.529	6	29	11.157	7.8066
IPI:IPI00421812.1	Type II keratin Kb9	61720	8.3992	239.365	4	47	4.6472	1.9768
IPI:IPI00198720.1	Isocitrate dehydrogenase NAD subunit alpha mitochondrial	39588	6.4902	229.778	8	31	16.3934	14.4421
IPI:IPI00207038.3	Type II keratin Kb15	58060	7.8843	229.393	3	39	4.2831	0.7179
IPI:IPI00480840.2	Uncharacterized protein	29629	5.3875	223.364	3	28	10.3203	0
IPI:IPI00471539.4	Suclg2 protein	46958	7.7261	219.748	8	46	17.5115	6.0501
IPI:IPI00370496.4	Isoform 1 of Protein QN1 homolog	160902	5.426	208.802	5	158	1.6393	36.5321
IPI:IPI00212220.2	Protein disulfide isomerase A4	72674	4.7928	201.554	15	64	18.196	15.1512
IPI:IPI00765365.1	SPFH domain family member 1	39241	6.5782	188.002	7	29	14.0805	4.2294
IPI:IPI00421788.1	Keratin type II cytoskeletal 7	50678	5.5463	182.033	7	39	11.3786	11.6929
IPI:IPI00326582.3	peripherin	53949	5.1504	162.897	7	57	10.7822	12.7375
IPI:IPI00421610.3	Isoamyl acetate hydrolyzing esterase 1 homolog	27986	5.5356	143.263	3	22	16.0643	5.0308
IPI:IPI00870112.1	Dihydropyrimidinase related protein 2	62238	5.9229	141.743	2	43	4.021	6.3378
IPI:IPI00196661.1	14 3 3 protein theta	27760	4.4934	133.874	2	24	2.8571	3.0654
IPI:IPI00201932.2	Uncharacterized protein	19094	5.7275	133.856	1	9	6.3218	0
IPI:IPI00373045.1	Eukaryotic translation initiation factor 4B	69023	5.4205	127.164	5	57	10.4746	8.6996
IPI:IPI00202154.1	Inositol 3 phosphate synthase 1	60845	5.6418	123.164	5	38	9.5153	11.5487
IPI:IPI00364340.2	RuvB like 2	51114	5.3348	121.115	3	43	8.2073	4.7027
IPI:IPI00207184.1	Endoplasmic reticulum resident protein 29	28556	6.2305	120.998	1	20	4.6154	2.1863
IPI:IPI00202283.1	26S proteasome non ATPase regulatory subunit 13	42790	5.447	115.518	8	33	9.3085	5.8899
IPI:IPI00369383.4	nucleophosmin 1 like isoform 1	33110	4.4808	113.675	3	21	6.7797	0
IPI:IPI00561142.2	Histidyl tRNA synthetase	57324	5.7557	107.748	4	43	7.4803	5.4179
IPI:IPI00365929.1	protein disulfide isomerase A6	48729	4.8585	100.999	1	34	2.2472	1.8426
IPI:IPI00363160.1	selenide water dikinase 1	42864	5.5682	99.1373	2	16	5.8673	2.2095
IPI:IPI00190377.2	Transaldolase	37436	6.6425	96.1212	2	30	4.451	6.2825
IPI:IPI00357978.3	splicing factor arginine serine rich 6	39002	11.8623	95.3596	1	29	2.6549	11.2156
IPI:IPI00206224.1	Aspartyl tRNA synthetase cytoplasmic	57090	5.9896	92.7114	2	46	3.992	4.4565
IPI:IPI00193584.7	Aminopeptidase B	72573	5.3423	84.8798	3	45	4.9231	7.8529
IPI:IPI00364431.2	succinyl CoA ligase ADP forming subunit beta mitochondrial	50274	7.6531	81.5538	2	44	2.7957	0
IPI:IPI00197585.1	UPF0160 protein MYG1 mitochondrial	42861	6.0081	70.9125	1	28	2.6247	10.8562
IPI:IPI00212014.3	Transitional endoplasmic reticulum ATPase	89292	4.9547	70.8397	7	69	2.9777	9.3864
IPI:IPI00551702.2	Dihydrolipoyllysine residue succinyltransferase component of 2 oxoglutarate dehydrogenase complex m	48894	8.896	64.5812	2	33	3.7445	2.2328
IPI:IPI00339148.2	60 kDa heat shock protein mitochondrial	60917	5.8044	56.6356		53		8.6385
IPI:IPI00371470.4	Uncharacterized protein	98298	5.2366	55.7389	1	65	1.3667	5.5972
IPI:IPI00193919.5	Sulfite oxidase mitochondrial	60767	6.4206	55.6486	3	37	1.8315	4.583
IPI:IPI00364304.2	Xaa Pro dipeptidase	54714	5.5364	54.7506	1	33	1.4228	3.1883
IPI:IPI00361924.3	RCG41894 isoform CRA a	49987	5.8134	54.5844	1	33	2.1598	5.1187
IPI:IPI00360075.2	Leucine rich PPR motif containing protein mitochondrial	156553	6.1686	50.9103	1	130	1.1494	2.7452
Injection 3
Accession	Description	mW (Da)	pI (pH)	PLGS Score	Peptides	Theoretical Peptides	Coverage (%)	Amount (fmol)
IPI:IPI00231697.5	Stathmin	17277	5.6521	7342.11	16	24	50.3356	70.5558
IPI:IPI00568427.2	Stathmin	17206	5.6475	4401.92	11	21	37.3333	3.2757
IPI:IPI00370791.1	stathmin like	17377	6.1571	3378.3	7	26	27.1523	4.6718
IPI:IPI00208205.1	Heat shock cognate 71 kDa protein	70827	5.1998	2135.25	29	50	40.8669	58.2232
IPI:IPI00201333.5	Uncharacterized protein	106836	5.636	1851.05	57	68	35.6992	52.0841
IPI:IPI00000000.0	PYGM RABIT P00489 Glycogen phosphorylase muscle Oryctolagus cuniculus	97227	6.7941	1775.64	49	76	41.1625	50
IPI:IPI00895591.1	glycogen phosphorylase muscle form	97226	6.6671	1292.33	36	76	32.5416	1.2034
IPI:IPI00365217.1	UMP CMP kinase	25816	8.0945	1263.99	14	16	29.5154	34.6092
IPI:IPI00324741.3	Protein disulfide isomerase A3	56587	5.8068	1230.08	24	53	41.7822	27.7354
IPI:IPI00211756.1	Prohibitin	29801	5.4293	1047.46	12	21	34.1912	7.1744
IPI:IPI00565272.3	Uncharacterized protein	18581	5.4014	1018.54	11	15	57.9268	14.4122
IPI:IPI00326596.2	Stathmin 2	20742	9.0425	1017.55	5	22	10.6145	0.8743
IPI:IPI00212731.1	Cathepsin D	44651	6.7139	966.98	12	27	22.113	38.4375
IPI:IPI00470301.1	T complex protein 1 subunit epsilon	59498	5.3679	920.519	32	51	29.0203	32.6844
IPI:IPI00210566.3	Heat shock protein HSP 90 alpha	84761	4.7357	863.479	17	91	21.4188	34.2591
IPI:IPI00767147.1	enolase 3	53889	5.7294	839.044	16	37	25.2525	22.2165
IPI:IPI00557754.2	Uncharacterized protein Fragment	19372	4.7432	699.843	7	15	26.5537	0
IPI:IPI00215291.3	Spliceosome RNA helicase Ddx39b	49004	5.3124	697.36	16	37	17.9907	17.0256
IPI:IPI00197579.2	Isoform 1 of Tubulin beta 5 chain	49638	4.5903	683.374	11	30	22.7477	14.8888
IPI:IPI00199305.1	V type proton ATPase subunit B brain isoform	56514	5.4487	634.619	19	41	32.4853	29.4742
IPI:IPI00551815.2	Ybx1 protein	36178	10.1349	613.112	7	26	35.8896	0
IPI:IPI00870220.2	prefoldin 5	17315	5.9063	604.373	7	12	43.5065	9.8266
IPI:IPI00209848.1	Cystatin B	11188	5.8694	579.936	7	7	55.102	18.2911
IPI:IPI00201494.2	Erlin 2	37686	5.4159	537.561	16	29	34.2183	11.2182
IPI:IPI00231929.7	Isoform M1 of Pyruvate kinase isozymes M1 M2	57780	6.6541	531.588	13	44	23.3522	22.2884
IPI:IPI00389571.6	Keratin type II cytoskeletal 8	53985	5.6926	528.284	19	42	34.7826	28.2994
IPI:IPI00191737.6	Serum albumin	68686	6.048	524.422	5	50	3.4539	107.427
IPI:IPI00191444.4	Uncharacterized protein	31325	5.3428	490.779	8	28	31.769	2.8908
IPI:IPI00365283.1	F actin capping protein subunit beta	30609	5.59	488.71	9	27	35.2941	16.1681
IPI:IPI00950965.1	Adenine phosphoribosyltransferase	19533	6.1556	486.678	5	19	21.1111	14.2033
IPI:IPI00190240.1	Ubiquitin 40S ribosomal protein S27a	17939	10.0274	480.728	3	10	17.9487	0
IPI:IPI00201932.2	Uncharacterized protein	19094	5.7275	424.564	5	9	20.6897	0
IPI:IPI00365487.2	Eukaryotic translation initiation factor 3 subunit G	35628	5.5594	391.745	5	32	18.75	12.2687
IPI:IPI00198720.1	Isocitrate dehydrogenase NAD subunit alpha mitochondrial	39588	6.4902	362.989	8	31	19.1257	16.2896
IPI:IPI00199271.1	Eukaryotic translation initiation factor 4E	25037	5.7272	354.279	4	14	15.2074	6.9685
IPI:IPI00231927.11	ADP ATP translocase 1	32968	10.1094	345.669	8	30	20.8054	8.0572
IPI:IPI00197553.1	Isoform B23 1 of Nucleophosmin	32539	4.4242	340.2	7	22	18.4932	0
IPI:IPI00553899.1	Isoform 1 of Glutaredoxin 3	37825	5.3928	334.849	8	27	20.178	7.7421
IPI:IPI00205430.1	splicing factor 3B subunit 5	10112	5.8943	313.233	1	6	12.7907	7.7015
IPI:IPI00464512.1	Heterogeneous nuclear ribonucleoprotein H2	49262	5.8511	312.377	8	27	18.931	11.5164
IPI:IPI00201060.4	Prelamin A C	74278	6.5473	311.604	12	74	16.2406	13.3204
IPI:IPI00231783.5	L lactate dehydrogenase B chain	36589	5.6274	300.908	5	25	11.6766	13.9526
IPI:IPI00212767.1	Anionic trypsin 1	25942	4.517	280.763	1	7	8.1301	31.215
IPI:IPI00370681.1	F actin capping protein subunit alpha 2	32946	5.4747	270.097	5	22	20.6294	8.7867
IPI:IPI00339148.2	60 kDa heat shock protein mitochondrial	60917	5.8044	262.59	7	53	10.9948	11.7793
IPI:IPI00958138.1	keratin 8 like	53699	5.9108	261.551	11	39	18.1818	2.7943
IPI:IPI00364340.2	RuvB like 2	51114	5.3348	253.71	8	43	17.0626	8.2821
IPI:IPI00207335.1	Platelet activating factor acetylhydrolase IB subunit beta	25565	5.4999	248.038	3	17	7.4236	6.6009
IPI:IPI00471539.4	Suclg2 protein	46958	7.7261	245.524	7	46	12.4424	5.6613
IPI:IPI00627068.1	Splicing factor proline glutamine rich	75439	9.7711	242.429	9	47	6.7239	22.0163
IPI:IPI00212220.2	Protein disulfide isomerase A4	72674	4.7928	225.65	12	64	14.4635	17.6671
IPI:IPI00231971.5	Fatty acid binding protein heart	14765	5.8771	225.34	2	12	16.5414	17.5127
IPI:IPI00326582.3	peripherin	53949	5.1504	213.52	12	57	17.5476	14.279
IPI:IPI00421610.3	Isoamyl acetate hydrolyzing esterase 1 homolog	27986	5.5356	207.413	7	22	14.0562	4.3668
IPI:IPI00194974.2	Hnrpk protein	50996	5.0043	187.995	7	39	12.069	0
IPI:IPI00389420.7	Serine arginine rich splicing factor 2	25461	12.2598	179.497	4	18	18.0995	9.5076
IPI:IPI00370496.4	Isoform 1 of Protein QN1 homolog	160902	5.426	178.72	3	158	0.7128	57.589
IPI:IPI00212014.3	Transitional endoplasmic reticulum ATPase	89292	4.9547	172.194	7	69	4.7146	9.5286
IPI:IPI00202283.1	26S proteasome non ATPase regulatory subunit 13	42790	5.447	151.194	5	33	6.9149	6.401
IPI:IPI00206664.1	Isoform 1 of Low molecular weight phosphotyrosine protein phosphatase	18139	6.0758	141.614	2	14	12.6582	8.52
IPI:IPI00207038.3	Type II keratin Kb15	58060	7.8843	134.983	3	39	4.2831	0
IPI:IPI00202154.1	Inositol 3 phosphate synthase 1	60845	5.6418	133.589	4	38	8.079	9.6499
IPI:IPI00373045.1	Eukaryotic translation initiation factor 4B	69023	5.4205	125.136	4	57	7.6923	9.466
IPI:IPI00231920.3	profilin 2	16103	7.9905	122.371	2	17	5.3691	0
IPI:IPI00231426.6	Phosphoglycerate kinase 1	44509	7.9043	118.305	2	32	8.1535	3.8032
IPI:IPI00870112.1	Dihydropyrimidinase related protein 2	62238	5.9229	111.374	3	43	6.2937	6.0688
IPI:IPI00193584.7	Aminopeptidase B	72573	5.3423	105.354	3	45	5.5385	58.8815
IPI:IPI00561142.2	Histidyl tRNA synthetase	57324	5.7557	101.707	1	43	1.5748	5.3928
IPI:IPI00206224.1	Aspartyl tRNA synthetase cytoplasmic	57090	5.9896	91.4556	1	46	1.996	3.0672
IPI:IPI00326888.4	Secretogranin 1	77489	4.7842	81.7055	4	72	2.5185	4.2552
IPI:IPI00231714.3	Dihydrolipoyllysine residue acetyltransferase component of pyruvate dehydrogenase complex mitochond	67123	8.6237	79.5037	3	43	3.481	7.6673
IPI:IPI00364431.2	succinyl CoA ligase ADP forming subunit beta mitochondrial	50274	7.6531	79.4635	1	44	1.5054	0
IPI:IPI00363828.4	Uncharacterized protein	47163	5.8837	76.5716	1	41	2.6379	10.8985
IPI:IPI00480840.2	Uncharacterized protein	29629	5.3875	72.2368	1	28	4.2705	11.4
IPI:IPI00371113.4	CG7158 like isoform 1	107494	6.2358	58.7063	1	86	0.9524	14.0927

## Sheet: Fraction 6
Injection 1
Accession	Description	mW (Da)	pI (pH)	PLGS Score	Peptides	Theoretical Peptides	Coverage (%)	Amount (fmol)
IPI:IPI00464815.11	Alpha enolase	47098	6.1377	36285.8	38	31	47.9263	301.332
IPI:IPI00324741.3	Protein disulfide isomerase A3	56587	5.8068	11705.3	63	53	50.4951	287.37
IPI:IPI00190559.3	Ubiquitin conjugating enzyme E2 N	17112	6.1494	10026.4	18	13	38.8158	51.3687
IPI:IPI00949766.1	Ubiquitin carrier protein	16818	6.1419	9794.69	12	13	37.0861	5.8984
IPI:IPI00198717.8	Malate dehydrogenase cytoplasmic	36460	6.149	9051.33	25	29	44.3114	239.921
IPI:IPI00231643.5	Superoxide dismutase Cu Zn	15901	5.8806	7369.28	21	12	84.4156	299.35
IPI:IPI00372826.3	splicing factor arginine serine rich 3	19317	12.0414	6361.95	8	14	32.3171	0
IPI:IPI00364262.4	glycyl tRNA synthetase	81740	6.1146	6091	37	62	40.6593	99.1447
IPI:IPI00207184.1	Endoplasmic reticulum resident protein 29	28556	6.2305	6047.98	20	20	38.8462	113.826
IPI:IPI00197568.2	Rab GDP dissociation inhibitor beta	50504	5.8469	5615.73	33	43	56.8539	68.8683
IPI:IPI00566673.1	Uncharacterized protein	46627	6.5242	5606.89	32	41	55.7457	0
IPI:IPI00560533.3	Hypoxanthine guanine phosphoribosyltransferase	24461	6.0696	5043.2	12	19	42.2018	55.1936
IPI:IPI00202027.4	Isoform 1 of Heterogeneous nuclear ribonucleoprotein H	49157	5.6387	4934.24	11	25	22.7171	0
IPI:IPI00212523.1	Protein DJ 1	19961	6.3618	4790.43	16	23	60.8466	58.7942
IPI:IPI00190240.1	Ubiquitin 40S ribosomal protein S27a	17939	10.0274	4713.09	9	10	44.2308	34.1545
IPI:IPI00361888.3	Polyubiquitin C	91031	8.8528	4613.03	7	75	6.1728	0
IPI:IPI00230838.5	ATP synthase subunit d mitochondrial	18751	6.1767	4088.28	6	11	36.0248	86.8632
IPI:IPI00200041.4	Phenazine biosynthesis like domain containing protein	31667	5.863	3981.89	16	21	47.2222	93.463
IPI:IPI00200847.1	T complex protein 1 subunit alpha	60321	5.7909	3930.61	26	46	38.1295	90.0545
IPI:IPI00191216.1	Uncharacterized protein	44489	6.2595	3784.69	8	18	13.7681	26.8511
IPI:IPI00870112.1	Dihydropyrimidinase related protein 2	62238	5.9229	3773.82	31	43	51.3986	71.6663
IPI:IPI00197538.3	Uncharacterized protein	32634	6.2477	3616.21	6	17	14.5833	0.9313
IPI:IPI00208215.2	Thioredoxin dependent peroxide reductase mitochondrial	28277	7.3228	3582.99	12	20	35.7977	52.9016
IPI:IPI00190375.1	LDLR chaperone MESD	25199	5.3328	3374.91	14	27	32.1429	76.7766
IPI:IPI00382226.1	Ab2 162	144618	5.1541	3009.02	17	97	12.0611	25.3305
IPI:IPI00679203.3	Ferritin light chain 1	20735	5.9724	2985.19	7	16	42.623	0
IPI:IPI00373410.4	Uncharacterized protein	61324	6.4314	2970.66	12	46	23.8806	28.6601
IPI:IPI00389571.6	Keratin type II cytoskeletal 8	53985	5.6926	2921.8	20	42	43.2712	88.7934
IPI:IPI00194404.5	Nucleoside diphosphate kinase A	17181	5.9084	2885.36	8	16	34.8684	43.4547
IPI:IPI00766218.1	ubiquitin conjugating enzyme E2 N like	17085	5.7422	2831.77	13	13	21.0526	26.0323
IPI:IPI00205598.1	GrpE protein homolog 1 mitochondrial	24281	8.5615	2647.95	14	19	46.083	41.9991
IPI:IPI00208209.1	Peroxiredoxin 4	30988	6.1882	2590.96	15	20	49.0842	46.3906
IPI:IPI00948831.1	Uncharacterized protein	29299	5.6354	2575.28	14	20	48.249	6.8695
IPI:IPI00366218.3	T complex protein 1 subunit beta	57422	5.9903	2398.3	22	48	40.9346	38.2655
IPI:IPI00201699.3	Transforming protein RhoA	21768	5.7296	1973.01	8	16	18.6529	46.2433
IPI:IPI00780700.2	Tryptophanyl tRNA synthetase cytoplasmic	54108	6.0211	1941.98	13	43	34.3035	0
IPI:IPI00372857.1	SAR1 homolog A	22384	6.2342	1921.82	5	18	26.7677	28.0868
IPI:IPI00213684.1	Tissue alpha L fucosidase	53452	5.7876	1884.04	15	34	27.4892	66.1147
IPI:IPI00201969.1	Vesicle amine transport protein 1 homolog T californica isoform CRA a	43091	6.1659	1764.93	14	23	28.7129	43.1499
IPI:IPI00958138.1	keratin 8 like	53699	5.9108	1676.46	10	39	25.4132	9.4339
IPI:IPI00231929.7	Isoform M1 of Pyruvate kinase isozymes M1 M2	57780	6.6541	1644.04	14	44	28.8136	52.7983
IPI:IPI00211685.1	ubiquitin conjugating enzyme E2 T	22986	9.1467	1637.06	2	16	6.8627	4.4829
IPI:IPI00471908.6	Asparagine synthetase glutamine hydrolyzing	64205	5.9938	1610.62	11	47	19.4296	32.4092
IPI:IPI00214582.1	40S ribosomal protein S7	22113	10.5809	1536.4	3	21	19.5876	4.7816
IPI:IPI00231637.5	Glucose 6 phosphate 1 dehydrogenase	59337	5.935	1527.81	17	54	37.4757	38.0369
IPI:IPI00339167.5	Uncharacterized protein	50247	4.7622	1407.61	12	34	20.5298	5.6373
IPI:IPI00464805.2	Poly RC binding protein 2	38555	6.3463	1323.74	2	24	7.9452	0
IPI:IPI00957556.1	phenazine biosynthesis like domain containing protein like	31881	5.3143	1308.53	15	20	34.7222	6.7747
IPI:IPI00208205.1	Heat shock cognate 71 kDa protein	70827	5.1998	1178.86	18	50	22.6006	12.9927
IPI:IPI00000000.0	PYGM RABIT P00489 Glycogen phosphorylase muscle Oryctolagus cuniculus	97227	6.7941	1131.92	17	76	19.0985	50
IPI:IPI00203214.6	Elongation factor 2	95222	6.3926	1060.32	26	69	22.9604	41.4486
IPI:IPI00781417.1	Uncharacterized protein Fragment	35121	10.2468	1041.95	8	28	30.8682	33.9813
IPI:IPI00193279.1	Ornithine aminotransferase mitochondrial	48302	6.5623	1030.07	11	32	19.3622	28.1432
IPI:IPI00369217.1	Heat shock protein 75 kDa mitochondrial	80410	6.5826	996.849	14	68	24.7875	36.9077
IPI:IPI00326888.4	Secretogranin 1	77489	4.7842	981.975	6	72	8.8889	63.9969
IPI:IPI00189772.1	Deoxyuridine 5 triphosphate nucleotidohydrolase	21989	8.9474	923.486	4	16	18.0488	17.1555
IPI:IPI00208265.1	Serine threonine protein phosphatase PP1 alpha catalytic subunit	37487	5.8925	914.322	12	24	17.8788	30.4771
IPI:IPI00360075.2	Leucine rich PPR motif containing protein mitochondrial	156553	6.1686	899.834	27	130	19.6121	29.365
IPI:IPI00190377.2	Transaldolase	37436	6.6425	788.343	16	30	31.1573	73.0733
IPI:IPI00470317.5	Elongation factor 1 gamma	50029	6.303	705.969	20	37	24.714	45.2115
IPI:IPI00371012.4	Minichromosome maintenance protein 7	81037	5.8337	694.456	14	63	22.114	20.5797
IPI:IPI00370714.1	Uridine monophosphate synthetase isoform CRA a	52345	6.0311	683.624	6	49	14.553	16.9099
IPI:IPI00327144.7	Cofilin 1	18520	8.2196	658.526	9	19	60.8434	38.7354
IPI:IPI00203528.1	Stomatin like protein 2	38390	8.9802	616.399	5	29	17.5637	24.5338
IPI:IPI00476295.7	Adenosylhomocysteinase	47507	6.0639	603.462	6	35	10.1852	20.6801
IPI:IPI00203199.1	Scavenger mRNA decapping enzyme DcpS	38690	6.0134	593.888	3	33	11.0119	17.1533
IPI:IPI00324047.3	Acyl protein thioesterase 1	24692	6.0478	551.329	1	15	6.087	8.6299
IPI:IPI00230874.10	Biliverdin reductase A	33544	5.7464	529.574	1	28	4.4068	2.3118
IPI:IPI00212731.1	Cathepsin D	44651	6.7139	504.418	3	27	11.0565	4.4192
IPI:IPI00208193.1	Nucleic acid binding factor pRM10	33793	9.6495	455.975	3	27	9.0604	0
IPI:IPI00231927.11	ADP ATP translocase 1	32968	10.1094	452.776	3	30	9.7315	12.9951
IPI:IPI00949906.1	67 kDa protein	66783	8.0078	448.418	1	44	2.455	13.6074
IPI:IPI00365929.1	protein disulfide isomerase A6	48729	4.8585	426.332	2	34	5.3933	9.0369
IPI:IPI00191505.3	Proteasome subunit beta type 4	29209	5.5325	406.913	2	16	6.8182	0
IPI:IPI00367431.2	Uncharacterized protein	36264	5.9956	388.559	4	20	12.1495	14.9059
IPI:IPI00766976.1	uroporphyrinogen decarboxylase	40556	6.0912	378.844	1	27	3.5422	13.3502
IPI:IPI00951823.1	Uncharacterized protein	49562	8.257	368.891	3	41	9.2135	17.4108
IPI:IPI00201333.5	Uncharacterized protein	106836	5.636	360.982	8	68	7.4153	0
IPI:IPI00207947.6	Leukotriene A4 hydrolase	69045	5.7651	358.824	5	54	10.9656	16.3
IPI:IPI00215093.1	2 oxoglutarate dehydrogenase mitochondrial	116221	6.2975	331.461	7	70	10.2639	21.9821
IPI:IPI00366387.3	U2 small nuclear ribonucleoprotein auxiliary factor U2AF 2	53483	9.3635	318.41	3	26	3.7895	0
IPI:IPI00365487.2	Eukaryotic translation initiation factor 3 subunit G	35628	5.5594	302.779	1	32	5	13.1919
IPI:IPI00372854.5	Uncharacterized protein	36846	6.3999	300.075	4	22	11.5607	7.1699
IPI:IPI00200610.2	Elongation factor G mitochondrial	83404	6.3563	262.565	5	58	7.0573	0
IPI:IPI00193605.3	Uncharacterized protein	14246	6.3895	257.406	4	16	14.7541	19.7605
IPI:IPI00214456.2	Adenosine kinase	40108	5.6395	252.006	2	36	5.8172	36.7569
IPI:IPI00204738.1	Acetoacetyl CoA synthetase	74991	6.0355	240.368	2	48	1.4881	5.6246
IPI:IPI00194974.2	Hnrpk protein	50996	5.0043	237.858	1	39	2.5862	0
IPI:IPI00470254.4	Ezrin	69347	5.7343	231.302	1	72	1.5358	0
IPI:IPI00211615.7	Serine threonine protein kinase PAK 2	57923	5.4348	227.963	4	43	6.1069	12.7629
IPI:IPI00373289.1	Coatomer subunit delta	57163	5.8147	222.797	4	40	7.045	13.9304
IPI:IPI00192167.1	Ufm1 specific protease 2	52273	6.0621	222.77	1	34	3.9046	5.2945
IPI:IPI00421523.3	Isoform 1 of Echinoderm microtubule associated protein like 2	70666	5.833	215.851	3	45	6.7797	0
IPI:IPI00361259.4	Hexim2 protein	35494	6.9071	212.462	1	32	3.8339	23.7918
IPI:IPI00421326.3	DnaJ homolog subfamily B member 11	40469	5.8813	209.207	4	27	7.5419	26.9206
IPI:IPI00361314.5	Uncharacterized protein	50297	10.9459	206.699	2	32	1.7857	6.2594
IPI:IPI00372125.3	RCG26455 isoform CRA b	34554	6.0588	186.632	2	19	4.1935	17.6008
IPI:IPI00201060.4	Prelamin A C	74278	6.5473	179.208	2	74	4.0602	25.3386
IPI:IPI00199911.2	Arfaptin 1	41407	6.2067	177.426	1	25	6.4343	3.504
IPI:IPI00203732.2	Prefoldin subunit 2	16569	6.2034	169.014	1	19	7.7922	26.6161
IPI:IPI00392657.1	Uncharacterized protein	47728	6.2924	165.057	1	39	2.4943	4.8414
IPI:IPI00371270.1	Proliferation associated 2G4 isoform CRA a	43629	6.4167	159.001	1	32	3.0457	17.8673
IPI:IPI00213013.1	Stress induced phosphoprotein 1	62530	6.3858	157.131	2	61	4.2357	6.2821
IPI:IPI00215220.1	Caspase 3	31471	5.8984	148.149	1	26	4.3321	13.7597
IPI:IPI00370117.3	Uncharacterized protein	109408	4.6672	144.177	5	73	3.2922	6.8761
IPI:IPI00191806.1	Isoform Alpha 2 of Mitogen activated protein kinase 9	47986	5.4554	140.148	1	40	1.182	2.6064
IPI:IPI00363236.3	Uncharacterized protein	134320	7.0501	139.54	1	98	0.933	2.9481
IPI:IPI00201041.1	heterogeneous nuclear ribonucleoprotein D like	62253	9.3574	132.269	2	31	1.4159	11.8468
IPI:IPI00368347.2	Ubiquitin like modifier activating enzyme 1	117713	5.2169	129.645	1	67	1.7013	9.2721
IPI:IPI00190499.5	Tripeptidyl peptidase 1	61293	6.2607	123.612	1	27	3.73	66.805
IPI:IPI00205076.1	Lon protease homolog mitochondrial	105726	6.1459	121.307	5	87	3.2632	9.389
IPI:IPI00373233.4	Atpase class I type 8B member 2	116791	6.0624	117.268	1	51	0.8145	8.3324
IPI:IPI00471525.2	Uncharacterized protein	72225	6.0875	111.451	1	47	3.6866	2.9229
IPI:IPI00960074.1	rCG41429 like	69668	5.8489	103.462	2	58	4.9919	6.648
IPI:IPI00555259.4	Matrin 3	94388	5.766	97.363	1	70	1.6568	4.7806
IPI:IPI00373418.3	lipoamide acyltransferase component of branched chain alpha keto acid dehydrogenase complex mitocho	53240	8.553	86.4619	1	43	1.8672	2.0725
IPI:IPI00959088.1	Uncharacterized protein	54599	6.1729	80.8599	1	43	1.8947	14.6539
IPI:IPI00200928.1	Isoform 1 of Endoplasmic reticulum aminopeptidase 1	106350	6.0542	80.6739	1	64	1.1828	7.7119
IPI:IPI00471584.7	Heat shock protein HSP 90 beta	83229	4.775	75.6202	2	67	0.9669	10.7398
Injection 2
Accession	Description	mW (Da)	pI (pH)	PLGS Score	Peptides	Theoretical Peptides	Coverage (%)	Amount (fmol)
IPI:IPI00767147.1	enolase 3	53889	5.7294	44159.7	47	37	58.9899	318.067
IPI:IPI00324741.3	Protein disulfide isomerase A3	56587	5.8068	12540.8	84	53	60	314.72
IPI:IPI00231643.5	Superoxide dismutase Cu Zn	15901	5.8806	10459.9	15	12	74.026	285.376
IPI:IPI00190559.3	Ubiquitin conjugating enzyme E2 N	17112	6.1494	9148.74	10	13	39.4737	14.2092
IPI:IPI00949766.1	Ubiquitin carrier protein	16818	6.1419	8962.69	8	13	35.7616	52.5045
IPI:IPI00198717.8	Malate dehydrogenase cytoplasmic	36460	6.149	8259.29	21	29	40.7186	230.936
IPI:IPI00197568.2	Rab GDP dissociation inhibitor beta	50504	5.8469	7061.56	35	43	60.4494	0
IPI:IPI00364262.4	glycyl tRNA synthetase	81740	6.1146	6998.12	41	62	34.478	97.9019
IPI:IPI00207184.1	Endoplasmic reticulum resident protein 29	28556	6.2305	6948.61	17	20	26.9231	112.677
IPI:IPI00230838.5	ATP synthase subunit d mitochondrial	18751	6.1767	6074.87	9	11	45.3416	120.191
IPI:IPI00372826.3	splicing factor arginine serine rich 3	19317	12.0414	5121.23	5	14	18.2927	0
IPI:IPI00203088.4	Uncharacterized protein	51186	6.2051	4893.15	20	28	26.0593	0
IPI:IPI00191216.1	Uncharacterized protein	44489	6.2595	4773.2	7	18	14.7343	22.4439
IPI:IPI00208215.2	Thioredoxin dependent peroxide reductase mitochondrial	28277	7.3228	4703.48	13	20	42.0233	60.7384
IPI:IPI00560533.3	Hypoxanthine guanine phosphoribosyltransferase	24461	6.0696	4387.65	15	19	46.3303	55.3968
IPI:IPI00870112.1	Dihydropyrimidinase related protein 2	62238	5.9229	4353.2	32	43	49.6503	62.9634
IPI:IPI00194404.5	Nucleoside diphosphate kinase A	17181	5.9084	4346.84	10	16	46.0526	77.1833
IPI:IPI00382226.1	Ab2 162	144618	5.1541	4256.8	11	97	8.4733	26.3858
IPI:IPI00679203.3	Ferritin light chain 1	20735	5.9724	4255.64	8	16	49.7268	0
IPI:IPI00212523.1	Protein DJ 1	19961	6.3618	4165.12	13	23	53.9683	43.6557
IPI:IPI00200041.4	Phenazine biosynthesis like domain containing protein	31667	5.863	3703.83	14	21	47.5694	85.2031
IPI:IPI00325189.4	Nucleoside diphosphate kinase B	17271	7.3176	3520.18	12	14	52.6316	59.1018
IPI:IPI00200847.1	T complex protein 1 subunit alpha	60321	5.7909	2950.66	28	46	35.6115	87.8467
IPI:IPI00564443.3	glycyl tRNA synthetase	46918	7.173	2758.64	17	33	22.8571	11.7886
IPI:IPI00551702.2	Dihydrolipoyllysine residue succinyltransferase component of 2 oxoglutarate dehydrogenase complex m	48894	8.896	2537.37	10	33	28.8546	27.2492
IPI:IPI00780700.2	Tryptophanyl tRNA synthetase cytoplasmic	54108	6.0211	2484.58	19	43	51.5592	0
IPI:IPI00389571.6	Keratin type II cytoskeletal 8	53985	5.6926	2379.17	26	42	42.236	95.35
IPI:IPI00205598.1	GrpE protein homolog 1 mitochondrial	24281	8.5615	2328.17	11	19	30.8756	41.9321
IPI:IPI00231346.5	60S ribosomal protein L30	12775	9.9531	2286.89	3	7	21.7391	30.3525
IPI:IPI00213684.1	Tissue alpha L fucosidase	53452	5.7876	2215.22	11	34	19.697	55.4057
IPI:IPI00366218.3	T complex protein 1 subunit beta	57422	5.9903	1974.07	25	48	42.0561	46.9055
IPI:IPI00203214.6	Elongation factor 2	95222	6.3926	1935.06	29	69	20.2797	41.3257
IPI:IPI00231929.7	Isoform M1 of Pyruvate kinase isozymes M1 M2	57780	6.6541	1898.74	16	44	34.4633	65.3819
IPI:IPI00231637.5	Glucose 6 phosphate 1 dehydrogenase	59337	5.935	1861.28	15	54	30.6796	33.1315
IPI:IPI00214582.1	40S ribosomal protein S7	22113	10.5809	1860.98	1	21	6.1856	0
IPI:IPI00190377.2	Transaldolase	37436	6.6425	1759.79	15	30	27.5964	78.6732
IPI:IPI00364046.2	Tubulin alpha 1C chain	49905	4.7856	1700.35	10	34	26.2806	0
IPI:IPI00369217.1	Heat shock protein 75 kDa mitochondrial	80410	6.5826	1694.95	19	68	24.5042	35.4694
IPI:IPI00201699.3	Transforming protein RhoA	21768	5.7296	1663.48	11	16	30.0518	58.5747
IPI:IPI00372857.1	SAR1 homolog A	22384	6.2342	1663.31	7	18	34.8485	27.1405
IPI:IPI00373410.4	Uncharacterized protein	61324	6.4314	1645.23	12	46	22.3881	0
IPI:IPI00201969.1	Vesicle amine transport protein 1 homolog T californica isoform CRA a	43091	6.1659	1636.17	16	23	34.1584	43.7927
IPI:IPI00208205.1	Heat shock cognate 71 kDa protein	70827	5.1998	1602.68	16	50	21.9814	0
IPI:IPI00190375.1	LDLR chaperone MESD	25199	5.3328	1542.42	11	27	25.8929	79.2607
IPI:IPI00551815.2	Ybx1 protein	36178	10.1349	1250.22	7	26	27.9141	0
IPI:IPI00000000.0	PYGM RABIT P00489 Glycogen phosphorylase muscle Oryctolagus cuniculus	97227	6.7941	1205.8	24	76	28.9442	50
IPI:IPI00471908.6	Asparagine synthetase glutamine hydrolyzing	64205	5.9938	1124.25	10	47	14.082	52.775
IPI:IPI00561065.2	Uncharacterized protein	74202	6.3457	1088.53	7	51	11.8076	0.8831
IPI:IPI00324047.3	Acyl protein thioesterase 1	24692	6.0478	1074.98	2	15	10.8696	13.0062
IPI:IPI00189772.1	Deoxyuridine 5 triphosphate nucleotidohydrolase	21989	8.9474	1017.43	2	16	15.122	7.4552
IPI:IPI00326888.4	Secretogranin 1	77489	4.7842	999.482	5	72	5.9259	34.954
IPI:IPI00367431.2	Uncharacterized protein	36264	5.9956	993.091	7	20	28.3489	18.292
IPI:IPI00476033.2	48 kDa protein	48309	9.0912	963.469	3	40	10	10.7762
IPI:IPI00190240.1	Ubiquitin 40S ribosomal protein S27a	17939	10.0274	952.33	3	10	24.359	25.0402
IPI:IPI00470317.5	Elongation factor 1 gamma	50029	6.303	868.553	17	37	18.9931	45.1564
IPI:IPI00208265.1	Serine threonine protein phosphatase PP1 alpha catalytic subunit	37487	5.8925	851.238	12	24	29.0909	14.8429
IPI:IPI00203390.3	Serine threonine protein phosphatase PP1 beta catalytic subunit	37162	5.7708	790.564	12	26	27.8287	26.4223
IPI:IPI00360075.2	Leucine rich PPR motif containing protein mitochondrial	156553	6.1686	775.926	32	130	20.546	28.076
IPI:IPI00201333.5	Uncharacterized protein	106836	5.636	753.97	14	68	16.2076	37.4943
IPI:IPI00203199.1	Scavenger mRNA decapping enzyme DcpS	38690	6.0134	736.863	2	33	8.9286	14.0815
IPI:IPI00958138.1	keratin 8 like	53699	5.9108	732.559	14	39	21.6942	4.5288
IPI:IPI00231927.11	ADP ATP translocase 1	32968	10.1094	705.851	3	30	10.0671	17.6628
IPI:IPI00895591.1	glycogen phosphorylase muscle form	97226	6.6671	637.948	15	76	17.5772	0
IPI:IPI00776957.2	Uncharacterized protein	31701	9.6434	602.74	4	31	13.9373	6.4715
IPI:IPI00230874.10	Biliverdin reductase A	33544	5.7464	599.614	3	28	11.1864	7.281
IPI:IPI00203528.1	Stomatin like protein 2	38390	8.9802	591.851	3	29	13.3144	11.5363
IPI:IPI00454559.2	Txnrd1 protein	62962	9.2124	585.717	4	42	10.8997	17.8996
IPI:IPI00371270.1	Proliferation associated 2G4 isoform CRA a	43629	6.4167	583.431	5	32	13.7056	28.1004
IPI:IPI00193279.1	Ornithine aminotransferase mitochondrial	48302	6.5623	572.322	10	32	22.0957	29.6525
IPI:IPI00199482.2	RCG29014 isoform CRA a	25536	5.5529	568.077	2	18	13.3028	4.3602
IPI:IPI00370714.1	Uridine monophosphate synthetase isoform CRA a	52345	6.0311	561.718	10	49	23.0769	31.3869
IPI:IPI00230942.5	Glutathione S transferase Yb 3	25664	7.1653	554.51	3	21	19.7248	9.4741
IPI:IPI00201060.4	Prelamin A C	74278	6.5473	549.983	15	74	21.3534	35.7924
IPI:IPI00208193.1	Nucleic acid binding factor pRM10	33793	9.6495	516.12	3	27	9.0604	0
IPI:IPI00766976.1	uroporphyrinogen decarboxylase	40556	6.0912	513.515	2	27	7.0845	7.8299
IPI:IPI00208209.1	Peroxiredoxin 4	30988	6.1882	513.27	12	20	27.1062	48.1376
IPI:IPI00655259.1	Tubulin beta 2B chain	49920	4.5903	503.959	5	30	11.0112	2.7109
IPI:IPI00327144.7	Cofilin 1	18520	8.2196	495.61	5	19	26.506	29.5471
IPI:IPI00366387.3	U2 small nuclear ribonucleoprotein auxiliary factor U2AF 2	53483	9.3635	494.559	5	26	16.2105	0
IPI:IPI00382300.3	Ac2 048	33642	10.1177	482.185	2	23	8.9701	9.0212
IPI:IPI00371012.4	Minichromosome maintenance protein 7	81037	5.8337	465.18	9	63	17.2462	15.5143
IPI:IPI00200610.2	Elongation factor G mitochondrial	83404	6.3563	462.522	7	58	10.9188	13.063
IPI:IPI00207947.6	Leukotriene A4 hydrolase	69045	5.7651	453.923	4	54	8.347	16.7369
IPI:IPI00215220.1	Caspase 3	31471	5.8984	411.996	4	26	13.3574	21.1167
IPI:IPI00914277.1	Cnpy3 protein	30597	5.7437	409.939	3	26	17.029	5.2492
IPI:IPI00204738.1	Acetoacetyl CoA synthetase	74991	6.0355	409.675	6	48	6.1012	6.5465
IPI:IPI00214889.1	Proteasome subunit beta type 3	22949	6.141	409.557	1	14	8.7805	10.3673
IPI:IPI00373289.1	Coatomer subunit delta	57163	5.8147	400.93	4	40	9.1977	13.7017
IPI:IPI00231106.5	3 mercaptopyruvate sulfurtransferase	32919	5.8563	361.1	4	18	9.7643	11.8978
IPI:IPI00363719.3	Heterogeneous nuclear ribonucleoprotein D like	35272	9.2858	327.906	2	24	7.4534	10.3248
IPI:IPI00568045.2	Uncharacterized protein Fragment	33906	6.3417	306.927	1	22	4.0625	17.5313
IPI:IPI00199980.1	Proteasome subunit beta type 7	29908	7.9891	304.999	4	19	14.8014	26.2466
IPI:IPI00206664.1	Isoform 1 of Low molecular weight phosphotyrosine protein phosphatase	18139	6.0758	296.872	2	14	12.6582	30.7224
IPI:IPI00215093.1	2 oxoglutarate dehydrogenase mitochondrial	116221	6.2975	295.051	4	70	6.6471	0
IPI:IPI00765842.4	Uncharacterized protein	53985	8.3156	293.76	2	44	4.9485	0
IPI:IPI00363930.5	Isoform 1 of Septin 11	49663	6.2289	261.525	1	43	2.0882	0
IPI:IPI00372524.3	Uncharacterized protein	87275	7.2233	253.499	4	63	2.8931	9.9931
IPI:IPI00200070.1	Nucleobindin 2	50059	4.8437	248.111	5	38	5.7143	17.8596
IPI:IPI00189991.1	S adenosylmethionine synthase isoform type 2	43688	5.902	234.374	4	32	9.6203	10.1016
IPI:IPI00949687.1	Uncharacterized protein	31070	5.8198	224.539	2	30	10.5839	9.0787
IPI:IPI00959321.1	granzyme C like	27395	9.6597	216.334	3	26	8.4677	8.9797
IPI:IPI00205076.1	Lon protease homolog mitochondrial	105726	6.1459	211.836	8	87	8.1053	15.3019
IPI:IPI00372810.5	Eukaryotic translation initiation factor 3 subunit A	163096	6.3398	207.894	10	251	7.0901	0
IPI:IPI00372125.3	RCG26455 isoform CRA b	34554	6.0588	190.418	5	19	11.6129	26.0564
IPI:IPI00470254.4	Ezrin	69347	5.7343	183.919	2	72	3.413	0
IPI:IPI00365929.1	protein disulfide isomerase A6	48729	4.8585	180.437	1	34	2.2472	7.5775
IPI:IPI00454558.2	Ectonucleotide pyrophosphatase phosphodiesterase family member 5	54255	5.7623	178.771	1	31	2.935	7.8824
IPI:IPI00193983.3	Clathrin heavy chain 1	191475	5.3776	159.446	3	133	1.4925	12.5588
IPI:IPI00191444.4	Uncharacterized protein	31325	5.3428	159.128	1	28	3.2491	37.5863
IPI:IPI00196703.2	Dynactin subunit 1	141856	5.5529	151.351	7	106	5.7767	16.6152
IPI:IPI00213013.1	Stress induced phosphoprotein 1	62530	6.3858	150.473	2	61	4.2357	6.7551
IPI:IPI00190499.5	Tripeptidyl peptidase 1	61293	6.2607	142.063	1	27	3.73	33.868
IPI:IPI00365487.2	Eukaryotic translation initiation factor 3 subunit G	35628	5.5594	140.868		32		13.4804
IPI:IPI00204365.2	Ribophorin1	68358	6.0386	140.763	2	49	5.7756	8.7331
IPI:IPI00198520.2	cortactin isoform B	56907	4.9305	133.022	2	40	3.3399	0
IPI:IPI00367678.3	Testis expressed gene 21	60302	7.7205	117.317	1	51	2.6718	15.6135
IPI:IPI00780122.2	Uncharacterized protein Fragment	239870	6.7604	107.432	1	159	0.3784	6.1403
IPI:IPI00373184.2	Fragile X mental retardation syndrome related protein 1	63907	5.9692	102.462	1	54	2.2887	6.2109
IPI:IPI00199609.1	Insulin degrading enzyme	117635	6.1382	101.637	2	85	1.0795	6.7656
IPI:IPI00214456.2	Adenosine kinase	40108	5.6395	99.8308	1	36	2.2161	9.7525
IPI:IPI00454431.1	Brain specific alpha actinin 1 isoform	105404	5.0724	94.2836	1	79	1.0941	8.0152
IPI:IPI00367477.1	Leucine rich repeat containing protein 4B	76070	6.6953	90.7161	1	44	1.1283	10.6574
IPI:IPI00567919.3	Uncharacterized protein	105384	7.4901	90.5592	1	70	1.1518	8.1956
IPI:IPI00205466.1	Cullin associated NEDD8 dissociated protein 1	136274	5.4056	87.5469	1	98	1.0569	6.8971
IPI:IPI00417373.3	Kinesin 13B	196501	5.337	86.406	1	125	0.6225	0
IPI:IPI00555259.4	Matrin 3	94388	5.766	82.1115	1	70	1.6568	5.8298
IPI:IPI00365582.3	Uncharacterized protein	243313	6.0709	75.3799	1	148	0.4944	3.5461
Injection 3
Accession	Description	mW (Da)	pI (pH)	PLGS Score	Peptides	Theoretical Peptides	Coverage (%)	Amount (fmol)
IPI:IPI00767147.1	enolase 3	53889	5.7294	32787.2	38	37	44.6465	304.674
IPI:IPI00324741.3	Protein disulfide isomerase A3	56587	5.8068	12632.2	71	53	57.8218	272.428
IPI:IPI00231643.5	Superoxide dismutase Cu Zn	15901	5.8806	8334.24	17	12	74.026	282.808
IPI:IPI00190559.3	Ubiquitin conjugating enzyme E2 N	17112	6.1494	8314.96	22	13	52.6316	60.3732
IPI:IPI00949766.1	Ubiquitin carrier protein	16818	6.1419	8056.36	15	13	27.8146	0
IPI:IPI00198717.8	Malate dehydrogenase cytoplasmic	36460	6.149	6423.85	24	29	48.2036	220.808
IPI:IPI00364262.4	glycyl tRNA synthetase	81740	6.1146	6040.25	44	62	39.1483	91.7351
IPI:IPI00230838.5	ATP synthase subunit d mitochondrial	18751	6.1767	5617.22	13	11	60.8696	115.591
IPI:IPI00194404.5	Nucleoside diphosphate kinase A	17181	5.9084	5557.2	8	16	46.7105	64.7355
IPI:IPI00203088.4	Uncharacterized protein	51186	6.2051	4942.94	19	28	38.5593	4.6559
IPI:IPI00197568.2	Rab GDP dissociation inhibitor beta	50504	5.8469	4619.52	26	43	55.9551	59.5607
IPI:IPI00325189.4	Nucleoside diphosphate kinase B	17271	7.3176	4522.93	9	14	40.7895	60.6545
IPI:IPI00208215.2	Thioredoxin dependent peroxide reductase mitochondrial	28277	7.3228	4072.29	10	20	36.1868	56.9315
IPI:IPI00372826.3	splicing factor arginine serine rich 3	19317	12.0414	3984.49	12	14	34.7561	0
IPI:IPI00560533.3	Hypoxanthine guanine phosphoribosyltransferase	24461	6.0696	3667.43	9	19	30.7339	52.1357
IPI:IPI00679203.3	Ferritin light chain 1	20735	5.9724	3578.7	7	16	46.9945	0.3462
IPI:IPI00200041.4	Phenazine biosynthesis like domain containing protein	31667	5.863	3501.69	16	21	51.0417	76.9783
IPI:IPI00870112.1	Dihydropyrimidinase related protein 2	62238	5.9229	3388.63	32	43	43.8811	66.5871
IPI:IPI00200847.1	T complex protein 1 subunit alpha	60321	5.7909	3147.72	27	46	36.5108	76.4509
IPI:IPI00389571.6	Keratin type II cytoskeletal 8	53985	5.6926	3113.6	26	42	41.8219	97.0568
IPI:IPI00212523.1	Protein DJ 1	19961	6.3618	2982.32	11	23	53.9683	48.9798
IPI:IPI00201699.3	Transforming protein RhoA	21768	5.7296	2953.98	10	16	18.1347	46.0924
IPI:IPI00191216.1	Uncharacterized protein	44489	6.2595	2729.75	4	18	12.3188	22.6098
IPI:IPI00565837.1	TAR DNA binding protein	32127	6.598	2557.32	3	16	11.5789	0
IPI:IPI00205598.1	GrpE protein homolog 1 mitochondrial	24281	8.5615	2538.39	13	19	45.1613	39.1198
IPI:IPI00190240.1	Ubiquitin 40S ribosomal protein S27a	17939	10.0274	2368.7	5	10	19.8718	19.9041
IPI:IPI00190375.1	LDLR chaperone MESD	25199	5.3328	2365.89	12	27	33.9286	76.0381
IPI:IPI00207184.1	Endoplasmic reticulum resident protein 29	28556	6.2305	2236.59	19	20	27.3077	60.9002
IPI:IPI00213684.1	Tissue alpha L fucosidase	53452	5.7876	2152.68	13	34	21.2121	52.9105
IPI:IPI00561880.2	M2 pyruvate kinase like isoform 1	57694	7.1938	1995.83	20	44	36.9115	67.7236
IPI:IPI00950379.1	Uncharacterized protein	67106	5.4741	1923.09	14	50	23.6066	48.2939
IPI:IPI00366218.3	T complex protein 1 subunit beta	57422	5.9903	1890.18	24	48	49.7196	35.0885
IPI:IPI00780700.2	Tryptophanyl tRNA synthetase cytoplasmic	54108	6.0211	1688.31	13	43	33.264	0
IPI:IPI00373410.4	Uncharacterized protein	61324	6.4314	1630.18	18	46	28.1716	29.733
IPI:IPI00369217.1	Heat shock protein 75 kDa mitochondrial	80410	6.5826	1574.04	14	68	22.3796	30.3219
IPI:IPI00231637.5	Glucose 6 phosphate 1 dehydrogenase	59337	5.935	1567.69	16	54	31.068	33.7025
IPI:IPI00190377.2	Transaldolase	37436	6.6425	1517.24	26	30	33.5312	67.3666
IPI:IPI00339167.5	Uncharacterized protein	50247	4.7622	1414.21	16	34	37.9691	45.6542
IPI:IPI00958138.1	keratin 8 like	53699	5.9108	1367.83	14	39	21.0744	3.7179
IPI:IPI00471908.6	Asparagine synthetase glutamine hydrolyzing	64205	5.9938	1353.17	10	47	22.1034	31.0493
IPI:IPI00200053.3	Uncharacterized protein	18666	5.6946	1332.11	6	11	36.0248	29.8218
IPI:IPI00203214.6	Elongation factor 2	95222	6.3926	1301.59	24	69	20.0466	39.766
IPI:IPI00326888.4	Secretogranin 1	77489	4.7842	1243.89	7	72	8.4444	36.105
IPI:IPI00208265.1	Serine threonine protein phosphatase PP1 alpha catalytic subunit	37487	5.8925	1188.47	11	24	19.697	22.2964
IPI:IPI00214889.1	Proteasome subunit beta type 3	22949	6.141	1147.39	5	14	26.3415	18.8873
IPI:IPI00201969.1	Vesicle amine transport protein 1 homolog T californica isoform CRA a	43091	6.1659	1131.47	10	23	30.198	40.9474
IPI:IPI00203390.3	Serine threonine protein phosphatase PP1 beta catalytic subunit	37162	5.7708	1124.73	10	26	15.9021	19.8185
IPI:IPI00203732.2	Prefoldin subunit 2	16569	6.2034	1082.04	5	19	35.7143	26.7711
IPI:IPI00551815.2	Ybx1 protein	36178	10.1349	1067.9	7	26	29.1411	0
IPI:IPI00779993.2	Uncharacterized protein	23030	5.7519	964.308	2	11	14.6341	4.7962
IPI:IPI00950715.1	Uncharacterized protein	36971	9.5848	869.173	2	20	5.7971	9.8368
IPI:IPI00464805.2	Poly RC binding protein 2	38555	6.3463	869.063	4	24	17.2603	0
IPI:IPI00000000.0	PYGM RABIT P00489 Glycogen phosphorylase muscle Oryctolagus cuniculus	97227	6.7941	736.495	21	76	23.8434	50
IPI:IPI00421428.9	Phosphoglycerate mutase 1	28813	6.7861	720.6	3	20	17.3228	7.8829
IPI:IPI00366387.3	U2 small nuclear ribonucleoprotein auxiliary factor U2AF 2	53483	9.3635	686.787	7	26	18.9474	0
IPI:IPI00949906.1	67 kDa protein	66783	8.0078	660.376	6	44	12.275	29.9166
IPI:IPI00948831.1	Uncharacterized protein	29299	5.6354	659.848	11	20	30.7393	40.1664
IPI:IPI00327144.7	Cofilin 1	18520	8.2196	649.686	6	19	50.6024	34.0562
IPI:IPI00193279.1	Ornithine aminotransferase mitochondrial	48302	6.5623	631.577	12	32	21.8679	31.4114
IPI:IPI00360075.2	Leucine rich PPR motif containing protein mitochondrial	156553	6.1686	629.007	27	130	18.8937	27.6895
IPI:IPI00201060.4	Prelamin A C	74278	6.5473	601.719	10	74	12.6316	35.8188
IPI:IPI00367431.2	Uncharacterized protein	36264	5.9956	593.41	5	20	16.5109	13.9582
IPI:IPI00203528.1	Stomatin like protein 2	38390	8.9802	589.268	2	29	12.4646	7.8864
IPI:IPI00371270.1	Proliferation associated 2G4 isoform CRA a	43629	6.4167	588.965	5	32	13.9594	17.5815
IPI:IPI00870481.1	Phosphoribosyl transferase domain containing 1 Predicted isoform CRA b	25540	5.8544	586.3	3	18	10.6667	8.781
IPI:IPI00231965.5	ADP ribosylation factor 5	20516	6.3618	585.343	2	15	11.6667	25.6962
IPI:IPI00454327.1	LRRGT00139	45984	9.0125	569.836	2	35	4.401	3.6776
IPI:IPI00766976.1	uroporphyrinogen decarboxylase	40556	6.0912	484.111	1	27	3.5422	12.5103
IPI:IPI00370714.1	Uridine monophosphate synthetase isoform CRA a	52345	6.0311	474.022	7	49	17.0478	18.7698
IPI:IPI00204365.2	Ribophorin1	68358	6.0386	457.32	5	49	9.901	15.733
IPI:IPI00189772.1	Deoxyuridine 5 triphosphate nucleotidohydrolase	21989	8.9474	457.278	4	16	25.8537	0
IPI:IPI00231786.5	NADP dependent malic enzyme	63962	6.5004	443.581	4	43	11.014	10.6698
IPI:IPI00200610.2	Elongation factor G mitochondrial	83404	6.3563	432.814	5	58	6.7909	0
IPI:IPI00207947.6	Leukotriene A4 hydrolase	69045	5.7651	429.305	3	54	5.5646	16.9155
IPI:IPI00215093.1	2 oxoglutarate dehydrogenase mitochondrial	116221	6.2975	345.279	6	70	7.2336	0
IPI:IPI00204899.3	septin 7 isoform a	50547	8.7693	329.824	1	34	2.0642	0
IPI:IPI00208193.1	Nucleic acid binding factor pRM10	33793	9.6495	328.951	2	27	2.6846	0
IPI:IPI00231927.11	ADP ATP translocase 1	32968	10.1094	306.154	4	30	10.0671	19.5529
IPI:IPI00373289.1	Coatomer subunit delta	57163	5.8147	292.207	4	40	8.4149	14.1716
IPI:IPI00372125.3	RCG26455 isoform CRA b	34554	6.0588	282.586	5	19	9.3548	18.2116
IPI:IPI00231737.5	Aldose reductase	35774	6.2651	269.779	3	24	12.3418	8.0239
IPI:IPI00204738.1	Acetoacetyl CoA synthetase	74991	6.0355	256.281	1	48	1.4881	5.2105
IPI:IPI00914277.1	Cnpy3 protein	30597	5.7437	250.696	1	26	3.6232	11.8051
IPI:IPI00470254.4	Ezrin	69347	5.7343	246.98	2	72	4.0956	0
IPI:IPI00365487.2	Eukaryotic translation initiation factor 3 subunit G	35628	5.5594	246.56	3	32	7.8125	13.2003
IPI:IPI00765842.4	Uncharacterized protein	53985	8.3156	240.268	3	44	8.0412	10.5619
IPI:IPI00199609.1	Insulin degrading enzyme	117635	6.1382	233.711	6	85	4.6124	10.9159
IPI:IPI00210389.1	Sec1 family domain containing protein 1	72217	6.0569	233.125	2	51	4.2386	0
IPI:IPI00189991.1	S adenosylmethionine synthase isoform type 2	43688	5.902	227.252	4	32	6.8354	15.7436
IPI:IPI00365929.1	protein disulfide isomerase A6	48729	4.8585	222.004	2	34	5.3933	10.6596
IPI:IPI00869806.1	Alpha centractin	42586	6.1838	221.081	2	31	2.9255	12.6105
IPI:IPI00363719.3	Heterogeneous nuclear ribonucleoprotein D like	35272	9.2858	217.126	1	24	2.4845	9.4811
IPI:IPI00361314.5	Uncharacterized protein	50297	10.9459	208.985	2	32	1.7857	4.6033
IPI:IPI00470317.5	Elongation factor 1 gamma	50029	6.303	200.81	8	37	11.4416	40.846
IPI:IPI00193983.3	Clathrin heavy chain 1	191475	5.3776	196.314	3	133	1.2537	6.0931
IPI:IPI00201333.5	Uncharacterized protein	106836	5.636	189.934	5	68	6.3559	31.6489
IPI:IPI00372810.5	Eukaryotic translation initiation factor 3 subunit A	163096	6.3398	178.48	5	251	4.4313	0
IPI:IPI00476295.7	Adenosylhomocysteinase	47507	6.0639	153.685	1	35	3.4722	20.7817
IPI:IPI00390962.3	Uncharacterized protein	62288	5.1658	153.242	1	46	2.8623	7.4162
IPI:IPI00421600.8	26S protease regulatory subunit 7	48544	5.4434	147.276	1	36	2.5404	10.8301
IPI:IPI00213013.1	Stress induced phosphoprotein 1	62530	6.3858	147.193	2	61	4.0516	10.1705
IPI:IPI00373233.4	Atpase class I type 8B member 2	116791	6.0624	142.683	1	51	0.8145	0
IPI:IPI00199980.1	Proteasome subunit beta type 7	29908	7.9891	141.382	1	19	3.2491	19.9637
IPI:IPI00373184.2	Fragile X mental retardation syndrome related protein 1	63907	5.9692	138.755	2	54	5.4577	7.2412
IPI:IPI00205076.1	Lon protease homolog mitochondrial	105726	6.1459	132.937	1	87	1.0526	9.8451
IPI:IPI00373045.1	Eukaryotic translation initiation factor 4B	69023	5.4205	127.269	1	57	2.6187	4.0076
IPI:IPI00191737.6	Serum albumin	68686	6.048	121.787	2	50	3.4539	21.0564
IPI:IPI00368347.2	Ubiquitin like modifier activating enzyme 1	117713	5.2169	114.728	1	67	1.7013	13.081
IPI:IPI00567919.3	Uncharacterized protein	105384	7.4901	109.277	1	70	1.1518	3.1905
IPI:IPI00206224.1	Aspartyl tRNA synthetase cytoplasmic	57090	5.9896	98.3819	1	46	1.5968	9.0834
IPI:IPI00372524.3	Uncharacterized protein	87275	7.2233	87.316	1	63	1.5094	10.2152
IPI:IPI00213463.2	Alpha actinin 4	104849	5.1185	69.2581	1	86	1.0977	9.5872
IPI:IPI00950231.1	Uncharacterized protein Fragment	101674	5.7986	68.8382	2	75	1.5351	2.9338
IPI:IPI00948143.1	Uncharacterized protein Fragment	196992	5.3824	56.117	1	154	0.467	28.7531

## Sheet: Fraction 7
Injection 1
Accession	Description	mW (Da)	pI (pH)	PLGS Score	Peptides	Theoretical Peptides	Coverage (%)	Amount (fmol)
IPI:IPI00767147.1	enolase 3	53889	5.7294	36483.3	40	37	50.9091	297.382
IPI:IPI00470317.5	Elongation factor 1 gamma	50029	6.303	7295.81	26	37	42.7918	171.499
IPI:IPI00213013.1	Stress induced phosphoprotein 1	62530	6.3858	6788.97	59	61	56.9061	171.408
IPI:IPI00766649.1	Uncharacterized protein	28152	6.4389	5428.42	11	22	48.7705	40.8021
IPI:IPI00391544.2	Ester hydrolase C11orf54 homolog	34970	6.1608	5127.35	8	28	29.5238	75.0501
IPI:IPI00475732.3	40S ribosomal protein S12	14424	5.8945	4986.96	14	16	61.3636	148.329
IPI:IPI00327830.3	Fatty acid binding protein epidermal	15049	6.9756	4846.21	15	13	63.7037	176.601
IPI:IPI00208205.1	Heat shock cognate 71 kDa protein	70827	5.1998	4713.61	18	50	30.3406	90.0839
IPI:IPI00214582.1	40S ribosomal protein S7	22113	10.5809	4374.31	9	21	22.6804	18.7975
IPI:IPI00198717.8	Malate dehydrogenase cytoplasmic	36460	6.149	4219.96	20	29	41.018	150.264
IPI:IPI00464805.2	Poly RC binding protein 2	38555	6.3463	4008.93	4	24	18.0822	54.621
IPI:IPI00608171.1	Pcbp2 protein	35324	8.0054	3986.18	3	23	12.8358	0
IPI:IPI00372388.1	T complex protein 1 subunit gamma	60608	6.2032	3869.41	34	49	55.0459	75.5332
IPI:IPI00421428.9	Phosphoglycerate mutase 1	28813	6.7861	3868.79	21	20	43.7008	115.633
IPI:IPI00869806.1	Alpha centractin	42586	6.1838	3764.53	12	31	40.6915	85.9273
IPI:IPI00231146.7	Histidine triad nucleotide binding protein 1	13768	6.4102	3739.95	6	11	30.9524	94.1666
IPI:IPI00207184.1	Endoplasmic reticulum resident protein 29	28556	6.2305	3154.88	16	20	32.6923	77.7572
IPI:IPI00372854.5	Uncharacterized protein	36846	6.3999	3105.88	11	22	24.8555	29.9837
IPI:IPI00191216.1	Uncharacterized protein	44489	6.2595	2966.88	4	18	9.9034	32.3335
IPI:IPI00361888.3	Polyubiquitin C	91031	8.8528	2857.09	12	75	7.4074	87.8369
IPI:IPI00231737.5	Aldose reductase	35774	6.2651	2852.07	21	24	46.2025	107.307
IPI:IPI00201060.4	Prelamin A C	74278	6.5473	2785.19	22	74	32.3308	81.9111
IPI:IPI00362229.4	ARP1 actin related protein 1 homolog B	42254	5.9542	2737.99	7	30	24.4681	0.8245
IPI:IPI00560533.3	Hypoxanthine guanine phosphoribosyltransferase	24461	6.0696	2680	12	19	44.0367	38.6281
IPI:IPI00324741.3	Protein disulfide isomerase A3	56587	5.8068	2656.14	26	53	46.5347	51.7829
IPI:IPI00371270.1	Proliferation associated 2G4 isoform CRA a	43629	6.4167	2554.52	25	32	43.6548	104.394
IPI:IPI00231927.11	ADP ATP translocase 1	32968	10.1094	2442.98	13	30	29.1946	21.9364
IPI:IPI00363182.2	ADP ATP translocase 2 like	33155	10.1499	2386.39	12	31	27.0903	8.3437
IPI:IPI00366218.3	T complex protein 1 subunit beta	57422	5.9903	2384.58	27	48	50.0935	35.3929
IPI:IPI00200466.3	ADP ATP translocase 2	32880	10.0303	2373.75	11	31	23.8255	4.9326
IPI:IPI00285606.6	Isoform 1 of Cell division control protein 42 homolog	21245	6.1533	2161.21	1	13	8.9005	26.5362
IPI:IPI00199716.1	Uncharacterized protein	86299	6.4894	1966.44	10	54	16.9492	27.6507
IPI:IPI00203214.6	Elongation factor 2	95222	6.3926	1929.38	51	69	38.9277	111.144
IPI:IPI00373140.2	destrin like	18507	7.7146	1799.31	8	19	36.3636	53.4419
IPI:IPI00203088.4	Uncharacterized protein	51186	6.2051	1763.37	11	28	21.6102	0
IPI:IPI00191748.3	Proteasome subunit alpha type 1	29498	6.1487	1588.02	12	25	38.403	52.174
IPI:IPI00210264.3	Glutathione S transferase omega 1	27650	6.2554	1581.98	7	21	30.7054	58.1208
IPI:IPI00208917.4	Alpha aminoadipic semialdehyde dehydrogenase	58711	7.7933	1508.84	15	36	34.5083	53.5856
IPI:IPI00206224.1	Aspartyl tRNA synthetase cytoplasmic	57090	5.9896	1403.45	30	46	41.517	43.9957
IPI:IPI00387771.6	Peptidyl prolyl cis trans isomerase A	17862	8.272	1384.71	6	12	34.1463	61.4524
IPI:IPI00769156.2	rCG29914 like	31787	6.13	1379.53	12	25	34.3537	28.5121
IPI:IPI00882480.2	poly rC binding protein 1 like	55046	9.7126	1360.24	8	37	29.4347	48.4813
IPI:IPI00371236.3	Elongation factor Tu mitochondrial	49491	7.3229	1192.29	26	40	45.1327	70.7833
IPI:IPI00949013.1	Dihydropyrimidinase related protein 1	62156	6.672	1133.84	11	42	28.6713	31.8635
IPI:IPI00212268.1	RuvB like 1	50182	5.9861	1069.91	11	34	27.4123	31.7429
IPI:IPI00214665.2	ATP citrate synthase isoform 1	120703	7.121	1061.76	22	92	22.4342	0
IPI:IPI00193568.3	Isoform 4 of Dynamin 1 like protein	83167	6.6253	1036.82	26	81	28.3422	0
IPI:IPI00476295.7	Adenosylhomocysteinase	47507	6.0639	1022.48	17	35	35.8796	48.4357
IPI:IPI00561065.2	Uncharacterized protein	74202	6.3457	1007.16	10	51	22.5948	0
IPI:IPI00365672.1	Phospholipase D3	54364	6.0612	907.225	7	25	13.7295	48.9856
IPI:IPI00781570.3	Uncharacterized protein Fragment	21067	6.3959	859.479	10	11	29.5699	4.2903
IPI:IPI00198080.1	Prenylcysteine oxidase	56251	6.6658	855.87	8	40	22.4206	62.9885
IPI:IPI00780700.2	Tryptophanyl tRNA synthetase cytoplasmic	54108	6.0211	838.449	14	43	32.2245	0
IPI:IPI00326561.3	Delta 3 5 Delta 2 4 dienoyl CoA isomerase mitochondrial	36148	7.9958	818.936	19	31	28.4404	44.9945
IPI:IPI00231359.3	Acyl Coenzyme A dehydrogenase C 2 to C 3 short chain	44939	8.3635	788.259	9	37	28.744	26.5892
IPI:IPI00372857.1	SAR1 homolog A	22384	6.2342	762.98	4	18	29.2929	6.4679
IPI:IPI00198567.1	LIM and SH3 domain protein 1	29951	6.6696	762.013	11	23	33.4601	36.7048
IPI:IPI00192545.2	Protein preY mitochondrial	12644	9.6434	725.529	2	7	25.8929	15.2292
IPI:IPI00471908.6	Asparagine synthetase glutamine hydrolyzing	64205	5.9938	719.455	12	47	20.3209	33.7869
IPI:IPI00208193.1	Nucleic acid binding factor pRM10	33793	9.6495	686.674	11	27	22.1477	0
IPI:IPI00326888.4	Secretogranin 1	77489	4.7842	684.002	6	72	6.963	44.2392
IPI:IPI00363395.2	Ras related protein Rap 1b	20784	5.4648	641.979	8	15	33.1522	15.9058
IPI:IPI00000000.0	PYGM RABIT P00489 Glycogen phosphorylase muscle Oryctolagus cuniculus	97227	6.7941	626.099	13	76	15.8956	50
IPI:IPI00210532.3	Transgelin 3	22486	7.1697	621.908	4	18	23.1156	9.6731
IPI:IPI00190377.2	Transaldolase	37436	6.6425	619.684	7	30	16.9139	40.8963
IPI:IPI00201969.1	Vesicle amine transport protein 1 homolog T californica isoform CRA a	43091	6.1659	617.198	13	23	27.7228	38.2038
IPI:IPI00949068.1	Uncharacterized protein	63693	5.4424	591.855	13	48	20	26.2456
IPI:IPI00471530.2	Isoform 1 of Cytosol aminopeptidase	56114	6.8439	565.367	8	42	26.0116	0
IPI:IPI00400530.4	Ac2 059	173079	5.8715	561.644	5	112	3.4149	21.061
IPI:IPI00200419.3	Dihydrofolate reductase	21624	7.3046	555.806	1	19	5.3476	7.2258
IPI:IPI00365929.1	protein disulfide isomerase A6	48729	4.8585	543.341	6	34	13.2584	29.2881
IPI:IPI00366785.5	Tyrosyl tRNA synthetase cytoplasmic	62986	8.5977	541.12	6	55	9.2199	20.8532
IPI:IPI00191501.1	Proteasome subunit alpha type 6	27381	6.3613	525.269	4	20	21.5447	43.932
IPI:IPI00215349.5	WD repeat containing protein 1	66139	6.1479	518.16	13	43	30.8581	63.7841
IPI:IPI00562360.2	Uncharacterized protein Fragment	54647	6.6324	501.405	8	42	6.7073	8.7074
IPI:IPI00656385.1	Eukaryotic initiation factor 4A III	46811	6.2933	489.593	12	48	21.4112	42.811
IPI:IPI00200041.4	Phenazine biosynthesis like domain containing protein	31667	5.863	467.137	7	21	22.5694	32.3502
IPI:IPI00231674.5	ADP ribosylation factor 3	20587	7.3883	464.022	4	14	28.1768	12.5777
IPI:IPI00421642.1	EG3RVC	43849	5.9756	425.873	2	37	6.5963	0
IPI:IPI00213684.1	Tissue alpha L fucosidase	53452	5.7876	424.44	2	34	8.658	13.4611
IPI:IPI00765842.4	Uncharacterized protein	53985	8.3156	408.378	8	44	14.6392	21.7889
IPI:IPI00193983.3	Clathrin heavy chain 1	191475	5.3776	403.783	15	133	10.1493	0
IPI:IPI00231786.5	NADP dependent malic enzyme	63962	6.5004	378.558	5	43	13.4615	40.0998
IPI:IPI00204899.3	septin 7 isoform a	50547	8.7693	366.388	1	34	2.0642	14.5192
IPI:IPI00231637.5	Glucose 6 phosphate 1 dehydrogenase	59337	5.935	350.433	6	54	9.7087	25.6409
IPI:IPI00781417.1	Uncharacterized protein Fragment	35121	10.2468	344.689	3	28	9.9678	10.0286
IPI:IPI00553899.1	Isoform 1 of Glutaredoxin 3	37825	5.3928	344.291	2	27	5.9347	5.629
IPI:IPI00360075.2	Leucine rich PPR motif containing protein mitochondrial	156553	6.1686	343.678	15	130	10.3448	18.4626
IPI:IPI00212767.1	Anionic trypsin 1	25942	4.517	313.877	1	7	8.1301	129.752
IPI:IPI00895591.1	glycogen phosphorylase muscle form	97226	6.6671	308.787	10	76	10.4513	0
IPI:IPI00555262.1	Park7 protein	22488	8.2064	294.932	2	25	16.8224	14.2217
IPI:IPI00958714.1	lactate dehydrogenase A	30344	6.3455	293.475	3	25	16.6667	7.5546
IPI:IPI00365946.3	SAP domain containing ribonucleoprotein	23590	6.2893	291.991	1	16	4.7619	27.185
IPI:IPI00197568.2	Rab GDP dissociation inhibitor beta	50504	5.8469	289.612	2	43	4.4944	18.3138
IPI:IPI00382226.1	Ab2 162	144618	5.1541	281.745	4	97	5.0382	16.088
IPI:IPI00923130.1	Isoform 1 of Vacuolar protein sorting associated protein 29	20455	6.3192	280.194	4	13	25.2747	11.9221
IPI:IPI00363719.3	Heterogeneous nuclear ribonucleoprotein D like	35272	9.2858	276.718	2	24	7.4534	25.0274
IPI:IPI00390995.3	Uncharacterized protein	117667	6.548	274.314	6	71	7.5435	18.7088
IPI:IPI00207333.1	Platelet activating factor acetylhydrolase IB subunit gamma	25847	6.4519	262.694	4	23	3.8793	15.7124
IPI:IPI00200659.1	Succinate dehydrogenase ubiquinone flavoprotein subunit mitochondrial	71569	6.7513	261.834	2	47	4.4207	3.9268
IPI:IPI00555259.4	Matrin 3	94388	5.766	259.708	3	70	6.6272	16.6518
IPI:IPI00199688.3	Mitogen activated protein kinase 1	41249	6.5308	253.643	2	28	12.2905	4.6005
IPI:IPI00372214.3	GMP synthase glutamine hydrolyzing	76708	6.1857	243.773	5	67	10.3896	25.731
IPI:IPI00203732.2	Prefoldin subunit 2	16569	6.2034	235.256	1	19	9.0909	11.0285
IPI:IPI00364031.1	multiple inositol polyphosphate phosphatase 1 like	54584	6.1908	234.818	2	36	6.0291	18.4906
IPI:IPI00211225.1	Long chain specific acyl CoA dehydrogenase mitochondrial	47842	7.6318	233.249	4	31	13.0233	14.4809
IPI:IPI00208038.1	Eukaryotic translation initiation factor 3 subunit H	39880	6.1992	225.076	2	28	8.5227	16.8296
IPI:IPI00411230.3	Glutathione S transferase Mu 2	25685	7.2193	211.52	1	22	7.7982	5.7916
IPI:IPI00198327.2	Voltage dependent anion selective channel protein 2	31725	7.372	209.868	1	20	6.7797	18.0527
IPI:IPI00766213.4	signal recognition particle 72 kDa protein	74689	9.5656	202.175	2	54	7.8987	5.6845
IPI:IPI00204772.4	Pre mRNA processing factor 19	57266	6.1404	198.229	5	29	6.6922	41.2741
IPI:IPI00194045.1	Isocitrate dehydrogenase NADP cytoplasmic	46704	6.566	186.837	3	35	10.8696	0
IPI:IPI00365985.5	Isoform 1 of Endoplasmin	92713	4.5233	182.228	2	79	2.2388	6.1911
IPI:IPI00364262.4	glycyl tRNA synthetase	81740	6.1146	177.923	1	62	1.7857	14.3198
IPI:IPI00201333.5	Uncharacterized protein	106836	5.636	150.574	4	68	5.7203	12.9877
IPI:IPI00655321.3	Similar to Splicing factor U2AF 35 kDa subunit	27797	8.8881	149.234	1	18	7.5314	20.2453
IPI:IPI00200920.1	Far upstream element binding protein 2	74180	6.3924	146.702	4	48	5.4092	23.7811
IPI:IPI00959993.1	conserved hypothetical protein like	37678	9.876	145.889	1	24	2.3529	37.816
IPI:IPI00325725.5	Dystonia 1	37924	6.8313	141.414	2	28	6.9069	6.0779
IPI:IPI00365299.2	RCG41932	118448	6.681	141.295	4	60	4.3836	10.9579
IPI:IPI00371012.4	Minichromosome maintenance protein 7	81037	5.8337	140.673	1	63	0.9736	10.5883
IPI:IPI00231419.3	bleomycin hydrolase	52417	5.9295	138.848	2	41	2.4176	27.6735
IPI:IPI00767837.1	Programmed cell death 6 interacting protein	96570	6.0969	129.655	1	78	1.8328	12.2688
IPI:IPI00363236.3	Uncharacterized protein	134320	7.0501	127.288	3	98	1.866	29.6802
IPI:IPI00193279.1	Ornithine aminotransferase mitochondrial	48302	6.5623	123.919	1	32	2.0501	8.4239
IPI:IPI00203690.5	4 trimethylaminobutyraldehyde dehydrogenase	56432	6.9249	120.183	1	41	2.3033	19.9137
IPI:IPI00373289.1	Coatomer subunit delta	57163	5.8147	118.506	1	40	1.9569	14.4082
IPI:IPI00949906.1	67 kDa protein	66783	8.0078	117.983	1	44	2.455	17.0259
IPI:IPI00780254.1	C terminal binding protein 1	42602	6.1057	114.456	3	36	3.5806	26.946
IPI:IPI00817082.1	Arsb protein Fragment	57749	8.5849	113.578	1	40	2.6769	22.648
IPI:IPI00201174.4	minichromosome maintenance deficient 4	96510	6.8007	111.27	1	69	2.6682	9.0662
IPI:IPI00212314.5	Moesin	67696	6.1155	108.552	1	64	1.5598	0
IPI:IPI00191707.4	Pyruvate dehydrogenase E1 component subunit alpha somatic form mitochondrial	43198	8.1385	101.959	2	36	2.3077	13.4735
IPI:IPI00767398.1	regulator of nonsense transcripts 1 like	122565	6.2201	90.2331	2	79	0.9883	24.5767
IPI:IPI00471584.7	Heat shock protein HSP 90 beta	83229	4.775	88.3134	2	67	0.9669	13.9645
IPI:IPI00212014.3	Transitional endoplasmic reticulum ATPase	89292	4.9547	86.9077	1	69	0.9926	14.0087
IPI:IPI00231139.6	transketolase	71113	7.4198	81.7352	1	45	2.1374	3.4145
IPI:IPI00567919.3	Uncharacterized protein	105384	7.4901	77.316	1	70	1.1518	22.3437
IPI:IPI00190908.3	Uncharacterized protein	78868	6.5643	70.4703	2	61	1.2876	0
IPI:IPI00210147.2	Isoform 1 of Protein transport protein Sec31A	135187	6.6511	61.2471	1	78	0.5604	27.7631
IPI:IPI00212981.7	Uncharacterized protein	133532	7.1808	58.0766	1	108	0.6914	31.2633
Injection 2
Accession	Description	mW (Da)	pI (pH)	PLGS Score	Peptides	Theoretical Peptides	Coverage (%)	Amount (fmol)
IPI:IPI00767147.1	enolase 3	53889	5.7294	33779.2	36	37	43.8384	315.993
IPI:IPI00208205.1	Heat shock cognate 71 kDa protein	70827	5.1998	10094.9	16	50	28.0186	80.9392
IPI:IPI00213013.1	Stress induced phosphoprotein 1	62530	6.3858	7215.14	48	61	49.5396	182.94
IPI:IPI00470317.5	Elongation factor 1 gamma	50029	6.303	7091.77	34	37	40.2746	181.881
IPI:IPI00327830.3	Fatty acid binding protein epidermal	15049	6.9756	6456.28	16	13	62.963	118.373
IPI:IPI00391544.2	Ester hydrolase C11orf54 homolog	34970	6.1608	5941.33	6	28	16.8254	85.1033
IPI:IPI00464805.2	Poly RC binding protein 2	38555	6.3463	5846.6	8	24	28.7671	54.4785
IPI:IPI00608171.1	Pcbp2 protein	35324	8.0054	5721.7	5	23	24.4776	0
IPI:IPI00207184.1	Endoplasmic reticulum resident protein 29	28556	6.2305	5587.59	14	20	28.8462	82.3868
IPI:IPI00869806.1	Alpha centractin	42586	6.1838	4822.58	13	31	38.5638	90.2709
IPI:IPI00421395.1	LRRGT00192	33803	9.0064	4745.18	12	24	32.7703	51.92
IPI:IPI00231146.7	Histidine triad nucleotide binding protein 1	13768	6.4102	4667.9	6	11	55.5556	160.545
IPI:IPI00214582.1	40S ribosomal protein S7	22113	10.5809	4424.46	7	21	23.1959	12.592
IPI:IPI00957678.1	ribosomal protein S12 like	14491	6.3373	3915.13	13	18	60.6061	157.302
IPI:IPI00372388.1	T complex protein 1 subunit gamma	60608	6.2032	3716.99	40	49	51.9266	84.6314
IPI:IPI00362229.4	ARP1 actin related protein 1 homolog B	42254	5.9542	3660.89	9	30	29.2553	5.153
IPI:IPI00231737.5	Aldose reductase	35774	6.2651	3562.03	20	24	45.2532	108.217
IPI:IPI00421428.9	Phosphoglycerate mutase 1	28813	6.7861	3519.89	13	20	32.6772	121.919
IPI:IPI00201060.4	Prelamin A C	74278	6.5473	3411.46	29	74	35.9398	85.4647
IPI:IPI00198717.8	Malate dehydrogenase cytoplasmic	36460	6.149	3254.02	19	29	39.8204	138.733
IPI:IPI00366218.3	T complex protein 1 subunit beta	57422	5.9903	3201.87	23	48	41.1215	43.5841
IPI:IPI00560533.3	Hypoxanthine guanine phosphoribosyltransferase	24461	6.0696	3163.29	10	19	49.0826	45.8908
IPI:IPI00950005.1	Uncharacterized protein Fragment	37328	5.4692	3125.94	10	21	20.4819	3.8382
IPI:IPI00231963.5	D dopachrome decarboxylase	13124	6.1146	2910.13	3	11	18.6441	25.999
IPI:IPI00387720.4	Uncharacterized protein	43605	5.4426	2809.43	6	28	11.054	30.7652
IPI:IPI00191216.1	Uncharacterized protein	44489	6.2595	2772.16	6	18	21.7391	33.2197
IPI:IPI00203214.6	Elongation factor 2	95222	6.3926	2770.08	55	69	38.6946	117.915
IPI:IPI00372854.5	Uncharacterized protein	36846	6.3999	2566.38	10	22	28.9017	33.0966
IPI:IPI00324741.3	Protein disulfide isomerase A3	56587	5.8068	2412.47	24	53	41.1881	52.3567
IPI:IPI00199716.1	Uncharacterized protein	86299	6.4894	2175.96	11	54	17.3403	32.1622
IPI:IPI00285606.6	Isoform 1 of Cell division control protein 42 homolog	21245	6.1533	2142.05	3	13	22.5131	13.1586
IPI:IPI00211317.1	Dynein light chain 2 cytoplasmic	10343	7.2422	2105.25	5	7	38.2022	70.8855
IPI:IPI00371270.1	Proliferation associated 2G4 isoform CRA a	43629	6.4167	2095.68	16	32	27.665	76.2169
IPI:IPI00326561.3	Delta 3 5 Delta 2 4 dienoyl CoA isomerase mitochondrial	36148	7.9958	1966.26	14	31	41.896	54.2173
IPI:IPI00371236.3	Elongation factor Tu mitochondrial	49491	7.3229	1950.03	24	40	46.0177	75.6224
IPI:IPI00201444.1	Dynein light chain 1 cytoplasmic	10359	7.2241	1731.95	4	7	49.4382	42.3745
IPI:IPI00231927.11	ADP ATP translocase 1	32968	10.1094	1656.92	5	30	12.4161	26.7798
IPI:IPI00210264.3	Glutathione S transferase omega 1	27650	6.2554	1634.31	8	21	35.6846	64.9844
IPI:IPI00476033.2	48 kDa protein	48309	9.0912	1582.64	5	40	8.6047	78.5059
IPI:IPI00206224.1	Aspartyl tRNA synthetase cytoplasmic	57090	5.9896	1568.31	21	46	25.1497	46.7489
IPI:IPI00373435.1	Ragulator complex protein LAMTOR3	13571	7.3019	1506.92	2	9	8.871	58.0788
IPI:IPI00476178.3	Proteasome subunit alpha type 3	28401	5.1242	1480.19	6	30	15.2941	66.1505
IPI:IPI00764841.3	Uncharacterized protein	35231	10.0043	1466.95	5	32	19.3146	24.8501
IPI:IPI00948808.1	Uncharacterized protein	82640	6.7969	1347.23	23	82	30.0539	25.942
IPI:IPI00561065.2	Uncharacterized protein	74202	6.3457	1319.79	10	51	23.3236	0
IPI:IPI00203088.4	Uncharacterized protein	51186	6.2051	1313.83	11	28	25	45.5782
IPI:IPI00191748.3	Proteasome subunit alpha type 1	29498	6.1487	1156.42	13	25	29.6578	56.8106
IPI:IPI00208917.4	Alpha aminoadipic semialdehyde dehydrogenase	58711	7.7933	1155.34	16	36	26.1596	53.865
IPI:IPI00781417.1	Uncharacterized protein Fragment	35121	10.2468	1144.04	6	28	20.9003	25.7958
IPI:IPI00551815.2	Ybx1 protein	36178	10.1349	1132.04	4	26	15.3374	0
IPI:IPI00212268.1	RuvB like 1	50182	5.9861	1048.98	12	34	25.4386	33.3414
IPI:IPI00365946.3	SAP domain containing ribonucleoprotein	23590	6.2893	992.399	7	16	31.4286	18.3475
IPI:IPI00471908.6	Asparagine synthetase glutamine hydrolyzing	64205	5.9938	990.134	14	47	25.3119	40.4139
IPI:IPI00882480.2	poly rC binding protein 1 like	55046	9.7126	987.811	8	37	24.5614	33.1955
IPI:IPI00876578.1	Multiple inositol polyphosphate phosphatase 1	54554	6.4493	973.746	5	37	13.9293	22.2605
IPI:IPI00190377.2	Transaldolase	37436	6.6425	971.407	18	30	34.4214	56.9587
IPI:IPI00365672.1	Phospholipase D3	54364	6.0612	922.562	10	25	15.3689	64.0857
IPI:IPI00191501.1	Proteasome subunit alpha type 6	27381	6.3613	921.667	7	20	37.8049	43.1524
IPI:IPI00214801.3	Isoform 2 of ATP citrate synthase	119627	7.1208	882.59	23	92	20.3483	42.5672
IPI:IPI00373140.2	destrin like	18507	7.7146	882.011	7	19	29.0909	48.5343
IPI:IPI00958413.1	TRIMCyp like	17810	6.4849	869.835	6	11	31.0976	0
IPI:IPI00387771.6	Peptidyl prolyl cis trans isomerase A	17862	8.272	869.835	7	12	38.4146	28.1342
IPI:IPI00363395.2	Ras related protein Rap 1b	20784	5.4648	800.109	3	15	17.9348	11.8638
IPI:IPI00372857.1	SAR1 homolog A	22384	6.2342	743.312	2	18	14.1414	13.6276
IPI:IPI00215349.5	WD repeat containing protein 1	66139	6.1479	736.987	14	43	22.1122	77.1317
IPI:IPI00198080.1	Prenylcysteine oxidase	56251	6.6658	720.388	5	40	15.2778	23.005
IPI:IPI00948374.1	35 kDa protein	34604	6.4222	703.756	8	24	12.4183	0
IPI:IPI00197568.2	Rab GDP dissociation inhibitor beta	50504	5.8469	701.385	5	43	15.2809	0
IPI:IPI00212523.1	Protein DJ 1	19961	6.3618	694.648	2	23	22.2222	24.9966
IPI:IPI00201969.1	Vesicle amine transport protein 1 homolog T californica isoform CRA a	43091	6.1659	692.677	7	23	14.1089	41.5446
IPI:IPI00213684.1	Tissue alpha L fucosidase	53452	5.7876	684.164	6	34	18.3983	21.331
IPI:IPI00326888.4	Secretogranin 1	77489	4.7842	680.792	9	72	8.7407	45.3696
IPI:IPI00208038.1	Eukaryotic translation initiation factor 3 subunit H	39880	6.1992	645.005	6	28	20.7386	34.3526
IPI:IPI00231359.3	Acyl Coenzyme A dehydrogenase C 2 to C 3 short chain	44939	8.3635	644.856	6	37	24.6377	18.4507
IPI:IPI00207333.1	Platelet activating factor acetylhydrolase IB subunit gamma	25847	6.4519	639.224	7	23	24.1379	12.4302
IPI:IPI00212314.5	Moesin	67696	6.1155	628.269	9	64	14.5581	18.5584
IPI:IPI00656385.1	Eukaryotic initiation factor 4A III	46811	6.2933	625.306	12	48	27.0073	47.8257
IPI:IPI00000000.0	PYGM RABIT P00489 Glycogen phosphorylase muscle Oryctolagus cuniculus	97227	6.7941	617.337	17	76	21.3523	50
IPI:IPI00369635.3	Radixin	68501	5.8804	597.43	5	60	7.7187	11.326
IPI:IPI00948980.1	Uncharacterized protein Fragment	69244	5.7343	580.584	5	71	5.9829	8.1091
IPI:IPI00476295.7	Adenosylhomocysteinase	47507	6.0639	580.268	10	35	20.1389	48.4408
IPI:IPI00829505.1	Isoform 2 of Cytosol aminopeptidase	52725	6.1827	562.629	9	39	20.6967	30.5335
IPI:IPI00780332.1	phosphoglucomutase 1	61351	6.1214	556.018	13	45	19.573	40.9642
IPI:IPI00231637.5	Glucose 6 phosphate 1 dehydrogenase	59337	5.935	552.088	8	54	16.1165	22.9911
IPI:IPI00208193.1	Nucleic acid binding factor pRM10	33793	9.6495	546.979	5	27	14.094	0
IPI:IPI00947878.1	Uncharacterized protein Fragment	47995	6.358	524.651	4	38	8.1146	2.9913
IPI:IPI00206172.2	Isoform 1 of Mitogen activated protein kinase 3	43053	6.1425	511.25	5	32	22.3684	12.6769
IPI:IPI00562643.3	Uncharacterized protein Fragment	12135	6.4896	510.037	1	7	14.6789	17.7829
IPI:IPI00817082.1	Arsb protein Fragment	57749	8.5849	490.69	9	40	12.4283	39.6081
IPI:IPI00954695.1	Uncharacterized protein	72949	6.592	482.59	2	61	3.4901	7.5311
IPI:IPI00193983.3	Clathrin heavy chain 1	191475	5.3776	477.327	14	133	8.6567	41.8207
IPI:IPI00780700.2	Tryptophanyl tRNA synthetase cytoplasmic	54108	6.0211	445.013	4	43	14.3451	0
IPI:IPI00212767.1	Anionic trypsin 1	25942	4.517	405.81	1	7	8.1301	142.935
IPI:IPI00231786.5	NADP dependent malic enzyme	63962	6.5004	402.502	3	43	8.7413	30.404
IPI:IPI00765842.4	Uncharacterized protein	53985	8.3156	401.366	5	44	9.8969	23.1131
IPI:IPI00360075.2	Leucine rich PPR motif containing protein mitochondrial	156553	6.1686	377.094	14	130	12.069	15.8304
IPI:IPI00201333.5	Uncharacterized protein	106836	5.636	375.271	9	68	15.2542	36.068
IPI:IPI00389350.2	Uncharacterized protein	90514	5.7413	362.339	8	55	15.3074	13.1598
IPI:IPI00360238.4	Uncharacterized protein	16874	5.0999	361.292	2	14	17.2414	20.4988
IPI:IPI00214889.1	Proteasome subunit beta type 3	22949	6.141	360.471	1	14	8.7805	12.1542
IPI:IPI00373144.4	Sorting nexin 5	46764	6.173	355.272	3	37	9.1584	11.2434
IPI:IPI00562360.2	Uncharacterized protein Fragment	54647	6.6324	349.388	11	42	13.2114	2.013
IPI:IPI00231674.5	ADP ribosylation factor 3	20587	7.3883	334.156	1	14	5.5249	14.6286
IPI:IPI00211225.1	Long chain specific acyl CoA dehydrogenase mitochondrial	47842	7.6318	321.818	5	31	17.6744	17.2295
IPI:IPI00372214.3	GMP synthase glutamine hydrolyzing	76708	6.1857	293.406	9	67	14.43	24.0328
IPI:IPI00231419.3	bleomycin hydrolase	52417	5.9295	281.644	4	41	9.8901	11.3243
IPI:IPI00366785.5	Tyrosyl tRNA synthetase cytoplasmic	62986	8.5977	280.562	1	55	1.5957	25.9024
IPI:IPI00192545.2	Protein preY mitochondrial	12644	9.6434	274.3	2	7	21.4286	10.5017
IPI:IPI00362072.2	Actin related protein 2	44705	6.2957	261.296	2	23	6.8528	22.3042
IPI:IPI00365929.1	protein disulfide isomerase A6	48729	4.8585	259.786	2	34	5.618	19.5615
IPI:IPI00215093.1	2 oxoglutarate dehydrogenase mitochondrial	116221	6.2975	258.889	5	70	4.6921	0
IPI:IPI00370714.1	Uridine monophosphate synthetase isoform CRA a	52345	6.0311	244.51	2	49	6.4449	8.2472
IPI:IPI00194974.2	Hnrpk protein	50996	5.0043	230.535	1	39	2.5862	0
IPI:IPI00555171.3	Transgelin 2	22379	8.4485	221.91	1	22	6.0302	13.6369
IPI:IPI00958198.1	pre B lymphocyte gene 1 like	27786	5.8956	211.843	2	16	10.2767	68.633
IPI:IPI00957899.1	GF20391 like isoform 2	21226	10.9742	198.384	2	19	14.0625	24.2598
IPI:IPI00567919.3	Uncharacterized protein	105384	7.4901	195.269	3	70	4.9215	8.0161
IPI:IPI00204772.4	Pre mRNA processing factor 19	57266	6.1404	193.077	5	29	7.2658	55.7634
IPI:IPI00555259.4	Matrin 3	94388	5.766	176.81	3	70	4.8521	12.9758
IPI:IPI00476885.28	zinc responsive protein ZD10B	53869	6.3087	171.508	1	39	2.3013	4.1423
IPI:IPI00199609.1	Insulin degrading enzyme	117635	6.1382	146.387	3	85	3.3366	14.3791
IPI:IPI00210635.2	Vesicle fusing ATPase	82600	6.5557	134.992	1	67	1.3441	15.6393
IPI:IPI00372941.1	Sorting and assembly machinery component 50 homolog	51927	6.3446	133.931	1	40	2.7719	10.4235
IPI:IPI00204365.2	Ribophorin1	68358	6.0386	119.052	2	49	2.1452	9.6708
IPI:IPI00190908.3	Uncharacterized protein	78868	6.5643	117.918	2	61	1.2876	0
IPI:IPI00212014.3	Transitional endoplasmic reticulum ATPase	89292	4.9547	115.137	1	69	0.9926	15.0225
IPI:IPI00782078.1	Uncharacterized protein	64743	4.8688	113.551	1	100	1.8083	17.2765
IPI:IPI00210389.1	Sec1 family domain containing protein 1	72217	6.0569	112.108	1	51	2.0408	23.3406
IPI:IPI00914229.1	CTP synthase 1	66598	6.1236	108.748	3	44	2.7073	8.3757
IPI:IPI00200920.1	Far upstream element binding protein 2	74180	6.3924	108.221	3	48	3.3287	12.1388
IPI:IPI00373418.3	lipoamide acyltransferase component of branched chain alpha keto acid dehydrogenase complex mitocho	53240	8.553	98.8226	1	43	1.8672	3.6797
IPI:IPI00365299.2	RCG41932	118448	6.681	96.9697	1	60	1.2785	9.0572
IPI:IPI00195102.4	E3 UFM1 protein ligase 1	89529	6.5374	96.8324	1	75	2.0177	2.0146
IPI:IPI00454282.1	LRRGT00008	181938	10.1832	91.0116	1	144	0.4444	9.3978
IPI:IPI00382244.1	Aa2 041	184346	9.6848	83.4712	1	139	1.0334	9.8102
IPI:IPI00767398.1	regulator of nonsense transcripts 1 like	122565	6.2201	75.0595	1	79	0.9883	7.3458
IPI:IPI00362757.2	Villin 1	92602	5.4961	72.3196	1	61	1.3301	2.1632
IPI:IPI00365103.4	Uncharacterized protein	79603	8.1519	70.3591	1	47	1.3624	5.3645
IPI:IPI00764359.2	trichohyalin	205092	5.5675	69.5565	1	186	0.5722	20.6231
Injection 3
Accession	Description	mW (Da)	pI (pH)	PLGS Score	Peptides	Theoretical Peptides	Coverage (%)	Amount (fmol)
IPI:IPI00767147.1	enolase 3	53889	5.7294	36364.8	44	37	47.8788	289.526
IPI:IPI00208205.1	Heat shock cognate 71 kDa protein	70827	5.1998	10901	20	50	27.3994	86.8665
IPI:IPI00213013.1	Stress induced phosphoprotein 1	62530	6.3858	8263.36	51	61	54.8803	176.479
IPI:IPI00327830.3	Fatty acid binding protein epidermal	15049	6.9756	6574.01	12	13	58.5185	115.179
IPI:IPI00766649.1	Uncharacterized protein	28152	6.4389	5854.02	6	22	31.1475	37.1902
IPI:IPI00207184.1	Endoplasmic reticulum resident protein 29	28556	6.2305	5601.25	17	20	33.4615	68.5943
IPI:IPI00476033.2	48 kDa protein	48309	9.0912	5491.57	17	40	20.6977	35.7982
IPI:IPI00361888.3	Polyubiquitin C	91031	8.8528	5490.44	16	75	10.8642	5.8403
IPI:IPI00190240.1	Ubiquitin 40S ribosomal protein S27a	17939	10.0274	5482.59	14	10	42.9487	0
IPI:IPI00191216.1	Uncharacterized protein	44489	6.2595	5436.21	4	18	12.8019	28.2195
IPI:IPI00231146.7	Histidine triad nucleotide binding protein 1	13768	6.4102	5420.83	6	11	36.5079	95.9289
IPI:IPI00470317.5	Elongation factor 1 gamma	50029	6.303	5295.81	29	37	31.8078	166.938
IPI:IPI00475732.3	40S ribosomal protein S12	14424	5.8945	4895.31	11	16	54.5455	0
IPI:IPI00464805.2	Poly RC binding protein 2	38555	6.3463	4870.82	6	24	28.2192	0
IPI:IPI00421428.9	Phosphoglycerate mutase 1	28813	6.7861	4507.76	28	20	51.9685	112.567
IPI:IPI00372388.1	T complex protein 1 subunit gamma	60608	6.2032	4261.46	37	49	56.8807	74.553
IPI:IPI00391544.2	Ester hydrolase C11orf54 homolog	34970	6.1608	3874.04	10	28	20.6349	82.599
IPI:IPI00869806.1	Alpha centractin	42586	6.1838	3605.22	16	31	47.3404	77.0488
IPI:IPI00198717.8	Malate dehydrogenase cytoplasmic	36460	6.149	3313.21	18	29	36.5269	128.005
IPI:IPI00201060.4	Prelamin A C	74278	6.5473	2966.8	24	74	33.2331	74.2088
IPI:IPI00950005.1	Uncharacterized protein Fragment	37328	5.4692	2878.86	5	21	11.4458	14.245
IPI:IPI00324741.3	Protein disulfide isomerase A3	56587	5.8068	2764.48	24	53	45.5446	45.3639
IPI:IPI00387720.4	Uncharacterized protein	43605	5.4426	2763.96	10	28	23.3933	19.4191
IPI:IPI00560533.3	Hypoxanthine guanine phosphoribosyltransferase	24461	6.0696	2657.7	7	19	25.6881	36.666
IPI:IPI00372854.5	Uncharacterized protein	36846	6.3999	2395.32	11	22	33.526	24.4008
IPI:IPI00371236.3	Elongation factor Tu mitochondrial	49491	7.3229	2329.19	22	40	46.9027	72.3743
IPI:IPI00362229.4	ARP1 actin related protein 1 homolog B	42254	5.9542	2269.09	9	30	32.1809	18.0258
IPI:IPI00231737.5	Aldose reductase	35774	6.2651	2225.53	22	24	43.038	95.4713
IPI:IPI00203214.6	Elongation factor 2	95222	6.3926	2224.45	44	69	40.7925	96.2939
IPI:IPI00231963.5	D dopachrome decarboxylase	13124	6.1146	2193.35	7	11	28.8136	26.8957
IPI:IPI00214582.1	40S ribosomal protein S7	22113	10.5809	2098.67	7	21	26.8041	28.0962
IPI:IPI00200041.4	Phenazine biosynthesis like domain containing protein	31667	5.863	2086.07	15	21	54.5139	43.7287
IPI:IPI00285606.6	Isoform 1 of Cell division control protein 42 homolog	21245	6.1533	2046.35	1	13	8.9005	19.6455
IPI:IPI00371270.1	Proliferation associated 2G4 isoform CRA a	43629	6.4167	1990.92	18	32	25.1269	83.8929
IPI:IPI00231927.11	ADP ATP translocase 1	32968	10.1094	1803.23	7	30	14.7651	18.2395
IPI:IPI00210264.3	Glutathione S transferase omega 1	27650	6.2554	1661.54	8	21	30.7054	57.6471
IPI:IPI00206224.1	Aspartyl tRNA synthetase cytoplasmic	57090	5.9896	1630.1	32	46	53.8922	43.9619
IPI:IPI00200466.3	ADP ATP translocase 2	32880	10.0303	1605.63	6	31	14.7651	0
IPI:IPI00373140.2	destrin like	18507	7.7146	1590.4	10	19	41.2121	51.1897
IPI:IPI00203088.4	Uncharacterized protein	51186	6.2051	1575.34	13	28	26.9068	0
IPI:IPI00191748.3	Proteasome subunit alpha type 1	29498	6.1487	1572.05	16	25	38.403	50.6539
IPI:IPI00366218.3	T complex protein 1 subunit beta	57422	5.9903	1526.76	22	48	45.0467	34.9898
IPI:IPI00365672.1	Phospholipase D3	54364	6.0612	1472.98	9	25	20.4918	58.447
IPI:IPI00208917.4	Alpha aminoadipic semialdehyde dehydrogenase	58711	7.7933	1462.48	17	36	30.6122	45.9009
IPI:IPI00876578.1	Multiple inositol polyphosphate phosphatase 1	54554	6.4493	1430.98	6	37	18.0873	18.0889
IPI:IPI00212767.1	Anionic trypsin 1	25942	4.517	1426.39	1	7	8.1301	126.732
IPI:IPI00199716.1	Uncharacterized protein	86299	6.4894	1388.49	5	54	11.4733	22.3623
IPI:IPI00215349.5	WD repeat containing protein 1	66139	6.1479	1368.34	19	43	36.7987	67.51
IPI:IPI00947985.1	Uncharacterized protein	50348	7.3006	1319.71	4	35	17.8808	2.9471
IPI:IPI00949013.1	Dihydropyrimidinase related protein 1	62156	6.672	1245.72	14	42	31.6434	36.8746
IPI:IPI00326561.3	Delta 3 5 Delta 2 4 dienoyl CoA isomerase mitochondrial	36148	7.9958	1233.53	8	31	24.159	39.8893
IPI:IPI00212268.1	RuvB like 1	50182	5.9861	1221.65	10	34	23.0263	29.4073
IPI:IPI00561065.2	Uncharacterized protein	74202	6.3457	1193.87	13	51	25.0729	0
IPI:IPI00190377.2	Transaldolase	37436	6.6425	1148.73	12	30	26.4095	52.1532
IPI:IPI00209113.3	Myosin 9	226196	5.3306	1147.2	16	165	10.2499	17.265
IPI:IPI00212523.1	Protein DJ 1	19961	6.3618	1103.05	4	23	23.8095	14.3232
IPI:IPI00388301.4	Uncharacterized protein	80894	7.0358	1100.91	24	81	29.7372	23.3851
IPI:IPI00198567.1	LIM and SH3 domain protein 1	29951	6.6696	1069.74	5	23	33.0798	30.3847
IPI:IPI00231359.3	Acyl Coenzyme A dehydrogenase C 2 to C 3 short chain	44939	8.3635	998.671	6	37	20.0483	14.9621
IPI:IPI00230838.5	ATP synthase subunit d mitochondrial	18751	6.1767	903.845	3	11	17.3913	15.2507
IPI:IPI00476295.7	Adenosylhomocysteinase	47507	6.0639	819.88	14	35	27.7778	45.96
IPI:IPI00214665.2	ATP citrate synthase isoform 1	120703	7.121	807.841	17	92	18.9827	0
IPI:IPI00471908.6	Asparagine synthetase glutamine hydrolyzing	64205	5.9938	791.634	9	47	7.3084	29.5034
IPI:IPI00780700.2	Tryptophanyl tRNA synthetase cytoplasmic	54108	6.0211	777.049	7	43	23.2848	0
IPI:IPI00362534.3	Uncharacterized protein	73100	6.7718	712.022	5	65	7.0997	9.4332
IPI:IPI00656385.1	Eukaryotic initiation factor 4A III	46811	6.2933	672.315	17	48	29.6837	45.7823
IPI:IPI00369635.3	Radixin	68501	5.8804	651.472	4	60	8.9194	3.0925
IPI:IPI00470254.4	Ezrin	69347	5.7343	642.895	4	72	8.3618	0
IPI:IPI00211225.1	Long chain specific acyl CoA dehydrogenase mitochondrial	47842	7.6318	642.16	12	31	25.3488	26.7366
IPI:IPI00210566.3	Heat shock protein HSP 90 alpha	84761	4.7357	636.171	8	91	14.4611	12.9865
IPI:IPI00817082.1	Arsb protein Fragment	57749	8.5849	629.38	8	40	13.9579	36.1154
IPI:IPI00392830.3	Uncharacterized protein Fragment	76896	5.0674	624.198	8	71	12.2939	8.97
IPI:IPI00197568.2	Rab GDP dissociation inhibitor beta	50504	5.8469	621.557	4	43	13.9326	0
IPI:IPI00204772.4	Pre mRNA processing factor 19	57266	6.1404	620.865	10	29	18.9293	56.0719
IPI:IPI00392676.4	Biliverdin reductase B Flavin reductase NADPH Predicted isoform CRA b	22080	6.3195	617.607	4	13	27.6699	11.3706
IPI:IPI00949678.1	Uncharacterized protein Fragment	74051	4.9257	612.349	6	55	11.9751	0.9522
IPI:IPI00000000.0	PYGM RABIT P00489 Glycogen phosphorylase muscle Oryctolagus cuniculus	97227	6.7941	608.809	16	76	13.1673	50
IPI:IPI00780136.2	Uncharacterized protein Fragment	33017	10.2664	603.034	5	25	17.1233	22.1512
IPI:IPI00198080.1	Prenylcysteine oxidase	56251	6.6658	601.392	8	40	23.0159	14.7668
IPI:IPI00957766.1	heat shock protein 1 alpha like	29644	4.7761	592.17	5	19	25.4826	0
IPI:IPI00201969.1	Vesicle amine transport protein 1 homolog T californica isoform CRA a	43091	6.1659	582.549	11	23	19.0594	35.4793
IPI:IPI00870172.1	Isoform 2 of Septin 11	49750	6.2289	580.722	4	43	9.0278	15.8094
IPI:IPI00780332.1	phosphoglucomutase 1	61351	6.1214	556.792	9	45	15.6584	10.6561
IPI:IPI00208348.1	Pyridoxal kinase	34885	6.3384	551.574	5	21	25	7.5413
IPI:IPI00193983.3	Clathrin heavy chain 1	191475	5.3776	532.911	16	133	11.6418	32.4858
IPI:IPI00208038.1	Eukaryotic translation initiation factor 3 subunit H	39880	6.1992	515.274	3	28	16.1932	23.7714
IPI:IPI00365929.1	protein disulfide isomerase A6	48729	4.8585	508.504	6	34	13.4831	21.6764
IPI:IPI00203690.5	4 trimethylaminobutyraldehyde dehydrogenase	56432	6.9249	496.582	5	41	15.739	25.1488
IPI:IPI00366785.5	Tyrosyl tRNA synthetase cytoplasmic	62986	8.5977	476.358	4	55	5.4965	12.2853
IPI:IPI00559713.2	Ferritin light chain 2 like	20701	5.6122	449.18	3	15	24.5902	0
IPI:IPI00213684.1	Tissue alpha L fucosidase	53452	5.7876	438.852	3	34	11.039	18.1178
IPI:IPI00362072.2	Actin related protein 2	44705	6.2957	403.548	5	23	12.4365	22.7044
IPI:IPI00370714.1	Uridine monophosphate synthetase isoform CRA a	52345	6.0311	395.522	5	49	12.474	11.2034
IPI:IPI00231786.5	NADP dependent malic enzyme	63962	6.5004	384.223	5	43	13.8112	37.479
IPI:IPI00206172.2	Isoform 1 of Mitogen activated protein kinase 3	43053	6.1425	378.087	5	32	15.5263	24.2108
IPI:IPI00231637.5	Glucose 6 phosphate 1 dehydrogenase	59337	5.935	369.803	4	54	10.8738	23.1367
IPI:IPI00555171.3	Transgelin 2	22379	8.4485	363.029	2	22	13.0653	11.4439
IPI:IPI00655321.3	Similar to Splicing factor U2AF 35 kDa subunit	27797	8.8881	362.878	3	18	18.8285	29.684
IPI:IPI00553899.1	Isoform 1 of Glutaredoxin 3	37825	5.3928	332.845	3	27	5.0445	5.6587
IPI:IPI00360075.2	Leucine rich PPR motif containing protein mitochondrial	156553	6.1686	307.463	8	130	7.6149	17.3239
IPI:IPI00366416.2	Uncharacterized protein	35411	9.473	286.584	4	22	6.7485	20.5864
IPI:IPI00230914.5	60S ribosomal protein L5	34436	10.0325	280.809	2	23	7.4074	9.5683
IPI:IPI00367431.2	Uncharacterized protein	36264	5.9956	278.326	2	20	4.9844	13.3694
IPI:IPI00201333.5	Uncharacterized protein	106836	5.636	276.382	4	68	5.0847	0
IPI:IPI00326888.4	Secretogranin 1	77489	4.7842	273.173	7	72	6.3704	37.6817
IPI:IPI00829505.1	Isoform 2 of Cytosol aminopeptidase	52725	6.1827	255.565	3	39	9.2213	19.7389
IPI:IPI00208215.2	Thioredoxin dependent peroxide reductase mitochondrial	28277	7.3228	246.895	1	20	4.6693	8.6904
IPI:IPI00394356.3	ANKRD26 protein like	45281	9.6063	227.909	2	34	4.1344	13.4531
IPI:IPI00194974.2	Hnrpk protein	50996	5.0043	223.825	1	39	2.5862	0
IPI:IPI00767398.1	regulator of nonsense transcripts 1 like	122565	6.2201	223.799	2	79	1.5274	6.7329
IPI:IPI00373144.4	Sorting nexin 5	46764	6.173	210.36	1	37	2.9703	12.0867
IPI:IPI00215093.1	2 oxoglutarate dehydrogenase mitochondrial	116221	6.2975	208.912	6	70	3.8123	0
IPI:IPI00208277.1	28 kDa heat and acid stable phosphoprotein	20592	7.6351	196.261	1	16	10.4972	4.3491
IPI:IPI00231715.1	Isoform Gamma 2 of Serine threonine protein phosphatase PP1 gamma catalytic subunit	38479	5.7087	194.961	2	27	7.1217	4.6799
IPI:IPI00372214.3	GMP synthase glutamine hydrolyzing	76708	6.1857	191.55	2	67	5.1948	20.9139
IPI:IPI00951823.1	Uncharacterized protein	49562	8.257	183.082	3	41	9.2135	13.8981
IPI:IPI00231954.5	6 phosphofructokinase type C	85665	6.9364	176.334	1	56	1.1421	0
IPI:IPI00208702.2	phosphatidylinositol 5 phosphate 4 kinase type 2 gamma	47318	6.4111	173.016	2	36	8.3135	6.9978
IPI:IPI00208193.1	Nucleic acid binding factor pRM10	33793	9.6495	170.136	1	27	2.6846	0
IPI:IPI00555259.4	Matrin 3	94388	5.766	144.822	2	70	2.4852	14.3416
IPI:IPI00464518.2	Uncharacterized protein	61548	8.4672	138.794	1	36	3.1599	10.6329
IPI:IPI00365859.2	Isoform 2 of Prostaglandin reductase 2	29877	4.7095	132.459	2	17	8.8968	7.5939
IPI:IPI00991242.1	ankyrin repeat and SOCS box protein 9	31432	7.3255	122.683	1	20	3.7931	17.6595
IPI:IPI00766042.2	enhancer trap locus 4 like	216939	8.3013	111.265	1	158	0.6045	18.6235
IPI:IPI00210635.2	Vesicle fusing ATPase	82600	6.5557	111.208	1	67	1.3441	13.4281
IPI:IPI00387771.6	Peptidyl prolyl cis trans isomerase A	17862	8.272	111.052	1	12	6.0976	10.9184
IPI:IPI00949093.1	Uncharacterized protein	129315	6.8223	107.539	1	73	1.2584	16.6101
IPI:IPI00370513.2	Rfc4 protein	39931	6.1745	98.6685	1	31	3.022	6.8464
IPI:IPI00767837.1	Programmed cell death 6 interacting protein	96570	6.0969	96.4328	1	78	1.8328	3.0483
IPI:IPI00201041.1	heterogeneous nuclear ribonucleoprotein D like	62253	9.3574	91.9687	3	31	2.8319	16.9838
IPI:IPI00567919.3	Uncharacterized protein	105384	7.4901	91.7485	3	70	2.7225	8.038
IPI:IPI00373233.4	Atpase class I type 8B member 2	116791	6.0624	88.255	1	51	0.8145	7.8936
IPI:IPI00198884.4	Nucleolin like protein	61848	5.0755	82.4684	1	47	1.406	0
IPI:IPI00204365.2	Ribophorin1	68358	6.0386	75.4302	1	49	1.3201	0

## Sheet: Fraction 8
Injection 1
Accession	Description	mW (Da)	pI (pH)	PLGS Score	Peptides	Theoretical Peptides	Coverage (%)	Amount (fmol)
IPI:IPI00476033.2	48 kDa protein	48309	9.0912	37608.7	36	40	18.6047	86.99
IPI:IPI00190240.1	Ubiquitin 40S ribosomal protein S27a	17939	10.0274	37601.9	35	10	42.9487	0
IPI:IPI00325189.4	Nucleoside diphosphate kinase B	17271	7.3176	20630.8	34	14	65.1316	190.466
IPI:IPI00421428.9	Phosphoglycerate mutase 1	28813	6.7861	18765.3	35	20	53.937	107.365
IPI:IPI00194404.5	Nucleoside diphosphate kinase A	17181	5.9084	17889.2	24	16	44.0789	20.0441
IPI:IPI00191897.4	Nucleoside diphosphate kinase	16179	5.9306	13255.3	23	11	39.1608	0
IPI:IPI00324633.2	Glutamate dehydrogenase 1 mitochondrial	61377	7.9801	12108.2	44	44	45.5197	45.6156
IPI:IPI00231767.5	Triosephosphate isomerase	26831	6.9937	11235.4	28	21	72.6908	65.5445
IPI:IPI00208205.1	Heat shock cognate 71 kDa protein	70827	5.1998	7427.77	25	50	30.3406	31.7256
IPI:IPI00203214.6	Elongation factor 2	95222	6.3926	7329.73	75	69	40.2098	92.4582
IPI:IPI00339040.3	Ubiquitin conjugating enzyme E2 variant 2	16342	8.5779	5748.61	9	13	46.8966	42.5027
IPI:IPI00555252.3	Glyceraldehyde 3 phosphate dehydrogenase	35805	8.0799	5640.76	12	19	33.9339	1.2511
IPI:IPI00205745.3	Isoform Mitochondrial of Peroxiredoxin 5 mitochondrial	22164	8.8321	5549.28	16	18	35.6808	0
IPI:IPI00000000.0	PYGM RABIT P00489 Glycogen phosphorylase muscle Oryctolagus cuniculus	97227	6.7941	4243.33	33	76	34.7568	50
IPI:IPI00213013.1	Stress induced phosphoprotein 1	62530	6.3858	4205.87	40	61	47.1455	37.5584
IPI:IPI00627078.1	non histone chromosomal protein HMG 17	9373	10.5066	4037.19	2	6	30	11.8503
IPI:IPI00212796.3	GTP binding nuclear protein Ran	24407	7.312	3903.51	15	17	60.6481	72.6659
IPI:IPI00763872.1	RCG20683 isoform CRA b	23945	7.8263	3054.98	10	16	50.463	21.4846
IPI:IPI00200419.3	Dihydrofolate reductase	21624	7.3046	3037.18	13	19	50.8021	29.4888
IPI:IPI00201964.4	Uncharacterized protein	64301	7.6838	2797	23	36	32.7731	39.8266
IPI:IPI00214665.2	ATP citrate synthase isoform 1	120703	7.121	2545.92	56	92	41.1444	0
IPI:IPI00895591.1	glycogen phosphorylase muscle form	97226	6.6671	2535.44	26	76	28.9786	0.2943
IPI:IPI00421719.3	40S ribosomal protein S12	14515	7.0181	2515.22	7	16	22.7273	5.2815
IPI:IPI00231192.5	Hemoglobin subunit beta 2	15972	9.2049	2205.83	3	13	19.0476	6.3675
IPI:IPI00208181.1	Galectin 2	14723	7.4114	2186.37	11	12	73.8462	31.5482
IPI:IPI00327830.3	Fatty acid binding protein epidermal	15049	6.9756	2030.27	14	13	54.0741	34.6333
IPI:IPI00230859.5	Alcohol dehydrogenase NADP	36482	6.9456	2028.15	9	29	31.3846	17.4955
IPI:IPI00464805.2	Poly RC binding protein 2	38555	6.3463	1970	7	24	33.1507	0
IPI:IPI00201060.4	Prelamin A C	74278	6.5473	1889.09	30	74	38.797	26.8156
IPI:IPI00231929.7	Isoform M1 of Pyruvate kinase isozymes M1 M2	57780	6.6541	1879.55	30	44	48.3992	26.7286
IPI:IPI00951991.1	45 kDa protein	45058	7.8497	1789.06	13	34	28.4689	0
IPI:IPI00200920.1	Far upstream element binding protein 2	74180	6.3924	1778.39	31	48	36.4771	25.9239
IPI:IPI00212767.1	Anionic trypsin 1	25942	4.517	1763.81	1	7	8.1301	59.347
IPI:IPI00339197.4	Isoform M2 of Pyruvate kinase isozymes M1 M2	57744	7.1938	1736.26	28	44	49.3409	0
IPI:IPI00370011.2	RCG33041 isoform CRA b	12738	7.3132	1655.19	4	9	27.4336	0.1583
IPI:IPI00205332.4	Electron transfer flavoprotein subunit alpha mitochondrial	34929	8.4853	1647.98	11	24	36.3363	20.0812
IPI:IPI00198327.2	Voltage dependent anion selective channel protein 2	31725	7.372	1533.95	12	20	35.5932	33.6396
IPI:IPI00365212.4	Ribose phosphate pyrophosphokinase 1	34811	6.5387	1476.76	11	22	33.0189	23.3966
IPI:IPI00765501.1	RCG49489 isoform CRA a	32558	6.2787	1471.02	7	21	21.7993	8.4042
IPI:IPI00188111.1	Chaperonin subunit 6a	57980	6.6606	1468.95	20	42	22.9755	24.8153
IPI:IPI00369419.4	Uncharacterized protein Fragment	18566	8.1586	1456.18	11	17	40	21.6432
IPI:IPI00231757.12	Proteasome subunit alpha type 2	25910	7.2986	1450.47	7	15	22.6496	17.1174
IPI:IPI00364321.3	Electron transfer flavoprotein subunit beta	27670	7.83	1376.61	8	17	27.451	18.9559
IPI:IPI00213613.2	Uncharacterized protein	71958	8.8702	1359.71	25	72	30.9375	9.1843
IPI:IPI00358757.5	histidine triad nucleotide binding protein 2	17369	9.8256	1355.02	5	16	21.4724	9.9504
IPI:IPI00231303.4	ribose phosphate pyrophosphokinase I like	34783	6.5387	1345.93	10	22	30.8176	0
IPI:IPI00367437.8	putative RNA binding protein 3	16972	8.8896	1229.23	5	13	25	10.5803
IPI:IPI00210351.2	Adenylate kinase isoenzyme 1	21570	8.1436	1171.35	3	16	11.3402	13.1317
IPI:IPI00949013.1	Dihydropyrimidinase related protein 1	62156	6.672	1099.2	13	42	21.3287	11.1127
IPI:IPI00392151.3	Uncharacterized protein	58506	6.3539	1070.02	16	41	19.9248	1.1209
IPI:IPI00373591.3	Far upstream element binding protein 1	67155	7.4262	993.02	20	45	25.1956	14.9825
IPI:IPI00365545.1	Dihydrolipoyl dehydrogenase mitochondrial	54004	7.7646	960.514	15	31	26.5226	6.075
IPI:IPI00558791.3	Uncharacterized protein	47431	6.5662	956.783	16	36	28.9786	17.6174
IPI:IPI00212969.3	Isoform B0b of Heterogeneous nuclear ribonucleoproteins A2 B1	33938	9.3005	944.549	9	28	28.754	19.1262
IPI:IPI00214246.1	Acyl protein thioesterase 2	24790	6.8337	921.258	6	18	25.5411	12.0196
IPI:IPI00464815.11	Alpha enolase	47098	6.1377	872.03	9	31	18.6636	12.2919
IPI:IPI00231228.5	ADP ribosylation factor like protein 3	20443	7.0902	857.828	2	16	12.6374	7.2172
IPI:IPI00213571.1	Isoform 1 of Cytosolic acyl coenzyme A thioester hydrolase	37537	7.2698	851.74	3	23	12.426	0
IPI:IPI00364621.2	RCG39189 isoform CRA a	54125	7.6139	842.41	11	33	17.2962	8.9726
IPI:IPI00209916.1	tRNA splicing ligase RtcB homolog	55213	6.8058	833.09	16	38	31.2871	18.1857
IPI:IPI00470317.5	Elongation factor 1 gamma	50029	6.303	821.58	18	37	20.595	17.5177
IPI:IPI00364124.2	Alpha 2 macroglobulin receptor associated protein	42006	6.9501	808.26	12	36	33.6111	17.8582
IPI:IPI00231954.5	6 phosphofructokinase type C	85665	6.9364	746.157	19	56	23.6041	14.7986
IPI:IPI00421539.3	Aconitate hydratase mitochondrial	85380	7.6703	744.064	24	55	24.1026	0
IPI:IPI00958044.1	histone cluster 1 H2ae like	28037	11.8356	742.941	2	20	8.1712	9.0437
IPI:IPI00464512.1	Heterogeneous nuclear ribonucleoprotein H2	49262	5.8511	734.008	10	27	17.1492	11.1199
IPI:IPI00361485.2	small nuclear ribonucleoprotein D2 like	13513	10.4815	666.465	2	13	8.4746	20.0282
IPI:IPI00359611.2	Uncharacterized protein	36469	6.3483	640.264	4	29	11.5625	8.2846
IPI:IPI00780824.1	Dihydrolipoyl dehydrogenase	54213	7.7646	628.7	18	30	24.7544	19.2068
IPI:IPI00230857.7	Isoform 1 of Adenylate kinase 2 mitochondrial	26362	6.3499	612.207	3	24	14.6444	0
IPI:IPI00188584.1	Proteasome subunit beta type 2	22897	7.2667	605.508	7	19	27.3632	9.8362
IPI:IPI00199600.1	RCG55259 isoform CRA c	13701	7.1823	599.238	2	13	23.7288	8.117
IPI:IPI00368449.2	Phosphomannomutase 2	27691	7.0812	596.593	11	23	27.6859	13.0567
IPI:IPI00949398.1	Uncharacterized protein	51144	6.2807	584.253	11	32	26.6807	0
IPI:IPI00210566.3	Heat shock protein HSP 90 alpha	84761	4.7357	506.243	7	91	9.9591	13.5442
IPI:IPI00366422.2	Pyrroline 5 carboxylate reductase 3	28859	6.6352	495.411	4	14	21.1679	6.5793
IPI:IPI00555187.2	Adenylyl cyclase associated protein 1	51556	7.2995	492.858	6	41	13.7131	11.2299
IPI:IPI00362534.3	Uncharacterized protein	73100	6.7718	444.428	7	65	11.1782	9.1795
IPI:IPI00957766.1	heat shock protein 1 alpha like	29644	4.7761	437.113	5	19	18.9189	0
IPI:IPI00370117.3	Uncharacterized protein	109408	4.6672	435.377	8	73	3.6008	5.2846
IPI:IPI00213587.1	26S protease regulatory subunit 8	45597	7.3837	424.816	7	33	12.3153	13.7526
IPI:IPI00215235.6	septin 9 isoform 1	64826	7.2673	422.186	5	57	6.9444	0
IPI:IPI00950089.1	Uncharacterized protein Fragment	48675	7.5883	416.882	2	34	6.2084	10.8376
IPI:IPI00194388.5	Uncharacterized protein	23388	7.0371	404.442	2	13	9.5455	17.4456
IPI:IPI00555314.1	ATP dependent RNA helicase DDX1	82444	6.8115	395.87	13	63	12.4324	12.2268
IPI:IPI00324741.3	Protein disulfide isomerase A3	56587	5.8068	386.693	7	53	14.0594	6.1234
IPI:IPI00187860.3	Heterogeneous nuclear ribonucleoprotein C	34363	4.7203	357.941	4	35	11.8211	4.5468
IPI:IPI00366785.5	Tyrosyl tRNA synthetase cytoplasmic	62986	8.5977	349.787	10	55	15.9574	11.2069
IPI:IPI00214582.1	40S ribosomal protein S7	22113	10.5809	325.521	2	21	10.3093	2.0316
IPI:IPI00766788.1	Succinyl CoA 3 ketoacid coenzyme A transferase 1 mitochondrial	56168	8.5748	321.771	2	38	3.8462	0
IPI:IPI00396910.1	ATP synthase subunit alpha mitochondrial	59716	9.5021	297.885	4	46	7.0524	10.0732
IPI:IPI00559552.2	budding uninhibited by benzimidazoles 3 homolog	36931	6.3876	271.922	4	23	11.0429	0
IPI:IPI00198567.1	LIM and SH3 domain protein 1	29951	6.6696	248.459	1	23	3.4221	6.6188
IPI:IPI00231139.6	transketolase	71113	7.4198	247.752	5	45	8.0916	4.0048
IPI:IPI00421513.8	Aspartate aminotransferase cytoplasmic	46399	6.8232	241.578	1	35	3.1477	5.0141
IPI:IPI00421624.1	Inosine 5 monophosphate dehydrogenase	55763	6.9252	231.189	2	41	5.4475	4.8561
IPI:IPI00388015.3	coronin 1C	53144	6.6716	230.429	5	33	5.9072	7.267
IPI:IPI00372739.2	Methionine aminopeptidase	43177	6.7623	221.194	2	29	5.9585	3.9408
IPI:IPI00231927.11	ADP ATP translocase 1	32968	10.1094	201.061	1	30	3.0201	5.6883
IPI:IPI00372388.1	T complex protein 1 subunit gamma	60608	6.2032	197.246	2	49	3.1193	4.2648
IPI:IPI00369175.3	Uncharacterized protein	113088	6.908	194.055	2	49	2.027	0
IPI:IPI00201032.1	Isoform 1 of Heterogeneous nuclear ribonucleoprotein D0	38168	7.8979	193.297	2	24	6.2323	0
IPI:IPI00203398.6	DNA directed polymerase delta interacting protein 2	41771	8.7788	190.698	1	37	2.7174	0
IPI:IPI00950498.1	Uncharacterized protein	55733	5.2432	190.33	2	35	4.4625	13.2067
IPI:IPI00393333.3	Bifunctional purine biosynthesis protein PURH	64168	6.7218	188.833	2	48	4.3919	4.5251
IPI:IPI00869818.1	Sec23 homolog A	86106	6.6475	184.194	2	54	2.8758	3.4643
IPI:IPI00362070.5	UDP glucose pyrophosphorylase 2 isoform CRA b	56987	7.4355	180.736	3	41	3.3465	5.1313
IPI:IPI00198717.8	Malate dehydrogenase cytoplasmic	36460	6.149	175.911	3	29	5.0898	3.9293
IPI:IPI00778340.1	Uncharacterized protein	28449	9.3243	148.568	1	25	2.7237	2.5637
IPI:IPI00208193.1	Nucleic acid binding factor pRM10	33793	9.6495	143.888	1	27	2.6846	0
IPI:IPI00198232.1	Uncharacterized protein	83335	6.6086	133.381	4	57	5.8172	0
IPI:IPI00382233.1	Ab2 076	103244	6.0699	132.935	1	62	0.8307	5.1809
IPI:IPI00555259.4	Matrin 3	94388	5.766	131.699	1	70	2.0118	5.5142
IPI:IPI00211225.1	Long chain specific acyl CoA dehydrogenase mitochondrial	47842	7.6318	127.004	1	31	3.0233	2.7656
IPI:IPI00358845.4	Uncharacterized protein	30085	8.0072	117.975	1	19	3.2727	2.4782
IPI:IPI00764168.1	RCG62590	57455	7.0208	117.245	1	31	2.5243	1.9401
IPI:IPI00206977.1	Citrate synthase mitochondrial	51833	8.4161	113.302	1	33	2.1459	3.4363
IPI:IPI00372524.3	Uncharacterized protein	87275	7.2233	111.651	1	63	1.0063	1.4903
IPI:IPI00331981.8	Dihydropyrimidinase related protein 5	61501	6.6259	102.327	3	49	1.4184	3.0628
IPI:IPI00210319.3	Isoform 1 of Dynamin 2	98169	7.0968	98.6364	2	84	2.4138	0
IPI:IPI00193983.3	Clathrin heavy chain 1	191475	5.3776	84.3413	1	133	0.5373	6.289
IPI:IPI00569357.1	Glycosyltransferase 25 domain containing 1	71069	6.6804	83.4873	1	53	1.7828	2.2923
Injection 2
Accession	Description	mW (Da)	pI (pH)	PLGS Score	Peptides	Theoretical Peptides	Coverage (%)	Amount (fmol)
IPI:IPI00190240.1	Ubiquitin 40S ribosomal protein S27a	17939	10.0274	26165.9	22	10	42.3077	0
IPI:IPI00325189.4	Nucleoside diphosphate kinase B	17271	7.3176	22120.2	31	14	65.1316	125.026
IPI:IPI00194404.5	Nucleoside diphosphate kinase A	17181	5.9084	19024.2	21	16	48.6842	5.6444
IPI:IPI00191897.4	Nucleoside diphosphate kinase	16179	5.9306	18193.1	24	11	46.1538	4.1579
IPI:IPI00421428.9	Phosphoglycerate mutase 1	28813	6.7861	14592.8	39	20	60.6299	79.8542
IPI:IPI00231767.5	Triosephosphate isomerase	26831	6.9937	14280.5	27	21	76.7068	51.2017
IPI:IPI00324633.2	Glutamate dehydrogenase 1 mitochondrial	61377	7.9801	9629.17	35	44	41.2186	34.7496
IPI:IPI00208205.1	Heat shock cognate 71 kDa protein	70827	5.1998	9274.54	32	50	37.4613	25.1168
IPI:IPI00203214.6	Elongation factor 2	95222	6.3926	7596.17	86	69	40.5594	78.357
IPI:IPI00339040.3	Ubiquitin conjugating enzyme E2 variant 2	16342	8.5779	7399.21	7	13	40.6897	6.1176
IPI:IPI00212796.3	GTP binding nuclear protein Ran	24407	7.312	5001.44	10	17	32.8704	56.5365
IPI:IPI00200419.3	Dihydrofolate reductase	21624	7.3046	4938.48	17	19	44.9198	23.5261
IPI:IPI00769218.1	glyceraldehyde 3 phosphate dehydrogenase like	35760	8.3507	4729.42	9	19	26.1261	10.2758
IPI:IPI00554039.1	glyceraldehyde 3 phosphate dehydrogenase like	35760	8.3507	4591.42	7	19	24.024	0
IPI:IPI00213013.1	Stress induced phosphoprotein 1	62530	6.3858	4376.54	43	61	54.512	36.0241
IPI:IPI00763872.1	RCG20683 isoform CRA b	23945	7.8263	4224.79	12	16	56.9444	12.8952
IPI:IPI00205745.3	Isoform Mitochondrial of Peroxiredoxin 5 mitochondrial	22164	8.8321	4166.93	17	18	35.6808	0
IPI:IPI00327830.3	Fatty acid binding protein epidermal	15049	6.9756	3930.02	13	13	69.6296	27.1234
IPI:IPI00000000.0	PYGM RABIT P00489 Glycogen phosphorylase muscle Oryctolagus cuniculus	97227	6.7941	3794.31	39	76	43.0605	50
IPI:IPI00765134.1	heterogeneous nuclear ribonucleoprotein L isoform a	67860	8.4666	3277.56	31	38	46.87	20.6422
IPI:IPI00364061.5	heterogeneous nuclear ribonucleoprotein L isoform b	63923	8.042	3276.78	30	34	47.099	15.1706
IPI:IPI00201964.4	Uncharacterized protein	64301	7.6838	3274.72	28	36	44.2017	0
IPI:IPI00201060.4	Prelamin A C	74278	6.5473	2962.95	28	74	41.6541	23.0785
IPI:IPI00214665.2	ATP citrate synthase isoform 1	120703	7.121	2913.62	62	92	39.0554	0
IPI:IPI00627078.1	non histone chromosomal protein HMG 17	9373	10.5066	2814.01	2	6	30	9.8339
IPI:IPI00208181.1	Galectin 2	14723	7.4114	2628.45	9	12	47.6923	13.6831
IPI:IPI00213613.2	Uncharacterized protein	71958	8.8702	2444.61	24	72	39.0625	12.7746
IPI:IPI00957678.1	ribosomal protein S12 like	14491	6.3373	2410.09	8	18	40.1515	15.0723
IPI:IPI00365212.4	Ribose phosphate pyrophosphokinase 1	34811	6.5387	1920.42	13	22	42.4528	15.9118
IPI:IPI00358757.5	histidine triad nucleotide binding protein 2	17369	9.8256	1855.87	7	16	34.9693	6.8451
IPI:IPI00231303.4	ribose phosphate pyrophosphokinase I like	34783	6.5387	1843.27	12	22	40.2516	20.2124
IPI:IPI00231929.7	Isoform M1 of Pyruvate kinase isozymes M1 M2	57780	6.6541	1782.94	23	44	40.8663	26.7699
IPI:IPI00369419.4	Uncharacterized protein Fragment	18566	8.1586	1616.9	8	17	27.2727	16.7115
IPI:IPI00951991.1	45 kDa protein	45058	7.8497	1592.87	16	34	29.6651	0
IPI:IPI00231475.7	Histone H3 3	15318	11.6797	1570.25	9	12	26.4706	17.5714
IPI:IPI00212478.1	RCG39817 isoform CRA a	16094	8.6506	1561.53	3	11	21.0884	4.0549
IPI:IPI00200920.1	Far upstream element binding protein 2	74180	6.3924	1546.88	27	48	36.3384	21.3573
IPI:IPI00882480.2	poly rC binding protein 1 like	55046	9.7126	1444.11	7	37	20.6628	20.3511
IPI:IPI00231228.5	ADP ribosylation factor like protein 3	20443	7.0902	1435.89	2	16	12.6374	6.1499
IPI:IPI00205332.4	Electron transfer flavoprotein subunit alpha mitochondrial	34929	8.4853	1400.63	11	24	29.4294	18.0726
IPI:IPI00230859.5	Alcohol dehydrogenase NADP	36482	6.9456	1399.88	10	29	28.9231	14.6775
IPI:IPI00188111.1	Chaperonin subunit 6a	57980	6.6606	1298.84	22	42	29.1902	21.1428
IPI:IPI00210351.2	Adenylate kinase isoenzyme 1	21570	8.1436	1220.19	3	16	11.3402	10.3142
IPI:IPI00421539.3	Aconitate hydratase mitochondrial	85380	7.6703	1143.83	24	55	28.3333	0
IPI:IPI00209916.1	tRNA splicing ligase RtcB homolog	55213	6.8058	1119.38	17	38	30.8911	15.0461
IPI:IPI00367437.8	putative RNA binding protein 3	16972	8.8896	1103.64	2	13	20.5128	8.0737
IPI:IPI00188584.1	Proteasome subunit beta type 2	22897	7.2667	1101.46	7	19	30.3483	10.4046
IPI:IPI00198327.2	Voltage dependent anion selective channel protein 2	31725	7.372	1003.56	11	20	35.5932	26.1399
IPI:IPI00373591.3	Far upstream element binding protein 1	67155	7.4262	996.289	15	45	23.1612	11.6729
IPI:IPI00212969.3	Isoform B0b of Heterogeneous nuclear ribonucleoproteins A2 B1	33938	9.3005	970.293	8	28	23.0032	0
IPI:IPI00231757.12	Proteasome subunit alpha type 2	25910	7.2986	920.963	6	15	20.9402	13.8085
IPI:IPI00470317.5	Elongation factor 1 gamma	50029	6.303	913.334	16	37	20.3661	13.2952
IPI:IPI00464815.11	Alpha enolase	47098	6.1377	907.537	10	31	18.2028	8.742
IPI:IPI00949013.1	Dihydropyrimidinase related protein 1	62156	6.672	903.456	9	42	20.1049	8.9385
IPI:IPI00368449.2	Phosphomannomutase 2	27691	7.0812	898.378	9	23	23.9669	10.1431
IPI:IPI00212767.1	Anionic trypsin 1	25942	4.517	897.71	1	7	8.1301	45.2923
IPI:IPI00194045.1	Isocitrate dehydrogenase NADP cytoplasmic	46704	6.566	862.726	16	35	26.087	14.3481
IPI:IPI00210566.3	Heat shock protein HSP 90 alpha	84761	4.7357	788.234	9	91	11.5962	9.7955
IPI:IPI00364621.2	RCG39189 isoform CRA a	54125	7.6139	779.906	11	33	20.6759	5.8138
IPI:IPI00201032.1	Isoform 1 of Heterogeneous nuclear ribonucleoprotein D0	38168	7.8979	774.407	4	24	8.4986	0
IPI:IPI00957766.1	heat shock protein 1 alpha like	29644	4.7761	743.183	6	19	18.9189	0
IPI:IPI00213571.1	Isoform 1 of Cytosolic acyl coenzyme A thioester hydrolase	37537	7.2698	738.688	3	23	10.0592	4.5534
IPI:IPI00231954.5	6 phosphofructokinase type C	85665	6.9364	736.649	13	56	15.2284	11.3895
IPI:IPI00230857.7	Isoform 1 of Adenylate kinase 2 mitochondrial	26362	6.3499	699.467	5	24	24.6862	0
IPI:IPI00197579.2	Isoform 1 of Tubulin beta 5 chain	49638	4.5903	677.642	4	30	8.7838	0
IPI:IPI00362534.3	Uncharacterized protein	73100	6.7718	670.534	11	65	17.5227	8.0288
IPI:IPI00464512.1	Heterogeneous nuclear ribonucleoprotein H2	49262	5.8511	624.437	7	27	13.363	9.8702
IPI:IPI00954695.1	Uncharacterized protein	72949	6.592	608.063	10	61	15.478	1.6625
IPI:IPI00364321.3	Electron transfer flavoprotein subunit beta	27670	7.83	607.533	6	17	14.902	13.4004
IPI:IPI00958044.1	histone cluster 1 H2ae like	28037	11.8356	604.862	3	20	8.1712	2.1051
IPI:IPI00214246.1	Acyl protein thioesterase 2	24790	6.8337	578.049	9	18	29.0043	10.3494
IPI:IPI00213587.1	26S protease regulatory subunit 8	45597	7.3837	577.847	11	33	22.1675	11.5913
IPI:IPI00949398.1	Uncharacterized protein	51144	6.2807	567.769	7	32	17.437	0
IPI:IPI00765501.1	RCG49489 isoform CRA a	32558	6.2787	559.961	3	21	7.2664	7.3359
IPI:IPI00198567.1	LIM and SH3 domain protein 1	29951	6.6696	554.501	2	23	9.1255	3.1191
IPI:IPI00364124.2	Alpha 2 macroglobulin receptor associated protein	42006	6.9501	514.96	13	36	28.0556	17.0694
IPI:IPI00359611.2	Uncharacterized protein	36469	6.3483	511.119	6	29	12.5	7.1717
IPI:IPI00382191.1	6 phosphogluconate dehydrogenase decarboxylating	120446	4.6699	504.596	8	70	7.8053	0
IPI:IPI00231927.11	ADP ATP translocase 1	32968	10.1094	499.86	5	30	13.4228	4.5846
IPI:IPI00365545.1	Dihydrolipoyl dehydrogenase mitochondrial	54004	7.7646	470.36	5	31	10.8055	15.3816
IPI:IPI00555314.1	ATP dependent RNA helicase DDX1	82444	6.8115	443.772	10	63	9.4595	8.3883
IPI:IPI00951068.1	Uncharacterized protein	29573	9.1736	443.591	2	14	7.9422	12.362
IPI:IPI00870112.1	Dihydropyrimidinase related protein 2	62238	5.9229	363.757	2	43	5.0699	0
IPI:IPI00766788.1	Succinyl CoA 3 ketoacid coenzyme A transferase 1 mitochondrial	56168	8.5748	359.521	3	38	5.9615	0
IPI:IPI00208277.1	28 kDa heat and acid stable phosphoprotein	20592	7.6351	353.353	2	16	16.5746	3.3807
IPI:IPI00324741.3	Protein disulfide isomerase A3	56587	5.8068	351.644	4	53	9.703	4.0226
IPI:IPI00421624.1	Inosine 5 monophosphate dehydrogenase	55763	6.9252	336.712	5	41	10.5058	3.4828
IPI:IPI00215235.6	septin 9 isoform 1	64826	7.2673	327.477	6	57	12.3264	0
IPI:IPI00559552.2	budding uninhibited by benzimidazoles 3 homolog	36931	6.3876	318.318	5	23	15.3374	0
IPI:IPI00366785.5	Tyrosyl tRNA synthetase cytoplasmic	62986	8.5977	317.384	8	55	9.7518	6.1754
IPI:IPI00388015.3	coronin 1C	53144	6.6716	314.533	6	33	7.5949	6.1145
IPI:IPI00203088.4	Uncharacterized protein	51186	6.2051	311.474	6	28	9.9576	0
IPI:IPI00187860.3	Heterogeneous nuclear ribonucleoprotein C	34363	4.7203	304.531	2	35	6.3898	4.8658
IPI:IPI01016454.1	Glutathione reductase Fragment	46271	7.8713	299.338	2	33	6.6038	6.7912
IPI:IPI00370315.1	Eukaryotic translation initiation factor 4H	27307	7.1977	296.303	3	32	8.0645	0
IPI:IPI00373218.3	Peptidyl prolyl cis trans isomerase D	40739	6.7938	293.459	3	34	8.9189	9.0833
IPI:IPI00421513.8	Aspartate aminotransferase cytoplasmic	46399	6.8232	289.234	1	35	3.1477	3.859
IPI:IPI00950498.1	Uncharacterized protein	55733	5.2432	277.865	5	35	6.0852	8.6987
IPI:IPI00203398.6	DNA directed polymerase delta interacting protein 2	41771	8.7788	272.805	4	37	10.5978	0
IPI:IPI00764168.1	RCG62590	57455	7.0208	259.982	3	31	7.9612	2.0544
IPI:IPI00208193.1	Nucleic acid binding factor pRM10	33793	9.6495	258.272	1	27	2.6846	2.4696
IPI:IPI00396910.1	ATP synthase subunit alpha mitochondrial	59716	9.5021	255.893	4	46	9.0416	6.3892
IPI:IPI00326888.4	Secretogranin 1	77489	4.7842	253.296	4	72	3.4074	6.2572
IPI:IPI00191707.4	Pyruvate dehydrogenase E1 component subunit alpha somatic form mitochondrial	43198	8.1385	247.68	4	36	12.0513	7.9421
IPI:IPI00205912.3	Non POU domain containing octamer binding protein	54890	9.3691	228.696	2	34	4.2017	5.2305
IPI:IPI00207003.1	Cytoplasmic aconitate hydratase	98065	6.7357	222.004	3	70	3.3746	2.6743
IPI:IPI00208209.1	Peroxiredoxin 4	30988	6.1882	217.609	2	20	6.9597	3.2949
IPI:IPI00362070.5	UDP glucose pyrophosphorylase 2 isoform CRA b	56987	7.4355	217.075	6	41	7.874	9.5188
IPI:IPI00213667.1	Hemiferrin	24075	7.5599	211.278	1	24	4.1667	3.4375
IPI:IPI00208917.4	Alpha aminoadipic semialdehyde dehydrogenase	58711	7.7933	202.427	2	36	3.8961	1.7754
IPI:IPI00201174.4	minichromosome maintenance deficient 4	96510	6.8007	190.509	4	69	4.7564	3.4647
IPI:IPI00952356.1	Uncharacterized protein	113049	8.7656	189.85	3	65	4.9348	0
IPI:IPI00231139.6	transketolase	71113	7.4198	181.891	2	45	2.2901	3.4662
IPI:IPI00211225.1	Long chain specific acyl CoA dehydrogenase mitochondrial	47842	7.6318	175.744	1	31	1.3953	5.0475
IPI:IPI00198978.1	Proteasome Prosome macropain 26S subunit non ATPase 12	52902	7.1433	150.258	1	38	2.193	0
IPI:IPI00231426.6	Phosphoglycerate kinase 1	44509	7.9043	141.091	1	32	4.3165	1.758
IPI:IPI00230942.5	Glutathione S transferase Yb 3	25664	7.1653	131.494	1	21	5.0459	2.736
IPI:IPI00213615.3	N 4 Beta N acetylglucosaminyl L asparaginase	37143	6.8069	123.306	1	23	3.4783	2.8927
IPI:IPI00191728.1	Calreticulin	47965	4.1385	121.594	1	50	1.6827	3.0458
IPI:IPI00882548.1	High density lipoprotein binding protein isoform CRA c	141608	6.4924	120.545	1	116	0.8675	4.8181
IPI:IPI00372524.3	Uncharacterized protein	87275	7.2233	119.886	3	63	3.0189	1.6657
IPI:IPI00206977.1	Citrate synthase mitochondrial	51833	8.4161	116.262	1	33	2.1459	3.152
IPI:IPI00372388.1	T complex protein 1 subunit gamma	60608	6.2032	104.736	2	49	1.2844	2.2116
IPI:IPI00869818.1	Sec23 homolog A	86106	6.6475	102.228	1	54	1.3072	3.74
Injection 3
Accession	Description	mW (Da)	pI (pH)	PLGS Score	Peptides	Theoretical Peptides	Coverage (%)	Amount (fmol)
IPI:IPI00969317.1	Ubiquitin 60S ribosomal protein L40	14718	10.2647	22846.4	32	9	63.2813	169.752
IPI:IPI00190240.1	Ubiquitin 40S ribosomal protein S27a	17939	10.0274	22841.7	31	10	46.1538	0
IPI:IPI00325189.4	Nucleoside diphosphate kinase B	17271	7.3176	17227.8	28	14	53.9474	178.616
IPI:IPI00421428.9	Phosphoglycerate mutase 1	28813	6.7861	15183	35	20	55.9055	122.846
IPI:IPI00194404.5	Nucleoside diphosphate kinase A	17181	5.9084	14240.6	17	16	28.9474	0
IPI:IPI00324633.2	Glutamate dehydrogenase 1 mitochondrial	61377	7.9801	14059.6	34	44	40.681	53.0203
IPI:IPI00231767.5	Triosephosphate isomerase	26831	6.9937	9945.51	23	21	67.4699	22.9574
IPI:IPI00339162.2	rCG29914 like	31715	6.4836	9581.62	23	25	53.7415	0.7653
IPI:IPI00560210.3	Uncharacterized protein Fragment	18238	8.6206	8902.88	14	13	50	0
IPI:IPI00203214.6	Elongation factor 2	95222	6.3926	6703	78	69	38.1119	101.937
IPI:IPI00212796.3	GTP binding nuclear protein Ran	24407	7.312	4556.66	14	17	53.2407	36.1418
IPI:IPI00554039.1	glyceraldehyde 3 phosphate dehydrogenase like	35760	8.3507	4446.36	7	19	24.024	5.6838
IPI:IPI00367214.2	Similar to RAN protein	24434	8.6373	4316.93	11	20	34.7222	42.2106
IPI:IPI00205745.3	Isoform Mitochondrial of Peroxiredoxin 5 mitochondrial	22164	8.8321	4313.4	9	18	35.6808	0
IPI:IPI00000000.0	PYGM RABIT P00489 Glycogen phosphorylase muscle Oryctolagus cuniculus	97227	6.7941	4149.48	33	76	29.1815	50
IPI:IPI00196316.1	Eukaryotic translation initiation factor 1B Predicted isoform CRA b	12815	7.2515	4044.69	6	9	35.3982	15.8457
IPI:IPI00213013.1	Stress induced phosphoprotein 1	62530	6.3858	3896.37	39	61	44.7514	43.0026
IPI:IPI00763872.1	RCG20683 isoform CRA b	23945	7.8263	3815.52	13	16	56.0185	22.8586
IPI:IPI00200419.3	Dihydrofolate reductase	21624	7.3046	3546.44	13	19	45.9893	32.2019
IPI:IPI00627078.1	non histone chromosomal protein HMG 17	9373	10.5066	3366.78	2	6	30	13.1737
IPI:IPI00201964.4	Uncharacterized protein	64301	7.6838	3317.36	24	36	31.2605	0
IPI:IPI00208205.1	Heat shock cognate 71 kDa protein	70827	5.1998	3250.09	22	50	29.4118	37.6317
IPI:IPI00951116.1	16 kDa protein	15955	8.2463	2832.47	4	13	21.0884	3.7199
IPI:IPI00327830.3	Fatty acid binding protein epidermal	15049	6.9756	2822.91	10	13	54.0741	35.7154
IPI:IPI00230897.5	Hemoglobin subunit beta 1	15969	8.2463	2819.13	3	13	12.9252	0
IPI:IPI00895591.1	glycogen phosphorylase muscle form	97226	6.6671	2644.89	24	76	23.2779	2.8842
IPI:IPI00208181.1	Galectin 2	14723	7.4114	2481.06	7	12	51.5385	24.3092
IPI:IPI00201060.4	Prelamin A C	74278	6.5473	2420.49	31	74	41.5038	30.5438
IPI:IPI00214665.2	ATP citrate synthase isoform 1	120703	7.121	2244.94	56	92	38.4196	0
IPI:IPI00454367.3	Lmna protein	50570	6.6619	1948.19	24	48	44.1176	19.4761
IPI:IPI00957678.1	ribosomal protein S12 like	14491	6.3373	1787.81	6	18	28.7879	22.5573
IPI:IPI00367437.8	putative RNA binding protein 3	16972	8.8896	1693.22	3	13	25	11.5424
IPI:IPI00205332.4	Electron transfer flavoprotein subunit alpha mitochondrial	34929	8.4853	1682.92	9	24	24.6246	22.4981
IPI:IPI00212767.1	Anionic trypsin 1	25942	4.517	1621.1	1	7	8.1301	49.1334
IPI:IPI00951991.1	45 kDa protein	45058	7.8497	1462.95	11	34	24.4019	0
IPI:IPI00200920.1	Far upstream element binding protein 2	74180	6.3924	1438.7	31	48	40.0832	30.9029
IPI:IPI00957363.1	histone H3 3B like	19140	10.7646	1401.65	10	18	30.6358	30.1595
IPI:IPI00231929.7	Isoform M1 of Pyruvate kinase isozymes M1 M2	57780	6.6541	1393.11	21	44	35.0282	19.9102
IPI:IPI00358757.5	histidine triad nucleotide binding protein 2	17369	9.8256	1347.08	4	16	22.0859	10.7816
IPI:IPI00212969.3	Isoform B0b of Heterogeneous nuclear ribonucleoproteins A2 B1	33938	9.3005	1288.38	12	28	33.5463	0
IPI:IPI00230859.5	Alcohol dehydrogenase NADP	36482	6.9456	1269.34	9	29	24.3077	19.59
IPI:IPI00339197.4	Isoform M2 of Pyruvate kinase isozymes M1 M2	57744	7.1938	1220.58	19	44	31.8267	0
IPI:IPI00364321.3	Electron transfer flavoprotein subunit beta	27670	7.83	1191.99	9	17	32.9412	17.7418
IPI:IPI00198327.2	Voltage dependent anion selective channel protein 2	31725	7.372	1153.09	11	20	37.9661	44.6921
IPI:IPI00231228.5	ADP ribosylation factor like protein 3	20443	7.0902	1141.79	4	16	26.3736	5.2443
IPI:IPI00188111.1	Chaperonin subunit 6a	57980	6.6606	1077.55	19	42	25.9887	27.1004
IPI:IPI00958268.1	poly rC binding protein 1 like	42592	8.3719	1063.77	8	27	27.5689	42.0576
IPI:IPI00369419.4	Uncharacterized protein Fragment	18566	8.1586	1052.3	13	17	37.5758	25.0508
IPI:IPI00365212.4	Ribose phosphate pyrophosphokinase 1	34811	6.5387	1035.68	14	22	34.2767	26.7793
IPI:IPI00209916.1	tRNA splicing ligase RtcB homolog	55213	6.8058	1035.17	13	38	25.9406	21.1423
IPI:IPI00370315.1	Eukaryotic translation initiation factor 4H	27307	7.1977	981.745	7	32	23.7903	0
IPI:IPI00949013.1	Dihydropyrimidinase related protein 1	62156	6.672	976.067	9	42	18.7063	12.0851
IPI:IPI00188584.1	Proteasome subunit beta type 2	22897	7.2667	954.448	7	19	25.8706	17.1756
IPI:IPI00364124.2	Alpha 2 macroglobulin receptor associated protein	42006	6.9501	934.764	11	36	25.5556	17.3492
IPI:IPI00421539.3	Aconitate hydratase mitochondrial	85380	7.6703	872.34	22	55	22.3077	0
IPI:IPI00214246.1	Acyl protein thioesterase 2	24790	6.8337	826.225	6	18	28.5714	15.0792
IPI:IPI00464512.1	Heterogeneous nuclear ribonucleoprotein H2	49262	5.8511	818.054	10	27	19.3764	12.1191
IPI:IPI00194045.1	Isocitrate dehydrogenase NADP cytoplasmic	46704	6.566	814.406	16	35	25.1208	15.6169
IPI:IPI00231954.5	6 phosphofructokinase type C	85665	6.9364	780.33	14	56	13.198	14.3439
IPI:IPI00392151.3	Uncharacterized protein	58506	6.3539	774.529	14	41	19.9248	0
IPI:IPI00365545.1	Dihydrolipoyl dehydrogenase mitochondrial	54004	7.7646	764.519	12	31	21.2181	21.3904
IPI:IPI00368449.2	Phosphomannomutase 2	27691	7.0812	694.016	9	23	20.6612	13.7088
IPI:IPI00373591.3	Far upstream element binding protein 1	67155	7.4262	677.774	15	45	25.5086	15.8275
IPI:IPI00198567.1	LIM and SH3 domain protein 1	29951	6.6696	674.905	5	23	12.9278	7.4393
IPI:IPI00364621.2	RCG39189 isoform CRA a	54125	7.6139	626.288	10	33	14.3141	8.4221
IPI:IPI00765501.1	RCG49489 isoform CRA a	32558	6.2787	620.712	3	21	7.2664	6.4554
IPI:IPI00766788.1	Succinyl CoA 3 ketoacid coenzyme A transferase 1 mitochondrial	56168	8.5748	620.307	3	38	5.9615	8.809
IPI:IPI00187860.3	Heterogeneous nuclear ribonucleoprotein C	34363	4.7203	602.364	1	35	3.5144	4.1342
IPI:IPI00949398.1	Uncharacterized protein	51144	6.2807	588.273	8	32	14.2857	0
IPI:IPI00464815.11	Alpha enolase	47098	6.1377	568.669	6	31	9.9078	13.744
IPI:IPI00359611.2	Uncharacterized protein	36469	6.3483	556.857	4	29	9.375	7.8121
IPI:IPI00208277.1	28 kDa heat and acid stable phosphoprotein	20592	7.6351	538.626	3	16	17.1271	4.6886
IPI:IPI00210351.2	Adenylate kinase isoenzyme 1	21570	8.1436	529.516	6	16	18.5567	11.8851
IPI:IPI00392830.3	Uncharacterized protein Fragment	76896	5.0674	521.556	4	71	6.7466	27.7293
IPI:IPI00366785.5	Tyrosyl tRNA synthetase cytoplasmic	62986	8.5977	500.423	13	55	15.0709	13.9408
IPI:IPI00210566.3	Heat shock protein HSP 90 alpha	84761	4.7357	495.083	3	91	3.9563	0.3237
IPI:IPI00362534.3	Uncharacterized protein	73100	6.7718	479.048	9	65	14.8036	8.7143
IPI:IPI00213571.1	Isoform 1 of Cytosolic acyl coenzyme A thioester hydrolase	37537	7.2698	476.348	2	23	6.5089	3.8761
IPI:IPI00559552.2	budding uninhibited by benzimidazoles 3 homolog	36931	6.3876	462.137	6	23	15.3374	0
IPI:IPI00954695.1	Uncharacterized protein	72949	6.592	455.445	8	61	12.7466	0
IPI:IPI00324741.3	Protein disulfide isomerase A3	56587	5.8068	446.41	4	53	5.9406	5.5225
IPI:IPI00470317.5	Elongation factor 1 gamma	50029	6.303	443.696	9	37	13.9588	16.6075
IPI:IPI00382233.1	Ab2 076	103244	6.0699	439.267	6	62	4.3614	11.3977
IPI:IPI00208193.1	Nucleic acid binding factor pRM10	33793	9.6495	434.402	5	27	17.7852	26.7916
IPI:IPI00231757.12	Proteasome subunit alpha type 2	25910	7.2986	414.252	2	15	8.9744	9.0363
IPI:IPI00230857.7	Isoform 1 of Adenylate kinase 2 mitochondrial	26362	6.3499	401.324	6	24	18.8285	0
IPI:IPI00196994.1	Rho GDP dissociation inhibitor 1	23392	4.9149	393.48	1	18	7.3529	9.7185
IPI:IPI00392464.1	Uncharacterized protein	12650	6.4666	354.251	2	7	13.913	7.7202
IPI:IPI00555314.1	ATP dependent RNA helicase DDX1	82444	6.8115	351.395	7	63	6.4865	7.8788
IPI:IPI00194388.5	Uncharacterized protein	23388	7.0371	349.077	2	13	9.5455	19.5453
IPI:IPI00361473.2	Uncharacterized protein	34410	9.9966	337.559	4	24	9.0909	5.7068
IPI:IPI01016454.1	Glutathione reductase Fragment	46271	7.8713	328.803	2	33	2.8302	7.9854
IPI:IPI00213587.1	26S protease regulatory subunit 8	45597	7.3837	315.708	3	33	9.3596	16.432
IPI:IPI00366422.2	Pyrroline 5 carboxylate reductase 3	28859	6.6352	314.271	3	14	12.7737	7.5372
IPI:IPI00555187.2	Adenylyl cyclase associated protein 1	51556	7.2995	312.04	4	41	7.173	13.3274
IPI:IPI00371270.1	Proliferation associated 2G4 isoform CRA a	43629	6.4167	293.877	2	32	5.8376	8.1339
IPI:IPI00199716.1	Uncharacterized protein	86299	6.4894	278.695	4	54	4.4329	6.0269
IPI:IPI00369175.3	Uncharacterized protein	113088	6.908	272.126	2	49	2.5097	0
IPI:IPI00230979.1	Nicotinamide phosphoribosyltransferase	55403	6.7421	250.387	4	47	5.9063	6.6204
IPI:IPI00396910.1	ATP synthase subunit alpha mitochondrial	59716	9.5021	249.916	3	46	5.2441	10.8254
IPI:IPI00421513.8	Aspartate aminotransferase cytoplasmic	46399	6.8232	245.227	1	35	3.1477	4.8127
IPI:IPI00372388.1	T complex protein 1 subunit gamma	60608	6.2032	231.314	1	49	1.2844	6.119
IPI:IPI00382191.1	6 phosphogluconate dehydrogenase decarboxylating	120446	4.6699	226.876	7	70	3.8567	0
IPI:IPI00326888.4	Secretogranin 1	77489	4.7842	209.36	5	72	3.4074	11.637
IPI:IPI00362070.5	UDP glucose pyrophosphorylase 2 isoform CRA b	56987	7.4355	206.7	8	41	9.4488	7.3503
IPI:IPI00373218.3	Peptidyl prolyl cis trans isomerase D	40739	6.7938	200.312	2	34	4.8649	10.5778
IPI:IPI00206977.1	Citrate synthase mitochondrial	51833	8.4161	183.819	4	33	4.2918	6.1693
IPI:IPI00231927.11	ADP ATP translocase 1	32968	10.1094	158.913	1	30	2.6846	5.269
IPI:IPI00215235.6	septin 9 isoform 1	64826	7.2673	155.678	1	57	1.2153	0
IPI:IPI00882548.1	High density lipoprotein binding protein isoform CRA c	141608	6.4924	139.913	1	116	0.8675	4.3302
IPI:IPI00191728.1	Calreticulin	47965	4.1385	139.167	1	50	2.8846	5.5396
IPI:IPI00388015.3	coronin 1C	53144	6.6716	136.632	1	33	2.1097	6.3387
IPI:IPI00198978.1	Proteasome Prosome macropain 26S subunit non ATPase 12	52902	7.1433	135.998	1	38	2.193	7.3639
IPI:IPI00191707.4	Pyruvate dehydrogenase E1 component subunit alpha somatic form mitochondrial	43198	8.1385	135.045	1	36	2.5641	11.273
IPI:IPI00210319.3	Isoform 1 of Dynamin 2	98169	7.0968	131.33	2	84	2.2989	0
IPI:IPI00194085.3	Vacuolar protein sorting associated protein 36	43689	6.7747	125.919	1	36	3.3679	1.1685
IPI:IPI00198232.1	Uncharacterized protein	83335	6.6086	123.994	2	57	2.6316	0
IPI:IPI00569357.1	Glycosyltransferase 25 domain containing 1	71069	6.6804	123.513	2	53	4.2139	2.2718
IPI:IPI00366038.4	Atxn2l protein	112784	8.7653	123.051	3	65	2.2388	7.6737
IPI:IPI00193983.3	Clathrin heavy chain 1	191475	5.3776	101.598	2	133	1.1343	0.9341
IPI:IPI00393333.3	Bifunctional purine biosynthesis protein PURH	64168	6.7218	93.7847	1	48	1.1824	3.2947
IPI:IPI00207003.1	Cytoplasmic aconitate hydratase	98065	6.7357	89.2594	1	70	1.5748	2.7369
IPI:IPI00362160.1	Tubulin beta 3 chain	50386	4.6326	84.9471	1	30	2.2222	2.2571

## Sheet: Fraction 9
Injection 1
Accession	Description	mW (Da)	pI (pH)	PLGS Score	Peptides	Theoretical Peptides	Coverage (%)	Amount (fmol)
IPI:IPI00190240.1	Ubiquitin 40S ribosomal protein S27a	17939	10.0274	5383.36	17	10	46.1538	34.6164
IPI:IPI00000000.0	PYGM RABIT P00489 Glycogen phosphorylase muscle Oryctolagus cuniculus	97227	6.7941	3478.58	67	76	46.382	50
IPI:IPI00208205.1	Heat shock cognate 71 kDa protein	70827	5.1998	3114.95	25	50	29.8762	8.1409
IPI:IPI00764193.1	M2 pyruvate kinase like	57840	7.5004	3003.59	46	44	50.3759	42.5392
IPI:IPI00231134.5	Guanine nucleotide binding protein subunit beta 2 like 1	35054	7.5645	2796.13	25	27	57.0978	34.5452
IPI:IPI00895591.1	glycogen phosphorylase muscle form	97226	6.6671	2649.77	50	76	37.0546	0.2177
IPI:IPI00230907.5	Macrophage migration inhibitory factor	12469	7.1572	2464.55	5	7	23.4783	0
IPI:IPI00957899.1	GF20391 like isoform 2	21226	10.9742	2409.94	10	19	34.8958	13.6485
IPI:IPI00421539.3	Aconitate hydratase mitochondrial	85380	7.6703	2069.05	51	55	37.8205	0
IPI:IPI00339162.2	rCG29914 like	31715	6.4836	1992.88	14	25	45.2381	19.8124
IPI:IPI00627078.1	non histone chromosomal protein HMG 17	9373	10.5066	1932.19	2	6	30	11.9353
IPI:IPI00325189.4	Nucleoside diphosphate kinase B	17271	7.3176	1734.05	15	14	56.5789	14.0643
IPI:IPI00203214.6	Elongation factor 2	95222	6.3926	1219.01	48	69	34.1492	21.9337
IPI:IPI00396910.1	ATP synthase subunit alpha mitochondrial	59716	9.5021	1172.77	40	46	30.1989	20.2361
IPI:IPI00231139.6	transketolase	71113	7.4198	1094.92	38	45	36.1832	21.6385
IPI:IPI00367214.2	Similar to RAN protein	24434	8.6373	873.982	6	20	24.537	0
IPI:IPI00211779.1	Peroxiredoxin 1	22095	8.2425	716.331	5	18	30.6533	7.0755
IPI:IPI00958413.1	TRIMCyp like	17810	6.4849	663.751	6	11	24.3902	8.6244
IPI:IPI00212969.3	Isoform B0b of Heterogeneous nuclear ribonucleoproteins A2 B1	33938	9.3005	638.823	12	28	39.2971	0
IPI:IPI00364061.5	heterogeneous nuclear ribonucleoprotein L isoform b	63923	8.042	540.951	12	34	22.1843	0
IPI:IPI00421513.8	Aspartate aminotransferase cytoplasmic	46399	6.8232	514.975	11	35	27.6029	7.6801
IPI:IPI00554039.1	glyceraldehyde 3 phosphate dehydrogenase like	35760	8.3507	512.702	9	19	22.5225	6.3642
IPI:IPI00214665.2	ATP citrate synthase isoform 1	120703	7.121	475.029	46	92	25.1589	0
IPI:IPI00421428.9	Phosphoglycerate mutase 1	28813	6.7861	469.615	6	20	21.2598	6.3412
IPI:IPI00324633.2	Glutamate dehydrogenase 1 mitochondrial	61377	7.9801	451.998	13	44	20.0717	8.3857
IPI:IPI00231046.8	Proteasome subunit alpha type 4	29479	7.7133	447.575	12	25	21.8391	6.791
IPI:IPI00231734.5	Fructose bisphosphate aldolase A	39327	8.0667	436.327	8	31	20.6044	10.3802
IPI:IPI00364311.1	Glucose 6 phosphate isomerase	62787	7.5903	415.328	15	40	20.6093	10.9613
IPI:IPI00230857.7	Isoform 1 of Adenylate kinase 2 mitochondrial	26362	6.3499	391.04	11	24	21.3389	0
IPI:IPI00231475.7	Histone H3 3	15318	11.6797	387.968	4	12	21.3235	8.8577
IPI:IPI00555187.2	Adenylyl cyclase associated protein 1	51556	7.2995	321.296	7	41	13.2911	6.5468
IPI:IPI00201032.1	Isoform 1 of Heterogeneous nuclear ribonucleoprotein D0	38168	7.8979	315.844	4	24	8.7819	0
IPI:IPI00188240.4	Peptidyl prolyl cis trans isomerase	18239	8.1998	311.067	3	12	24.6988	0
IPI:IPI00195109.3	Serine hydroxymethyltransferase	55729	8.1749	310.35	11	46	14.6825	4.9856
IPI:IPI00211127.1	Argininosuccinate synthase	46466	7.7384	301.843	17	33	16.7476	13.5865
IPI:IPI00231426.6	Phosphoglycerate kinase 1	44509	7.9043	297.982	13	32	19.9041	5.9102
IPI:IPI00210566.3	Heat shock protein HSP 90 alpha	84761	4.7357	280.666	6	91	7.6398	4.6877
IPI:IPI00782646.1	Ubiquitin carrier protein	20886	7.7109	266.397	6	16	19.6721	7.257
IPI:IPI00212767.1	Anionic trypsin 1	25942	4.517	259.647	1	7	8.1301	13.8799
IPI:IPI00213613.2	Uncharacterized protein	71958	8.8702	257.033	12	72	15	3.2899
IPI:IPI00188879.2	Lamin C2	52603	6.1987	239.465	11	53	19.4805	0
IPI:IPI00950089.1	Uncharacterized protein Fragment	48675	7.5883	223.272	1	34	2.6608	6.0379
IPI:IPI00464535.1	Isoform 2 of Plasminogen activator inhibitor 1 RNA binding protein	42958	8.9674	218.006	2	41	6.8878	2.7863
IPI:IPI00555171.3	Transgelin 2	22379	8.4485	217.019	4	22	21.1055	4.5838
IPI:IPI00231346.5	60S ribosomal protein L30	12775	9.9531	202.943	1	7	10.4348	1.6355
IPI:IPI00231298.5	Platelet activating factor acetylhydrolase IB subunit alpha	46640	7.014	199.117	8	39	13.9024	4.1338
IPI:IPI00208193.1	Nucleic acid binding factor pRM10	33793	9.6495	188.99	3	27	11.745	8.3918
IPI:IPI00207980.1	60S ribosomal protein L23	14856	10.9395	186.884	1	13	7.1429	2.2776
IPI:IPI00361436.4	Uncharacterized protein	43098	10.4244	184.581	2	39	4.6036	0
IPI:IPI00951052.1	Uncharacterized protein	94559	8.0693	171.597	5	59	4.3231	2.2222
IPI:IPI00192159.2	Uncharacterized protein	16947	7.8371	158.194	1	9	7.3333	0
IPI:IPI00760137.1	Sorbitol dehydrogenase	38209	7.1887	143.051	5	30	7.2829	3.8888
IPI:IPI00198327.2	Voltage dependent anion selective channel protein 2	31725	7.372	135.529	2	20	6.7797	5.4775
IPI:IPI00206977.1	Citrate synthase mitochondrial	51833	8.4161	105.003	1	33	2.3605	2.1433
IPI:IPI00213013.1	Stress induced phosphoprotein 1	62530	6.3858	99.0196	1	61	1.6575	2.375
IPI:IPI00201443.1	RNA terminal phosphate cyclase domain 1 isoform CRA a	39288	7.5547	73.9524	1	28	2.7322	1.0663
IPI:IPI00213019.1	A kinase anchor protein 14	55721	10.1849	67.7285	1	48	1.5936	6.5602
IPI:IPI00210884.1	DnaJ homolog subfamily A member 1	44839	6.6709	45.6498	1	30	3.0227	2.618
Injection 2
Accession	Description	mW (Da)	pI (pH)	PLGS Score	Peptides	Theoretical Peptides	Coverage (%)	Amount (fmol)
IPI:IPI00190240.1	Ubiquitin 40S ribosomal protein S27a	17939	10.0274	4228.14	14	10	37.8205	0
IPI:IPI00000000.0	PYGM RABIT P00489 Glycogen phosphorylase muscle Oryctolagus cuniculus	97227	6.7941	3810.98	71	76	44.8399	50
IPI:IPI00895591.1	glycogen phosphorylase muscle form	97226	6.6671	2966.06	53	76	35.867	0.5119
IPI:IPI00339197.4	Isoform M2 of Pyruvate kinase isozymes M1 M2	57744	7.1938	2774.11	42	44	41.6196	47.4079
IPI:IPI00208205.1	Heat shock cognate 71 kDa protein	70827	5.1998	2763.19	26	50	32.3529	8.5159
IPI:IPI00231134.5	Guanine nucleotide binding protein subunit beta 2 like 1	35054	7.5645	2427.15	26	27	55.205	36.5437
IPI:IPI00230907.5	Macrophage migration inhibitory factor	12469	7.1572	2413.68	4	7	23.4783	13.2465
IPI:IPI00421539.3	Aconitate hydratase mitochondrial	85380	7.6703	2004.68	51	55	36.7949	0
IPI:IPI00190181.4	Glycogen phosphorylase muscle form	97211	6.9456	1962.42	40	75	27.3159	1.1103
IPI:IPI00958096.1	GF20391 like isoform 1	24559	11.2914	1830.58	10	22	37.3874	14.7267
IPI:IPI00627078.1	non histone chromosomal protein HMG 17	9373	10.5066	1744.52	3	6	45.5556	8.6279
IPI:IPI00231767.5	Triosephosphate isomerase	26831	6.9937	1467.79	13	21	51.8072	21.8125
IPI:IPI00396910.1	ATP synthase subunit alpha mitochondrial	59716	9.5021	1162.89	46	46	33.9964	20.7995
IPI:IPI00203214.6	Elongation factor 2	95222	6.3926	1095.01	50	69	28.7879	25.634
IPI:IPI00325189.4	Nucleoside diphosphate kinase B	17271	7.3176	1067.84	12	14	44.0789	14.6831
IPI:IPI00191794.2	Non histone chromosomal protein HMG 17	9359	10.3861	864.723	3	7	45.5556	0.7409
IPI:IPI00231139.6	transketolase	71113	7.4198	852.672	38	45	30.0763	22.529
IPI:IPI00357945.2	Phosphorylase	96713	6.4413	824.112	20	74	11.9385	4.6102
IPI:IPI00212796.3	GTP binding nuclear protein Ran	24407	7.312	806.416	9	17	33.7963	12.5077
IPI:IPI00212969.3	Isoform B0b of Heterogeneous nuclear ribonucleoproteins A2 B1	33938	9.3005	639.665	14	28	38.9776	0
IPI:IPI00211779.1	Peroxiredoxin 1	22095	8.2425	637.335	7	18	39.6985	7.5566
IPI:IPI00201964.4	Uncharacterized protein	64301	7.6838	610.009	14	36	29.4118	0
IPI:IPI00324633.2	Glutamate dehydrogenase 1 mitochondrial	61377	7.9801	569.058	9	44	15.233	7.5134
IPI:IPI00231734.5	Fructose bisphosphate aldolase A	39327	8.0667	538.456	10	31	26.9231	10.8043
IPI:IPI00421513.8	Aspartate aminotransferase cytoplasmic	46399	6.8232	521.947	10	35	25.4237	9.0643
IPI:IPI00211127.1	Argininosuccinate synthase	46466	7.7384	520.919	23	33	24.0291	14.7569
IPI:IPI00958413.1	TRIMCyp like	17810	6.4849	505.761	11	11	43.9024	9.5746
IPI:IPI00390733.2	adenylate kinase 2 mitochondrial like	25699	8.2429	496.041	6	22	26.2931	9.9359
IPI:IPI00231475.7	Histone H3 3	15318	11.6797	421.214	9	12	25.7353	4.2396
IPI:IPI00214665.2	ATP citrate synthase isoform 1	120703	7.121	397.443	39	92	25.1589	0
IPI:IPI00421428.9	Phosphoglycerate mutase 1	28813	6.7861	396.508	9	20	29.1339	6.4761
IPI:IPI00231046.8	Proteasome subunit alpha type 4	29479	7.7133	392.964	11	25	21.8391	7.8391
IPI:IPI00950089.1	Uncharacterized protein Fragment	48675	7.5883	380.961	4	34	9.3126	5.286
IPI:IPI00554039.1	glyceraldehyde 3 phosphate dehydrogenase like	35760	8.3507	369.174	6	19	11.7117	6.4722
IPI:IPI00369419.4	Uncharacterized protein Fragment	18566	8.1586	364.074	3	17	10.303	6.77
IPI:IPI00364311.1	Glucose 6 phosphate isomerase	62787	7.5903	337.664	10	40	19.3548	11.8057
IPI:IPI00231426.6	Phosphoglycerate kinase 1	44509	7.9043	331.173	14	32	23.0216	6.6994
IPI:IPI00555187.2	Adenylyl cyclase associated protein 1	51556	7.2995	286.258	13	41	25.1055	8.9805
IPI:IPI00231298.5	Platelet activating factor acetylhydrolase IB subunit alpha	46640	7.014	284.343	8	39	21.4634	5.0355
IPI:IPI00231346.5	60S ribosomal protein L30	12775	9.9531	239.023	1	7	10.4348	2.2568
IPI:IPI00371769.1	Phosphoglycerate kinase	44981	7.5941	233.151	7	33	19.4245	3.4012
IPI:IPI00358757.5	histidine triad nucleotide binding protein 2	17369	9.8256	218.499	3	16	12.8834	2.3591
IPI:IPI00188879.2	Lamin C2	52603	6.1987	208.857	8	53	15.8009	5.9156
IPI:IPI00464535.1	Isoform 2 of Plasminogen activator inhibitor 1 RNA binding protein	42958	8.9674	200.925	3	41	8.1633	3.4666
IPI:IPI00201032.1	Isoform 1 of Heterogeneous nuclear ribonucleoprotein D0	38168	7.8979	197.412	2	24	6.7989	0
IPI:IPI00951316.1	Phosphoserine aminotransferase	40185	7.0382	196.067	7	27	16.1202	1.7585
IPI:IPI00331919.6	Phosphoserine aminotransferase	40600	7.6425	195.67	7	27	16.2162	3.9621
IPI:IPI00231927.11	ADP ATP translocase 1	32968	10.1094	181.882	4	30	11.4094	4.2258
IPI:IPI00198327.2	Voltage dependent anion selective channel protein 2	31725	7.372	178.824	4	20	11.1864	5.8068
IPI:IPI00560210.3	Uncharacterized protein Fragment	18238	8.6206	178.707	2	13	10.4938	0
IPI:IPI00760137.1	Sorbitol dehydrogenase	38209	7.1887	164.841	4	30	8.1233	3.1453
IPI:IPI00361436.4	Uncharacterized protein	43098	10.4244	160.049	3	39	3.8363	0.7039
IPI:IPI00195109.3	Serine hydroxymethyltransferase	55729	8.1749	154.586	7	46	9.3254	4.8829
IPI:IPI00191913.1	NADH dehydrogenase Ubiquinone flavoprotein 1 isoform CRA a	50698	8.0134	141.636	2	35	4.9569	1.9069
IPI:IPI00187860.3	Heterogeneous nuclear ribonucleoprotein C	34363	4.7203	115.896	3	35	8.9457	4.7463
IPI:IPI00471584.7	Heat shock protein HSP 90 beta	83229	4.775	111.623	3	67	4.0055	2.7758
IPI:IPI00200920.1	Far upstream element binding protein 2	74180	6.3924	108.404	4	48	4.8544	6.3065
IPI:IPI00959652.1	necdin like 2	31354	9.4215	105.847	1	29	4.3165	10.7782
IPI:IPI00372854.5	Uncharacterized protein	36846	6.3999	90.343	1	22	3.7572	2.6097
IPI:IPI00213013.1	Stress induced phosphoprotein 1	62530	6.3858	86.1131	1	61	2.3941	2.4891
IPI:IPI00212821.1	1 5 anhydro D fructose reductase	34477	7.3751	79.0469	1	31	2.6578	1.9422
Injection 3
Accession	Description	mW (Da)	pI (pH)	PLGS Score	Peptides	Theoretical Peptides	Coverage (%)	Amount (fmol)
IPI:IPI00476033.2	48 kDa protein	48309	9.0912	4565.43	17	40	16.7442	23.0519
IPI:IPI00190240.1	Ubiquitin 40S ribosomal protein S27a	17939	10.0274	4560.56	16	10	37.8205	0
IPI:IPI00208205.1	Heat shock cognate 71 kDa protein	70827	5.1998	3048.99	32	50	33.9009	26.7955
IPI:IPI00231134.5	Guanine nucleotide binding protein subunit beta 2 like 1	35054	7.5645	2586.52	22	27	42.9022	38.3489
IPI:IPI00231929.7	Isoform M1 of Pyruvate kinase isozymes M1 M2	57780	6.6541	2423.93	43	44	39.1714	48.8826
IPI:IPI00000000.0	PYGM RABIT P00489 Glycogen phosphorylase muscle Oryctolagus cuniculus	97227	6.7941	2353.84	69	76	43.4164	50
IPI:IPI00230907.5	Macrophage migration inhibitory factor	12469	7.1572	2008.84	4	7	23.4783	29.7591
IPI:IPI00421539.3	Aconitate hydratase mitochondrial	85380	7.6703	1896.51	58	55	35.8974	0
IPI:IPI00957899.1	GF20391 like isoform 2	21226	10.9742	1825.87	13	19	41.1458	14.8527
IPI:IPI00895591.1	glycogen phosphorylase muscle form	97226	6.6671	1620.72	52	76	34.6793	0
IPI:IPI00627078.1	non histone chromosomal protein HMG 17	9373	10.5066	1399.4	3	6	45.5556	9.7529
IPI:IPI00231767.5	Triosephosphate isomerase	26831	6.9937	1363.06	10	21	37.751	23.4751
IPI:IPI00203214.6	Elongation factor 2	95222	6.3926	1129.65	44	69	32.0513	26.3238
IPI:IPI00325189.4	Nucleoside diphosphate kinase B	17271	7.3176	1116.97	10	14	45.3947	16.4667
IPI:IPI00367214.2	Similar to RAN protein	24434	8.6373	1006.26	11	20	37.037	13.0411
IPI:IPI00212969.3	Isoform B0b of Heterogeneous nuclear ribonucleoproteins A2 B1	33938	9.3005	926.984	11	28	33.5463	0
IPI:IPI00396910.1	ATP synthase subunit alpha mitochondrial	59716	9.5021	874.79	42	46	35.9855	21.9282
IPI:IPI00231139.6	transketolase	71113	7.4198	824.58	35	45	33.2824	24.4313
IPI:IPI00211779.1	Peroxiredoxin 1	22095	8.2425	655.747	8	18	31.6583	8.3102
IPI:IPI00324633.2	Glutamate dehydrogenase 1 mitochondrial	61377	7.9801	636.663	11	44	15.4122	9.5536
IPI:IPI00390733.2	adenylate kinase 2 mitochondrial like	25699	8.2429	625.169	6	22	24.569	10.0877
IPI:IPI00387771.6	Peptidyl prolyl cis trans isomerase A	17862	8.272	520.115	3	12	14.6341	0
IPI:IPI00211127.1	Argininosuccinate synthase	46466	7.7384	443.779	26	33	22.0874	16.0406
IPI:IPI00554039.1	glyceraldehyde 3 phosphate dehydrogenase like	35760	8.3507	427.771	8	19	20.4204	0
IPI:IPI00781565.2	histone cluster 2 H3c2 like	17572	11.5274	387.778	8	13	31.4103	4.6172
IPI:IPI00208193.1	Nucleic acid binding factor pRM10	33793	9.6495	387.313	4	27	16.443	11.1459
IPI:IPI00231046.8	Proteasome subunit alpha type 4	29479	7.7133	382.939	12	25	25.6705	8.2506
IPI:IPI00421513.8	Aspartate aminotransferase cytoplasmic	46399	6.8232	379.539	11	35	25.908	9.7726
IPI:IPI00193151.1	Dihydropteridine reductase	25535	7.8479	379.13	6	19	26.556	5.5677
IPI:IPI00364311.1	Glucose 6 phosphate isomerase	62787	7.5903	371.406	14	40	19.7133	12.5613
IPI:IPI00195109.3	Serine hydroxymethyltransferase	55729	8.1749	351.972	15	46	24.4048	8.7338
IPI:IPI00364061.5	heterogeneous nuclear ribonucleoprotein L isoform b	63923	8.042	350.472	13	34	22.6962	13.895
IPI:IPI00231734.5	Fructose bisphosphate aldolase A	39327	8.0667	346.285	9	31	20.8791	11.8461
IPI:IPI00214665.2	ATP citrate synthase isoform 1	120703	7.121	329.625	41	92	24.7048	0
IPI:IPI00782646.1	Ubiquitin carrier protein	20886	7.7109	299.17	5	16	24.5902	8.8226
IPI:IPI00421428.9	Phosphoglycerate mutase 1	28813	6.7861	279.934	6	20	16.9291	6.7219
IPI:IPI00555187.2	Adenylyl cyclase associated protein 1	51556	7.2995	276.089	9	41	18.5654	9.8779
IPI:IPI00213613.2	Uncharacterized protein	71958	8.8702	251.025	9	72	13.9062	0
IPI:IPI00201032.1	Isoform 1 of Heterogeneous nuclear ribonucleoprotein D0	38168	7.8979	235.882	4	24	8.7819	0
IPI:IPI00950089.1	Uncharacterized protein Fragment	48675	7.5883	231.976	2	34	5.5432	4.0086
IPI:IPI00464535.1	Isoform 2 of Plasminogen activator inhibitor 1 RNA binding protein	42958	8.9674	225.667	3	41	9.949	3.1641
IPI:IPI00231298.5	Platelet activating factor acetylhydrolase IB subunit alpha	46640	7.014	197.5	6	39	14.3902	4.7872
IPI:IPI00210566.3	Heat shock protein HSP 90 alpha	84761	4.7357	191.435	4	91	5.5935	5.5772
IPI:IPI00951316.1	Phosphoserine aminotransferase	40185	7.0382	189.996	7	27	16.6667	3.0444
IPI:IPI00206977.1	Citrate synthase mitochondrial	51833	8.4161	164.417	6	33	11.1588	4.2926
IPI:IPI00373591.3	Far upstream element binding protein 1	67155	7.4262	109.858	5	45	6.1033	3.5892
IPI:IPI00231426.6	Phosphoglycerate kinase 1	44509	7.9043	88.7374	3	32	8.3933	4.6649
IPI:IPI00200920.1	Far upstream element binding protein 2	74180	6.3924	80.2301	3	48	3.6061	2.8649
IPI:IPI00191913.1	NADH dehydrogenase Ubiquinone flavoprotein 1 isoform CRA a	50698	8.0134	69.2859	1	35	1.7241	2.2669
IPI:IPI00201443.1	RNA terminal phosphate cyclase domain 1 isoform CRA a	39288	7.5547	63.4147	2	28	4.918	1.572
IPI:IPI00213019.1	A kinase anchor protein 14	55721	10.1849	49.9686	2	48	1.5936	14.6182
IPI:IPI00371298.4	Uncharacterized protein	114404	9.3745	42.6454	1	70	0.813	8.1143

## Sheet: Fraction 10
Injection 1
Accession	Description	mW (Da)	pI (pH)	PLGS Score	Peptides	Theoretical Peptides	Coverage (%)	Amount (fmol)
IPI:IPI00555252.3	Glyceraldehyde 3 phosphate dehydrogenase	35805	8.0799	18560.6	33	19	51.952	48.618
IPI:IPI00476033.2	48 kDa protein	48309	9.0912	13184.3	22	40	16.7442	16.4101
IPI:IPI00190240.1	Ubiquitin 40S ribosomal protein S27a	17939	10.0274	13165.4	22	10	41.6667	36.6551
IPI:IPI00231426.6	Phosphoglycerate kinase 1	44509	7.9043	12348.8	63	32	64.988	63.9314
IPI:IPI00373140.2	destrin like	18507	7.7146	9505.54	22	19	54.5455	39.261
IPI:IPI00000000.0	PYGM RABIT P00489 Glycogen phosphorylase muscle Oryctolagus cuniculus	97227	6.7941	9297.74	65	76	45.433	50
IPI:IPI00387771.6	Peptidyl prolyl cis trans isomerase A	17862	8.272	8786.65	15	12	63.4146	39.9467
IPI:IPI00555171.3	Transgelin 2	22379	8.4485	8521.59	20	22	63.8191	26.0573
IPI:IPI00396910.1	ATP synthase subunit alpha mitochondrial	59716	9.5021	8451.88	56	46	35.6239	61.7525
IPI:IPI00372910.2	phosphoglycerate kinase 1 like	43148	6.1282	7364.26	38	31	37.037	0
IPI:IPI00895591.1	glycogen phosphorylase muscle form	97226	6.6671	6980.28	52	76	37.2922	1.6856
IPI:IPI00212969.3	Isoform B0b of Heterogeneous nuclear ribonucleoproteins A2 B1	33938	9.3005	6614	19	28	38.6581	0
IPI:IPI00206977.1	Citrate synthase mitochondrial	51833	8.4161	5423.65	35	33	31.3305	38.6263
IPI:IPI00208205.1	Heat shock cognate 71 kDa protein	70827	5.1998	4972.94	21	50	27.2446	11.711
IPI:IPI00958096.1	GF20391 like isoform 1	24559	11.2914	4966.39	12	22	36.036	8.4198
IPI:IPI00951991.1	45 kDa protein	45058	7.8497	4701.15	31	34	52.8708	22.3862
IPI:IPI00231734.5	Fructose bisphosphate aldolase A	39327	8.0667	4666.36	29	31	55.4945	0
IPI:IPI00957899.1	GF20391 like isoform 2	21226	10.9742	4387.94	9	19	28.6458	0
IPI:IPI00464805.2	Poly RC binding protein 2	38555	6.3463	3786.09	12	24	29.863	0
IPI:IPI00627078.1	non histone chromosomal protein HMG 17	9373	10.5066	3619.65	3	6	35.5556	7.7015
IPI:IPI00195147.1	Uncharacterized protein	25234	10.509	3194.77	8	20	21.519	4.0303
IPI:IPI00392390.2	40S ribosomal protein S2	31211	10.6461	3184.69	7	27	15.3584	0
IPI:IPI00211779.1	Peroxiredoxin 1	22095	8.2425	3003.61	16	18	57.7889	15.3558
IPI:IPI00230907.5	Macrophage migration inhibitory factor	12469	7.1572	3001.43	3	7	23.4783	8.7865
IPI:IPI00364286.3	Uncharacterized protein	59620	7.99	2877.49	36	44	42.6471	20.7341
IPI:IPI00212767.1	Anionic trypsin 1	25942	4.517	2322.07	1	7	8.1301	43.6799
IPI:IPI00337168.5	T complex protein 1 subunit delta	58062	7.9993	2204.97	29	42	40.6308	14.3577
IPI:IPI00197711.1	L lactate dehydrogenase A chain	36427	8.3699	2073.02	16	29	38.8554	12.4756
IPI:IPI00201032.1	Isoform 1 of Heterogeneous nuclear ribonucleoprotein D0	38168	7.8979	2011.11	6	24	16.1473	0
IPI:IPI00958714.1	lactate dehydrogenase A	30344	6.3455	1835.94	10	25	35.5072	0
IPI:IPI00201505.3	Cellular nucleic acid binding protein	19677	7.396	1826.28	12	25	32.9609	24.1191
IPI:IPI00231134.5	Guanine nucleotide binding protein subunit beta 2 like 1	35054	7.5645	1784.04	16	27	43.8486	13.5988
IPI:IPI00212796.3	GTP binding nuclear protein Ran	24407	7.312	1712.1	5	17	25.9259	1.2284
IPI:IPI00203730.1	GTP binding nuclear protein Ran testis specific isoform	24435	6.6945	1707.47	6	19	29.1667	3.6869
IPI:IPI00764193.1	M2 pyruvate kinase like	57840	7.5004	1666.73	17	44	25.9398	16.4869
IPI:IPI00421539.3	Aconitate hydratase mitochondrial	85380	7.6703	1596.21	20	55	26.7949	0
IPI:IPI00464535.1	Isoform 2 of Plasminogen activator inhibitor 1 RNA binding protein	42958	8.9674	1540.47	11	41	22.7041	7.885
IPI:IPI00476353.3	guanine nucleotide binding protein G protein gamma 4 subunit	8399	6.9364	1521.27	3	9	53.3333	3.207
IPI:IPI00211593.1	Superoxide dismutase Mn mitochondrial	24658	9.0509	1415.89	9	17	23.8739	18.249
IPI:IPI00326433.11	10 kDa heat shock protein mitochondrial	10894	9.4693	1289.05	4	12	40.1961	4.3225
IPI:IPI00212776.1	40S ribosomal protein S3	26657	10.0402	1126.94	3	26	16.0494	6.3321
IPI:IPI00208123.4	Activated RNA polymerase II transcriptional coactivator p15	14432	10.073	1029.21	6	16	28.3465	4.7739
IPI:IPI00364324.2	HIV 1 tat interactive protein 2 homolog Human Predicted isoform CRA b	29991	7.8287	1027.02	10	22	30.9091	12.4012
IPI:IPI00214665.2	ATP citrate synthase isoform 1	120703	7.121	988.216	32	92	26.158	0
IPI:IPI00203214.6	Elongation factor 2	95222	6.3926	923.221	23	69	21.9114	9.0803
IPI:IPI00193171.1	Niemann Pick disease type C2	16353	7.572	873.975	5	12	27.5168	6.7107
IPI:IPI00196994.1	Rho GDP dissociation inhibitor 1	23392	4.9149	871.512	3	18	22.0588	3.2918
IPI:IPI00325189.4	Nucleoside diphosphate kinase B	17271	7.3176	848.436	4	14	25	6.3068
IPI:IPI00231358.6	Profilin 1	14947	8.4754	806.763	3	16	24.2857	2.1221
IPI:IPI00231767.5	Triosephosphate isomerase	26831	6.9937	681.565	6	21	23.2932	7.9434
IPI:IPI00207980.1	60S ribosomal protein L23	14856	10.9395	673.233	3	13	19.2857	2.7318
IPI:IPI00362949.1	Cytochrome b c1 complex subunit Rieske mitochondrial	29427	9.1022	612.849	6	24	14.2336	9.8718
IPI:IPI00201964.4	Uncharacterized protein	64301	7.6838	551.403	10	36	15.7983	12.2844
IPI:IPI00231028.2	ES1 protein homolog mitochondrial	28154	9.2411	519.019	7	19	25.188	8.6955
IPI:IPI00364311.1	Glucose 6 phosphate isomerase	62787	7.5903	436.553	11	40	15.7706	5.5191
IPI:IPI01016435.1	heterogeneous nuclear ribonucleoprotein M isoform b	73673	9.0317	353.336	5	61	7.971	2.3034
IPI:IPI00205157.1	Hydroxyacyl coenzyme A dehydrogenase mitochondrial	34425	9.1771	339.241	3	20	9.2357	1.9942
IPI:IPI00358677.2	Transcription elongation factor A protein 1	33871	8.4472	331.535	6	33	21.9269	3.1049
IPI:IPI00211127.1	Argininosuccinate synthase	46466	7.7384	321.87	11	33	12.8641	10.9619
IPI:IPI00357924.1	Isocitrate dehydrogenase NAD subunit beta mitochondrial	42326	8.9577	302.002	3	28	6.4935	3.6351
IPI:IPI00471584.7	Heat shock protein HSP 90 beta	83229	4.775	276.562	5	67	6.768	4.722
IPI:IPI00231139.6	transketolase	71113	7.4198	266.913	8	45	12.2137	7.4816
IPI:IPI00421601.3	Acid ceramidase	44414	8.3414	264.913	3	32	6.599	3.0622
IPI:IPI00197696.2	Malate dehydrogenase mitochondrial	35660	8.8239	252.401	3	30	8.5799	3.0673
IPI:IPI00362310.1	Cysteine and histidine rich domain containing protein 1	37337	7.8146	235.784	4	28	13.2931	5.1256
IPI:IPI00198327.2	Voltage dependent anion selective channel protein 2	31725	7.372	211.901	2	20	6.1017	4.5376
IPI:IPI00951068.1	Uncharacterized protein	29573	9.1736	205.868	2	14	8.6643	2.6606
IPI:IPI00231927.11	ADP ATP translocase 1	32968	10.1094	186.323	3	30	6.3758	2.3185
IPI:IPI00187860.3	Heterogeneous nuclear ribonucleoprotein C	34363	4.7203	185.939	1	35	3.5144	1.9908
IPI:IPI00950498.1	Uncharacterized protein	55733	5.2432	106.974	1	35	2.4341	4.7207
IPI:IPI00950089.1	Uncharacterized protein Fragment	48675	7.5883	100.996	1	34	2.6608	9.9857
IPI:IPI00555314.1	ATP dependent RNA helicase DDX1	82444	6.8115	71.626	1	63	1.2162	2.9233
Injection 2
Accession	Description	mW (Da)	pI (pH)	PLGS Score	Peptides	Theoretical Peptides	Coverage (%)	Amount (fmol)
IPI:IPI00555252.3	Glyceraldehyde 3 phosphate dehydrogenase	35805	8.0799	17052	29	19	55.8559	53.916
IPI:IPI00231426.6	Phosphoglycerate kinase 1	44509	7.9043	11664.8	57	32	62.8297	68.1117
IPI:IPI00373140.2	destrin like	18507	7.7146	10073.9	23	19	47.2727	53.9484
IPI:IPI00190240.1	Ubiquitin 40S ribosomal protein S27a	17939	10.0274	8701.71	18	10	37.8205	0
IPI:IPI00000000.0	PYGM RABIT P00489 Glycogen phosphorylase muscle Oryctolagus cuniculus	97227	6.7941	8267.48	65	76	47.5682	50
IPI:IPI00396910.1	ATP synthase subunit alpha mitochondrial	59716	9.5021	8102.86	61	46	40.6872	65.0982
IPI:IPI00371769.1	Phosphoglycerate kinase	44981	7.5941	7806.11	25	33	29.7362	20.255
IPI:IPI00387771.6	Peptidyl prolyl cis trans isomerase A	17862	8.272	7576.3	15	12	46.9512	43.3931
IPI:IPI00555171.3	Transgelin 2	22379	8.4485	7519.6	18	22	59.799	28.7331
IPI:IPI00867934.1	Isoform B1 of Heterogeneous nuclear ribonucleoproteins A2 B1	37454	9.1939	6981.59	23	29	47.8754	0
IPI:IPI00895591.1	glycogen phosphorylase muscle form	97226	6.6671	6245.65	49	76	38.9549	0.8887
IPI:IPI00372910.2	phosphoglycerate kinase 1 like	43148	6.1282	5705.78	30	31	37.284	0.4757
IPI:IPI00958096.1	GF20391 like isoform 1	24559	11.2914	5413.2	15	22	38.7387	16.5387
IPI:IPI00951991.1	45 kDa protein	45058	7.8497	5087.29	31	34	48.5646	35.6527
IPI:IPI00206977.1	Citrate synthase mitochondrial	51833	8.4161	4778.29	34	33	29.1845	40.5139
IPI:IPI00464805.2	Poly RC binding protein 2	38555	6.3463	4720.69	13	24	32.6027	0
IPI:IPI00958984.1	Ribosomal protein S2	27920	9.9549	4641.61	10	26	28.5714	5.6057
IPI:IPI00195147.1	Uncharacterized protein	25234	10.509	4616.92	8	20	24.0506	0
IPI:IPI00208205.1	Heat shock cognate 71 kDa protein	70827	5.1998	3852.06	23	50	34.0557	13.363
IPI:IPI00627078.1	non histone chromosomal protein HMG 17	9373	10.5066	3487.62	2	6	30	10.5036
IPI:IPI00960040.1	histone cluster 1 H2ae like	51695	11.4716	3282.21	8	42	12.0083	2.9896
IPI:IPI00211779.1	Peroxiredoxin 1	22095	8.2425	3071.89	12	18	52.7638	16.3006
IPI:IPI00364286.3	Uncharacterized protein	59620	7.99	2615.66	37	44	38.6029	23.5226
IPI:IPI00197711.1	L lactate dehydrogenase A chain	36427	8.3699	2247.92	16	29	36.747	15.713
IPI:IPI00201505.3	Cellular nucleic acid binding protein	19677	7.396	2234.05	12	25	32.9609	26.0843
IPI:IPI00476353.3	guanine nucleotide binding protein G protein gamma 4 subunit	8399	6.9364	2200.83	4	9	73.3333	4.7934
IPI:IPI00764193.1	M2 pyruvate kinase like	57840	7.5004	2128.56	23	44	33.2707	17.6922
IPI:IPI00230907.5	Macrophage migration inhibitory factor	12469	7.1572	2102.22	4	7	23.4783	8.8945
IPI:IPI00191794.2	Non histone chromosomal protein HMG 17	9359	10.3861	2063.13	2	7	30	2.3519
IPI:IPI00364324.2	HIV 1 tat interactive protein 2 homolog Human Predicted isoform CRA b	29991	7.8287	1803.02	11	22	42.5455	11.6247
IPI:IPI00212767.1	Anionic trypsin 1	25942	4.517	1771.06	1	7	8.1301	38.8053
IPI:IPI00337168.5	T complex protein 1 subunit delta	58062	7.9993	1708.71	27	42	36.9202	15.7241
IPI:IPI00231134.5	Guanine nucleotide binding protein subunit beta 2 like 1	35054	7.5645	1502.66	16	27	29.653	10.9921
IPI:IPI00421539.3	Aconitate hydratase mitochondrial	85380	7.6703	1492.15	23	55	27.3077	0
IPI:IPI00464535.1	Isoform 2 of Plasminogen activator inhibitor 1 RNA binding protein	42958	8.9674	1431.54	11	41	25.5102	9.1442
IPI:IPI00367214.2	Similar to RAN protein	24434	8.6373	1257.43	9	20	33.3333	6.2069
IPI:IPI00231767.5	Triosephosphate isomerase	26831	6.9937	1190.43	9	21	36.1446	8.3757
IPI:IPI00325189.4	Nucleoside diphosphate kinase B	17271	7.3176	1123.44	4	14	25	7.1264
IPI:IPI00211593.1	Superoxide dismutase Mn mitochondrial	24658	9.0509	1118.88	8	17	23.8739	19.5425
IPI:IPI00201032.1	Isoform 1 of Heterogeneous nuclear ribonucleoprotein D0	38168	7.8979	1117.44	5	24	13.881	0
IPI:IPI00202238.1	Uncharacterized protein	20845	7.7031	1060.64	7	21	26.7045	11.128
IPI:IPI00196994.1	Rho GDP dissociation inhibitor 1	23392	4.9149	1053.12	8	18	30.3922	5.6469
IPI:IPI00214665.2	ATP citrate synthase isoform 1	120703	7.121	1000.87	34	92	27.5204	0
IPI:IPI00212776.1	40S ribosomal protein S3	26657	10.0402	965.735	4	26	19.3416	8.2293
IPI:IPI00364061.5	heterogeneous nuclear ribonucleoprotein L isoform b	63923	8.042	887.624	10	34	16.041	13.615
IPI:IPI00189819.1	Actin cytoplasmic 1	41709	5.142	724.146	4	34	8.2667	0
IPI:IPI00208123.4	Activated RNA polymerase II transcriptional coactivator p15	14432	10.073	714.721	4	16	23.622	6.4209
IPI:IPI00211127.1	Argininosuccinate synthase	46466	7.7384	668.64	18	33	20.8738	12.148
IPI:IPI00203214.6	Elongation factor 2	95222	6.3926	607.544	19	69	16.2005	9.9776
IPI:IPI00362949.1	Cytochrome b c1 complex subunit Rieske mitochondrial	29427	9.1022	537.509	6	24	10.5839	10.1802
IPI:IPI00193171.1	Niemann Pick disease type C2	16353	7.572	505.738	2	12	15.4362	8.3925
IPI:IPI00231358.6	Profilin 1	14947	8.4754	503.295	2	16	18.5714	2.2462
IPI:IPI00364311.1	Glucose 6 phosphate isomerase	62787	7.5903	489.696	11	40	20.2509	6.2189
IPI:IPI00197696.2	Malate dehydrogenase mitochondrial	35660	8.8239	486.378	5	30	17.7515	3.651
IPI:IPI00231028.2	ES1 protein homolog mitochondrial	28154	9.2411	406.347	5	19	12.406	8.0462
IPI:IPI00362310.1	Cysteine and histidine rich domain containing protein 1	37337	7.8146	393.587	3	28	11.1782	8.1351
IPI:IPI00471584.7	Heat shock protein HSP 90 beta	83229	4.775	370.588	7	67	8.7017	5.5814
IPI:IPI00205157.1	Hydroxyacyl coenzyme A dehydrogenase mitochondrial	34425	9.1771	362.477	4	20	8.2803	4.4033
IPI:IPI00357924.1	Isocitrate dehydrogenase NAD subunit beta mitochondrial	42326	8.9577	329.515	4	28	5.974	5.2592
IPI:IPI00560210.3	Uncharacterized protein Fragment	18238	8.6206	302.839	3	13	20.3704	4.2693
IPI:IPI00231611.7	Isoform Mitochondrial of Fumarate hydratase mitochondrial	54429	9.2682	301.318	1	33	2.3669	2.5074
IPI:IPI00331856.9	Carbonyl reductase NADPH 1	30558	8.1112	282.375	4	25	6.8592	1.8676
IPI:IPI00231139.6	transketolase	71113	7.4198	232.539	6	45	6.4122	6.2002
IPI:IPI00454367.3	Lmna protein	50570	6.6619	203.394	2	48	4.7511	0
IPI:IPI00203391.3	Multifunctional protein ADE2	47066	7.6046	179.418	1	35	2.8235	3.3341
IPI:IPI00950498.1	Uncharacterized protein	55733	5.2432	168.691	3	35	6.0852	3.8504
IPI:IPI00555187.2	Adenylyl cyclase associated protein 1	51556	7.2995	164.221	1	41	2.1097	3.2492
IPI:IPI00400615.1	V type proton ATPase subunit E 1	26111	8.8892	157.353	1	21	3.5398	4.8248
IPI:IPI00187860.3	Heterogeneous nuclear ribonucleoprotein C	34363	4.7203	150.972	1	35	3.5144	3.7903
IPI:IPI00951948.1	Uncharacterized protein	114963	7.0433	71.2939	2	87	0.5025	0
Injection 3
Accession	Description	mW (Da)	pI (pH)	PLGS Score	Peptides	Theoretical Peptides	Coverage (%)	Amount (fmol)
IPI:IPI00555252.3	Glyceraldehyde 3 phosphate dehydrogenase	35805	8.0799	6920.31	24	19	40.5405	53.7273
IPI:IPI00190240.1	Ubiquitin 40S ribosomal protein S27a	17939	10.0274	4448.03	17	10	46.1538	44.5781
IPI:IPI00373140.2	destrin like	18507	7.7146	4104.02	19	19	46.6667	57.2281
IPI:IPI00231426.6	Phosphoglycerate kinase 1	44509	7.9043	3802.74	56	32	61.8705	73.1608
IPI:IPI00387771.6	Peptidyl prolyl cis trans isomerase A	17862	8.272	3439.56	16	12	63.4146	44.5267
IPI:IPI00396910.1	ATP synthase subunit alpha mitochondrial	59716	9.5021	2413.88	62	46	39.783	74.0079
IPI:IPI00000000.0	PYGM RABIT P00489 Glycogen phosphorylase muscle Oryctolagus cuniculus	97227	6.7941	2339.89	66	76	41.8743	50
IPI:IPI00206977.1	Citrate synthase mitochondrial	51833	8.4161	2231.86	34	33	30.9013	45.2805
IPI:IPI00392390.2	40S ribosomal protein S2	31211	10.6461	2129.44	11	27	25.256	0
IPI:IPI00372910.2	phosphoglycerate kinase 1 like	43148	6.1282	2084.32	30	31	35.0617	0
IPI:IPI00208205.1	Heat shock cognate 71 kDa protein	70827	5.1998	1977.71	21	50	34.5201	15.2441
IPI:IPI00895591.1	glycogen phosphorylase muscle form	97226	6.6671	1892.67	51	76	33.9667	3.7595
IPI:IPI00555171.3	Transgelin 2	22379	8.4485	1891.92	21	22	64.3216	31.8011
IPI:IPI00212969.3	Isoform B0b of Heterogeneous nuclear ribonucleoproteins A2 B1	33938	9.3005	1872.7	21	28	40.5751	0
IPI:IPI00231734.5	Fructose bisphosphate aldolase A	39327	8.0667	1806.76	27	31	40.3846	39.5929
IPI:IPI00958096.1	GF20391 like isoform 1	24559	11.2914	1554.95	19	22	39.1892	18.8679
IPI:IPI00211779.1	Peroxiredoxin 1	22095	8.2425	1425.58	14	18	47.2362	17.5137
IPI:IPI00464805.2	Poly RC binding protein 2	38555	6.3463	1264.42	9	24	24.1096	0
IPI:IPI00364324.2	HIV 1 tat interactive protein 2 homolog Human Predicted isoform CRA b	29991	7.8287	1120.87	11	22	29.0909	14.1274
IPI:IPI00201032.1	Isoform 1 of Heterogeneous nuclear ribonucleoprotein D0	38168	7.8979	1104.06	6	24	14.1643	0
IPI:IPI00627078.1	non histone chromosomal protein HMG 17	9373	10.5066	1030.56	2	6	30	12.4314
IPI:IPI00231134.5	Guanine nucleotide binding protein subunit beta 2 like 1	35054	7.5645	873.28	15	27	41.6404	17.7717
IPI:IPI00201505.3	Cellular nucleic acid binding protein	19677	7.396	827.656	9	25	25.6983	28.7646
IPI:IPI00364286.3	Uncharacterized protein	59620	7.99	818.267	30	44	34.5588	24.4384
IPI:IPI00211593.1	Superoxide dismutase Mn mitochondrial	24658	9.0509	794.01	12	17	35.5856	22.4309
IPI:IPI00197711.1	L lactate dehydrogenase A chain	36427	8.3699	779.353	13	29	29.8193	15.9428
IPI:IPI00231929.7	Isoform M1 of Pyruvate kinase isozymes M1 M2	57780	6.6541	691.244	20	44	29.1902	0.385
IPI:IPI00326433.11	10 kDa heat shock protein mitochondrial	10894	9.4693	627.346	4	12	40.1961	5.6286
IPI:IPI00958714.1	lactate dehydrogenase A	30344	6.3455	614.125	7	25	24.2754	0
IPI:IPI00476353.3	guanine nucleotide binding protein G protein gamma 4 subunit	8399	6.9364	549.763	2	9	29.3333	6.6528
IPI:IPI00421539.3	Aconitate hydratase mitochondrial	85380	7.6703	547.146	26	55	29.8718	0
IPI:IPI00337168.5	T complex protein 1 subunit delta	58062	7.9993	546.868	19	42	25.0464	17.3977
IPI:IPI00464535.1	Isoform 2 of Plasminogen activator inhibitor 1 RNA binding protein	42958	8.9674	524.036	10	41	25	12.5878
IPI:IPI00230907.5	Macrophage migration inhibitory factor	12469	7.1572	520.858	4	7	23.4783	10.0255
IPI:IPI00212767.1	Anionic trypsin 1	25942	4.517	474.138	1	7	8.1301	25.1175
IPI:IPI00212776.1	40S ribosomal protein S3	26657	10.0402	422.331	3	26	16.0494	7.4686
IPI:IPI00765134.1	heterogeneous nuclear ribonucleoprotein L isoform a	67860	8.4666	409.573	14	38	25.8427	14.5209
IPI:IPI00214665.2	ATP citrate synthase isoform 1	120703	7.121	351.04	27	92	23.1608	0
IPI:IPI00196994.1	Rho GDP dissociation inhibitor 1	23392	4.9149	325.737	2	18	15.1961	3.4443
IPI:IPI00197696.2	Malate dehydrogenase mitochondrial	35660	8.8239	314.935	7	30	24.5562	4.0693
IPI:IPI00202238.1	Uncharacterized protein	20845	7.7031	268.699	5	21	23.2955	12.1825
IPI:IPI00367437.8	putative RNA binding protein 3	16972	8.8896	255.194	2	13	15.3846	10.7957
IPI:IPI00203214.6	Elongation factor 2	95222	6.3926	249.556	17	69	15.5012	10.5233
IPI:IPI00231475.7	Histone H3 3	15318	11.6797	245.678	7	12	14.7059	16.4782
IPI:IPI00339162.2	rCG29914 like	31715	6.4836	234.615	5	25	18.7075	9.7497
IPI:IPI00387920.4	57 kDa protein	56575	9.1729	230.906	8	43	14.5794	3.9589
IPI:IPI00193171.1	Niemann Pick disease type C2	16353	7.572	226.55	3	12	15.4362	9.6673
IPI:IPI00947909.1	Glucose 6 phosphate isomerase	38487	9.5112	218.395	6	32	18.2609	6.4272
IPI:IPI00362949.1	Cytochrome b c1 complex subunit Rieske mitochondrial	29427	9.1022	200.895	5	24	8.7591	11.8159
IPI:IPI00358677.2	Transcription elongation factor A protein 1	33871	8.4472	196.414	4	33	16.2791	4.1488
IPI:IPI00189819.1	Actin cytoplasmic 1	41709	5.142	196.401	4	34	8.2667	9.9972
IPI:IPI00211127.1	Argininosuccinate synthase	46466	7.7384	181.262	11	33	11.165	15.4656
IPI:IPI00471584.7	Heat shock protein HSP 90 beta	83229	4.775	146.627	3	67	4.558	5.6407
IPI:IPI00205912.3	Non POU domain containing octamer binding protein	54890	9.3691	116.218	2	34	5.042	4.7236
IPI:IPI00231046.8	Proteasome subunit alpha type 4	29479	7.7133	112.684	1	25	6.1303	3.0844
IPI:IPI00231028.2	ES1 protein homolog mitochondrial	28154	9.2411	109.996	2	19	3.7594	7.4001
IPI:IPI00205157.1	Hydroxyacyl coenzyme A dehydrogenase mitochondrial	34425	9.1771	107.738	1	20	2.5478	5.68
IPI:IPI00951068.1	Uncharacterized protein	29573	9.1736	103.851	1	14	2.8881	4.7259
IPI:IPI00198327.2	Voltage dependent anion selective channel protein 2	31725	7.372	94.295	1	20	2.7119	5.3945
IPI:IPI00421601.3	Acid ceramidase	44414	8.3414	90.3051	1	32	2.5381	2.7971
IPI:IPI00371270.1	Proliferation associated 2G4 isoform CRA a	43629	6.4167	85.3844	1	32	3.0457	2.893
IPI:IPI00464718.1	Ddx5	69195	9.0991	81.5139	1	59	1.9512	2.7702
IPI:IPI00231139.6	transketolase	71113	7.4198	66.8876	1	45	2.7481	8.1683

[truncated: 2 more sheets: Fraction 11, Fraction 12]
