# Supplementary material for: Effect of IAPP on the proteome of cultured Rin-5F cells
Source: BMC Biochem. 2018 Nov 12;19:9. doi: 10.1186/s12858-018-0099-3 (PMC6233276; doi:10.1186/s12858-018-0099-3)
Supplement: Supplementary file 2 — Table S1. Protein Mass Spectrometry Data. (ZIP 2439 kb) [file 12858_2018_99_MOESM2_ESM.zip › Table S1f MS data experiment 3- IAPP treated samples.xlsx]

## Sheet: Fraction 1
Injection 1
Accession	Description	mW (Da)	pI (pH)	PLGS Score	Peptides	Theoretical Peptides	Coverage (%)	Amount (fmol)
IPI:IPI00000000.0	PYGM RABIT P00489 Glycogen phosphorylase muscle Oryctolagus cuniculus	97227	6.7941	7321.78	84	76	49.3476	50
IPI:IPI00231107.5	Parathymosin	11552	3.9476	4344.84	4	9	22.549	13.4561
IPI:IPI00991259.1	nascent polypeptide associated complex subunit alpha isoform 2	220059	9.7786	4233.84	7	171	3.4212	6.943
IPI:IPI00365944.5	Myosin light polypeptide 6	16964	4.2592	2569.93	12	14	51.6556	13.9251
IPI:IPI00554194.1	calumenin isoform b	37124	4.2369	1736.05	19	33	38.4127	14.6538
IPI:IPI00480687.2	Myristoylated alanine rich C kinase substrate	29776	4.1023	1638.4	11	27	38.1877	20.7619
IPI:IPI00207305.1	Isoform Brain of Clathrin light chain A	26963	4.2147	1537.86	14	14	19.7581	0
IPI:IPI00326888.4	Secretogranin 1	77489	4.7842	1393.64	26	72	27.4074	37.503
IPI:IPI00364201.1	LSM8 homolog U6 small nuclear RNA associated	10396	4.1281	1182.24	5	8	27.0833	5.1258
IPI:IPI00189061.3	MARCKS related protein	19835	4.4302	1132.73	5	14	34.6734	6.5687
IPI:IPI00231651.6	Uncharacterized protein	21804	4.2828	1080.67	10	22	47.9638	9.6503
IPI:IPI00327469.1	Alpha 2 HS glycoprotein	37958	6.0423	557.797	11	18	3.6932	88.6164
IPI:IPI00560867.3	hypothetical protein	77958	8.6426	445.855	6	47	1.1111	202.523
IPI:IPI00195160.1	Sulfated glycoprotein 1	61083	4.9559	398.04	4	43	8.3032	0
IPI:IPI00189627.1	Chromogranin A	51993	4.4923	331.981	4	47	9.6567	0
IPI:IPI00198667.7	Clusterin	51342	5.343	187.96	2	33	2.9083	4.8985
IPI:IPI00213997.2	Uncharacterized protein	16669	4.9958	171.951	1	12	5.1948	2.3203
Injection 2
Accession	Description	mW (Da)	pI (pH)	PLGS Score	Peptides	Theoretical Peptides	Coverage (%)	Amount (fmol)
IPI:IPI00000000.0	PYGM RABIT P00489 Glycogen phosphorylase muscle Oryctolagus cuniculus	97227	6.7941	5774.16	85	76	44.0095	50
IPI:IPI00895591.1	glycogen phosphorylase muscle form	97226	6.6671	4450.56	67	76	36.8171	0.6332
IPI:IPI00991259.1	nascent polypeptide associated complex subunit alpha isoform 2	220059	9.7786	4195.91	11	171	5.3167	7.6305
IPI:IPI00231107.5	Parathymosin	11552	3.9476	3903.87	3	9	22.549	15.3816
IPI:IPI00365944.5	Myosin light polypeptide 6	16964	4.2592	2505.36	12	14	55.6291	15.3419
IPI:IPI00480687.2	Myristoylated alanine rich C kinase substrate	29776	4.1023	1740.59	11	27	33.3333	21.6798
IPI:IPI00207305.1	Isoform Brain of Clathrin light chain A	26963	4.2147	1517.85	16	14	19.7581	0
IPI:IPI00364201.1	LSM8 homolog U6 small nuclear RNA associated	10396	4.1281	1369.1	4	8	27.0833	5.5957
IPI:IPI00231651.6	Uncharacterized protein	21804	4.2828	1355.83	12	22	62.4434	10.465
IPI:IPI00554194.1	calumenin isoform b	37124	4.2369	1309.45	17	33	38.4127	16.543
IPI:IPI00326888.4	Secretogranin 1	77489	4.7842	1090.33	24	72	21.1852	42.7025
IPI:IPI00189061.3	MARCKS related protein	19835	4.4302	715.165	3	14	17.5879	6.9299
IPI:IPI00327469.1	Alpha 2 HS glycoprotein	37958	6.0423	573.71	12	18	3.6932	94.5863
IPI:IPI00195160.1	Sulfated glycoprotein 1	61083	4.9559	397.394	4	43	7.5812	0
IPI:IPI00189627.1	Chromogranin A	51993	4.4923	324.135	4	47	9.6567	0
IPI:IPI00393595.13	Prothymosin alpha	12375	3.5162	311.005	1	10	12.5	0
IPI:IPI00560867.3	hypothetical protein	77958	8.6426	293.21	7	47	1.1111	227.862
IPI:IPI00206336.1	Lysosome associated membrane glycoprotein 1	43941	8.0563	155.65	2	26	2.7027	3.3799
IPI:IPI00198667.7	Clusterin	51342	5.343	139.433	2	33	1.566	6.426
Injection 3
Accession	Description	mW (Da)	pI (pH)	PLGS Score	Peptides	Theoretical Peptides	Coverage (%)	Amount (fmol)
IPI:IPI00000000.0	PYGM RABIT P00489 Glycogen phosphorylase muscle Oryctolagus cuniculus	97227	6.7941	4863.41	82	76	42.2301	50
IPI:IPI00231107.5	Parathymosin	11552	3.9476	4039.17	4	9	22.549	16.3325
IPI:IPI00991259.1	nascent polypeptide associated complex subunit alpha isoform 2	220059	9.7786	3400.72	8	171	3.3749	7.1581
IPI:IPI00365944.5	Myosin light polypeptide 6	16964	4.2592	2836.55	12	14	52.9801	16.4235
IPI:IPI00554194.1	calumenin isoform b	37124	4.2369	1768.29	18	33	32.381	23.9923
IPI:IPI00480687.2	Myristoylated alanine rich C kinase substrate	29776	4.1023	1755.54	11	27	34.9515	21.7051
IPI:IPI00207305.1	Isoform Brain of Clathrin light chain A	26963	4.2147	1332.29	17	14	22.5806	0
IPI:IPI00364201.1	LSM8 homolog U6 small nuclear RNA associated	10396	4.1281	1176.78	5	8	27.0833	6.0646
IPI:IPI00326888.4	Secretogranin 1	77489	4.7842	1003.01	32	72	36.4444	45.4845
IPI:IPI00189061.3	MARCKS related protein	19835	4.4302	966.224	3	14	17.5879	7.5336
IPI:IPI00231651.6	Uncharacterized protein	21804	4.2828	806.042	9	22	58.8235	10.1948
IPI:IPI00327469.1	Alpha 2 HS glycoprotein	37958	6.0423	499.928	12	18	3.6932	100.112
IPI:IPI00189627.1	Chromogranin A	51993	4.4923	416.89	6	47	11.8026	0
IPI:IPI00195160.1	Sulfated glycoprotein 1	61083	4.9559	267.896	4	43	8.3032	0
IPI:IPI00198667.7	Clusterin	51342	5.343	226.499	4	33	4.698	6.3736
IPI:IPI00206624.1	78 kDa glucose regulated protein	72302	4.8748	122.789	1	52	1.682	2.0428
IPI:IPI00206336.1	Lysosome associated membrane glycoprotein 1	43941	8.0563	120.427	2	26	2.7027	3.4457
IPI:IPI00198887.1	Protein disulfide isomerase	56915	4.6249	84.6609	1	47	1.7682	2.6995

## Sheet: Fraction 2
Injection 1
Accession	Description	mW (Da)	pI (pH)	PLGS Score	Peptides	Theoretical Peptides	Coverage (%)	Amount (fmol)
IPI:IPI00476899.1	RCG22471 isoform CRA b	24660	4.3522	30905.3	30	19	56.4444	73.9163
IPI:IPI00192912.1	Uncharacterized protein	38066	4.4797	28507.5	42	37	61.5385	78.8307
IPI:IPI00324893.4	14 3 3 protein zeta delta	27753	4.5273	20184.8	48	25	66.5306	58.3499
IPI:IPI00191728.1	Calreticulin	47965	4.1385	18093.3	74	50	62.7404	105.499
IPI:IPI00325135.3	14 3 3 protein epsilon	29155	4.4355	14683.8	51	29	76.8627	43.3732
IPI:IPI00200861.1	Proliferating cell nuclear antigen	28730	4.3755	13031.6	46	23	63.2184	70.6835
IPI:IPI00000000.0	PYGM RABIT P00489 Glycogen phosphorylase muscle Oryctolagus cuniculus	97227	6.7941	12985.3	83	76	53.8553	50
IPI:IPI00568795.2	Uncharacterized protein Fragment	15955	4.0776	12084.6	4	14	21.3235	0
IPI:IPI00196661.1	14 3 3 protein theta	27760	4.4934	11981.1	41	24	56.7347	26.9878
IPI:IPI00949530.1	Uncharacterized protein	26544	4.7642	11690.9	40	24	49.7854	0
IPI:IPI00231107.5	Parathymosin	11552	3.9476	11183.1	4	9	22.549	22.703
IPI:IPI00206015.1	Transcription elongation factor B polypeptide 1	12465	4.5405	11034.6	11	10	66.0714	25.4404
IPI:IPI00895591.1	glycogen phosphorylase muscle form	97226	6.6671	10581.8	64	76	44.5368	2.3645
IPI:IPI00326888.4	Secretogranin 1	77489	4.7842	10147.4	46	72	39.1111	81.1675
IPI:IPI00214905.3	Tropomyosin alpha 4 chain	28492	4.4652	9396.11	44	28	58.0645	45.8434
IPI:IPI00210012.1	Transcription elongation factor B polypeptide 2	13161	4.6776	7126.92	14	15	84.7458	10.9121
IPI:IPI00991259.1	nascent polypeptide associated complex subunit alpha isoform 2	220059	9.7786	5883.07	11	171	6.4725	8.7855
IPI:IPI00191502.5	Proteasome subunit alpha type 5	26374	4.6022	5671.35	19	16	45.6432	20.2856
IPI:IPI00471584.7	Heat shock protein HSP 90 beta	83229	4.775	4700	26	67	28.1768	16.2613
IPI:IPI00198620.1	ATP synthase subunit delta mitochondrial	17584	4.9391	4305.92	4	7	17.2619	19.387
IPI:IPI00959348.2	Ribonuclease inhibitor	49942	4.4773	3982.84	17	37	44.5175	0
IPI:IPI00364976.3	Eukaryotic translation initiation factor 6	26554	4.4304	3921.42	10	14	50.2041	13.9561
IPI:IPI00364533.1	Uncharacterized protein	11838	4.3768	3715.31	3	5	19.6078	3.4899
IPI:IPI00210566.3	Heat shock protein HSP 90 alpha	84761	4.7357	3327.28	19	91	16.2347	6.6659
IPI:IPI00207308.1	Isoform Brain of Clathrin light chain B	25102	4.3621	3267.06	13	16	27.0742	0
IPI:IPI00421625.6	Myosin regulatory light chain 12B	19825	4.5621	2662.7	6	20	23.2558	16.3132
IPI:IPI00189061.3	MARCKS related protein	19835	4.4302	2493.11	5	14	34.1709	9.809
IPI:IPI00366110.3	Uncharacterized protein	47274	4.4771	2013.68	8	29	16.152	0
IPI:IPI00188804.1	60S acidic ribosomal protein P2	11684	4.1971	1583.29	4	9	62.6087	7.5412
IPI:IPI00781988.1	Uncharacterized protein	25784	4.6908	1408.94	5	15	14.5923	0.4224
IPI:IPI00207659.1	Barrier to autointegration factor	10037	5.7083	1386.31	2	17	34.8315	2.8644
IPI:IPI00208471.1	Proteasome Prosome macropain 26S subunit non ATPase 4 isoform CRA a	41047	4.506	963.757	10	23	24.7368	6.7793
IPI:IPI00230946.4	Dipeptidyl peptidase 2	55079	4.68	913.334	12	32	20	11.5977
IPI:IPI00950498.1	Uncharacterized protein	55733	5.2432	823.137	5	35	7.5051	6.0263
IPI:IPI00769134.2	huntingtin interacting protein K predicted like	17061	4.8931	590.54	2	16	17.2185	5.3884
IPI:IPI00365944.5	Myosin light polypeptide 6	16964	4.2592	542.137	4	14	27.1523	3.3781
IPI:IPI00364538.3	Uncharacterized protein	46242	4.3372	514.092	5	41	15.8654	3.2304
IPI:IPI00206624.1	78 kDa glucose regulated protein	72302	4.8748	503.301	7	52	10.7034	9.7161
IPI:IPI00475639.4	Tubulin beta 2A chain	49874	4.5903	487.71	2	30	6.9663	1.7131
IPI:IPI00213847.3	granulins isoform a	65109	6.2875	475.529	2	38	4.6512	0
IPI:IPI00189627.1	Chromogranin A	51993	4.4923	463.12	6	47	10.515	0
IPI:IPI00212767.1	Anionic trypsin 1	25942	4.517	360.906	1	7	8.1301	26.6832
IPI:IPI00195160.1	Sulfated glycoprotein 1	61083	4.9559	285.651	2	43	3.4296	0
IPI:IPI00370090.1	Keratin type I cytoskeletal 15	48840	4.6033	260.272	2	42	3.5794	4.7226
IPI:IPI00198887.1	Protein disulfide isomerase	56915	4.6249	207.79	4	47	7.6621	4.3337
IPI:IPI00215107.3	40S ribosomal protein SA	32803	4.6022	166.263	1	25	3.7288	1.255
IPI:IPI00476552.2	Type II keratin Kb22	56970	5.5757	156.614	4	44	5.2326	4.7812
IPI:IPI00324864.4	Neurosecretory protein VGF	68137	4.4817	156.553	1	56	1.9449	3.4187
IPI:IPI00558170.3	RAN binding protein 3	59133	4.6688	146.883	1	33	1.0753	2.8528
IPI:IPI00388209.2	Protein kinase C substrate 80K H Predicted isoform CRA b	59181	4.2112	140.171	2	41	2.2857	3.0322
IPI:IPI00208306.1	Translationally controlled tumor protein	19449	4.5679	73.1957		15		2.164
Injection 2
Accession	Description	mW (Da)	pI (pH)	PLGS Score	Peptides	Theoretical Peptides	Coverage (%)	Amount (fmol)
IPI:IPI00192912.1	Uncharacterized protein	38066	4.4797	20724.3	39	37	59.3846	75.2727
IPI:IPI00324893.4	14 3 3 protein zeta delta	27753	4.5273	17881.7	43	25	66.5306	57.7453
IPI:IPI00200861.1	Proliferating cell nuclear antigen	28730	4.3755	15405.8	41	23	63.2184	68.1434
IPI:IPI00476899.1	RCG22471 isoform CRA b	24660	4.3522	15361.2	28	19	56.4444	66.4005
IPI:IPI00191728.1	Calreticulin	47965	4.1385	15069.8	72	50	62.5	94.5525
IPI:IPI00000000.0	PYGM RABIT P00489 Glycogen phosphorylase muscle Oryctolagus cuniculus	97227	6.7941	14346.2	73	76	48.28	50
IPI:IPI00196661.1	14 3 3 protein theta	27760	4.4934	13519.4	37	24	48.1633	0
IPI:IPI00206015.1	Transcription elongation factor B polypeptide 1	12465	4.5405	10905	9	10	65.1786	22.5203
IPI:IPI00214905.3	Tropomyosin alpha 4 chain	28492	4.4652	9898.06	44	28	53.629	43.9764
IPI:IPI00895591.1	glycogen phosphorylase muscle form	97226	6.6671	9779.1	59	76	41.2114	0.9494
IPI:IPI00326888.4	Secretogranin 1	77489	4.7842	8216.86	54	72	45.037	78.1156
IPI:IPI00231107.5	Parathymosin	11552	3.9476	8097.28	6	9	25.4902	23.6495
IPI:IPI00191502.5	Proteasome subunit alpha type 5	26374	4.6022	5446.9	19	16	41.4938	19.3277
IPI:IPI00471584.7	Heat shock protein HSP 90 beta	83229	4.775	4745.11	20	67	21.547	26.12
IPI:IPI00210012.1	Transcription elongation factor B polypeptide 2	13161	4.6776	4095.26	9	15	61.8644	5.8521
IPI:IPI00364533.1	Uncharacterized protein	11838	4.3768	4012.07	6	5	25.4902	4.8523
IPI:IPI00959348.2	Ribonuclease inhibitor	49942	4.4773	3965.55	19	37	48.0263	15.7015
IPI:IPI00198620.1	ATP synthase subunit delta mitochondrial	17584	4.9391	3946	2	7	11.9048	28.1301
IPI:IPI00951899.1	Uncharacterized protein	80650	4.6397	3701.92	12	66	16.1473	2.3984
IPI:IPI00210566.3	Heat shock protein HSP 90 alpha	84761	4.7357	3701.68	13	91	16.2347	6.2126
IPI:IPI00210941.1	Isoform 2 of Tropomyosin alpha 3 chain	28702	4.4947	3547.98	22	27	33.0645	0
IPI:IPI00421625.6	Myosin regulatory light chain 12B	19825	4.5621	3515.99	7	20	23.2558	15.4599
IPI:IPI00991259.1	nascent polypeptide associated complex subunit alpha isoform 2	220059	9.7786	3274.08	13	171	7.7208	16.4195
IPI:IPI00364976.3	Eukaryotic translation initiation factor 6	26554	4.4304	2844.58	10	14	50.2041	13.397
IPI:IPI00207308.1	Isoform Brain of Clathrin light chain B	25102	4.3621	2826.6	15	16	27.5109	0
IPI:IPI00189061.3	MARCKS related protein	19835	4.4302	2616.74	5	14	64.8241	9.7131
IPI:IPI00207659.1	Barrier to autointegration factor	10037	5.7083	1576.42	2	17	34.8315	2.332
IPI:IPI00230946.4	Dipeptidyl peptidase 2	55079	4.68	1306.27	17	32	22.4	11.3683
IPI:IPI00365944.5	Myosin light polypeptide 6	16964	4.2592	1146.45	6	14	37.7483	3.1836
IPI:IPI00208471.1	Proteasome Prosome macropain 26S subunit non ATPase 4 isoform CRA a	41047	4.506	1132.86	10	23	22.1053	6.1862
IPI:IPI00366110.3	Uncharacterized protein	47274	4.4771	1120.13	9	29	22.3278	8.869
IPI:IPI00188804.1	60S acidic ribosomal protein P2	11684	4.1971	1023.01	3	9	46.087	6.3946
IPI:IPI00411290.1	Isoform 2 of Protein SET	32085	3.9066	976.934	6	16	24.9097	1.7216
IPI:IPI00206624.1	78 kDa glucose regulated protein	72302	4.8748	664.823	9	52	10.2446	23.4705
IPI:IPI00364538.3	Uncharacterized protein	46242	4.3372	529.8	4	41	11.2981	2.8566
IPI:IPI00213847.3	granulins isoform a	65109	6.2875	508.247	2	38	4.6512	0
IPI:IPI00195160.1	Sulfated glycoprotein 1	61083	4.9559	419.76	1	43	1.9856	0
IPI:IPI00213553.1	ProSAAS	27397	5.5232	369.67	3	17	13.0769	2.2249
IPI:IPI00189627.1	Chromogranin A	51993	4.4923	353.974	3	47	3.6481	0
IPI:IPI00204644.1	Isoform SNAP 25b of Synaptosomal associated protein 25	23300	4.4575	346.104	1	24	4.3689	2.5892
IPI:IPI00464785.1	Protective protein for beta galactosidase	51183	4.8765	330.498	3	29	6.5789	3.9754
IPI:IPI00208205.1	Heat shock cognate 71 kDa protein	70827	5.1998	278.005	5	50	6.192	0
IPI:IPI00360386.4	Uncharacterized protein	84806	4.6498	273.375	4	57	5.7718	2.871
IPI:IPI00454477.1	Type II keratin Kb26	56617	5.911	227.749	2	51	3.8685	3.7861
IPI:IPI00388209.2	Protein kinase C substrate 80K H Predicted isoform CRA b	59181	4.2112	214.1	1	41	2.2857	3.548
IPI:IPI00207050.5	reticulocalbin 3 EF hand calcium binding domain	37918	4.5339	207.19	1	34	2.7439	7.3106
IPI:IPI00212767.1	Anionic trypsin 1	25942	4.517	200.33	1	7	8.1301	21.7588
IPI:IPI00558170.3	RAN binding protein 3	59133	4.6688	139.384	1	33	1.0753	3.2304
Injection 3
Accession	Description	mW (Da)	pI (pH)	PLGS Score	Peptides	Theoretical Peptides	Coverage (%)	Amount (fmol)
IPI:IPI00476899.1	RCG22471 isoform CRA b	24660	4.3522	17706.7	32	19	58.2222	81.0054
IPI:IPI00191728.1	Calreticulin	47965	4.1385	16375	73	50	61.2981	119.116
IPI:IPI00192912.1	Uncharacterized protein	38066	4.4797	15399.9	35	37	58.1538	88.1855
IPI:IPI00324893.4	14 3 3 protein zeta delta	27753	4.5273	15156.8	36	25	61.6327	67.3059
IPI:IPI00200861.1	Proliferating cell nuclear antigen	28730	4.3755	14645.7	41	23	55.1724	79.792
IPI:IPI00325135.3	14 3 3 protein epsilon	29155	4.4355	14026	41	29	69.4118	55.3538
IPI:IPI00196661.1	14 3 3 protein theta	27760	4.4934	12589.8	34	24	50.6122	0
IPI:IPI00231107.5	Parathymosin	11552	3.9476	12414.6	3	9	22.549	27.4329
IPI:IPI00214905.3	Tropomyosin alpha 4 chain	28492	4.4652	11186.7	34	28	54.0323	51.9741
IPI:IPI00206015.1	Transcription elongation factor B polypeptide 1	12465	4.5405	10516.5	9	10	65.1786	28.0163
IPI:IPI00000000.0	PYGM RABIT P00489 Glycogen phosphorylase muscle Oryctolagus cuniculus	97227	6.7941	9926.45	74	76	45.6702	50
IPI:IPI00326888.4	Secretogranin 1	77489	4.7842	8422.83	46	72	42.5185	93.1655
IPI:IPI00210012.1	Transcription elongation factor B polypeptide 2	13161	4.6776	4699.36	9	15	28.8136	12.0242
IPI:IPI00421625.6	Myosin regulatory light chain 12B	19825	4.5621	4564.6	7	20	23.2558	17.5098
IPI:IPI00471584.7	Heat shock protein HSP 90 beta	83229	4.775	4534.2	20	67	21.547	19.6565
IPI:IPI00191502.5	Proteasome subunit alpha type 5	26374	4.6022	4110.58	17	16	34.4398	22.5989
IPI:IPI00991259.1	nascent polypeptide associated complex subunit alpha isoform 2	220059	9.7786	3932.37	12	171	4.9468	10.3716
IPI:IPI00210566.3	Heat shock protein HSP 90 alpha	84761	4.7357	3662.98	15	91	15.5525	6.3963
IPI:IPI00372520.1	Ac2 067	27952	4.0703	3515.04	16	19	16.6008	1.1177
IPI:IPI00207308.1	Isoform Brain of Clathrin light chain B	25102	4.3621	3063.55	15	16	27.5109	0
IPI:IPI00959348.2	Ribonuclease inhibitor	49942	4.4773	2844.04	20	37	41.4474	18.3712
IPI:IPI00198620.1	ATP synthase subunit delta mitochondrial	17584	4.9391	2778.39	3	7	11.9048	32.4967
IPI:IPI00364976.3	Eukaryotic translation initiation factor 6	26554	4.4304	2707.81	9	14	30.6122	15.2548
IPI:IPI00364533.1	Uncharacterized protein	11838	4.3768	2503.15	3	5	19.6078	4.2656
IPI:IPI00189061.3	MARCKS related protein	19835	4.4302	2068.09	4	14	47.7387	10.9981
IPI:IPI00188804.1	60S acidic ribosomal protein P2	11684	4.1971	1145.46	4	9	66.9565	7.8471
IPI:IPI00366110.3	Uncharacterized protein	47274	4.4771	1116.67	7	29	14.9644	0
IPI:IPI00230946.4	Dipeptidyl peptidase 2	55079	4.68	773.127	15	32	22.4	12.9146
IPI:IPI00213847.3	granulins isoform a	65109	6.2875	745.829	2	38	4.6512	0
IPI:IPI00208471.1	Proteasome Prosome macropain 26S subunit non ATPase 4 isoform CRA a	41047	4.506	735.179	7	23	16.3158	7.4251
IPI:IPI00206624.1	78 kDa glucose regulated protein	72302	4.8748	726.835	8	52	12.5382	27.367
IPI:IPI00365944.5	Myosin light polypeptide 6	16964	4.2592	603.948	4	14	27.1523	3.631
IPI:IPI00781454.2	Ppp4r2 protein	41544	4.2816	488.624	4	35	13.0667	3.3731
IPI:IPI00364538.3	Uncharacterized protein	46242	4.3372	482.765	4	41	11.7788	1.0959
IPI:IPI00195160.1	Sulfated glycoprotein 1	61083	4.9559	430.515	2	43	3.6101	0
IPI:IPI00411290.1	Isoform 2 of Protein SET	32085	3.9066	341.381	2	16	9.0253	5.4724
IPI:IPI00213553.1	ProSAAS	27397	5.5232	331.919	2	17	7.3077	2.5177
IPI:IPI00364189.2	Eukaryotic translation initiation factor 3 subunit J	29169	4.4815	322.144	3	26	12.3552	5.5486
IPI:IPI00189627.1	Chromogranin A	51993	4.4923	321.138	3	47	5.5794	0
IPI:IPI00464785.1	Protective protein for beta galactosidase	51183	4.8765	232.484	2	29	3.7281	0
IPI:IPI00324864.4	Neurosecretory protein VGF	68137	4.4817	227.432	2	56	3.5656	3.2323
IPI:IPI00198887.1	Protein disulfide isomerase	56915	4.6249	221.87	3	47	5.3045	5.4326
IPI:IPI00193750.2	Uncharacterized protein	46780	4.5952	207.923	2	35	3.8554	2.809
IPI:IPI00454476.1	Type II keratin Kb23	62184	7.3171	202.47	1	58	1.982	0
IPI:IPI00208205.1	Heat shock cognate 71 kDa protein	70827	5.1998	138.275	2	50	3.4056	0
IPI:IPI00360386.4	Uncharacterized protein	84806	4.6498	125.978	1	57	1.745	3.029

## Sheet: Fraction 3
Injection 1
Accession	Description	mW (Da)	pI (pH)	PLGS Score	Peptides	Theoretical Peptides	Coverage (%)	Amount (fmol)
IPI:IPI00198887.1	Protein disulfide isomerase	56915	4.6249	26500.5	119	47	65.8153	241.23
IPI:IPI00551812.1	ATP synthase subunit beta mitochondrial	56318	5.0198	11625.2	39	36	48.0151	59.238
IPI:IPI00000000.0	PYGM RABIT P00489 Glycogen phosphorylase muscle Oryctolagus cuniculus	97227	6.7941	9771.25	65	76	45.9075	50
IPI:IPI00400573.1	Tubulin beta 2C chain	49769	4.602	9052.35	22	30	42.0225	10.7082
IPI:IPI00230835.5	14 3 3 protein gamma	28284	4.606	8977.19	34	25	58.2996	49.1139
IPI:IPI00197579.2	Isoform 1 of Tubulin beta 5 chain	49638	4.5903	8895.14	21	30	42.1171	7.6867
IPI:IPI00760126.1	Isoform Short of 14 3 3 protein beta alpha	27804	4.6163	8592	32	22	57.7869	0
IPI:IPI00230837.5	Isoform Long of 14 3 3 protein beta alpha	28036	4.6163	8592	33	22	61.7886	25.1614
IPI:IPI00215107.3	40S ribosomal protein SA	32803	4.6022	8377.19	26	25	42.0339	60.5871
IPI:IPI00829443.1	Isoform 2 of Tubulin beta 5 chain	24255	4.7426	7979.05	16	18	49.0566	0
IPI:IPI00895591.1	glycogen phosphorylase muscle form	97226	6.6671	6925.11	55	76	38.9549	0.1986
IPI:IPI00231368.5	Thioredoxin	11665	4.5967	6372.67	13	10	56.1905	53.3833
IPI:IPI00365985.5	Isoform 1 of Endoplasmin	92713	4.5233	6368.72	67	79	37.6866	37.1737
IPI:IPI00326888.4	Secretogranin 1	77489	4.7842	5035.64	32	72	32	55.8631
IPI:IPI00191354.2	Uncharacterized protein	33128	4.5287	3486.71	26	30	52.8169	20.5608
IPI:IPI00194285.1	Histone binding protein RBBP7	47790	4.719	3325.51	22	27	39.2941	27.4981
IPI:IPI00326211.1	Carboxypeptidase E	53275	4.8885	2391.82	19	41	32.563	22.3286
IPI:IPI00206624.1	78 kDa glucose regulated protein	72302	4.8748	2375.26	30	52	42.2018	25.8217
IPI:IPI00471525.2	Uncharacterized protein	72225	6.0875	2131.14	11	47	15.9754	12.9732
IPI:IPI00365935.3	Prostaglandin E synthase 3	18709	4.1364	2109.85	9	15	30.625	39.2478
IPI:IPI00189795.1	Tubulin alpha 1A chain	50103	4.7622	2067.92	4	34	16.8514	5.2234
IPI:IPI00200070.1	Nucleobindin 2	50059	4.8437	2015.62	17	38	22.619	13.0273
IPI:IPI00411290.1	Isoform 2 of Protein SET	32085	3.9066	1858.97	7	16	27.0758	3.5051
IPI:IPI00210280.1	Isoform 1 of Catechol O methyltransferase	29578	5.2705	1852.6	8	21	23.8636	0
IPI:IPI00326582.3	peripherin	53949	5.1504	1801.96	34	57	39.5349	24.0954
IPI:IPI00331865.3	Isoform 2 of Drebrin like protein	48311	4.6829	1565.97	16	31	35.1039	0
IPI:IPI00210495.1	UV excision repair protein RAD23 homolog B	43469	4.563	1445.87	14	18	19.2771	9.1851
IPI:IPI00370361.3	Hematological and neurological expressed 1 protein	15565	4.8309	1385.26	5	11	42.953	7.1439
IPI:IPI00211336.1	SH3 domain binding glutamic acid rich protein like 3 Predicted isoform CRA b	10470	4.8246	1333.48	3	7	10.7527	32.0976
IPI:IPI00188686.2	proteasome subunit beta type 6 like	25287	4.6567	1081.6	10	23	28.9916	19.2996
IPI:IPI00205022.1	Nucleobindin 1	53473	4.858	1030.26	9	47	23.0937	11.8954
IPI:IPI00188304.3	Lactoylglutathione lyase	20806	4.9413	1016.5	9	17	25	9.5976
IPI:IPI00896224.1	Actin cytoplasmic 2	41765	5.1594	906.721	8	34	16.2667	9.3012
IPI:IPI00189523.4	chromobox homolog 3	20798	5.0358	868.255	8	13	33.3333	0
IPI:IPI00205163.3	RCG42492	20696	4.8327	770.375	4	17	25.2747	6.6523
IPI:IPI00957620.1	thymosin beta 10 like	7997	7.9984	650.009	1	9	11.1111	1.9084
IPI:IPI00471889.7	Annexin A5	35722	4.7181	607.729	14	29	25.7053	10.3618
IPI:IPI00201868.1	Neudesin	18979	5.1183	584.748	3	16	11.6959	3.6227
IPI:IPI00212811.1	Cathepsin B	37445	5.2454	583.664	5	26	12.6844	10.0107
IPI:IPI00948006.1	Uncharacterized protein Fragment	11086	6.9694	582.629	2	7	23.4043	2.612
IPI:IPI00196509.3	Isoform AMPH2 1 of Myc box dependent interacting protein 1	64493	4.7673	531.78	6	40	9.0136	0
IPI:IPI00208306.1	Translationally controlled tumor protein	19449	4.5679	515.745	4	15	21.5116	7.6057
IPI:IPI00204510.6	Proteasomal ubiquitin receptor ADRM1	42075	4.7585	467.555	2	20	5.8968	3.4709
IPI:IPI00371462.3	Ubiquitin thioesterase OTUB1	31250	4.6578	457.34	2	23	9.9631	6.1567
IPI:IPI00326566.2	Hepatoma derived growth factor	26471	4.5833	364.272	6	29	13.5021	10.9944
IPI:IPI00230946.4	Dipeptidyl peptidase 2	55079	4.68	359.57	6	32	8.4	8.2035
IPI:IPI00480679.4	Keratin type I cytoskeletal 18	47732	4.9885	346.953	3	37	5.4374	2.5257
IPI:IPI00207014.2	Keratin type I cytoskeletal 19	44608	5.0338	295.339	2	39	3.4739	2.6789
IPI:IPI00464776.1	Trk fused gene	43068	4.7521	277.259	2	17	6.5327	0
IPI:IPI00366234.2	Protein OS 9	75318	4.5802	272.002	2	67	2.8529	0
IPI:IPI00189627.1	Chromogranin A	51993	4.4923	246.857	3	47	3.2189	0
IPI:IPI00763972.1	chromatin modifying protein 4B	29239	4.5888	234.419	1	19	5.303	9.0691
IPI:IPI00391791.2	Proteasome inhibitor PI31 subunit	29835	4.9092	229.575	3	19	3.321	4.729
IPI:IPI00200601.3	Thioredoxin like protein 1	32228	4.6432	226.81	1	21	3.8062	1.2704
IPI:IPI00360386.4	Uncharacterized protein	84806	4.6498	217.695	3	57	2.5503	4.7183
IPI:IPI00207657.1	Ubiquitin carboxyl terminal hydrolase	95718	4.6974	213.023	5	62	4.1958	4.4505
IPI:IPI00394419.3	Calcium binding protein p22	22418	4.7833	212.659	1	17	6.1538	4.5207
IPI:IPI00211733.1	26S protease regulatory subunit 4	49153	5.799	209.662	1	40	2.7273	3.849
IPI:IPI00365600.3	cAMP dependent protein kinase type II beta regulatory subunit	46093	4.7049	176.802	2	28	1.9231	3.914
IPI:IPI00365769.5	ras GTPase activating like protein IQGAP1	188713	5.9808	131.815	2	117	1.1467	6.1218
IPI:IPI00870825.3	Uncharacterized protein	102207	5.2927	74.2344	1	74	0.7718	41.0365
Injection 2
Accession	Description	mW (Da)	pI (pH)	PLGS Score	Peptides	Theoretical Peptides	Coverage (%)	Amount (fmol)
IPI:IPI00198887.1	Protein disulfide isomerase	56915	4.6249	25443.6	134	47	64.4401	245.284
IPI:IPI00230835.5	14 3 3 protein gamma	28284	4.606	9001.45	31	25	58.2996	48.4391
IPI:IPI00551812.1	ATP synthase subunit beta mitochondrial	56318	5.0198	8964.88	36	36	51.0397	58.8514
IPI:IPI00400573.1	Tubulin beta 2C chain	49769	4.602	8437.75	20	30	39.1011	6.54
IPI:IPI00230837.5	Isoform Long of 14 3 3 protein beta alpha	28036	4.6163	8198.98	30	22	57.3171	0
IPI:IPI00191354.2	Uncharacterized protein	33128	4.5287	7854.45	24	30	43.3099	18.3237
IPI:IPI00215107.3	40S ribosomal protein SA	32803	4.6022	7769.16	21	25	32.5424	61.7324
IPI:IPI00000000.0	PYGM RABIT P00489 Glycogen phosphorylase muscle Oryctolagus cuniculus	97227	6.7941	7758.55	68	76	44.6026	50
IPI:IPI00197579.2	Isoform 1 of Tubulin beta 5 chain	49638	4.5903	7625.65	18	30	35.3604	11.6543
IPI:IPI00365985.5	Isoform 1 of Endoplasmin	92713	4.5233	7232.13	67	79	36.5672	33.3157
IPI:IPI00655259.1	Tubulin beta 2B chain	49920	4.5903	6842.05	16	30	30.5618	2.0081
IPI:IPI00475639.4	Tubulin beta 2A chain	49874	4.5903	6824.84	15	30	27.8652	0
IPI:IPI00231368.5	Thioredoxin	11665	4.5967	5232.38	11	10	51.4286	54.0767
IPI:IPI00895591.1	glycogen phosphorylase muscle form	97226	6.6671	5097.24	57	76	38.4798	3.0454
IPI:IPI00326888.4	Secretogranin 1	77489	4.7842	4940.23	30	72	32.2963	59.4054
IPI:IPI00411290.1	Isoform 2 of Protein SET	32085	3.9066	4195.99	5	16	17.6895	3.6998
IPI:IPI00194285.1	Histone binding protein RBBP7	47790	4.719	3252.21	18	27	35.0588	28.9116
IPI:IPI00206624.1	78 kDa glucose regulated protein	72302	4.8748	2520.73	35	52	39.4495	26.6234
IPI:IPI00326582.3	peripherin	53949	5.1504	2368.24	32	57	43.5518	25.2047
IPI:IPI00326211.1	Carboxypeptidase E	53275	4.8885	2239.09	24	41	35.2941	21.7025
IPI:IPI00211336.1	SH3 domain binding glutamic acid rich protein like 3 Predicted isoform CRA b	10470	4.8246	2193.09	5	7	39.7849	11.6882
IPI:IPI00370361.3	Hematological and neurological expressed 1 protein	15565	4.8309	2088.06	4	11	42.953	6.9489
IPI:IPI00365935.3	Prostaglandin E synthase 3	18709	4.1364	1951.91	9	15	30.625	39.1765
IPI:IPI00200070.1	Nucleobindin 2	50059	4.8437	1896.61	16	38	26.4286	13.3312
IPI:IPI00471525.2	Uncharacterized protein	72225	6.0875	1870.34	12	47	17.0507	13.1865
IPI:IPI00464558.1	Isoform 4 of Drebrin like protein	48095	4.7076	1736.04	17	30	32.2506	13.5172
IPI:IPI00210280.1	Isoform 1 of Catechol O methyltransferase	29578	5.2705	1496.83	12	21	22.3485	0
IPI:IPI00208205.1	Heat shock cognate 71 kDa protein	70827	5.1998	1264.92	17	50	17.3375	0
IPI:IPI00471889.7	Annexin A5	35722	4.7181	1183.47	18	29	28.2132	10.7486
IPI:IPI00189819.1	Actin cytoplasmic 1	41709	5.142	1140.8	8	34	14.4	9.4783
IPI:IPI00210495.1	UV excision repair protein RAD23 homolog B	43469	4.563	1100.77	13	18	15.1807	9.3512
IPI:IPI00205022.1	Nucleobindin 1	53473	4.858	949.027	11	47	28.1046	12.4068
IPI:IPI00188686.2	proteasome subunit beta type 6 like	25287	4.6567	945.49	10	23	27.3109	19.8977
IPI:IPI00189523.4	chromobox homolog 3	20798	5.0358	933.081	11	13	35.5191	0
IPI:IPI00188304.3	Lactoylglutathione lyase	20806	4.9413	861.733	8	17	22.2826	7.4625
IPI:IPI00196509.3	Isoform AMPH2 1 of Myc box dependent interacting protein 1	64493	4.7673	847.895	7	40	14.966	0
IPI:IPI00212811.1	Cathepsin B	37445	5.2454	669.521	7	26	20.649	12.4708
IPI:IPI00208306.1	Translationally controlled tumor protein	19449	4.5679	640.167	3	15	20.3488	4.8286
IPI:IPI00201868.1	Neudesin	18979	5.1183	620.841	5	16	22.807	6.0979
IPI:IPI00870827.1	ADP ribosylhydrolase like 2	39350	4.6628	601.972	7	21	20	5.9436
IPI:IPI00212767.1	Anionic trypsin 1	25942	4.517	546.121	1	7	8.1301	24.9497
IPI:IPI00364093.2	ZH14 protein	27230	4.7324	490.267	4	20	16.3934	7.9193
IPI:IPI00391791.2	Proteasome inhibitor PI31 subunit	29835	4.9092	453.128	8	19	14.7601	4.9162
IPI:IPI00208286.1	Ubiquitin carboxyl terminal hydrolase isozyme L3	26107	4.8411	442.348	3	17	16.9565	5.7806
IPI:IPI00230946.4	Dipeptidyl peptidase 2	55079	4.68	429.33	7	32	10.8	8.1239
IPI:IPI00365769.5	ras GTPase activating like protein IQGAP1	188713	5.9808	393.034	7	117	4.2245	24.4824
IPI:IPI00326566.2	Hepatoma derived growth factor	26471	4.5833	348.845	5	29	11.3924	10.0106
IPI:IPI00372159.5	Uncharacterized protein Fragment	21421	5.0096	324.864	2	14	11.6162	2.933
IPI:IPI00763972.1	chromatin modifying protein 4B	29239	4.5888	321.188	5	19	15.9091	9.938
IPI:IPI00949195.1	Uncharacterized protein	115932	4.7487	318.731	4	89	4.7758	4.2159
IPI:IPI00213058.1	Deoxyribonucleoside 5 monophosphate N glycosidase	17769	4.765	316.675	2	11	10.4294	4.482
IPI:IPI00371462.3	Ubiquitin thioesterase OTUB1	31250	4.6578	282.753	2	23	9.2251	7.2253
IPI:IPI00480679.4	Keratin type I cytoskeletal 18	47732	4.9885	277.635	6	37	8.5106	2.3224
IPI:IPI00207014.2	Keratin type I cytoskeletal 19	44608	5.0338	263.109	6	39	7.4442	2.3531
IPI:IPI00207657.1	Ubiquitin carboxyl terminal hydrolase	95718	4.6974	243.635	10	62	11.3054	5.1012
IPI:IPI00365600.3	cAMP dependent protein kinase type II beta regulatory subunit	46093	4.7049	241.569	1	28	1.9231	0
IPI:IPI00211733.1	26S protease regulatory subunit 4	49153	5.799	202.052	2	40	4.5455	4.3187
IPI:IPI00360386.4	Uncharacterized protein	84806	4.6498	158.48	2	57	3.0872	3.6751
IPI:IPI00366234.2	Protein OS 9	75318	4.5802	154.442	2	67	3.7538	0
IPI:IPI00470288.4	Creatine kinase B type	42698	5.2822	135.221	1	23	2.8871	1.2763
IPI:IPI00358083.1	Protein phosphatase 1 regulatory subunit 7	41271	4.6485	128.078	1	30	2.7778	1.6808
IPI:IPI00361508.6	transient receptor potential cation channel subfamily M member 3	196017	7.5566	119.14	3	144	0.9297	0
IPI:IPI00558170.3	RAN binding protein 3	59133	4.6688	107.268	1	33	2.509	3.5528
IPI:IPI00372523.3	Uncharacterized protein	98888	5.5133	65.1752	1	84	0.9292	40.9681
IPI:IPI00205163.3	RCG42492	20696	4.8327	60.542	1	17	4.9451	6.8636
Injection 3
Accession	Description	mW (Da)	pI (pH)	PLGS Score	Peptides	Theoretical Peptides	Coverage (%)	Amount (fmol)
IPI:IPI00198887.1	Protein disulfide isomerase	56915	4.6249	26245.7	136	47	68.5658	257.863
IPI:IPI00230835.5	14 3 3 protein gamma	28284	4.606	12959.1	31	25	54.6559	55.8034
IPI:IPI00215107.3	40S ribosomal protein SA	32803	4.6022	9539.16	24	25	29.8305	68.9141
IPI:IPI00230837.5	Isoform Long of 14 3 3 protein beta alpha	28036	4.6163	8542.76	30	22	56.0976	0
IPI:IPI00400573.1	Tubulin beta 2C chain	49769	4.602	7689.08	17	30	34.8315	10.5038
IPI:IPI00365985.5	Isoform 1 of Endoplasmin	92713	4.5233	7667.32	60	79	35.199	38.628
IPI:IPI00197579.2	Isoform 1 of Tubulin beta 5 chain	49638	4.5903	7446.93	18	30	36.7117	8.3021
IPI:IPI00000000.0	PYGM RABIT P00489 Glycogen phosphorylase muscle Oryctolagus cuniculus	97227	6.7941	6517.6	52	76	40.3321	50
IPI:IPI00765366.1	tubulin beta 4	49553	4.5903	6253.89	18	30	37.6126	16.9102
IPI:IPI00829443.1	Isoform 2 of Tubulin beta 5 chain	24255	4.7426	6189.11	14	18	50.4717	0
IPI:IPI00231368.5	Thioredoxin	11665	4.5967	6024.48	13	10	47.619	58.5388
IPI:IPI00551812.1	ATP synthase subunit beta mitochondrial	56318	5.0198	5955.06	34	36	45.1796	63.5381
IPI:IPI00211336.1	SH3 domain binding glutamic acid rich protein like 3 Predicted isoform CRA b	10470	4.8246	5003.84	4	7	35.4839	12.5601
IPI:IPI00895591.1	glycogen phosphorylase muscle form	97226	6.6671	3991.82	43	76	31.2352	0
IPI:IPI00372259.4	Isoform 1 of Tropomyosin alpha 3 chain	28988	4.5504	3474.65	19	30	42.7419	31.8314
IPI:IPI00326888.4	Secretogranin 1	77489	4.7842	3255.51	32	72	30.2222	64.2144
IPI:IPI00194285.1	Histone binding protein RBBP7	47790	4.719	3163.58	24	27	36.4706	31.3714
IPI:IPI00326211.1	Carboxypeptidase E	53275	4.8885	2545.57	15	41	30.042	23.4077
IPI:IPI00365935.3	Prostaglandin E synthase 3	18709	4.1364	2033.36	7	15	20	42.2329
IPI:IPI00206624.1	78 kDa glucose regulated protein	72302	4.8748	1956.58	33	52	38.2263	30.1626
IPI:IPI00944235.1	Isoform 1 of Elongation factor 1 delta	31310	4.7551	1940.18	12	24	39.1459	3.0924
IPI:IPI00326582.3	peripherin	53949	5.1504	1863.08	31	57	40.8034	26.895
IPI:IPI00200070.1	Nucleobindin 2	50059	4.8437	1706.47	16	38	29.5238	14.2759
IPI:IPI00471889.7	Annexin A5	35722	4.7181	1614.44	14	29	25.7053	11.6482
IPI:IPI00210280.1	Isoform 1 of Catechol O methyltransferase	29578	5.2705	1417.18	7	21	15.5303	0
IPI:IPI00331865.3	Isoform 2 of Drebrin like protein	48311	4.6829	1367.69	14	31	25.866	0
IPI:IPI00205022.1	Nucleobindin 1	53473	4.858	1366.64	13	47	30.9368	14.0111
IPI:IPI00411290.1	Isoform 2 of Protein SET	32085	3.9066	1277.38	6	16	22.3827	4.151
IPI:IPI00188686.2	proteasome subunit beta type 6 like	25287	4.6567	1209.3	6	23	21.8487	22.2999
IPI:IPI00208205.1	Heat shock cognate 71 kDa protein	70827	5.1998	1149.4	21	50	20.2786	0
IPI:IPI00768751.2	Uncharacterized protein	21390	4.6487	953.472	3	14	11.3514	9.467
IPI:IPI00188304.3	Lactoylglutathione lyase	20806	4.9413	887.46	7	17	21.7391	5.6993
IPI:IPI00210495.1	UV excision repair protein RAD23 homolog B	43469	4.563	767.6	13	18	18.3133	12.2314
IPI:IPI00196509.3	Isoform AMPH2 1 of Myc box dependent interacting protein 1	64493	4.7673	661.579	8	40	10.7143	0
IPI:IPI00870827.1	ADP ribosylhydrolase like 2	39350	4.6628	637.229	8	21	22.7027	6.5163
IPI:IPI00189523.4	chromobox homolog 3	20798	5.0358	572.152	8	13	24.5902	0
IPI:IPI00213058.1	Deoxyribonucleoside 5 monophosphate N glycosidase	17769	4.765	522.136	3	11	14.7239	3.2499
IPI:IPI00371462.3	Ubiquitin thioesterase OTUB1	31250	4.6578	521.657	6	23	20.6642	8.9535
IPI:IPI00205163.3	RCG42492	20696	4.8327	500.994	3	17	19.2308	6.9569
IPI:IPI00394419.3	Calcium binding protein p22	22418	4.7833	483.47	2	17	12.8205	2.4492
IPI:IPI00948006.1	Uncharacterized protein Fragment	11086	6.9694	480.319	2	7	23.4043	3.0646
IPI:IPI00208286.1	Ubiquitin carboxyl terminal hydrolase isozyme L3	26107	4.8411	478.534	3	17	15.6522	5.6525
IPI:IPI00326566.2	Hepatoma derived growth factor	26471	4.5833	340.489	7	29	15.1899	11.0147
IPI:IPI00372159.5	Uncharacterized protein Fragment	21421	5.0096	317.439	2	14	12.6263	2.0135
IPI:IPI00230946.4	Dipeptidyl peptidase 2	55079	4.68	314.626	4	32	9.4	7.5747
IPI:IPI00207014.2	Keratin type I cytoskeletal 19	44608	5.0338	307.763	7	39	7.9404	0
IPI:IPI00391791.2	Proteasome inhibitor PI31 subunit	29835	4.9092	273.332	5	19	12.9151	4.6244
IPI:IPI00207657.1	Ubiquitin carboxyl terminal hydrolase	95718	4.6974	220.908	6	62	5.711	4.6583
IPI:IPI00360386.4	Uncharacterized protein	84806	4.6498	217.621	6	57	9.6644	5.0855
IPI:IPI00191728.1	Calreticulin	47965	4.1385	210.312	1	50	2.8846	2.9309
IPI:IPI00557716.1	Uncharacterized protein	68966	4.5515	200.691	4	62	5.2373	3.2302
IPI:IPI00211733.1	26S protease regulatory subunit 4	49153	5.799	198.29	2	40	4.5455	4.7474
IPI:IPI00365769.5	ras GTPase activating like protein IQGAP1	188713	5.9808	151.954	3	117	1.8105	5.4228
IPI:IPI00212767.1	Anionic trypsin 1	25942	4.517	148.348	1	7	8.1301	18.6082
IPI:IPI00195160.1	Sulfated glycoprotein 1	61083	4.9559	119.183	1	43	2.1661	0
IPI:IPI00213463.2	Alpha actinin 4	104849	5.1185	82.7841	1	86	0.7684	2.5385
IPI:IPI00372523.3	Uncharacterized protein	98888	5.5133	59.285	1	84	1.3937	0
IPI:IPI00364617.2	Uncharacterized protein	99425	4.673	58.2595	1	75	0.9901	0

## Sheet: Fraction 4
Injection 1
Accession	Description	mW (Da)	pI (pH)	PLGS Score	Peptides	Theoretical Peptides	Coverage (%)	Amount (fmol)
IPI:IPI00189819.1	Actin cytoplasmic 1	41709	5.142	65147.9	69	34	60.8	275.498
IPI:IPI00197579.2	Isoform 1 of Tubulin beta 5 chain	49638	4.5903	26259.3	32	30	38.0631	34.1152
IPI:IPI00188804.1	60S acidic ribosomal protein P2	11684	4.1971	25789.4	9	9	76.5217	71.2938
IPI:IPI00400573.1	Tubulin beta 2C chain	49769	4.602	23725.9	32	30	37.9775	13.4418
IPI:IPI00829443.1	Isoform 2 of Tubulin beta 5 chain	24255	4.7426	23405.2	25	18	49.0566	0
IPI:IPI00230937.5	Phosphatidylethanolamine binding protein 1	20788	5.3795	15898.9	14	13	79.1444	83.5913
IPI:IPI00339167.5	Uncharacterized protein	50247	4.7622	15493.6	45	34	60.7064	5.5005
IPI:IPI00206624.1	78 kDa glucose regulated protein	72302	4.8748	11688.3	64	52	49.2355	107.183
IPI:IPI00196994.1	Rho GDP dissociation inhibitor 1	23392	4.9149	8446.89	22	18	54.902	62.5161
IPI:IPI00480679.4	Keratin type I cytoskeletal 18	47732	4.9885	7180.7	49	37	65.721	46.3255
IPI:IPI00000000.0	PYGM RABIT P00489 Glycogen phosphorylase muscle Oryctolagus cuniculus	97227	6.7941	7104.62	62	76	52.1945	50
IPI:IPI00208205.1	Heat shock cognate 71 kDa protein	70827	5.1998	6454.01	38	50	47.5232	7.5514
IPI:IPI00204375.2	Ubiquitin carboxyl terminal hydrolase isozyme L1	24822	4.9662	6319.73	22	16	58.296	93.4625
IPI:IPI00201561.3	Peroxiredoxin 2	21770	5.2048	6052.87	14	16	59.596	53.2554
IPI:IPI00212014.3	Transitional endoplasmic reticulum ATPase	89292	4.9547	5616.75	61	69	51.737	42.3496
IPI:IPI00363569.3	Uncharacterized protein	23581	4.972	5261.13	10	14	34.4828	57.1588
IPI:IPI00551812.1	ATP synthase subunit beta mitochondrial	56318	5.0198	5177.54	31	36	51.4178	33.4959
IPI:IPI00895591.1	glycogen phosphorylase muscle form	97226	6.6671	4833.91	42	76	37.7672	0
IPI:IPI00192246.1	Cytochrome c oxidase subunit 5A mitochondrial	16119	6.0826	4320.23	8	13	36.9863	24.8526
IPI:IPI00194974.2	Hnrpk protein	50996	5.0043	4115.71	18	39	30.6034	34.1494
IPI:IPI00191867.2	Small ubiquitin related modifier 3	12448	5.4763	4054.32	3	6	30.9091	21.2208
IPI:IPI00211216.4	Eukaryotic translation initiation factor 5A 1	16821	4.8984	4010.27	22	14	40.2597	41.0598
IPI:IPI00367152.1	NADH dehydrogenase ubiquinone flavoprotein 2 mitochondrial	27360	6.2393	3308.21	5	22	22.9839	9.1383
IPI:IPI00370348.3	Uncharacterized protein Fragment	27731	4.5084	3102.4	8	21	19.6721	0
IPI:IPI00193547.2	Uncharacterized protein	14195	5.3925	2950.44	7	14	48	8.3712
IPI:IPI00365929.1	protein disulfide isomerase A6	48729	4.8585	2759.29	19	34	36.8539	17.0005
IPI:IPI00471584.7	Heat shock protein HSP 90 beta	83229	4.775	2754.5	34	67	34.3923	23.9017
IPI:IPI00213015.1	Dynactin subunit 2	44120	4.9673	2555.63	19	28	46.2687	20.6483
IPI:IPI00326582.3	peripherin	53949	5.1504	2392.87	34	57	43.5518	32.7383
IPI:IPI00198887.1	Protein disulfide isomerase	56915	4.6249	2130.32	25	47	39.2927	22.093
IPI:IPI00214262.1	NSFL1 cofactor p47	40655	4.8569	2011.74	13	33	31.3514	0
IPI:IPI00324986.1	Rab GDP dissociation inhibitor alpha	50504	4.8126	1993.29	13	35	30.2013	19.2675
IPI:IPI00212811.1	Cathepsin B	37445	5.2454	1892.37	16	26	31.2684	26.7832
IPI:IPI00210566.3	Heat shock protein HSP 90 alpha	84761	4.7357	1891.28	20	91	21.0096	8.2405
IPI:IPI00210357.1	Heterogeneous nuclear ribonucleoprotein F	45700	5.1652	1840.84	19	26	31.5663	22.0235
IPI:IPI00421995.1	Chloride intracellular channel protein 1	26963	4.8992	1836.23	15	20	42.3237	32.8227
IPI:IPI00366079.1	Uncharacterized protein	46324	5.4957	1722.1	11	32	24.7002	15.5669
IPI:IPI00326888.4	Secretogranin 1	77489	4.7842	1605.21	20	72	24.5926	47.8775
IPI:IPI00421528.1	Proteasome Prosome macropain 26S subunit ATPase 3 isoform CRA a	49517	4.8992	1586.69	14	41	36.4253	11.3942
IPI:IPI00368053.2	Glyoxalase domain containing protein 4	33246	4.9336	1441.25	13	28	45.9732	11.1979
IPI:IPI00361888.3	Polyubiquitin C	91031	8.8528	1299.49	9	75	5.8025	6.473
IPI:IPI00373045.1	Eukaryotic translation initiation factor 4B	69023	5.4205	1175.84	12	57	13.4206	13.1451
IPI:IPI00371204.2	Uncharacterized protein	37973	5.0945	996.63	8	19	17.1745	12.2762
IPI:IPI00231418.5	Lamin B1	66565	4.9711	980.833	23	68	26.5758	16.7646
IPI:IPI00206712.2	Inositol monophosphatase 1	30491	4.9969	978.002	3	25	9.3863	5.2046
IPI:IPI00203773.3	Uncharacterized protein	29422	10.1014	962.441	7	18	19.9275	15.2477
IPI:IPI00915560.1	inorganic pyrophosphatase	32750	5.1048	943.759	11	21	25.9516	16.3611
IPI:IPI00951939.1	Uncharacterized protein	28851	11.9894	897.217	7	21	16.2698	7.0812
IPI:IPI00213299.5	Microtubule associated protein RP EB family member 1	29985	4.9281	843.76	7	25	29.4776	7.5607
IPI:IPI00210158.1	26S protease regulatory subunit 6B	47378	4.9065	843.691	12	38	21.5311	15.9618
IPI:IPI00780927.2	splicing factor arginine serine rich 1B	27727	10.6003	830.399	7	29	16.5323	10.8591
IPI:IPI00886430.1	LOC683667 protein	21610	5.4521	786.901	7	19	33.8384	7.1984
IPI:IPI00189523.4	chromobox homolog 3	20798	5.0358	773.555	7	13	36.0656	0
IPI:IPI00205163.3	RCG42492	20696	4.8327	746.866	5	17	22.5275	7.4583
IPI:IPI00324893.4	14 3 3 protein zeta delta	27753	4.5273	745.49	7	25	17.9592	4.7795
IPI:IPI00326412.4	Gamma enolase	47110	4.8424	713.798	7	29	14.0553	9.6294
IPI:IPI00368347.2	Ubiquitin like modifier activating enzyme 1	117713	5.2169	699.363	19	67	17.8639	11.7776
IPI:IPI00210002.1	RNA binding protein 8A	19876	5.3718	614.725	3	12	22.4138	9.5427
IPI:IPI00387868.2	Heat shock 70 kDa protein 4	93997	4.9365	611.126	16	74	17.9762	9.4161
IPI:IPI00200601.3	Thioredoxin like protein 1	32228	4.6432	559.007	4	21	15.2249	10.2518
IPI:IPI00364895.4	Uncharacterized protein	82197	5.2502	504.981	8	61	14.17	0
IPI:IPI00195619.3	Bis 5 nucleosyl tetraphosphatase asymmetrical	16918	5.2176	503.061	3	16	16.3265	4.522
IPI:IPI00190462.1	Serine threonine protein phosphatase 2A catalytic subunit beta isoform	35552	5.0599	466.041	6	24	23.6246	6.8255
IPI:IPI00471525.2	Uncharacterized protein	72225	6.0875	453.034	3	47	7.5269	5.4539
IPI:IPI00366795.2	SUMO activating enzyme subunit 1	38488	4.8444	425.214	8	33	13.1805	7.0716
IPI:IPI00387829.2	Uncharacterized protein	22699	6.3506	418.983	3	17	19.6172	0
IPI:IPI00231697.5	Stathmin	17277	5.6521	414.727	2	24	16.7785	5.1759
IPI:IPI00361820.2	Ubiquitin carrier protein	22392	5.1557	373.941	3	17	14	0
IPI:IPI00189070.2	UPF0587 protein C1orf123 homolog	18082	4.8615	359.278	2	12	12.5	0
IPI:IPI00471577.1	Cytochrome b c1 complex subunit 1 mitochondrial	52815	5.4842	328.473	4	37	9.1667	10.108
IPI:IPI00958138.1	keratin 8 like	53699	5.9108	303.128	5	39	7.2314	3.9162
IPI:IPI00212655.4	Guanine nucleotide binding protein G I G S G T subunit beta 1	37353	5.5351	287.7	2	21	2.9412	5.2532
IPI:IPI00230941.5	Vimentin	53700	4.8629	287.586	4	47	4.0773	0
IPI:IPI00204532.3	Ubiquitin carboxyl terminal hydrolase	52260	5.2577	276.863	4	39	9.607	6.5363
IPI:IPI00210975.1	Hypoxia up regulated protein 1	111220	4.9261	273.703	11	90	8.3083	8.6136
IPI:IPI00189925.1	Alpha soluble NSF attachment protein	33171	5.1478	264.138	1	23	4.0678	1.5344
IPI:IPI00364566.1	Protein SEC13 homolog	35525	5.0026	245.912	1	25	3.4161	6.7138
IPI:IPI00191728.1	Calreticulin	47965	4.1385	238.27	1	50	2.8846	3.8025
IPI:IPI00389425.4	Uncharacterized protein	26007	12.1626	230.349	2	14	9.7345	3.521
IPI:IPI00230954.3	Isoform 2B of Cytoplasmic dynein 1 intermediate chain 2	70348	4.9369	143.136	1	40	3.3228	0
IPI:IPI00362791.3	Uncharacterized protein	67217	4.9785	130.859	1	25	2.0376	3.9262
IPI:IPI00188079.6	Uncharacterized protein Fragment	143327	9.4259	100.275	1	180	0.6792	0
Injection 2
Accession	Description	mW (Da)	pI (pH)	PLGS Score	Peptides	Theoretical Peptides	Coverage (%)	Amount (fmol)
IPI:IPI00896224.1	Actin cytoplasmic 2	41765	5.1594	65727.8	80	34	69.6	215.237
IPI:IPI00197579.2	Isoform 1 of Tubulin beta 5 chain	49638	4.5903	23150	31	30	38.0631	59.6083
IPI:IPI00400573.1	Tubulin beta 2C chain	49769	4.602	21344	31	30	39.1011	84.8117
IPI:IPI00188804.1	60S acidic ribosomal protein P2	11684	4.1971	20385.4	10	9	77.3913	70.4277
IPI:IPI00230937.5	Phosphatidylethanolamine binding protein 1	20788	5.3795	15821.4	15	13	68.984	86.9802
IPI:IPI00339167.5	Uncharacterized protein	50247	4.7622	14143.9	45	34	55.4084	70.1032
IPI:IPI00206624.1	78 kDa glucose regulated protein	72302	4.8748	12812.5	59	52	55.3517	105.344
IPI:IPI00196994.1	Rho GDP dissociation inhibitor 1	23392	4.9149	11968.5	26	18	48.5294	63.9755
IPI:IPI00480679.4	Keratin type I cytoskeletal 18	47732	4.9885	10658.9	42	37	52.4823	45.9609
IPI:IPI00204375.2	Ubiquitin carboxyl terminal hydrolase isozyme L1	24822	4.9662	9547.45	23	16	46.1883	92.1996
IPI:IPI00192749.1	Small ubiquitin related modifier 2	10864	5.1621	6532.75	5	5	29.4737	46.6331
IPI:IPI00211216.4	Eukaryotic translation initiation factor 5A 1	16821	4.8984	6425.35	22	14	40.2597	39.4015
IPI:IPI00360971.1	eukaryotic translation initiation factor 5A2	16782	5.2425	6410.24	17	14	29.4118	0
IPI:IPI00201561.3	Peroxiredoxin 2	21770	5.2048	6331.24	19	16	31.3131	53.3991
IPI:IPI00208205.1	Heat shock cognate 71 kDa protein	70827	5.1998	6249.72	37	50	45.356	25.0777
IPI:IPI00192246.1	Cytochrome c oxidase subunit 5A mitochondrial	16119	6.0826	6076.56	8	13	36.9863	24.8779
IPI:IPI00000000.0	PYGM RABIT P00489 Glycogen phosphorylase muscle Oryctolagus cuniculus	97227	6.7941	5616.58	50	76	42.1115	50
IPI:IPI00212014.3	Transitional endoplasmic reticulum ATPase	89292	4.9547	5318.46	67	69	54.7146	40.9014
IPI:IPI00551812.1	ATP synthase subunit beta mitochondrial	56318	5.0198	5264.42	30	36	45.5577	33.6534
IPI:IPI00389523.1	Cytokeratin 18 Fragment	4088	11.2496	4016.94	1	2	25	0
IPI:IPI00194974.2	Hnrpk protein	50996	5.0043	3812.53	23	39	38.5776	32.7123
IPI:IPI00895591.1	glycogen phosphorylase muscle form	97226	6.6671	3627.79	39	76	33.0166	0.4184
IPI:IPI00324986.1	Rab GDP dissociation inhibitor alpha	50504	4.8126	3106.02	18	35	39.5973	19.7047
IPI:IPI00471584.7	Heat shock protein HSP 90 beta	83229	4.775	3096.17	35	67	36.7403	30.3043
IPI:IPI00198887.1	Protein disulfide isomerase	56915	4.6249	2908.76	28	47	37.5246	22.0952
IPI:IPI00212811.1	Cathepsin B	37445	5.2454	2662.58	12	26	31.2684	28.0408
IPI:IPI00213015.1	Dynactin subunit 2	44120	4.9673	2628.46	18	28	42.0398	19.0015
IPI:IPI00958543.1	chromobox homolog 3 like	20670	4.9281	2489.21	5	13	34.0659	21.3399
IPI:IPI00421995.1	Chloride intracellular channel protein 1	26963	4.8992	2465.32	11	20	35.2697	33.347
IPI:IPI00214262.1	NSFL1 cofactor p47	40655	4.8569	2458.28	9	33	31.0811	22.8362
IPI:IPI00326582.3	peripherin	53949	5.1504	2266.44	33	57	40.592	32.7861
IPI:IPI00365929.1	protein disulfide isomerase A6	48729	4.8585	2136.5	13	34	34.1573	16.8882
IPI:IPI00371204.2	Uncharacterized protein	37973	5.0945	2122.17	7	19	18.0055	12.0936
IPI:IPI00367152.1	NADH dehydrogenase ubiquinone flavoprotein 2 mitochondrial	27360	6.2393	2120.07	5	22	23.7903	7.52
IPI:IPI00230848.7	Myotrophin	12852	5.1341	2081.55	6	9	45.7627	13.3586
IPI:IPI00210357.1	Heterogeneous nuclear ribonucleoprotein F	45700	5.1652	2030.11	12	26	19.0361	19.3969
IPI:IPI00363569.3	Uncharacterized protein	23581	4.972	1972.74	10	14	29.064	53.8414
IPI:IPI00193547.2	Uncharacterized protein	14195	5.3925	1883.69	4	14	38.4	7.5838
IPI:IPI00366079.1	Uncharacterized protein	46324	5.4957	1867.86	14	32	27.5779	13.4911
IPI:IPI00915560.1	inorganic pyrophosphatase	32750	5.1048	1697.14	7	21	21.1073	12.7112
IPI:IPI00951899.1	Uncharacterized protein	80650	4.6397	1684.25	13	66	16.8555	1.6501
IPI:IPI00210566.3	Heat shock protein HSP 90 alpha	84761	4.7357	1656.22	13	91	17.1896	5.0051
IPI:IPI00326888.4	Secretogranin 1	77489	4.7842	1457.57	15	72	18.5185	28.2892
IPI:IPI00203773.3	Uncharacterized protein	29422	10.1014	1449.92	9	18	16.6667	15.8504
IPI:IPI00368053.2	Glyoxalase domain containing protein 4	33246	4.9336	1435.76	12	28	45.9732	11.6096
IPI:IPI00190392.4	Uncharacterized protein	50309	5.0345	1383.71	13	38	30.5987	0
IPI:IPI00231418.5	Lamin B1	66565	4.9711	1197.72	18	68	25.3833	16.9278
IPI:IPI00188304.3	Lactoylglutathione lyase	20806	4.9413	1059.66	3	17	10.3261	3.4335
IPI:IPI00210002.1	RNA binding protein 8A	19876	5.3718	1035.2	4	12	27.0115	9.2794
IPI:IPI00373045.1	Eukaryotic translation initiation factor 4B	69023	5.4205	930.589	15	57	14.8936	12.1332
IPI:IPI00471525.2	Uncharacterized protein	72225	6.0875	918.192	5	47	8.2949	0
IPI:IPI00368347.2	Ubiquitin like modifier activating enzyme 1	117713	5.2169	842.719	25	67	22.3062	14.0407
IPI:IPI00387868.2	Heat shock 70 kDa protein 4	93997	4.9365	756.072	24	74	24.2857	9.4705
IPI:IPI00371410.5	UBX domain containing protein 1	33561	5.0354	737.291	9	33	23.9057	0
IPI:IPI00210158.1	26S protease regulatory subunit 6B	47378	4.9065	696.87	14	38	16.5072	13.3385
IPI:IPI00206712.2	Inositol monophosphatase 1	30491	4.9969	665.852	3	25	9.3863	4.6695
IPI:IPI00231631.13	Beta enolase	46984	7.2308	634.394	4	29	10.3687	3.255
IPI:IPI00361820.2	Ubiquitin carrier protein	22392	5.1557	622.953	5	17	27.5	0
IPI:IPI00365935.3	Prostaglandin E synthase 3	18709	4.1364	587.509	3	15	10.625	13.6981
IPI:IPI00206152.3	Eukaryotic translation initiation factor 1A	16492	4.8785	584.122	3	12	11.8056	9.1902
IPI:IPI00886430.1	LOC683667 protein	21610	5.4521	542.21	5	19	20.7071	5.7497
IPI:IPI00366795.2	SUMO activating enzyme subunit 1	38488	4.8444	540.89	7	33	14.0401	5.9987
IPI:IPI00200601.3	Thioredoxin like protein 1	32228	4.6432	534.024	6	21	12.4567	7.9
IPI:IPI00324893.4	14 3 3 protein zeta delta	27753	4.5273	531.751	6	25	13.8776	2.9989
IPI:IPI00190240.1	Ubiquitin 40S ribosomal protein S27a	17939	10.0274	526.869	2	10	9.6154	3.9499
IPI:IPI00325135.3	14 3 3 protein epsilon	29155	4.4355	494.947	6	29	14.1176	2.5172
IPI:IPI00213299.5	Microtubule associated protein RP EB family member 1	29985	4.9281	479.408	3	25	13.4328	8.3649
IPI:IPI00567828.3	Suppressor of G2 allele of SKP1 homolog	38066	4.9839	470.017	3	31	11.9048	3.9778
IPI:IPI00780927.2	splicing factor arginine serine rich 1B	27727	10.6003	462.553	7	29	12.9032	10.4834
IPI:IPI00369093.1	Cytochrome b c1 complex subunit 6 mitochondrial	10416	4.7153	414.133	1	12	16.8539	3.9524
IPI:IPI00364585.4	Serine threonine kinase receptor associated protein	38432	4.8153	396.635	3	27	8.2857	6.9346
IPI:IPI00195619.3	Bis 5 nucleosyl tetraphosphatase asymmetrical	16918	5.2176	388.329	2	16	16.3265	4.1916
IPI:IPI00364895.4	Uncharacterized protein	82197	5.2502	371.141	6	61	9.7166	0
IPI:IPI00212767.1	Anionic trypsin 1	25942	4.517	369.888	1	7	8.1301	35.7541
IPI:IPI00471577.1	Cytochrome b c1 complex subunit 1 mitochondrial	52815	5.4842	327.774	6	37	7.5	10.1384
IPI:IPI00190462.1	Serine threonine protein phosphatase 2A catalytic subunit beta isoform	35552	5.0599	313.719	1	24	3.5599	0
IPI:IPI00365423.1	Protein phosphatase 2 Formerly 2A regulatory subunit A alpha isoform	65281	4.8142	310.911	3	50	4.9236	4.8612
IPI:IPI00387829.2	Uncharacterized protein	22699	6.3506	288.888	1	17	6.6986	5.4392
IPI:IPI00208018.1	P58	48268	8.1449	243.703	3	31	4.2155	6.4497
IPI:IPI00204532.3	Ubiquitin carboxyl terminal hydrolase	52260	5.2577	231.487	3	39	2.8384	5.227
IPI:IPI00421517.7	Desmin	53424	5.0295	219.289	5	46	3.1983	20.2675
IPI:IPI00364866.1	RCG60340	46848	4.9197	218.739	1	32	2.9557	9.9834
IPI:IPI00362791.3	Uncharacterized protein	67217	4.9785	189.226	2	25	4.8589	5.3151
IPI:IPI00324741.3	Protein disulfide isomerase A3	56587	5.8068	187.801	1	53	2.5743	4.6373
IPI:IPI00210975.1	Hypoxia up regulated protein 1	111220	4.9261	164.24	2	90	1.5015	8.9669
IPI:IPI00951128.1	Uncharacterized protein Fragment	143154	9.4259	129.185	1	180	0.6798	8.8715
Injection 3
Accession	Description	mW (Da)	pI (pH)	PLGS Score	Peptides	Theoretical Peptides	Coverage (%)	Amount (fmol)
IPI:IPI00189819.1	Actin cytoplasmic 1	41709	5.142	45106.5	66	34	65.0667	285.041
IPI:IPI00197579.2	Isoform 1 of Tubulin beta 5 chain	49638	4.5903	26545.1	35	30	36.036	67.1816
IPI:IPI00829443.1	Isoform 2 of Tubulin beta 5 chain	24255	4.7426	22901.6	24	18	53.3019	0
IPI:IPI00230937.5	Phosphatidylethanolamine binding protein 1	20788	5.3795	13685.8	12	13	41.7112	91.0896
IPI:IPI00339167.5	Uncharacterized protein	50247	4.7622	12192.4	45	34	57.1744	4.6202
IPI:IPI00206624.1	78 kDa glucose regulated protein	72302	4.8748	11790.8	61	52	52.2936	114
IPI:IPI00188804.1	60S acidic ribosomal protein P2	11684	4.1971	11744.6	8	9	66.087	52.9937
IPI:IPI00196994.1	Rho GDP dissociation inhibitor 1	23392	4.9149	11259.6	24	18	48.5294	64.7415
IPI:IPI00208205.1	Heat shock cognate 71 kDa protein	70827	5.1998	7224.63	36	50	40.4025	26.878
IPI:IPI00480679.4	Keratin type I cytoskeletal 18	47732	4.9885	6666.56	44	37	59.5745	51.2515
IPI:IPI00000000.0	PYGM RABIT P00489 Glycogen phosphorylase muscle Oryctolagus cuniculus	97227	6.7941	5998.52	54	76	38.9087	50
IPI:IPI00204375.2	Ubiquitin carboxyl terminal hydrolase isozyme L1	24822	4.9662	5747.97	17	16	43.9462	98.8597
IPI:IPI00201561.3	Peroxiredoxin 2	21770	5.2048	5473.75	12	16	44.9495	58.4849
IPI:IPI00191867.2	Small ubiquitin related modifier 3	12448	5.4763	5287.99	3	6	16.3636	0
IPI:IPI00212014.3	Transitional endoplasmic reticulum ATPase	89292	4.9547	4688.12	61	69	46.1538	42.8192
IPI:IPI00192246.1	Cytochrome c oxidase subunit 5A mitochondrial	16119	6.0826	4197.55	6	13	26.0274	23.4667
IPI:IPI00194974.2	Hnrpk protein	50996	5.0043	3792.83	25	39	39.0086	32.4121
IPI:IPI00780608.2	Heterogeneous nuclear ribonucleoprotein K	50944	5.2203	3790.27	24	38	37.365	0
IPI:IPI00895591.1	glycogen phosphorylase muscle form	97226	6.6671	3732.66	40	76	29.81	0
IPI:IPI00551812.1	ATP synthase subunit beta mitochondrial	56318	5.0198	3631.4	27	36	43.2892	35.1713
IPI:IPI00211216.4	Eukaryotic translation initiation factor 5A 1	16821	4.8984	3603.95	17	14	37.013	42.5531
IPI:IPI00471584.7	Heat shock protein HSP 90 beta	83229	4.775	3272.51	40	67	35.0829	33.2109
IPI:IPI00214262.1	NSFL1 cofactor p47	40655	4.8569	2983.28	13	33	37.5676	0
IPI:IPI00212811.1	Cathepsin B	37445	5.2454	2834.32	11	26	25.6637	28.2812
IPI:IPI00370348.3	Uncharacterized protein Fragment	27731	4.5084	2765.24	8	21	22.541	0
IPI:IPI00213015.1	Dynactin subunit 2	44120	4.9673	2717.57	16	28	41.5423	21.6268
IPI:IPI00324986.1	Rab GDP dissociation inhibitor alpha	50504	4.8126	2507.96	12	35	25.0559	19.1954
IPI:IPI00326582.3	peripherin	53949	5.1504	2293.33	34	57	46.5116	34.9811
IPI:IPI00193547.2	Uncharacterized protein	14195	5.3925	2277.7	4	14	38.4	8.3482
IPI:IPI00367152.1	NADH dehydrogenase ubiquinone flavoprotein 2 mitochondrial	27360	6.2393	2275.7	5	22	18.9516	9.0289
IPI:IPI00363569.3	Uncharacterized protein	23581	4.972	2256.17	8	14	29.064	52.8248
IPI:IPI00365929.1	protein disulfide isomerase A6	48729	4.8585	2232.95	15	34	35.7303	17.413
IPI:IPI00198887.1	Protein disulfide isomerase	56915	4.6249	2166.8	31	47	37.721	24.4369
IPI:IPI00368053.2	Glyoxalase domain containing protein 4	33246	4.9336	2033.92	12	28	39.2617	12.1153
IPI:IPI00421995.1	Chloride intracellular channel protein 1	26963	4.8992	1854.4	11	20	29.4606	26.4801
IPI:IPI00189523.4	chromobox homolog 3	20798	5.0358	1814.46	8	13	30.6011	0
IPI:IPI00210566.3	Heat shock protein HSP 90 alpha	84761	4.7357	1744.66	18	91	16.3711	8.3139
IPI:IPI00210357.1	Heterogeneous nuclear ribonucleoprotein F	45700	5.1652	1665.81	13	26	18.0723	20.9359
IPI:IPI00326888.4	Secretogranin 1	77489	4.7842	1609.53	20	72	24.8889	35.3552
IPI:IPI00371204.2	Uncharacterized protein	37973	5.0945	1568.92	7	19	18.0055	12.6841
IPI:IPI00471525.2	Uncharacterized protein	72225	6.0875	1142.81	8	47	12.7496	9.2393
IPI:IPI00206712.2	Inositol monophosphatase 1	30491	4.9969	1110.69	3	25	9.3863	5.0672
IPI:IPI00373045.1	Eukaryotic translation initiation factor 4B	69023	5.4205	1025.12	14	57	15.8756	13.326
IPI:IPI00915560.1	inorganic pyrophosphatase	32750	5.1048	985.134	6	21	18.6851	13.4423
IPI:IPI00366079.1	Uncharacterized protein	46324	5.4957	980.642	13	32	27.0983	16.6393
IPI:IPI00203773.3	Uncharacterized protein	29422	10.1014	968.886	6	18	17.029	14.9769
IPI:IPI00231418.5	Lamin B1	66565	4.9711	845.882	17	68	20.2726	18.9377
IPI:IPI00387868.2	Heat shock 70 kDa protein 4	93997	4.9365	811.472	21	74	18.3333	9.983
IPI:IPI00206152.3	Eukaryotic translation initiation factor 1A	16492	4.8785	802.091	3	12	11.8056	6.26
IPI:IPI00210158.1	26S protease regulatory subunit 6B	47378	4.9065	757.418	10	38	17.4641	11.6933
IPI:IPI00368347.2	Ubiquitin like modifier activating enzyme 1	117713	5.2169	708.631	17	67	15.4064	14.0847
IPI:IPI00364866.1	RCG60340	46848	4.9197	705.593	3	32	4.9261	9.579
IPI:IPI00324893.4	14 3 3 protein zeta delta	27753	4.5273	667.686	3	25	6.9388	2.4688
IPI:IPI00387829.2	Uncharacterized protein	22699	6.3506	663.337	2	17	11.9617	7.0655
IPI:IPI00210002.1	RNA binding protein 8A	19876	5.3718	657.448	3	12	21.8391	8.0584
IPI:IPI00190462.1	Serine threonine protein phosphatase 2A catalytic subunit beta isoform	35552	5.0599	614.951	5	24	14.8867	0
IPI:IPI00190392.4	Uncharacterized protein	50309	5.0345	594.381	5	38	11.5299	0
IPI:IPI00389420.7	Serine arginine rich splicing factor 2	25461	12.2598	576.425	3	18	7.6923	5.663
IPI:IPI00213299.5	Microtubule associated protein RP EB family member 1	29985	4.9281	539.575	6	25	23.5075	10.9023
IPI:IPI00200601.3	Thioredoxin like protein 1	32228	4.6432	505.932	6	21	17.6471	10.7866
IPI:IPI00361820.2	Ubiquitin carrier protein	22392	5.1557	489.568	3	17	16	0
IPI:IPI00471577.1	Cytochrome b c1 complex subunit 1 mitochondrial	52815	5.4842	481.276	9	37	12.2917	12.598
IPI:IPI00188304.3	Lactoylglutathione lyase	20806	4.9413	479.139	2	17	10.3261	3.2594
IPI:IPI00780927.2	splicing factor arginine serine rich 1B	27727	10.6003	475.374	4	29	12.9032	11.2786
IPI:IPI00365423.1	Protein phosphatase 2 Formerly 2A regulatory subunit A alpha isoform	65281	4.8142	428.271	7	50	9.6774	6.7328
IPI:IPI00364566.1	Protein SEC13 homolog	35525	5.0026	403.158	1	25	3.4161	7.1585
IPI:IPI00886430.1	LOC683667 protein	21610	5.4521	359.017	3	19	4.0404	1.9807
IPI:IPI00421517.7	Desmin	53424	5.0295	332.981	7	46	3.1983	17.3614
IPI:IPI00567828.3	Suppressor of G2 allele of SKP1 homolog	38066	4.9839	327.521	2	31	7.4405	3.0985
IPI:IPI00230941.5	Vimentin	53700	4.8629	300.44	5	47	5.5794	6.6046
IPI:IPI00204532.3	Ubiquitin carboxyl terminal hydrolase	52260	5.2577	284.047	4	39	5.0218	5.8573
IPI:IPI00326412.4	Gamma enolase	47110	4.8424	259.657	1	29	4.1475	0
IPI:IPI00205163.3	RCG42492	20696	4.8327	240.542	1	17	6.044	9.7856
IPI:IPI00360386.4	Uncharacterized protein	84806	4.6498	200.548	1	57	1.745	2.8803
IPI:IPI00564263.3	Uncharacterized protein Fragment	23695	11.0345	199.214	1	13	4.2453	5.7779
IPI:IPI00655289.2	Uncharacterized protein	111222	4.9261	184.068	3	89	2.5025	8.6071
IPI:IPI00324741.3	Protein disulfide isomerase A3	56587	5.8068	174.57	1	53	2.3762	4.2359
IPI:IPI00366795.2	SUMO activating enzyme subunit 1	38488	4.8444	170.152	2	33	6.8768	5.3416
IPI:IPI00778290.2	Uncharacterized protein Fragment	93980	7.7065	86.3681	1	62	0.6031	8.5126

## Sheet: Fraction 5
Injection 1
Accession	Description	mW (Da)	pI (pH)	PLGS Score	Peptides	Theoretical Peptides	Coverage (%)	Amount (fmol)
IPI:IPI00208205.1	Heat shock cognate 71 kDa protein	70827	5.1998	26597.8	80	50	52.4768	22.4317
IPI:IPI00339148.2	60 kDa heat shock protein mitochondrial	60917	5.8044	22242	61	53	56.5445	88.4926
IPI:IPI00189795.1	Tubulin alpha 1A chain	50103	4.7622	21453.2	53	34	48.7805	0
IPI:IPI00326582.3	peripherin	53949	5.1504	14875.7	88	57	68.4989	137.168
IPI:IPI00951930.1	Uncharacterized protein	26998	4.5591	14856.1	33	24	58.5271	0
IPI:IPI00000000.0	PYGM RABIT P00489 Glycogen phosphorylase muscle Oryctolagus cuniculus	97227	6.7941	8420.39	54	76	38.9087	50
IPI:IPI00895591.1	glycogen phosphorylase muscle form	97226	6.6671	6137.13	42	76	32.304	0.215
IPI:IPI00231697.5	Stathmin	17277	5.6521	5973.74	11	24	44.9664	38.2952
IPI:IPI00189819.1	Actin cytoplasmic 1	41709	5.142	4977.62	21	34	39.7333	21.7971
IPI:IPI00211756.1	Prohibitin	29801	5.4293	4794.74	19	21	58.8235	15.6928
IPI:IPI00365852.3	RCG20904 isoform CRA b	12251	5.5329	4254.86	11	12	27.8846	25.2758
IPI:IPI00212658.4	Guanine nucleotide binding protein G I G S G T subunit beta 2	37307	5.5355	2869.92	15	21	29.7059	10.0618
IPI:IPI00559336.3	Uncharacterized protein	23521	7.3178	2688.48	11	18	37.7359	0
IPI:IPI00212655.4	Guanine nucleotide binding protein G I G S G T subunit beta 1	37353	5.5351	2620.58	11	21	24.7059	3.3816
IPI:IPI00422067.3	Guanine nucleotide binding protein subunit beta 4	37339	5.6975	2501.57	11	22	19.4118	7.6468
IPI:IPI00470288.4	Creatine kinase B type	42698	5.2822	2228.51	15	23	34.1207	20.9167
IPI:IPI00204316.1	ATP synthase coupling factor 6 mitochondrial	12486	9.8714	2217.56	9	9	47.2222	26.545
IPI:IPI00194974.2	Hnrpk protein	50996	5.0043	2103.65	18	39	31.8966	0
IPI:IPI00373045.1	Eukaryotic translation initiation factor 4B	69023	5.4205	1936.53	23	57	23.8953	15.7495
IPI:IPI00193547.2	Uncharacterized protein	14195	5.3925	1882.98	6	14	44.8	4.6115
IPI:IPI00959016.1	guanine nucleotide binding protein beta 2 subunit like	31480	5.8248	1869.15	6	17	10.3806	9.4144
IPI:IPI00197579.2	Isoform 1 of Tubulin beta 5 chain	49638	4.5903	1809.6	13	30	21.6216	9.9317
IPI:IPI00470301.1	T complex protein 1 subunit epsilon	59498	5.3679	1746.74	38	51	36.7837	21.5093
IPI:IPI00471584.7	Heat shock protein HSP 90 beta	83229	4.775	1706.75	24	67	27.4862	13.0301
IPI:IPI00210566.3	Heat shock protein HSP 90 alpha	84761	4.7357	1616.08	23	91	27.0123	7.9401
IPI:IPI00230941.5	Vimentin	53700	4.8629	1515.82	6	47	6.0086	1.1189
IPI:IPI00389420.7	Serine arginine rich splicing factor 2	25461	12.2598	1343.73	8	18	23.9819	11.958
IPI:IPI00231927.11	ADP ATP translocase 1	32968	10.1094	1271.11	15	30	37.2483	10.0597
IPI:IPI00212014.3	Transitional endoplasmic reticulum ATPase	89292	4.9547	1221.61	31	69	32.6303	13.601
IPI:IPI00207335.1	Platelet activating factor acetylhydrolase IB subunit beta	25565	5.4999	1199.75	2	17	7.4236	5.7865
IPI:IPI00193918.1	Cytochrome c oxidase subunit 5B mitochondrial	13905	7.7483	1178.73	6	11	22.4806	12.3304
IPI:IPI00212767.1	Anionic trypsin 1	25942	4.517	1098.47	1	7	8.1301	30.9467
IPI:IPI00365283.1	F actin capping protein subunit beta	30609	5.59	1095.85	8	27	36.0294	11.3002
IPI:IPI00212731.1	Cathepsin D	44651	6.7139	1087.78	9	27	21.3759	10.4186
IPI:IPI00780927.2	splicing factor arginine serine rich 1B	27727	10.6003	1060.12	8	29	30.6452	11.7384
IPI:IPI00553899.1	Isoform 1 of Glutaredoxin 3	37825	5.3928	1052.67	13	27	32.6409	7.2534
IPI:IPI00200466.3	ADP ATP translocase 2	32880	10.0303	949.675	11	31	20.4698	0.6366
IPI:IPI00191737.6	Serum albumin	68686	6.048	940.053	3	50	3.4539	49.7699
IPI:IPI00326888.4	Secretogranin 1	77489	4.7842	938.885	9	72	9.037	23.7503
IPI:IPI00365235.3	Uncharacterized protein	11962	5.5906	826.577	3	9	25.2427	6.0822
IPI:IPI00565051.3	Uncharacterized protein Fragment	44595	5.8083	817.469	5	36	9.9034	1.1767
IPI:IPI00197952.1	Spermidine synthase	33974	5.2921	788.372	6	32	23.5099	4.88
IPI:IPI00197553.1	Isoform B23 1 of Nucleophosmin	32539	4.4242	747.45	4	22	14.3836	0
IPI:IPI00201494.2	Erlin 2	37686	5.4159	666.461	8	29	21.5339	5.3664
IPI:IPI00209397.1	Coronin 1B	53811	5.5644	609.246	4	29	5.3719	5.2237
IPI:IPI00209115.2	Solute carrier family 25 Mitochondrial carrier	39595	9.5197	573.205	4	28	8.4034	8.3103
IPI:IPI00324741.3	Protein disulfide isomerase A3	56587	5.8068	560.939	4	53	9.3069	7.6333
IPI:IPI00957920.1	Ferritin Fragment	26408	6.2736	548.667	4	21	17.6724	0
IPI:IPI00365929.1	protein disulfide isomerase A6	48729	4.8585	515.816	7	34	21.1236	7.5073
IPI:IPI00373076.1	V type proton ATPase catalytic subunit A	68221	5.2597	513.359	8	53	9.0762	11.4466
IPI:IPI00869675.2	F actin capping protein subunit alpha 1	32889	5.3143	491.114	4	21	13.986	2.0691
IPI:IPI00231968.4	Annexin A4 isoform CRA a	35871	5.2359	491.107	5	30	12.5392	5.3017
IPI:IPI00210009.1	Nuclear migration protein nudC	38388	5.1026	489.784	6	31	19.2771	7.9562
IPI:IPI00389425.4	Uncharacterized protein	26007	12.1626	487.606	5	14	21.6814	0
IPI:IPI00362469.2	6 phosphogluconolactonase	30802	6.4155	476.721	5	20	14.433	16.642
IPI:IPI00471835.1	Heat shock protein 105 kDa	96357	5.2529	470.848	8	70	10.4895	5.233
IPI:IPI00914741.1	Thioredoxin domain containing protein 12	19006	5.0945	469.997	2	15	16.4706	2.4251
IPI:IPI00231381.8	Major vault protein	95739	5.2784	430.729	10	65	11.7305	9.9482
IPI:IPI00199271.1	Eukaryotic translation initiation factor 4E	25037	5.7272	390.38	3	14	13.3641	5.5281
IPI:IPI00960153.1	transcription elongation factor A SII like 5	27864	5.5893	352.216	1	26	3.629	8.7438
IPI:IPI00766018.1	Eukaryotic translation initiation factor 3 subunit I	36437	5.2615	344.522	5	29	13.5385	10.2253
IPI:IPI00370815.4	Uncharacterized protein	59550	5.2181	336.203	9	51	12.0438	4.7539
IPI:IPI00369618.1	Eukaryotic translation initiation factor 4A1 isoform CRA c	46124	5.1535	328.889	6	46	13.0542	4.1083
IPI:IPI00324893.4	14 3 3 protein zeta delta	27753	4.5273	327.511	4	25	10.6122	3.7107
IPI:IPI00551815.2	Ybx1 protein	36178	10.1349	315.5	2	26	10.4294	0
IPI:IPI00196789.2	Ras related protein Rab 8A	23653	9.4319	299.976	1	17	5.314	0
IPI:IPI00212220.2	Protein disulfide isomerase A4	72674	4.7928	288.681	7	64	9.1757	7.158
IPI:IPI00202697.1	Ras related protein Rab 13	22886	9.8236	278.386	1	17	5.4187	2.6057
IPI:IPI00568611.1	Uncharacterized protein	36346	9.7394	240.422	1	23	2.0528	21.3632
IPI:IPI00201333.5	Uncharacterized protein	106836	5.636	216.762	4	68	3.8136	9.5606
IPI:IPI00189989.1	Sepiapterin reductase	28110	5.3864	209.668	2	20	2.6718	0
IPI:IPI00200898.3	Na H exchange regulatory cofactor NHE RF1	38806	5.6157	176.228	1	36	2.809	2.8881
IPI:IPI00208249.3	Chloride intracellular channel protein 4	28614	5.855	175.009	2	25	4.7431	8.4519
IPI:IPI00205383.2	splicing factor arginine serine rich 4	55642	11.7354	125.034	1	36	1.8443	3.2291
Injection 2
Accession	Description	mW (Da)	pI (pH)	PLGS Score	Peptides	Theoretical Peptides	Coverage (%)	Amount (fmol)
IPI:IPI00208205.1	Heat shock cognate 71 kDa protein	70827	5.1998	27164.7	75	50	56.0372	90.5427
IPI:IPI00339148.2	60 kDa heat shock protein mitochondrial	60917	5.8044	21858.7	49	53	47.8185	76.5748
IPI:IPI00339167.5	Uncharacterized protein	50247	4.7622	19748.6	43	34	51.6556	84.212
IPI:IPI00951930.1	Uncharacterized protein	26998	4.5591	15525	31	24	53.1008	0
IPI:IPI00326582.3	peripherin	53949	5.1504	13941.8	90	57	65.1163	132.312
IPI:IPI00896224.1	Actin cytoplasmic 2	41765	5.1594	7566.54	18	34	42.9333	24.3456
IPI:IPI00000000.0	PYGM RABIT P00489 Glycogen phosphorylase muscle Oryctolagus cuniculus	97227	6.7941	7498.88	61	76	46.9751	50
IPI:IPI00211756.1	Prohibitin	29801	5.4293	3900.86	18	21	41.5441	11.1216
IPI:IPI00231697.5	Stathmin	17277	5.6521	3625.63	10	24	51.6779	13.2332
IPI:IPI00365852.3	RCG20904 isoform CRA b	12251	5.5329	3596.77	8	12	27.8846	24.9872
IPI:IPI00212658.4	Guanine nucleotide binding protein G I G S G T subunit beta 2	37307	5.5355	2538.55	15	21	26.4706	11.1373
IPI:IPI00193918.1	Cytochrome c oxidase subunit 5B mitochondrial	13905	7.7483	2191.21	9	11	35.6589	13.0621
IPI:IPI00194974.2	Hnrpk protein	50996	5.0043	2152.94	14	39	26.0776	0
IPI:IPI00212655.4	Guanine nucleotide binding protein G I G S G T subunit beta 1	37353	5.5351	2126.05	10	21	14.7059	5.4981
IPI:IPI00422067.3	Guanine nucleotide binding protein subunit beta 4	37339	5.6975	2087.14	10	22	15	0
IPI:IPI00559336.3	Uncharacterized protein	23521	7.3178	2068.9	10	18	30.6604	0
IPI:IPI00193547.2	Uncharacterized protein	14195	5.3925	1962.38	7	14	54.4	6.0845
IPI:IPI00190240.1	Ubiquitin 40S ribosomal protein S27a	17939	10.0274	1748.85	4	10	26.9231	0
IPI:IPI00470301.1	T complex protein 1 subunit epsilon	59498	5.3679	1671.92	26	51	33.4566	22.1521
IPI:IPI00568427.2	Stathmin	17206	5.6475	1439.34	8	21	29.3333	14.8493
IPI:IPI00471584.7	Heat shock protein HSP 90 beta	83229	4.775	1355.47	20	67	24.7238	12.4633
IPI:IPI00470288.4	Creatine kinase B type	42698	5.2822	1272.54	13	23	31.7585	19.6435
IPI:IPI00373045.1	Eukaryotic translation initiation factor 4B	69023	5.4205	1269.9	18	57	21.1129	16.594
IPI:IPI00209086.1	Mitochondrial import inner membrane translocase subunit Tim10	10325	5.8665	1269.55	1	10	7.7778	5.5899
IPI:IPI00210566.3	Heat shock protein HSP 90 alpha	84761	4.7357	1242.99	21	91	23.3288	5.9362
IPI:IPI00326596.2	Stathmin 2	20742	9.0425	1238.49	5	22	13.9665	26.0342
IPI:IPI00191737.6	Serum albumin	68686	6.048	1228.33	3	50	6.0855	33.4632
IPI:IPI00780927.2	splicing factor arginine serine rich 1B	27727	10.6003	1207.85	8	29	23.7903	13.4645
IPI:IPI00197553.1	Isoform B23 1 of Nucleophosmin	32539	4.4242	1202.71	8	22	21.5753	0
IPI:IPI00326888.4	Secretogranin 1	77489	4.7842	1193.58	13	72	13.6296	24.8433
IPI:IPI00191444.4	Uncharacterized protein	31325	5.3428	1188.01	10	28	44.7653	12.6395
IPI:IPI00212014.3	Transitional endoplasmic reticulum ATPase	89292	4.9547	1176.46	27	69	31.6377	13.5014
IPI:IPI00197579.2	Isoform 1 of Tubulin beta 5 chain	49638	4.5903	1169.45	10	30	19.3694	9.3463
IPI:IPI00389420.7	Serine arginine rich splicing factor 2	25461	12.2598	1158.64	7	18	19.0045	10.9533
IPI:IPI00553899.1	Isoform 1 of Glutaredoxin 3	37825	5.3928	1121.37	13	27	29.9703	7.1299
IPI:IPI00551815.2	Ybx1 protein	36178	10.1349	1044.48	6	26	32.8221	0
IPI:IPI00207335.1	Platelet activating factor acetylhydrolase IB subunit beta	25565	5.4999	935.895	1	17	3.9301	4.8886
IPI:IPI00230941.5	Vimentin	53700	4.8629	923.526	9	47	7.5107	3.1193
IPI:IPI00231968.4	Annexin A4 isoform CRA a	35871	5.2359	877.674	5	30	14.7335	5.8611
IPI:IPI00951899.1	Uncharacterized protein	80650	4.6397	862.268	7	66	10.0567	0
IPI:IPI00362469.2	6 phosphogluconolactonase	30802	6.4155	860.823	7	20	30.5842	17.9588
IPI:IPI00373076.1	V type proton ATPase catalytic subunit A	68221	5.2597	745.989	10	53	11.9935	10.2889
IPI:IPI00231927.11	ADP ATP translocase 1	32968	10.1094	741.8	11	30	27.1812	11.4636
IPI:IPI00210009.1	Nuclear migration protein nudC	38388	5.1026	705.584	10	31	26.8072	7.152
IPI:IPI00957920.1	Ferritin Fragment	26408	6.2736	704.517	2	21	9.0517	0
IPI:IPI00324893.4	14 3 3 protein zeta delta	27753	4.5273	701.257	10	25	31.4286	6.2473
IPI:IPI00212731.1	Cathepsin D	44651	6.7139	674.141	7	27	13.7592	10.4537
IPI:IPI00212767.1	Anionic trypsin 1	25942	4.517	671.202	1	7	8.1301	14.1301
IPI:IPI00324741.3	Protein disulfide isomerase A3	56587	5.8068	663.798	5	53	11.2871	6.0067
IPI:IPI00869675.2	F actin capping protein subunit alpha 1	32889	5.3143	568.913	7	21	19.2308	7.3079
IPI:IPI00204316.1	ATP synthase coupling factor 6 mitochondrial	12486	9.8714	564.917	6	9	50	21.8923
IPI:IPI00766018.1	Eukaryotic translation initiation factor 3 subunit I	36437	5.2615	562.701	7	29	27.3846	12.4994
IPI:IPI00199271.1	Eukaryotic translation initiation factor 4E	25037	5.7272	542.449	3	14	13.3641	5.8421
IPI:IPI00197952.1	Spermidine synthase	33974	5.2921	536.818	5	32	19.8675	3.6124
IPI:IPI00421723.1	Tubulin specific chaperone A	12735	5.241	485.069	5	13	36.1111	17.245
IPI:IPI00209115.2	Solute carrier family 25 Mitochondrial carrier	39595	9.5197	484.289	4	28	10.084	7.9602
IPI:IPI00194324.2	Pyruvate dehydrogenase E1 component subunit beta mitochondrial	38957	6.2016	420.58	3	30	8.3565	2.9966
IPI:IPI00231381.8	Major vault protein	95739	5.2784	399.94	10	65	14.2857	8.1558
IPI:IPI00471835.1	Heat shock protein 105 kDa	96357	5.2529	392.602	8	70	10.7226	6.4189
IPI:IPI00365929.1	protein disulfide isomerase A6	48729	4.8585	389.158	7	34	18.6517	7.7297
IPI:IPI00369618.1	Eukaryotic translation initiation factor 4A1 isoform CRA c	46124	5.1535	382.601	5	46	11.0837	3.9048
IPI:IPI00201494.2	Erlin 2	37686	5.4159	364.515	7	29	15.3392	5.3371
IPI:IPI00363828.4	Uncharacterized protein	47163	5.8837	346.896	3	41	10.5516	4.621
IPI:IPI00370815.4	Uncharacterized protein	59550	5.2181	327.252	9	51	14.781	6.8342
IPI:IPI00471757.1	Alpha N acetylgalactosaminidase	46840	5.45	321.618	2	32	3.8554	4.7633
IPI:IPI00215291.3	Spliceosome RNA helicase Ddx39b	49004	5.3124	321.372	3	37	6.0748	2.0661
IPI:IPI00201333.5	Uncharacterized protein	106836	5.636	305.052	8	68	8.2627	9.0916
IPI:IPI00389571.6	Keratin type II cytoskeletal 8	53985	5.6926	287.449	7	42	3.7267	0
IPI:IPI00209397.1	Coronin 1B	53811	5.5644	258.271	6	29	7.6446	4.4925
IPI:IPI00382300.3	Ac2 048	33642	10.1177	250.341	1	23	3.6545	4.694
IPI:IPI00212220.2	Protein disulfide isomerase A4	72674	4.7928	237.05	6	64	7.465	7.5539
IPI:IPI00568611.1	Uncharacterized protein	36346	9.7394	200.14	1	23	2.0528	26.8572
IPI:IPI00194567.6	Transcription intermediary factor 1 beta	88899	5.4095	191.62	4	55	5.6287	8.4537
IPI:IPI00201932.2	Uncharacterized protein	19094	5.7275	169.237	1	9	5.7471	0
IPI:IPI00208018.1	P58	48268	8.1449	127.662	4	31	1.6393	8.283
IPI:IPI00565197.1	Splicing factor 3a subunit 3	58805	5.061	112.927	1	43	1.7964	2.7337
IPI:IPI00359358.3	Macoilin	76034	9.3906	98.6562	1	60	1.0542	0
Injection 3
Accession	Description	mW (Da)	pI (pH)	PLGS Score	Peptides	Theoretical Peptides	Coverage (%)	Amount (fmol)
IPI:IPI00339148.2	60 kDa heat shock protein mitochondrial	60917	5.8044	19422	50	53	43.281	96.9721
IPI:IPI00208205.1	Heat shock cognate 71 kDa protein	70827	5.1998	19254	79	50	48.7616	94.4803
IPI:IPI00339167.5	Uncharacterized protein	50247	4.7622	15772.1	44	34	50.1104	5.8205
IPI:IPI00951930.1	Uncharacterized protein	26998	4.5591	14806.2	29	24	37.9845	0
IPI:IPI00326582.3	peripherin	53949	5.1504	14659.6	87	57	65.3277	163.558
IPI:IPI00000000.0	PYGM RABIT P00489 Glycogen phosphorylase muscle Oryctolagus cuniculus	97227	6.7941	6863.23	51	76	37.9597	50
IPI:IPI00189819.1	Actin cytoplasmic 1	41709	5.142	5899.34	24	34	38.4	26.0848
IPI:IPI00365852.3	RCG20904 isoform CRA b	12251	5.5329	5405.66	9	12	27.8846	29.3581
IPI:IPI00895591.1	glycogen phosphorylase muscle form	97226	6.6671	5095.66	42	76	31.4727	0
IPI:IPI00231697.5	Stathmin	17277	5.6521	4552.4	10	24	38.255	29.7546
IPI:IPI00211756.1	Prohibitin	29801	5.4293	4441.15	16	21	42.2794	9.1496
IPI:IPI00204316.1	ATP synthase coupling factor 6 mitochondrial	12486	9.8714	3459.09	12	9	56.4815	29.3918
IPI:IPI00557754.2	Uncharacterized protein Fragment	19372	4.7432	2854.4	10	15	32.2034	0
IPI:IPI00470301.1	T complex protein 1 subunit epsilon	59498	5.3679	2252.13	32	51	32.902	23.9881
IPI:IPI00190240.1	Ubiquitin 40S ribosomal protein S27a	17939	10.0274	2033.37	5	10	35.2564	6.0255
IPI:IPI00361888.3	Polyubiquitin C	91031	8.8528	2007.55	5	75	5.3086	8.8249
IPI:IPI00193547.2	Uncharacterized protein	14195	5.3925	1961.07	5	14	35.2	6.4188
IPI:IPI00210566.3	Heat shock protein HSP 90 alpha	84761	4.7357	1821.52	19	91	19.6453	9.2768
IPI:IPI00470288.4	Creatine kinase B type	42698	5.2822	1645.51	15	23	25.9843	20.9356
IPI:IPI00212658.4	Guanine nucleotide binding protein G I G S G T subunit beta 2	37307	5.5355	1606.34	12	21	24.1176	9.0143
IPI:IPI00568427.2	Stathmin	17206	5.6475	1595.07	8	21	21.3333	0
IPI:IPI00373045.1	Eukaryotic translation initiation factor 4B	69023	5.4205	1564.29	17	57	18.9853	17.7163
IPI:IPI00362469.2	6 phosphogluconolactonase	30802	6.4155	1560.37	6	20	22.3368	18.616
IPI:IPI00194974.2	Hnrpk protein	50996	5.0043	1547.86	18	39	31.681	0
IPI:IPI00230941.5	Vimentin	53700	4.8629	1432.13	7	47	6.6524	1.1077
IPI:IPI00212655.4	Guanine nucleotide binding protein G I G S G T subunit beta 1	37353	5.5351	1382.21	12	21	20.5882	10.1668
IPI:IPI00365235.3	Uncharacterized protein	11962	5.5906	1369.76	4	9	35.9223	7.9011
IPI:IPI00191737.6	Serum albumin	68686	6.048	1341.1	4	50	4.9342	35.4661
IPI:IPI00422067.3	Guanine nucleotide binding protein subunit beta 4	37339	5.6975	1312.93	8	22	12.9412	0.2572
IPI:IPI00365283.1	F actin capping protein subunit beta	30609	5.59	1261.7	7	27	20.5882	13.7017
IPI:IPI00371185.2	small acidic protein	19949	4.506	1029.77	3	11	12.7072	14.241
IPI:IPI00193918.1	Cytochrome c oxidase subunit 5B mitochondrial	13905	7.7483	1013	7	11	22.4806	12.9334
IPI:IPI00212014.3	Transitional endoplasmic reticulum ATPase	89292	4.9547	1009.6	24	69	27.9156	15.7466
IPI:IPI00197579.2	Isoform 1 of Tubulin beta 5 chain	49638	4.5903	962.721	6	30	16.4414	9.807
IPI:IPI00231927.11	ADP ATP translocase 1	32968	10.1094	936.675	11	30	21.4765	12.4805
IPI:IPI00914741.1	Thioredoxin domain containing protein 12	19006	5.0945	925.493	3	15	19.4118	4.8261
IPI:IPI00475639.4	Tubulin beta 2A chain	49874	4.5903	894.768	4	30	10.1124	0
IPI:IPI00212731.1	Cathepsin D	44651	6.7139	884.537	6	27	15.7248	8.4252
IPI:IPI00778867.2	Uncharacterized protein	26090	9.8068	855.75	5	18	14.9573	20.6177
IPI:IPI00231968.4	Annexin A4 isoform CRA a	35871	5.2359	791.996	9	30	21.3166	8.1387
IPI:IPI00553899.1	Isoform 1 of Glutaredoxin 3	37825	5.3928	790.231	10	27	23.4421	7.958
IPI:IPI00373076.1	V type proton ATPase catalytic subunit A	68221	5.2597	764.669	15	53	21.718	12.3986
IPI:IPI00558210.5	mCG18224 like isoform 2	30850	8.562	730.584	6	26	20.2206	0
IPI:IPI00212767.1	Anionic trypsin 1	25942	4.517	696	1	7	8.1301	23.5037
IPI:IPI00326888.4	Secretogranin 1	77489	4.7842	692.343	10	72	8.7407	27.7021
IPI:IPI00780927.2	splicing factor arginine serine rich 1B	27727	10.6003	653.674	7	29	18.9516	13.795
IPI:IPI00209086.1	Mitochondrial import inner membrane translocase subunit Tim10	10325	5.8665	651.085	4	10	31.1111	5.9085
IPI:IPI00365929.1	protein disulfide isomerase A6	48729	4.8585	630.219	5	34	15.0562	8.5716
IPI:IPI00780415.2	Uncharacterized protein	63640	6.1218	599.871	7	62	10.3873	0.9671
IPI:IPI00389420.7	Serine arginine rich splicing factor 2	25461	12.2598	582.468	4	18	11.3122	9.371
IPI:IPI00324893.4	14 3 3 protein zeta delta	27753	4.5273	572.791	8	25	23.6735	6.6307
IPI:IPI00199273.1	Hsc70 interacting protein	41253	5.1061	563.619	5	26	11.1413	0
IPI:IPI00551815.2	Ybx1 protein	36178	10.1349	560.457	2	26	11.9632	0
IPI:IPI00370681.1	F actin capping protein subunit alpha 2	32946	5.4747	536.398	5	22	15.3846	7.9927
IPI:IPI00201494.2	Erlin 2	37686	5.4159	484.458	6	29	16.5192	6.4271
IPI:IPI00210009.1	Nuclear migration protein nudC	38388	5.1026	459.634	6	31	15.3614	8.0694
IPI:IPI00766463.1	RCG20659 isoform CRA b	38080	5.2504	430.734	4	29	13.0178	4.3864
IPI:IPI00766018.1	Eukaryotic translation initiation factor 3 subunit I	36437	5.2615	419.905	6	29	16.6154	13.4184
IPI:IPI00948363.1	RCG23530	28616	5.4946	383.505	5	25	14.0562	3.8969
IPI:IPI00199271.1	Eukaryotic translation initiation factor 4E	25037	5.7272	356.118	3	14	13.3641	5.9696
IPI:IPI00209115.2	Solute carrier family 25 Mitochondrial carrier	39595	9.5197	348.523	4	28	8.4034	8.6221
IPI:IPI00231381.8	Major vault protein	95739	5.2784	348.142	9	65	11.6144	8.6667
IPI:IPI00324741.3	Protein disulfide isomerase A3	56587	5.8068	344.55	4	53	9.901	7.0232
IPI:IPI00369618.1	Eukaryotic translation initiation factor 4A1 isoform CRA c	46124	5.1535	338.603	5	46	10.8374	4.2856
IPI:IPI00197952.1	Spermidine synthase	33974	5.2921	338.596	3	32	11.2583	4.2965
IPI:IPI00471835.1	Heat shock protein 105 kDa	96357	5.2529	306.403	4	70	5.1282	4.275
IPI:IPI00209397.1	Coronin 1B	53811	5.5644	301.248	3	29	5.3719	4.572
IPI:IPI00212220.2	Protein disulfide isomerase A4	72674	4.7928	294.253	8	64	11.8196	7.3249
IPI:IPI00471757.1	Alpha N acetylgalactosaminidase	46840	5.45	266.835	4	32	8.4337	8.2243
IPI:IPI00389571.6	Keratin type II cytoskeletal 8	53985	5.6926	254.367	7	42	7.4534	6.783
IPI:IPI00370815.4	Uncharacterized protein	59550	5.2181	248.766	5	51	8.5766	10.9355
IPI:IPI00215291.3	Spliceosome RNA helicase Ddx39b	49004	5.3124	233.805	2	37	4.6729	0
IPI:IPI00201333.5	Uncharacterized protein	106836	5.636	215.979	8	68	4.4492	10.0944
IPI:IPI00201548.1	Calcium regulated heat stable protein 1	15896	8.2842	212.193	1	10	7.483	7.7761
IPI:IPI00363763.5	Isoform 1 of Shootin 1	71401	5.1971	210.697	2	64	3.1596	1.4151
IPI:IPI00194324.2	Pyruvate dehydrogenase E1 component subunit beta mitochondrial	38957	6.2016	205.51	2	30	5.2925	2.8024
IPI:IPI00188359.3	Abhydrolase domain containing protein 14B	22603	5.5913	172.613	1	15	4.7619	1.8517
IPI:IPI00194567.6	Transcription intermediary factor 1 beta	88899	5.4095	168.108	1	55	0.9581	8.863
IPI:IPI00363160.1	selenide water dikinase 1	42864	5.5682	117.105	1	16	2.551	1.2102

## Sheet: Fraction 6
Injection 1
Accession	Description	mW (Da)	pI (pH)	PLGS Score	Peptides	Theoretical Peptides	Coverage (%)	Amount (fmol)
IPI:IPI00324741.3	Protein disulfide isomerase A3	56587	5.8068	8710.28	70	53	62.7723	130.32
IPI:IPI00231643.5	Superoxide dismutase Cu Zn	15901	5.8806	6959.98	26	12	81.8182	145.791
IPI:IPI00203088.4	Uncharacterized protein	51186	6.2051	4056.77	30	28	42.3729	0
IPI:IPI00231697.5	Stathmin	17277	5.6521	2958.9	14	24	55.7047	43.3739
IPI:IPI00194404.5	Nucleoside diphosphate kinase A	17181	5.9084	2108.06	14	16	50.6579	38.28
IPI:IPI00230838.5	ATP synthase subunit d mitochondrial	18751	6.1767	1962.41	9	11	40.3727	39.0781
IPI:IPI00000000.0	PYGM RABIT P00489 Glycogen phosphorylase muscle Oryctolagus cuniculus	97227	6.7941	1907.79	49	76	38.9087	50
IPI:IPI00190559.3	Ubiquitin conjugating enzyme E2 N	17112	6.1494	1778.12	15	13	54.6053	8.2085
IPI:IPI00895591.1	glycogen phosphorylase muscle form	97226	6.6671	1542.35	35	76	33.848	2.335
IPI:IPI00201333.5	Uncharacterized protein	106836	5.636	1367.63	45	68	33.7924	29.9868
IPI:IPI00949766.1	Ubiquitin carrier protein	16818	6.1419	1362.02	10	13	37.0861	3.9031
IPI:IPI00198717.8	Malate dehydrogenase cytoplasmic	36460	6.149	1211.78	15	29	41.6168	25.2753
IPI:IPI00231927.11	ADP ATP translocase 1	32968	10.1094	1186.64	18	30	33.557	20.0475
IPI:IPI00389571.6	Keratin type II cytoskeletal 8	53985	5.6926	1148.33	39	42	48.0331	30.4793
IPI:IPI00212523.1	Protein DJ 1	19961	6.3618	1142.85	12	23	46.0317	9.373
IPI:IPI00568427.2	Stathmin	17206	5.6475	1088.94	8	21	29.3333	0.7984
IPI:IPI00190240.1	Ubiquitin 40S ribosomal protein S27a	17939	10.0274	1046.95	7	10	35.8974	0.4139
IPI:IPI00206664.1	Isoform 1 of Low molecular weight phosphotyrosine protein phosphatase	18139	6.0758	1045.18	7	14	41.1392	14.7325
IPI:IPI00200466.3	ADP ATP translocase 2	32880	10.0303	1020.53	18	31	35.2349	3.5647
IPI:IPI00191737.6	Serum albumin	68686	6.048	1017.67	13	50	8.8816	106.422
IPI:IPI00208215.2	Thioredoxin dependent peroxide reductase mitochondrial	28277	7.3228	971.94	9	20	21.4008	14.3517
IPI:IPI00555262.1	Park7 protein	22488	8.2064	944.436	7	25	35.0467	69.3373
IPI:IPI00464815.11	Alpha enolase	47098	6.1377	909.206	18	31	37.3272	18.5128
IPI:IPI00471584.7	Heat shock protein HSP 90 beta	83229	4.775	825.567	23	67	26.3812	13.91
IPI:IPI00200041.4	Phenazine biosynthesis like domain containing protein	31667	5.863	824.854	15	21	35.7639	11.0701
IPI:IPI00197553.1	Isoform B23 1 of Nucleophosmin	32539	4.4242	822.159	14	22	31.5068	0
IPI:IPI00551815.2	Ybx1 protein	36178	10.1349	779.1	8	26	43.2515	0
IPI:IPI00766218.1	ubiquitin conjugating enzyme E2 N like	17085	5.7422	716.498	12	13	36.1842	10.9469
IPI:IPI00365217.1	UMP CMP kinase	25816	8.0945	705.53	10	16	38.326	19.9606
IPI:IPI00210566.3	Heat shock protein HSP 90 alpha	84761	4.7357	701.485	20	91	22.9195	11.189
IPI:IPI00958138.1	keratin 8 like	53699	5.9108	652.231	19	39	26.2397	4.3447
IPI:IPI00205598.1	GrpE protein homolog 1 mitochondrial	24281	8.5615	638.576	13	19	36.4055	11.2917
IPI:IPI00200847.1	T complex protein 1 subunit alpha	60321	5.7909	625.143	21	46	32.554	14.1879
IPI:IPI00197579.2	Isoform 1 of Tubulin beta 5 chain	49638	4.5903	607.419	6	30	17.1171	6.2891
IPI:IPI00957556.1	phenazine biosynthesis like domain containing protein like	31881	5.3143	519.132	13	20	22.5694	6.6322
IPI:IPI00190375.1	LDLR chaperone MESD	25199	5.3328	506.422	9	27	25.8929	23.375
IPI:IPI00197568.2	Rab GDP dissociation inhibitor beta	50504	5.8469	495.119	11	43	26.7416	0
IPI:IPI00339167.5	Uncharacterized protein	50247	4.7622	438.063	14	34	40.8389	1.085
IPI:IPI00551702.2	Dihydrolipoyllysine residue succinyltransferase component of 2 oxoglutarate dehydrogenase complex m	48894	8.896	430.185	6	33	7.489	6.0329
IPI:IPI00212731.1	Cathepsin D	44651	6.7139	429.797	9	27	20.3931	14.4287
IPI:IPI00364262.4	glycyl tRNA synthetase	81740	6.1146	385.709	17	62	20.467	14.7508
IPI:IPI00421600.8	26S protease regulatory subunit 7	48544	5.4434	380.777	10	36	25.6351	8.9292
IPI:IPI00382300.3	Ac2 048	33642	10.1177	378.431	4	23	14.9502	0
IPI:IPI00231920.3	profilin 2	16103	7.9905	366.066	5	17	25.5034	0
IPI:IPI00870220.2	prefoldin 5	17315	5.9063	358.44	2	12	19.4805	6.8821
IPI:IPI00208265.1	Serine threonine protein phosphatase PP1 alpha catalytic subunit	37487	5.8925	345.811	8	24	17.5758	8.1686
IPI:IPI00199273.1	Hsc70 interacting protein	41253	5.1061	332.135	11	26	22.8261	8.3358
IPI:IPI00382226.1	Ab2 162	144618	5.1541	302.887	7	97	6.7939	6.4854
IPI:IPI00370496.4	Isoform 1 of Protein QN1 homolog	160902	5.426	301.399	8	158	2.851	56.0825
IPI:IPI00208205.1	Heat shock cognate 71 kDa protein	70827	5.1998	274.311	11	50	19.0402	0
IPI:IPI00199271.1	Eukaryotic translation initiation factor 4E	25037	5.7272	241.572	3	14	13.8249	2.2917
IPI:IPI00372826.3	splicing factor arginine serine rich 3	19317	12.0414	238.727	2	14	18.9024	0
IPI:IPI00870112.1	Dihydropyrimidinase related protein 2	62238	5.9229	238.332	13	43	28.6713	8.2807
IPI:IPI00373045.1	Eukaryotic translation initiation factor 4B	69023	5.4205	238.112	9	57	12.6023	21.2329
IPI:IPI00214582.1	40S ribosomal protein S7	22113	10.5809	233.676	2	21	9.7938	2.7525
IPI:IPI00203528.1	Stomatin like protein 2	38390	8.9802	229.533	6	29	23.2295	9.2357
IPI:IPI00325135.3	14 3 3 protein epsilon	29155	4.4355	210.136	6	29	14.1176	2.8138
IPI:IPI00230837.5	Isoform Long of 14 3 3 protein beta alpha	28036	4.6163	200.877	6	22	13.0081	0
IPI:IPI00780927.2	splicing factor arginine serine rich 1B	27727	10.6003	194.185	4	29	14.5161	8.513
IPI:IPI00189819.1	Actin cytoplasmic 1	41709	5.142	176.443	2	34	7.2	5.4141
IPI:IPI00421389.1	Protein NDRG1	42926	5.7372	164.083	4	21	15.736	7.5032
IPI:IPI00190377.2	Transaldolase	37436	6.6425	150.629	7	30	16.9139	9.0136
IPI:IPI00207184.1	Endoplasmic reticulum resident protein 29	28556	6.2305	133.714	2	20	8.0769	4.9407
IPI:IPI00203630.1	Isoform 1 of Growth factor receptor bound protein 2	25190	5.857	122.027	2	20	8.7558	0
IPI:IPI00627068.1	Splicing factor proline glutamine rich	75439	9.7711	115.55	4	47	5.0072	11.2338
IPI:IPI00366387.3	U2 small nuclear ribonucleoprotein auxiliary factor U2AF 2	53483	9.3635	114.194	2	26	5.4737	0
IPI:IPI00561142.2	Histidyl tRNA synthetase	57324	5.7557	112.107	3	43	6.4961	3.9993
IPI:IPI00464805.2	Poly RC binding protein 2	38555	6.3463	109.004	3	24	5.2055	0
IPI:IPI00326888.4	Secretogranin 1	77489	4.7842	108.957	4	72	3.4074	16.1363
IPI:IPI00421788.1	Keratin type II cytoskeletal 7	50678	5.5463	107.715	5	39	4.1575	13.8143
IPI:IPI00191216.1	Uncharacterized protein	44489	6.2595	106.785	1	18	2.8986	1.3177
IPI:IPI00780700.2	Tryptophanyl tRNA synthetase cytoplasmic	54108	6.0211	105.513	2	43	6.8607	0
IPI:IPI00189772.1	Deoxyuridine 5 triphosphate nucleotidohydrolase	21989	8.9474	105.105	2	16	7.8049	0
IPI:IPI00763480.2	ras related protein Rab 6A	23530	5.2256	100.699	1	20	2.8846	6.2699
IPI:IPI00558210.5	mCG18224 like isoform 2	30850	8.562	94.4891	1	26	3.3088	1.8596
IPI:IPI00364431.2	succinyl CoA ligase ADP forming subunit beta mitochondrial	50274	7.6531	91.9346	2	44	5.3763	2.9431
IPI:IPI00373410.4	Uncharacterized protein	61324	6.4314	73.0887	1	46	1.4925	0
IPI:IPI00193983.3	Clathrin heavy chain 1	191475	5.3776	71.6615	1	133	0.5373	3.193
IPI:IPI00208193.1	Nucleic acid binding factor pRM10	33793	9.6495	71.5788	1	27	3.3557	0
IPI:IPI00202512.7	60S ribosomal protein L4	47227	11.3589	71.5751	1	33	2.8504	2.7244
IPI:IPI00372125.3	RCG26455 isoform CRA b	34554	6.0588	62.4901	2	19	2.2581	4.5255
IPI:IPI00198405.4	Arylsulfatase B	58921	6.1258	59.3576	2	39	1.3258	4.1911
IPI:IPI00205076.1	Lon protease homolog mitochondrial	105726	6.1459	55.9901	1	87	1.0526	4.4968
Injection 2
Accession	Description	mW (Da)	pI (pH)	PLGS Score	Peptides	Theoretical Peptides	Coverage (%)	Amount (fmol)
IPI:IPI00324741.3	Protein disulfide isomerase A3	56587	5.8068	8942.15	73	53	60.7921	134.392
IPI:IPI00231643.5	Superoxide dismutase Cu Zn	15901	5.8806	8356.94	24	12	82.4675	151.091
IPI:IPI00203088.4	Uncharacterized protein	51186	6.2051	4258.02	36	28	42.7966	0
IPI:IPI00231697.5	Stathmin	17277	5.6521	3383.63	14	24	51.0067	44.6692
IPI:IPI00194404.5	Nucleoside diphosphate kinase A	17181	5.9084	2081.92	17	16	63.8158	41.4028
IPI:IPI00230838.5	ATP synthase subunit d mitochondrial	18751	6.1767	2041.38	5	11	36.0248	40.2764
IPI:IPI00000000.0	PYGM RABIT P00489 Glycogen phosphorylase muscle Oryctolagus cuniculus	97227	6.7941	1924.11	50	76	39.5018	50
IPI:IPI00325189.4	Nucleoside diphosphate kinase B	17271	7.3176	1681.05	10	14	46.7105	1.1391
IPI:IPI00895591.1	glycogen phosphorylase muscle form	97226	6.6671	1536.53	41	76	34.6793	2.8395
IPI:IPI00201333.5	Uncharacterized protein	106836	5.636	1483.29	47	68	34.8517	32.4937
IPI:IPI00190559.3	Ubiquitin conjugating enzyme E2 N	17112	6.1494	1443.43	12	13	38.8158	21.5022
IPI:IPI00212523.1	Protein DJ 1	19961	6.3618	1373.59	11	23	42.328	12.0574
IPI:IPI00197553.1	Isoform B23 1 of Nucleophosmin	32539	4.4242	1331.92	18	22	30.8219	0
IPI:IPI00568427.2	Stathmin	17206	5.6475	1304.69	9	21	28	1.3248
IPI:IPI00949766.1	Ubiquitin carrier protein	16818	6.1419	1277.65	11	13	35.0993	3.2386
IPI:IPI00190240.1	Ubiquitin 40S ribosomal protein S27a	17939	10.0274	1251.63	5	10	34.6154	10.0059
IPI:IPI00389571.6	Keratin type II cytoskeletal 8	53985	5.6926	1228.96	31	42	40.7868	31.461
IPI:IPI00555262.1	Park7 protein	22488	8.2064	1177.75	7	25	34.5794	1.1176
IPI:IPI00231927.11	ADP ATP translocase 1	32968	10.1094	1121.53	20	30	37.2483	19.8146
IPI:IPI00190181.4	Glycogen phosphorylase muscle form	97211	6.9456	1084.25	34	75	28.5036	0.8438
IPI:IPI00339167.5	Uncharacterized protein	50247	4.7622	996.124	12	34	25.1656	20.3687
IPI:IPI00206664.1	Isoform 1 of Low molecular weight phosphotyrosine protein phosphatase	18139	6.0758	984.608	6	14	40.5063	15.6483
IPI:IPI00551815.2	Ybx1 protein	36178	10.1349	964.363	9	26	37.1166	0
IPI:IPI00370791.1	stathmin like	17377	6.1571	957.014	6	26	23.8411	4.5769
IPI:IPI00190375.1	LDLR chaperone MESD	25199	5.3328	923.429	14	27	43.75	24.4199
IPI:IPI00200041.4	Phenazine biosynthesis like domain containing protein	31667	5.863	859.439	13	21	31.9444	15.9799
IPI:IPI00231920.3	profilin 2	16103	7.9905	797.514	8	17	25.5034	0
IPI:IPI00198717.8	Malate dehydrogenase cytoplasmic	36460	6.149	778.619	16	29	34.1317	27.272
IPI:IPI00191737.6	Serum albumin	68686	6.048	765.062	15	50	16.1184	128.822
IPI:IPI00471584.7	Heat shock protein HSP 90 beta	83229	4.775	758.609	32	67	36.4641	12.3869
IPI:IPI00203630.1	Isoform 1 of Growth factor receptor bound protein 2	25190	5.857	732.77	14	20	48.3871	0
IPI:IPI00957556.1	phenazine biosynthesis like domain containing protein like	31881	5.3143	719.158	12	20	23.9583	4.1959
IPI:IPI00200847.1	T complex protein 1 subunit alpha	60321	5.7909	670.441	27	46	31.1151	15.3505
IPI:IPI00210566.3	Heat shock protein HSP 90 alpha	84761	4.7357	665.267	27	91	29.4679	13.6328
IPI:IPI00208215.2	Thioredoxin dependent peroxide reductase mitochondrial	28277	7.3228	596.925	4	20	14.0078	9.7509
IPI:IPI00958138.1	keratin 8 like	53699	5.9108	594.878	16	39	22.1074	1.5011
IPI:IPI00365217.1	UMP CMP kinase	25816	8.0945	582.079	8	16	29.5154	20.1328
IPI:IPI00551702.2	Dihydrolipoyllysine residue succinyltransferase component of 2 oxoglutarate dehydrogenase complex m	48894	8.896	545.252	9	33	18.2819	6.6294
IPI:IPI00464815.11	Alpha enolase	47098	6.1377	506.015	13	31	33.6406	16.3041
IPI:IPI00372826.3	splicing factor arginine serine rich 3	19317	12.0414	481.777	7	14	23.7805	0
IPI:IPI00197579.2	Isoform 1 of Tubulin beta 5 chain	49638	4.5903	459.455	5	30	13.2883	7.6744
IPI:IPI00190377.2	Transaldolase	37436	6.6425	456.995	14	30	31.7507	10.4506
IPI:IPI00212731.1	Cathepsin D	44651	6.7139	454.488	6	27	14.742	13.9437
IPI:IPI00205598.1	GrpE protein homolog 1 mitochondrial	24281	8.5615	450.827	14	19	46.083	13.673
IPI:IPI00357945.2	Phosphorylase	96713	6.4413	444.36	14	74	10.5201	0.5651
IPI:IPI00189819.1	Actin cytoplasmic 1	41709	5.142	417.194	7	34	21.0667	6.0436
IPI:IPI00951899.1	Uncharacterized protein	80650	4.6397	414.36	17	66	17.7054	1.8637
IPI:IPI00870112.1	Dihydropyrimidinase related protein 2	62238	5.9229	403.681	9	43	18.5315	10.1024
IPI:IPI00948831.1	Uncharacterized protein	29299	5.6354	387.494	3	20	16.7315	7.4976
IPI:IPI00208205.1	Heat shock cognate 71 kDa protein	70827	5.1998	380.667	15	50	21.3622	0
IPI:IPI00780927.2	splicing factor arginine serine rich 1B	27727	10.6003	378.836	4	29	16.129	10.1244
IPI:IPI00421600.8	26S protease regulatory subunit 7	48544	5.4434	374.664	18	36	29.5612	9.0397
IPI:IPI00382300.3	Ac2 048	33642	10.1177	361.755	4	23	13.289	0
IPI:IPI00197568.2	Rab GDP dissociation inhibitor beta	50504	5.8469	357.624	9	43	23.1461	0
IPI:IPI00199273.1	Hsc70 interacting protein	41253	5.1061	352.345	8	26	19.837	8.5727
IPI:IPI00364262.4	glycyl tRNA synthetase	81740	6.1146	343.016	17	62	22.9396	16.6536
IPI:IPI00373045.1	Eukaryotic translation initiation factor 4B	69023	5.4205	322.035	13	57	18.6579	9.5431
IPI:IPI00208265.1	Serine threonine protein phosphatase PP1 alpha catalytic subunit	37487	5.8925	309.115	8	24	15.7576	9.3405
IPI:IPI00390302.3	Uncharacterized protein	57286	4.9684	305.359	15	52	17.7419	14.3893
IPI:IPI00198720.1	Isocitrate dehydrogenase NAD subunit alpha mitochondrial	39588	6.4902	286.954	7	31	17.2131	14.9668
IPI:IPI00209115.2	Solute carrier family 25 Mitochondrial carrier	39595	9.5197	273.563	3	28	8.9636	12.0915
IPI:IPI00370496.4	Isoform 1 of Protein QN1 homolog	160902	5.426	240.777	5	158	1.6393	57.6629
IPI:IPI00373410.4	Uncharacterized protein	61324	6.4314	225.986	4	46	5.2239	0
IPI:IPI00201060.4	Prelamin A C	74278	6.5473	216.802	11	74	14.7368	9.6746
IPI:IPI00212767.1	Anionic trypsin 1	25942	4.517	208.938	1	7	8.1301	40.448
IPI:IPI00213684.1	Tissue alpha L fucosidase	53452	5.7876	197.354	3	34	6.4935	4.3572
IPI:IPI00365487.2	Eukaryotic translation initiation factor 3 subunit G	35628	5.5594	186.697	5	32	16.25	12.0036
IPI:IPI00191216.1	Uncharacterized protein	44489	6.2595	179.88	3	18	4.8309	3.7086
IPI:IPI00364431.2	succinyl CoA ligase ADP forming subunit beta mitochondrial	50274	7.6531	175.042	9	44	15.0538	5.9233
IPI:IPI00207184.1	Endoplasmic reticulum resident protein 29	28556	6.2305	169.148	5	20	18.8462	6.2262
IPI:IPI00231677.5	14 3 3 protein eta	28194	4.6102	157.24	4	27	13.4146	2.1063
IPI:IPI00230917.7	60S ribosomal protein L18	21645	12.1897	141.643	2	10	14.3617	4.1769
IPI:IPI00914277.1	Cnpy3 protein	30597	5.7437	129.209	3	26	6.5217	2.9742
IPI:IPI00201548.1	Calcium regulated heat stable protein 1	15896	8.2842	123.846	1	10	10.8844	3.0627
IPI:IPI00780700.2	Tryptophanyl tRNA synthetase cytoplasmic	54108	6.0211	117.915	2	43	7.0686	1.7544
IPI:IPI00197192.4	Uncharacterized protein	32925	8.2778	108.752	2	21	6.7524	1.7784
IPI:IPI00561142.2	Histidyl tRNA synthetase	57324	5.7557	105.712	5	43	10.2362	5.9946
IPI:IPI00231637.5	Glucose 6 phosphate 1 dehydrogenase	59337	5.935	100.839	6	54	11.068	4.2673
IPI:IPI00205076.1	Lon protease homolog mitochondrial	105726	6.1459	95.9481	6	87	4.5263	5.3143
IPI:IPI00947800.1	Uncharacterized protein	72697	5.8931	94.201	3	46	4.7833	3.1528
IPI:IPI00200610.2	Elongation factor G mitochondrial	83404	6.3563	85.5972	2	58	3.3289	0
IPI:IPI00215220.1	Caspase 3	31471	5.8984	84.564	1	26	2.8881	4.1404
IPI:IPI00627068.1	Splicing factor proline glutamine rich	75439	9.7711	84.0663	5	47	4.721	12.337
IPI:IPI00326888.4	Secretogranin 1	77489	4.7842	77.4575	3	72	3.4074	10.4232
IPI:IPI00369217.1	Heat shock protein 75 kDa mitochondrial	80410	6.5826	75.8101	2	68	3.2578	3.9282
IPI:IPI00778159.2	Pphln1 protein	39391	7.5271	63.0494	1	36	3.5088	6.0085
IPI:IPI00558156.2	Uncharacterized protein	61040	4.9935	54.5298	1	44	1.6484	2.9947
IPI:IPI00324864.4	Neurosecretory protein VGF	68137	4.4817	49.242	1	56	1.6207	2.2712
IPI:IPI00950216.1	Uncharacterized protein Fragment	46643	6.2404	37.4373	1	41	2.4691	71.7881
IPI:IPI00769110.2	ribosome binding protein 1 isoform 3	157408	9.5253	30.8785	1	191	0.6194	44.3824
Injection 3
Accession	Description	mW (Da)	pI (pH)	PLGS Score	Peptides	Theoretical Peptides	Coverage (%)	Amount (fmol)
IPI:IPI00324741.3	Protein disulfide isomerase A3	56587	5.8068	8246.73	78	53	64.5545	133.492
IPI:IPI00231643.5	Superoxide dismutase Cu Zn	15901	5.8806	5905.73	25	12	79.2208	145.03
IPI:IPI00203088.4	Uncharacterized protein	51186	6.2051	5101.6	25	28	27.3305	0
IPI:IPI00231697.5	Stathmin	17277	5.6521	3636.58	13	24	56.3758	45.7925
IPI:IPI00194404.5	Nucleoside diphosphate kinase A	17181	5.9084	2155.22	26	16	67.1053	37.1687
IPI:IPI00000000.0	PYGM RABIT P00489 Glycogen phosphorylase muscle Oryctolagus cuniculus	97227	6.7941	2010.8	47	76	38.6714	50
IPI:IPI00325189.4	Nucleoside diphosphate kinase B	17271	7.3176	1771.46	16	14	50	1.2839
IPI:IPI00191897.4	Nucleoside diphosphate kinase	16179	5.9306	1538	12	11	24.4755	0
IPI:IPI00198717.8	Malate dehydrogenase cytoplasmic	36460	6.149	1471.25	13	29	38.3234	26.3487
IPI:IPI00230838.5	ATP synthase subunit d mitochondrial	18751	6.1767	1373.21	7	11	44.0994	40.1129
IPI:IPI00212523.1	Protein DJ 1	19961	6.3618	1332.24	15	23	60.3175	9.2304
IPI:IPI00203630.1	Isoform 1 of Growth factor receptor bound protein 2	25190	5.857	1313.5	12	20	43.7788	0
IPI:IPI00389571.6	Keratin type II cytoskeletal 8	53985	5.6926	1305.17	32	42	42.029	32.7219
IPI:IPI00201333.5	Uncharacterized protein	106836	5.636	1265.8	44	68	28.2839	26.1958
IPI:IPI00190559.3	Ubiquitin conjugating enzyme E2 N	17112	6.1494	1188.22	12	13	37.5	21.1297
IPI:IPI00389350.2	Uncharacterized protein	90514	5.7413	1154.48	34	55	28.8582	6.6811
IPI:IPI00191737.6	Serum albumin	68686	6.048	1088.46	9	50	7.8947	101.318
IPI:IPI00555262.1	Park7 protein	22488	8.2064	1031.58	9	25	48.1308	69.862
IPI:IPI00231927.11	ADP ATP translocase 1	32968	10.1094	1008.46	23	30	50	17.8857
IPI:IPI00780136.2	Uncharacterized protein Fragment	33017	10.2664	990.106	10	25	54.7945	2.1822
IPI:IPI00551815.2	Ybx1 protein	36178	10.1349	969.588	9	26	42.638	0
IPI:IPI00969317.1	Ubiquitin 60S ribosomal protein L40	14718	10.2647	934.98	5	9	26.5625	10.2279
IPI:IPI00231920.3	profilin 2	16103	7.9905	915.207	4	17	24.8322	0
IPI:IPI00200466.3	ADP ATP translocase 2	32880	10.0303	892.906	18	31	33.557	1.4276
IPI:IPI00197553.1	Isoform B23 1 of Nucleophosmin	32539	4.4242	860.875	8	22	19.5205	0
IPI:IPI00200041.4	Phenazine biosynthesis like domain containing protein	31667	5.863	855.845	16	21	36.8056	12.8916
IPI:IPI00206664.1	Isoform 1 of Low molecular weight phosphotyrosine protein phosphatase	18139	6.0758	829.8	6	14	45.5696	15.6331
IPI:IPI00200847.1	T complex protein 1 subunit alpha	60321	5.7909	743.24	22	46	29.8561	15.1087
IPI:IPI00471584.7	Heat shock protein HSP 90 beta	83229	4.775	735.845	27	67	29.0055	12.7338
IPI:IPI00551702.2	Dihydrolipoyllysine residue succinyltransferase component of 2 oxoglutarate dehydrogenase complex m	48894	8.896	697.083	12	33	13.8767	6.177
IPI:IPI00958138.1	keratin 8 like	53699	5.9108	681.07	17	39	22.5207	1.1405
IPI:IPI00565272.3	Uncharacterized protein	18581	5.4014	679.357	7	15	33.5366	7.871
IPI:IPI00372826.3	splicing factor arginine serine rich 3	19317	12.0414	651.367	5	14	14.0244	0
IPI:IPI00464815.11	Alpha enolase	47098	6.1377	650.716	13	31	23.7327	16.683
IPI:IPI00957556.1	phenazine biosynthesis like domain containing protein like	31881	5.3143	643.385	13	20	25	5.5104
IPI:IPI00365217.1	UMP CMP kinase	25816	8.0945	603.468	6	16	22.0264	16.5884
IPI:IPI00776911.1	Uncharacterized protein Fragment	31355	12.6052	597.398	2	16	9.1603	3.047
IPI:IPI00189819.1	Actin cytoplasmic 1	41709	5.142	563.28	7	34	18.9333	7.3514
IPI:IPI00339167.5	Uncharacterized protein	50247	4.7622	554.581	9	34	22.2958	11.9472
IPI:IPI00208215.2	Thioredoxin dependent peroxide reductase mitochondrial	28277	7.3228	529.161	10	20	21.4008	14.7204
IPI:IPI00210566.3	Heat shock protein HSP 90 alpha	84761	4.7357	528.03	18	91	19.6453	10.7408
IPI:IPI00197568.2	Rab GDP dissociation inhibitor beta	50504	5.8469	504.461	12	43	27.191	0
IPI:IPI00208265.1	Serine threonine protein phosphatase PP1 alpha catalytic subunit	37487	5.8925	472.782	11	24	27.2727	8.992
IPI:IPI00870112.1	Dihydropyrimidinase related protein 2	62238	5.9229	463.131	15	43	27.4476	8.6784
IPI:IPI00212731.1	Cathepsin D	44651	6.7139	456.956	11	27	24.0786	16.1592
IPI:IPI00364262.4	glycyl tRNA synthetase	81740	6.1146	451.768	19	62	22.2527	15.9831
IPI:IPI00190375.1	LDLR chaperone MESD	25199	5.3328	441.853	10	27	22.3214	23.8193
IPI:IPI00382300.3	Ac2 048	33642	10.1177	441.787	8	23	18.9369	0
IPI:IPI00203390.3	Serine threonine protein phosphatase PP1 beta catalytic subunit	37162	5.7708	431.189	9	26	20.7951	0.9937
IPI:IPI00208205.1	Heat shock cognate 71 kDa protein	70827	5.1998	370.82	19	50	27.3994	0
IPI:IPI00205598.1	GrpE protein homolog 1 mitochondrial	24281	8.5615	361.195	6	19	22.1198	10.9331
IPI:IPI00196790.1	Ras related protein Rab 10	22843	9.3334	340.405	5	18	32	4.3383
IPI:IPI00196789.2	Ras related protein Rab 8A	23653	9.4319	313.078	2	17	10.628	0
IPI:IPI00780927.2	splicing factor arginine serine rich 1B	27727	10.6003	263.684	6	29	20.5645	26.8235
IPI:IPI00208209.1	Peroxiredoxin 4	30988	6.1882	257.262	4	20	20.1465	8.7687
IPI:IPI00190377.2	Transaldolase	37436	6.6425	247.033	6	30	12.1662	10.968
IPI:IPI00365487.2	Eukaryotic translation initiation factor 3 subunit G	35628	5.5594	244.072	5	32	15	13.5571
IPI:IPI00198720.1	Isocitrate dehydrogenase NAD subunit alpha mitochondrial	39588	6.4902	241.894	8	31	21.5847	11.5906
IPI:IPI00373410.4	Uncharacterized protein	61324	6.4314	232.505	5	46	9.5149	0
IPI:IPI00324893.4	14 3 3 protein zeta delta	27753	4.5273	231.746	8	25	17.1429	3.4737
IPI:IPI00950965.1	Adenine phosphoribosyltransferase	19533	6.1556	229.697	6	19	16.6667	6.339
IPI:IPI00231677.5	14 3 3 protein eta	28194	4.6102	224.785	10	27	20.7317	3.2734
IPI:IPI00209115.2	Solute carrier family 25 Mitochondrial carrier	39595	9.5197	223.907	3	28	5.6022	11.4894
IPI:IPI00212767.1	Anionic trypsin 1	25942	4.517	220.485	1	7	8.1301	31.7503
IPI:IPI00421600.8	26S protease regulatory subunit 7	48544	5.4434	216.672	10	36	22.6328	8.4872
IPI:IPI00373045.1	Eukaryotic translation initiation factor 4B	69023	5.4205	216.528	7	57	13.748	9.4807
IPI:IPI00765366.1	tubulin beta 4	49553	4.5903	211.898	2	30	4.2793	3.7002
IPI:IPI00201548.1	Calcium regulated heat stable protein 1	15896	8.2842	195.917	2	10	16.3265	2.703
IPI:IPI00421389.1	Protein NDRG1	42926	5.7372	188.685	5	21	17.2589	8.2478
IPI:IPI00957391.1	ribosomal protein L27a like	13343	9.9673	182.103	1	9	9.0164	2.4559
IPI:IPI00199273.1	Hsc70 interacting protein	41253	5.1061	168.597	5	26	8.9674	8.5162
IPI:IPI00214582.1	40S ribosomal protein S7	22113	10.5809	168.562	2	21	7.732	5.0761
IPI:IPI00213684.1	Tissue alpha L fucosidase	53452	5.7876	158.995	2	34	4.7619	4.2326
IPI:IPI00780700.2	Tryptophanyl tRNA synthetase cytoplasmic	54108	6.0211	158.666	6	43	14.553	3.6438
IPI:IPI00421782.1	keratin type II cytoskeletal 75	62130	7.6485	153.394	5	44	6.8063	2.8967
IPI:IPI00231106.5	3 mercaptopyruvate sulfurtransferase	32919	5.8563	153.309	3	18	7.7441	2.7773
IPI:IPI00960040.1	histone cluster 1 H2ae like	51695	11.4716	146.446	1	42	1.8634	4.9282
IPI:IPI00215291.3	Spliceosome RNA helicase Ddx39b	49004	5.3124	146.236	3	37	4.6729	2.8159
IPI:IPI00205076.1	Lon protease homolog mitochondrial	105726	6.1459	133.003	5	87	5.5789	5.0896
IPI:IPI00364431.2	succinyl CoA ligase ADP forming subunit beta mitochondrial	50274	7.6531	127.929	7	44	12.2581	0
IPI:IPI00421788.1	Keratin type II cytoskeletal 7	50678	5.5463	127.779	5	39	7.4398	3.9615
IPI:IPI00201060.4	Prelamin A C	74278	6.5473	122.894	3	74	5.2632	7.8489
IPI:IPI00366387.3	U2 small nuclear ribonucleoprotein auxiliary factor U2AF 2	53483	9.3635	119.099	2	26	5.4737	0
IPI:IPI00480840.2	Uncharacterized protein	29629	5.3875	103.807	2	28	7.1174	0
IPI:IPI00199271.1	Eukaryotic translation initiation factor 4E	25037	5.7272	103.033	2	14	6.9124	3.7809
IPI:IPI00564256.2	ribosomal protein L7a like	31122	10.8027	99.9075	1	19	3.2374	2.0941
IPI:IPI00208193.1	Nucleic acid binding factor pRM10	33793	9.6495	99.0403	1	27	3.3557	0
IPI:IPI00207184.1	Endoplasmic reticulum resident protein 29	28556	6.2305	93.6994	1	20	3.4615	1.6167
IPI:IPI00627068.1	Splicing factor proline glutamine rich	75439	9.7711	90.6897	7	47	5.0072	11.8628
IPI:IPI00370496.4	Isoform 1 of Protein QN1 homolog	160902	5.426	90.4836	4	158	0.7128	55.3802
IPI:IPI00608184.5	ubiquitin conjugating enzyme Cdc34	26605	4.2402	86.1023	2	17	7.6596	16.3348
IPI:IPI00561142.2	Histidyl tRNA synthetase	57324	5.7557	81.079	2	43	4.9213	4.6198
IPI:IPI00326888.4	Secretogranin 1	77489	4.7842	80.6392	4	72	3.4074	15.0226
IPI:IPI00211733.1	26S protease regulatory subunit 4	49153	5.799	77.0435	1	40	1.8182	4.1461
IPI:IPI00212314.5	Moesin	67696	6.1155	75.2761	1	64	1.5598	2.7788
IPI:IPI00205383.2	splicing factor arginine serine rich 4	55642	11.7354	67.689	1	36	1.8443	7.8792
IPI:IPI00359591.2	Uncharacterized protein	67269	5.252	49.1468	1	33	1.8092	135.602
IPI:IPI00363260.4	serine arginine repetitive matrix 3	70963	11.9755	43.2738	1	56	1.0786	4.6898
IPI:IPI00948452.1	Uncharacterized protein Fragment	97802	6.3647	35.7198	1	73	0.9217	5.7256
IPI:IPI00957464.1	Uncharacterized protein	166993	7.2746	28.3401	1	110	0.4664	59.4955

## Sheet: Fraction 7
Injection 1
Accession	Description	mW (Da)	pI (pH)	PLGS Score	Peptides	Theoretical Peptides	Coverage (%)	Amount (fmol)
IPI:IPI00767147.1	enolase 3	53889	5.7294	24695.6	39	37	56.3636	115.588
IPI:IPI00231146.7	Histidine triad nucleotide binding protein 1	13768	6.4102	8965.16	9	11	77.7778	39.4223
IPI:IPI00324741.3	Protein disulfide isomerase A3	56587	5.8068	8036.09	51	53	60.198	45.1763
IPI:IPI00000000.0	PYGM RABIT P00489 Glycogen phosphorylase muscle Oryctolagus cuniculus	97227	6.7941	7506.76	63	76	53.0249	50
IPI:IPI00207184.1	Endoplasmic reticulum resident protein 29	28556	6.2305	6589.96	15	20	28.4615	29.5054
IPI:IPI00372826.3	splicing factor arginine serine rich 3	19317	12.0414	6359.28	14	14	40.2439	0
IPI:IPI00193854.4	Pterin 4 alpha carbinolamine dehydratase	11992	6.3278	6177.4	14	11	30.7692	27.5965
IPI:IPI00470317.5	Elongation factor 1 gamma	50029	6.303	6101.64	44	37	41.6476	49.8271
IPI:IPI00950621.2	ubiquitin B like	8696	7.6271	6071.9	5	6	64.9351	11.4346
IPI:IPI00190240.1	Ubiquitin 40S ribosomal protein S27a	17939	10.0274	6066.43	4	10	28.2051	0
IPI:IPI00230838.5	ATP synthase subunit d mitochondrial	18751	6.1767	5533.5	11	11	54.0373	25.6409
IPI:IPI00208205.1	Heat shock cognate 71 kDa protein	70827	5.1998	5514.45	16	50	28.6378	13.3618
IPI:IPI00327830.3	Fatty acid binding protein epidermal	15049	6.9756	5188.5	13	13	59.2593	39.9742
IPI:IPI00895591.1	glycogen phosphorylase muscle form	97226	6.6671	4986.35	50	76	43.4679	0.6601
IPI:IPI00391544.2	Ester hydrolase C11orf54 homolog	34970	6.1608	4690.46	13	28	28.254	16.5496
IPI:IPI00950005.1	Uncharacterized protein Fragment	37328	5.4692	4210.32	15	21	18.3735	2.2821
IPI:IPI00464805.2	Poly RC binding protein 2	38555	6.3463	3701.87	9	24	26.8493	18.4364
IPI:IPI00382226.1	Ab2 162	144618	5.1541	3562.35	9	97	9.0076	14.4018
IPI:IPI00679203.3	Ferritin light chain 1	20735	5.9724	3555.79	6	16	48.0874	0
IPI:IPI00608171.1	Pcbp2 protein	35324	8.0054	3223.15	8	23	22.3881	0
IPI:IPI00198717.8	Malate dehydrogenase cytoplasmic	36460	6.149	3208.7	26	29	50.8982	28.8736
IPI:IPI00476295.7	Adenosylhomocysteinase	47507	6.0639	3044.33	23	35	31.4815	16.204
IPI:IPI00203088.4	Uncharacterized protein	51186	6.2051	2623.02	16	28	30.5085	12.3764
IPI:IPI00370315.1	Eukaryotic translation initiation factor 4H	27307	7.1977	2570.94	7	32	23.7903	0
IPI:IPI00190377.2	Transaldolase	37436	6.6425	2496.99	25	30	42.4332	22.8278
IPI:IPI00870112.1	Dihydropyrimidinase related protein 2	62238	5.9229	2465.01	19	43	33.2168	13.485
IPI:IPI00200041.4	Phenazine biosynthesis like domain containing protein	31667	5.863	2456.89	13	21	38.5417	8.4209
IPI:IPI00201060.4	Prelamin A C	74278	6.5473	2299.4	34	74	47.0677	20.5685
IPI:IPI00372388.1	T complex protein 1 subunit gamma	60608	6.2032	2203.93	25	49	41.4679	13.48
IPI:IPI00560533.3	Hypoxanthine guanine phosphoribosyltransferase	24461	6.0696	2165.32	9	19	31.6514	9.8775
IPI:IPI00326888.4	Secretogranin 1	77489	4.7842	2142.5	10	72	9.7778	41.5303
IPI:IPI00212523.1	Protein DJ 1	19961	6.3618	2093.71	7	23	31.2169	6.5077
IPI:IPI00555262.1	Park7 protein	22488	8.2064	2086.89	9	25	38.3178	3.7565
IPI:IPI00231737.5	Aldose reductase	35774	6.2651	2043.42	15	24	36.076	25.9964
IPI:IPI00780700.2	Tryptophanyl tRNA synthetase cytoplasmic	54108	6.0211	1930.64	19	43	44.9064	10.287
IPI:IPI00366218.3	T complex protein 1 subunit beta	57422	5.9903	1829.96	27	48	40	19.9583
IPI:IPI00327144.7	Cofilin 1	18520	8.2196	1821.11	14	19	46.3855	23.3196
IPI:IPI00213013.1	Stress induced phosphoprotein 1	62530	6.3858	1763.48	26	61	42.7256	15.5523
IPI:IPI00869806.1	Alpha centractin	42586	6.1838	1729.33	15	31	36.9681	22.1241
IPI:IPI00371236.3	Elongation factor Tu mitochondrial	49491	7.3229	1725.82	28	40	50.6637	20.1391
IPI:IPI00421428.9	Phosphoglycerate mutase 1	28813	6.7861	1698.81	11	20	44.4882	14.7481
IPI:IPI00191216.1	Uncharacterized protein	44489	6.2595	1627.18	10	18	21.0145	13.7118
IPI:IPI00191748.3	Proteasome subunit alpha type 1	29498	6.1487	1510.39	17	25	39.1635	18.6255
IPI:IPI00387720.4	Uncharacterized protein	43605	5.4426	1494.98	3	28	7.7121	0.8825
IPI:IPI00959070.1	ribosomal protein S12 like	36707	9.8943	1481.1	5	32	10	14.1612
IPI:IPI00204772.4	Pre mRNA processing factor 19	57266	6.1404	1432.45	17	29	25.4302	21.1052
IPI:IPI00957556.1	phenazine biosynthesis like domain containing protein like	31881	5.3143	1411.94	12	20	27.0833	10.3495
IPI:IPI00371270.1	Proliferation associated 2G4 isoform CRA a	43629	6.4167	1382.24	18	32	34.5178	16.3773
IPI:IPI00212767.1	Anionic trypsin 1	25942	4.517	1317.94	1	7	8.1301	42.6383
IPI:IPI00206224.1	Aspartyl tRNA synthetase cytoplasmic	57090	5.9896	1291.16	24	46	41.9162	12.8599
IPI:IPI00565591.3	Uncharacterized protein	18951	7.8019	1174.03	6	15	27.5281	13.7901
IPI:IPI00363719.3	Heterogeneous nuclear ribonucleoprotein D like	35272	9.2858	1162.18	9	24	19.5652	12.3286
IPI:IPI00557219.3	Uncharacterized protein	35695	10.1349	1154.67	9	26	41.9255	10.3457
IPI:IPI00190375.1	LDLR chaperone MESD	25199	5.3328	947.777	5	27	21.875	10.5455
IPI:IPI00208193.1	Nucleic acid binding factor pRM10	33793	9.6495	924.517	7	27	19.7987	7.0092
IPI:IPI00193279.1	Ornithine aminotransferase mitochondrial	48302	6.5623	902.488	9	32	25.7403	9.1451
IPI:IPI00231927.11	ADP ATP translocase 1	32968	10.1094	888.549	10	30	21.8121	4.0336
IPI:IPI00476178.3	Proteasome subunit alpha type 3	28401	5.1242	851.157	4	30	7.451	12.1025
IPI:IPI00200466.3	ADP ATP translocase 2	32880	10.0303	828.897	9	31	18.1208	1.8302
IPI:IPI00213667.1	Hemiferrin	24075	7.5599	809.054	10	24	29.1667	17.7597
IPI:IPI00197568.2	Rab GDP dissociation inhibitor beta	50504	5.8469	808.989	7	43	19.3258	0
IPI:IPI00231715.1	Isoform Gamma 2 of Serine threonine protein phosphatase PP1 gamma catalytic subunit	38479	5.7087	805.157	4	27	12.7596	4.4938
IPI:IPI00366387.3	U2 small nuclear ribonucleoprotein auxiliary factor U2AF 2	53483	9.3635	788.881	11	26	18.3158	0
IPI:IPI00231963.5	D dopachrome decarboxylase	13124	6.1146	788.688	6	11	46.6102	4.343
IPI:IPI00421395.1	LRRGT00192	33803	9.0064	755.972	5	24	17.9054	3.4621
IPI:IPI00215349.5	WD repeat containing protein 1	66139	6.1479	720.645	17	43	28.5479	12.881
IPI:IPI00189991.1	S adenosylmethionine synthase isoform type 2	43688	5.902	694.605	8	32	18.9873	8.8636
IPI:IPI00214582.1	40S ribosomal protein S7	22113	10.5809	685.67	3	21	10.8247	1.5262
IPI:IPI00876578.1	Multiple inositol polyphosphate phosphatase 1	54554	6.4493	642.582	7	37	15.3846	6.9245
IPI:IPI00389571.6	Keratin type II cytoskeletal 8	53985	5.6926	635.858	11	42	16.5631	14.4308
IPI:IPI00780927.2	splicing factor arginine serine rich 1B	27727	10.6003	635.282	6	29	15.3226	7.1402
IPI:IPI00326561.3	Delta 3 5 Delta 2 4 dienoyl CoA isomerase mitochondrial	36148	7.9958	608.593	5	31	16.5138	9.9613
IPI:IPI00421326.3	DnaJ homolog subfamily B member 11	40469	5.8813	605.88	8	27	18.9944	9.4594
IPI:IPI00200213.1	WW domain binding protein 2	28112	5.9094	585.063	4	10	12.9771	0
IPI:IPI00372857.1	SAR1 homolog A	22384	6.2342	583.846	4	18	15.6566	7.7628
IPI:IPI00211317.1	Dynein light chain 2 cytoplasmic	10343	7.2422	581.771	5	7	20.2247	17.4471
IPI:IPI00231038.4	26S proteasome non ATPase regulatory subunit 9	24813	6.4367	568.26	4	21	19.3694	6.4445
IPI:IPI00212268.1	RuvB like 1	50182	5.9861	562.404	10	34	26.7544	5.8097
IPI:IPI00656385.1	Eukaryotic initiation factor 4A III	46811	6.2933	518.861	9	48	16.7883	8.4294
IPI:IPI00213684.1	Tissue alpha L fucosidase	53452	5.7876	509.629	4	34	9.3074	5.9449
IPI:IPI00373045.1	Eukaryotic translation initiation factor 4B	69023	5.4205	500.516	3	57	6.874	3.4717
IPI:IPI00210264.3	Glutathione S transferase omega 1	27650	6.2554	482.982	5	21	25.7261	6.9826
IPI:IPI00392657.1	Uncharacterized protein	47728	6.2924	410.09	6	39	12.9252	0
IPI:IPI00421945.1	RING finger protein 114	25647	6.3878	404.677	3	22	16.1572	3.7936
IPI:IPI00191737.6	Serum albumin	68686	6.048	383.983	3	50	5.0987	15.6894
IPI:IPI00197553.1	Isoform B23 1 of Nucleophosmin	32539	4.4242	378.215	5	22	14.3836	0
IPI:IPI00471908.6	Asparagine synthetase glutamine hydrolyzing	64205	5.9938	367.252	4	47	7.6649	3.2947
IPI:IPI00231749.5	Phosphatidylinositol transfer protein alpha isoform	31887	5.9315	361.984	4	25	13.2841	6.885
IPI:IPI00365672.1	Phospholipase D3	54364	6.0612	342.727	4	25	5.9426	3.6835
IPI:IPI00471584.7	Heat shock protein HSP 90 beta	83229	4.775	336.623	8	67	8.1492	8.385
IPI:IPI00231637.5	Glucose 6 phosphate 1 dehydrogenase	59337	5.935	328.94	9	54	13.2039	6.921
IPI:IPI00205912.3	Non POU domain containing octamer binding protein	54890	9.3691	324.952	8	34	11.5546	8.9629
IPI:IPI00208038.1	Eukaryotic translation initiation factor 3 subunit H	39880	6.1992	320.114	3	28	5.6818	4.4414
IPI:IPI00558210.5	mCG18224 like isoform 2	30850	8.562	313.835	2	26	10.2941	0
IPI:IPI00361821.1	Crk like protein	33843	6.2736	312.685	2	20	7.9208	3.1792
IPI:IPI00231693.5	40S ribosomal protein S3a	29925	10.1759	301.969	3	28	6.8182	4.9404
IPI:IPI00373289.1	Coatomer subunit delta	57163	5.8147	300.321	5	40	8.4149	7.0692
IPI:IPI00208304.1	Septin 2	41566	6.1393	296.358	1	29	2.4931	2.151
IPI:IPI00203732.2	Prefoldin subunit 2	16569	6.2034	284.426	1	19	9.0909	4.9691
IPI:IPI00205598.1	GrpE protein homolog 1 mitochondrial	24281	8.5615	276.644	2	19	9.2166	8.4552
IPI:IPI00201969.1	Vesicle amine transport protein 1 homolog T californica isoform CRA a	43091	6.1659	275.735	4	23	10.396	4.1469
IPI:IPI00231767.5	Triosephosphate isomerase	26831	6.9937	274.908	2	21	11.6466	2.8475
IPI:IPI00765842.4	Uncharacterized protein	53985	8.3156	268.78	6	44	11.9588	6.5918
IPI:IPI00215093.1	2 oxoglutarate dehydrogenase mitochondrial	116221	6.2975	267.94	6	70	8.0156	0
IPI:IPI00191501.1	Proteasome subunit alpha type 6	27381	6.3613	262.12	3	20	9.3496	11.0174
IPI:IPI00362082.3	Uncharacterized protein	54647	5.952	257.573	2	41	4.7619	2.4657
IPI:IPI00192541.4	AH receptor interacting protein	37575	6.0736	248.189	1	27	4.2424	3.2053
IPI:IPI00193568.3	Isoform 4 of Dynamin 1 like protein	83167	6.6253	238.318	4	81	7.2193	0
IPI:IPI00911284.1	Cstf2 protein	60799	6.3708	236.615	2	29	3.4783	3.0011
IPI:IPI00780105.1	Uncharacterized protein	77713	6.3997	217.133	5	68	5.0072	4.8363
IPI:IPI00203199.1	Scavenger mRNA decapping enzyme DcpS	38690	6.0134	215.333	2	33	8.0357	2.3143
IPI:IPI00952280.1	73 kDa protein	72570	6.7516	208.135	2	48	4.3675	4.7265
IPI:IPI00203214.6	Elongation factor 2	95222	6.3926	200.056	6	69	5.2448	6.6139
IPI:IPI00212314.5	Moesin	67696	6.1155	197.438	4	64	3.9861	3.74
IPI:IPI00208917.4	Alpha aminoadipic semialdehyde dehydrogenase	58711	7.7933	196.819	3	36	8.3488	3.7105
IPI:IPI00231641.5	Phosphoglucomutase 1	61364	6.3021	194.687	3	44	4.9822	8.54
IPI:IPI00201528.3	GDP L fucose synthase	35773	6.2767	190.56	1	30	2.1807	0
IPI:IPI00369217.1	Heat shock protein 75 kDa mitochondrial	80410	6.5826	167.8	1	68	1.8414	3.4255
IPI:IPI00475480.3	stratifin	36833	4.7642	156.946	1	30	2.9762	1.5671
IPI:IPI00371012.4	Minichromosome maintenance protein 7	81037	5.8337	150.687	1	63	1.2517	3.0798
IPI:IPI00949906.1	67 kDa protein	66783	8.0078	149.555	3	44	5.401	4.4735
IPI:IPI00555259.4	Matrin 3	94388	5.766	141.673	1	70	1.5385	1.3212
IPI:IPI00373144.4	Sorting nexin 5	46764	6.173	139.468	1	37	2.9703	4.117
IPI:IPI00191492.3	Nuclear protein localization protein 4 homolog	68013	6.026	125.486	1	52	1.3158	3.2335
IPI:IPI00363819.1	Vacuolar protein sorting 4b	49420	6.7249	122.152	1	43	2.7027	0.878
IPI:IPI00362944.4	Uncharacterized protein	79503	9.2673	115.49	1	62	3.6415	1.3458
IPI:IPI00767398.1	regulator of nonsense transcripts 1 like	122565	6.2201	100.121	2	79	1.9766	3.4057
IPI:IPI00767837.1	Programmed cell death 6 interacting protein	96570	6.0969	93.3863	1	78	1.8328	2.1765
Injection 2
Accession	Description	mW (Da)	pI (pH)	PLGS Score	Peptides	Theoretical Peptides	Coverage (%)	Amount (fmol)
IPI:IPI00464815.11	Alpha enolase	47098	6.1377	20835	46	31	62.212	111.554
IPI:IPI00193854.4	Pterin 4 alpha carbinolamine dehydratase	11992	6.3278	7259.96	11	11	30.7692	27.897
IPI:IPI00372826.3	splicing factor arginine serine rich 3	19317	12.0414	7211.99	14	14	39.6341	0
IPI:IPI00000000.0	PYGM RABIT P00489 Glycogen phosphorylase muscle Oryctolagus cuniculus	97227	6.7941	7173.09	55	76	45.7888	50
IPI:IPI00324741.3	Protein disulfide isomerase A3	56587	5.8068	6880.6	54	53	60.5941	45.3467
IPI:IPI00230838.5	ATP synthase subunit d mitochondrial	18751	6.1767	6831.6	10	11	46.5839	24.5017
IPI:IPI00327830.3	Fatty acid binding protein epidermal	15049	6.9756	5658.08	15	13	66.6667	38.8825
IPI:IPI00470317.5	Elongation factor 1 gamma	50029	6.303	5395.55	41	37	38.2151	45.1987
IPI:IPI00231146.7	Histidine triad nucleotide binding protein 1	13768	6.4102	5226.64	5	11	61.9048	38.593
IPI:IPI00895591.1	glycogen phosphorylase muscle form	97226	6.6671	5120.17	42	76	38.361	1.2988
IPI:IPI00207184.1	Endoplasmic reticulum resident protein 29	28556	6.2305	4708.66	15	20	25.7692	29.2987
IPI:IPI00361888.3	Polyubiquitin C	91031	8.8528	4616.43	10	75	7.5309	0
IPI:IPI00950005.1	Uncharacterized protein Fragment	37328	5.4692	4197.94	11	21	15.3614	0.7806
IPI:IPI00391544.2	Ester hydrolase C11orf54 homolog	34970	6.1608	3554.68	12	28	24.7619	16.0864
IPI:IPI00201060.4	Prelamin A C	74278	6.5473	3297.46	31	74	36.391	20.0909
IPI:IPI00778110.1	Uncharacterized protein Fragment	5298	4.3792	3154.24	4	4	100	6.0993
IPI:IPI00198717.8	Malate dehydrogenase cytoplasmic	36460	6.149	3084.59	21	29	38.6228	27.7923
IPI:IPI00231737.5	Aldose reductase	35774	6.2651	2902.34	20	24	38.924	26.3405
IPI:IPI00464805.2	Poly RC binding protein 2	38555	6.3463	2901.87	9	24	31.7808	19.6963
IPI:IPI00190377.2	Transaldolase	37436	6.6425	2724.74	20	30	38.8724	19.2548
IPI:IPI00476295.7	Adenosylhomocysteinase	47507	6.0639	2644.89	30	35	42.8241	18.8461
IPI:IPI00382226.1	Ab2 162	144618	5.1541	2533.64	15	97	14.1985	20.5183
IPI:IPI00370315.1	Eukaryotic translation initiation factor 4H	27307	7.1977	2504.17	17	32	43.1452	15.4396
IPI:IPI00382216.1	PEST proteolytic signal containing nuclear protein	20182	5.9509	2485.58	8	16	31.746	0
IPI:IPI00421719.3	40S ribosomal protein S12	14515	7.0181	2276.57	5	16	20.4545	15.1332
IPI:IPI00326888.4	Secretogranin 1	77489	4.7842	2261.55	14	72	15.4074	56.5706
IPI:IPI00371236.3	Elongation factor Tu mitochondrial	49491	7.3229	2096.42	24	40	44.6903	22.2789
IPI:IPI00869806.1	Alpha centractin	42586	6.1838	2001.93	12	31	30.8511	16.3959
IPI:IPI00191748.3	Proteasome subunit alpha type 1	29498	6.1487	1992.67	22	25	51.711	15.2042
IPI:IPI00372388.1	T complex protein 1 subunit gamma	60608	6.2032	1900.06	25	49	42.0183	17.1587
IPI:IPI00560533.3	Hypoxanthine guanine phosphoribosyltransferase	24461	6.0696	1873.97	7	19	31.6514	11.2542
IPI:IPI00203088.4	Uncharacterized protein	51186	6.2051	1862.53	14	28	23.0932	0
IPI:IPI00551815.2	Ybx1 protein	36178	10.1349	1722.84	11	26	40.4908	0
IPI:IPI00870112.1	Dihydropyrimidinase related protein 2	62238	5.9229	1582.22	22	43	45.4545	14.3027
IPI:IPI00327144.7	Cofilin 1	18520	8.2196	1497.5	13	19	32.5301	23.5243
IPI:IPI00213013.1	Stress induced phosphoprotein 1	62530	6.3858	1473.66	30	61	40.1473	14.5927
IPI:IPI00200041.4	Phenazine biosynthesis like domain containing protein	31667	5.863	1438.86	11	21	28.4722	15.0784
IPI:IPI00208193.1	Nucleic acid binding factor pRM10	33793	9.6495	1418.83	7	27	19.4631	0
IPI:IPI00213667.1	Hemiferrin	24075	7.5599	1336.03	12	24	25	17.6388
IPI:IPI00780700.2	Tryptophanyl tRNA synthetase cytoplasmic	54108	6.0211	1280.05	20	43	39.9168	9.7348
IPI:IPI00210264.3	Glutathione S transferase omega 1	27650	6.2554	1171.75	9	21	39.4191	0
IPI:IPI00372857.1	SAR1 homolog A	22384	6.2342	1142.56	4	18	19.1919	7.8022
IPI:IPI00366218.3	T complex protein 1 subunit beta	57422	5.9903	1142.15	23	48	35.514	19.8653
IPI:IPI00362229.4	ARP1 actin related protein 1 homolog B	42254	5.9542	1140.83	9	30	22.6064	5.1992
IPI:IPI00204772.4	Pre mRNA processing factor 19	57266	6.1404	1114.4	16	29	23.5182	17.8759
IPI:IPI00212523.1	Protein DJ 1	19961	6.3618	1096.77	9	23	28.0423	6.9382
IPI:IPI00211317.1	Dynein light chain 2 cytoplasmic	10343	7.2422	1032.15	8	7	33.7079	15.9398
IPI:IPI00206224.1	Aspartyl tRNA synthetase cytoplasmic	57090	5.9896	1007.26	19	46	27.5449	9.0938
IPI:IPI00231927.11	ADP ATP translocase 1	32968	10.1094	1000.92	8	30	21.8121	6.22
IPI:IPI00193279.1	Ornithine aminotransferase mitochondrial	48302	6.5623	941.663	12	32	28.246	10.298
IPI:IPI00231038.4	26S proteasome non ATPase regulatory subunit 9	24813	6.4367	934.984	4	21	20.2703	7.1415
IPI:IPI00197553.1	Isoform B23 1 of Nucleophosmin	32539	4.4242	923.344	8	22	20.8904	23.2301
IPI:IPI00421428.9	Phosphoglycerate mutase 1	28813	6.7861	917.331	10	20	43.3071	17.1441
IPI:IPI00200466.3	ADP ATP translocase 2	32880	10.0303	860.625	7	31	18.1208	0.6887
IPI:IPI00191216.1	Uncharacterized protein	44489	6.2595	855.456	4	18	11.8357	12.4096
IPI:IPI00371270.1	Proliferation associated 2G4 isoform CRA a	43629	6.4167	817.799	15	32	31.4721	15.8267
IPI:IPI00656385.1	Eukaryotic initiation factor 4A III	46811	6.2933	747.651	11	48	21.6545	9.3816
IPI:IPI00476178.3	Proteasome subunit alpha type 3	28401	5.1242	741.46	6	30	15.6863	10.5471
IPI:IPI00326561.3	Delta 3 5 Delta 2 4 dienoyl CoA isomerase mitochondrial	36148	7.9958	715.546	11	31	29.9694	12.0197
IPI:IPI00212767.1	Anionic trypsin 1	25942	4.517	711.147	1	7	8.1301	40.4973
IPI:IPI00215349.5	WD repeat containing protein 1	66139	6.1479	701.852	13	43	23.4323	10.7445
IPI:IPI00471584.7	Heat shock protein HSP 90 beta	83229	4.775	696.832	8	67	9.2541	7.5398
IPI:IPI00212268.1	RuvB like 1	50182	5.9861	675.978	9	34	21.2719	5.6329
IPI:IPI00389571.6	Keratin type II cytoskeletal 8	53985	5.6926	667.506	16	42	31.2629	14.1534
IPI:IPI00191501.1	Proteasome subunit alpha type 6	27381	6.3613	647.372	7	20	22.7642	11.3082
IPI:IPI00231963.5	D dopachrome decarboxylase	13124	6.1146	603.225	3	11	27.1186	9.522
IPI:IPI00197568.2	Rab GDP dissociation inhibitor beta	50504	5.8469	577.225	6	43	13.9326	0
IPI:IPI00208215.2	Thioredoxin dependent peroxide reductase mitochondrial	28277	7.3228	523.83	2	20	7.7821	3.9355
IPI:IPI00189991.1	S adenosylmethionine synthase isoform type 2	43688	5.902	511.757	7	32	18.2278	7.0247
IPI:IPI00780927.2	splicing factor arginine serine rich 1B	27727	10.6003	509.215	5	29	10.4839	7.9909
IPI:IPI00421326.3	DnaJ homolog subfamily B member 11	40469	5.8813	497.545	9	27	29.0503	12.3248
IPI:IPI00213684.1	Tissue alpha L fucosidase	53452	5.7876	480.644	4	34	10.6061	6.2625
IPI:IPI00366387.3	U2 small nuclear ribonucleoprotein auxiliary factor U2AF 2	53483	9.3635	473.165	5	26	10.5263	0
IPI:IPI00203732.2	Prefoldin subunit 2	16569	6.2034	395.042	2	19	15.5844	5.62
IPI:IPI00197579.2	Isoform 1 of Tubulin beta 5 chain	49638	4.5903	393.291	3	30	7.4324	1.8362
IPI:IPI00191737.6	Serum albumin	68686	6.048	335.946	4	50	7.5658	14.8062
IPI:IPI00206172.2	Isoform 1 of Mitogen activated protein kinase 3	43053	6.1425	328.889	3	32	9.2105	7.2651
IPI:IPI00215093.1	2 oxoglutarate dehydrogenase mitochondrial	116221	6.2975	316.262	10	70	8.9932	0
IPI:IPI00373045.1	Eukaryotic translation initiation factor 4B	69023	5.4205	308.7	2	57	5.401	5.4875
IPI:IPI00876578.1	Multiple inositol polyphosphate phosphatase 1	54554	6.4493	307.506	4	37	6.237	5.8348
IPI:IPI00205912.3	Non POU domain containing octamer binding protein	54890	9.3691	299.945	5	34	8.6134	7.5331
IPI:IPI00231637.5	Glucose 6 phosphate 1 dehydrogenase	59337	5.935	297.656	5	54	8.7379	6.2173
IPI:IPI00201969.1	Vesicle amine transport protein 1 homolog T californica isoform CRA a	43091	6.1659	296.867	3	23	7.1782	4.1245
IPI:IPI00373289.1	Coatomer subunit delta	57163	5.8147	280.337	6	40	10.9589	8.0946
IPI:IPI00231148.8	Glycerol 3 phosphate dehydrogenase NAD cytoplasmic	37428	6.1516	279.983	3	28	5.4441	5.9799
IPI:IPI00193568.3	Isoform 4 of Dynamin 1 like protein	83167	6.6253	277.241	8	81	9.7594	0
IPI:IPI00392657.1	Uncharacterized protein	47728	6.2924	254.129	4	39	5.6689	0
IPI:IPI00372214.3	GMP synthase glutamine hydrolyzing	76708	6.1857	231.428	3	67	3.0303	3.4769
IPI:IPI00561386.3	T complex protein 1 subunit alpha like	48208	6.0328	227.827	4	34	9.0909	4.9753
IPI:IPI00208917.4	Alpha aminoadipic semialdehyde dehydrogenase	58711	7.7933	225.462	2	36	4.0816	2.8595
IPI:IPI00194404.5	Nucleoside diphosphate kinase A	17181	5.9084	222.843	1	16	9.2105	4.5559
IPI:IPI00421395.1	LRRGT00192	33803	9.0064	221.381	1	24	2.7027	1.9065
IPI:IPI00369217.1	Heat shock protein 75 kDa mitochondrial	80410	6.5826	220.711	3	68	4.6742	5.1067
IPI:IPI00231641.5	Phosphoglucomutase 1	61364	6.3021	220.151	4	44	7.1174	7.4076
IPI:IPI00471908.6	Asparagine synthetase glutamine hydrolyzing	64205	5.9938	213.731	3	47	7.4866	3.7871
IPI:IPI00190971.1	Cold shock domain containing protein E1	88838	5.9235	211.083	4	77	5.3885	0
IPI:IPI00392676.4	Biliverdin reductase B Flavin reductase NADPH Predicted isoform CRA b	22080	6.3195	209.906	1	13	4.3689	6.7277
IPI:IPI00947878.1	Uncharacterized protein Fragment	47995	6.358	208.176	1	38	2.148	3.8528
IPI:IPI00365672.1	Phospholipase D3	54364	6.0612	206.46	4	25	3.8934	4.2937
IPI:IPI00203214.6	Elongation factor 2	95222	6.3926	202.465	5	69	3.1469	5.2426
IPI:IPI00231767.5	Triosephosphate isomerase	26831	6.9937	195.969	1	21	6.0241	1.6065
IPI:IPI00203690.5	4 trimethylaminobutyraldehyde dehydrogenase	56432	6.9249	193.448	2	41	4.2226	4.6327
IPI:IPI00765842.4	Uncharacterized protein	53985	8.3156	185.044	2	44	3.0928	4.1562
IPI:IPI00208265.1	Serine threonine protein phosphatase PP1 alpha catalytic subunit	37487	5.8925	185.043	1	24	3.0303	0.3619
IPI:IPI00231693.5	40S ribosomal protein S3a	29925	10.1759	181.501	1	28	3.0303	1.6676
IPI:IPI00231786.5	NADP dependent malic enzyme	63962	6.5004	163.348	3	43	6.4685	2.967
IPI:IPI00200659.1	Succinate dehydrogenase ubiquinone flavoprotein subunit mitochondrial	71569	6.7513	147.776	1	47	1.6768	4.7345
IPI:IPI00371012.4	Minichromosome maintenance protein 7	81037	5.8337	133.326	3	63	3.0598	3.8149
IPI:IPI00767398.1	regulator of nonsense transcripts 1 like	122565	6.2201	130.38	1	79	0.9883	6.6842
IPI:IPI00361573.5	coiled coil domain containing 147 like	105574	8.8367	124.895	1	106	1.0124	35.8279
Injection 3
Accession	Description	mW (Da)	pI (pH)	PLGS Score	Peptides	Theoretical Peptides	Coverage (%)	Amount (fmol)
IPI:IPI00464815.11	Alpha enolase	47098	6.1377	16343.1	41	31	60.8295	105.906
IPI:IPI00207184.1	Endoplasmic reticulum resident protein 29	28556	6.2305	8179.59	17	20	31.5385	29.8252
IPI:IPI00324741.3	Protein disulfide isomerase A3	56587	5.8068	6717.49	50	53	47.1287	48.8656
IPI:IPI00000000.0	PYGM RABIT P00489 Glycogen phosphorylase muscle Oryctolagus cuniculus	97227	6.7941	6607.05	54	76	43.535	50
IPI:IPI00470317.5	Elongation factor 1 gamma	50029	6.303	6373.62	34	37	34.5538	48.8544
IPI:IPI00208205.1	Heat shock cognate 71 kDa protein	70827	5.1998	5597.15	19	50	30.031	14.5866
IPI:IPI00193854.4	Pterin 4 alpha carbinolamine dehydratase	11992	6.3278	5290.07	11	11	35.5769	30.541
IPI:IPI00372826.3	splicing factor arginine serine rich 3	19317	12.0414	4811.6	11	14	36.5854	0
IPI:IPI00231146.7	Histidine triad nucleotide binding protein 1	13768	6.4102	4665.5	4	11	35.7143	37.4292
IPI:IPI00950005.1	Uncharacterized protein Fragment	37328	5.4692	4323.56	12	21	15.3614	1.0811
IPI:IPI00391544.2	Ester hydrolase C11orf54 homolog	34970	6.1608	4043.39	12	28	27.619	17.2208
IPI:IPI00361888.3	Polyubiquitin C	91031	8.8528	3844.74	9	75	9.2593	17.5948
IPI:IPI00190240.1	Ubiquitin 40S ribosomal protein S27a	17939	10.0274	3826.22	7	10	31.4103	0
IPI:IPI00230838.5	ATP synthase subunit d mitochondrial	18751	6.1767	3690.59	12	11	54.6584	26.323
IPI:IPI00327830.3	Fatty acid binding protein epidermal	15049	6.9756	3355.29	12	13	43.7037	41.3479
IPI:IPI00464805.2	Poly RC binding protein 2	38555	6.3463	3148.47	10	24	25.4795	21.8868
IPI:IPI00608171.1	Pcbp2 protein	35324	8.0054	2988	9	23	20.8955	0
IPI:IPI00198717.8	Malate dehydrogenase cytoplasmic	36460	6.149	2914.2	15	29	30.5389	26.1042
IPI:IPI00190377.2	Transaldolase	37436	6.6425	2762.08	27	30	42.73	22.886
IPI:IPI00476295.7	Adenosylhomocysteinase	47507	6.0639	2722.86	28	35	42.8241	19.7195
IPI:IPI00565591.3	Uncharacterized protein	18951	7.8019	2574.82	9	15	35.9551	14.77
IPI:IPI00382226.1	Ab2 162	144618	5.1541	2398.44	8	97	6.9466	22.3509
IPI:IPI00191748.3	Proteasome subunit alpha type 1	29498	6.1487	2398.14	22	25	48.6692	20.1366
IPI:IPI00203088.4	Uncharacterized protein	51186	6.2051	2393.63	14	28	19.9153	0
IPI:IPI00370315.1	Eukaryotic translation initiation factor 4H	27307	7.1977	2090.2	8	32	24.5968	14.3324
IPI:IPI00326888.4	Secretogranin 1	77489	4.7842	2063.49	14	72	13.7778	40.4559
IPI:IPI00551815.2	Ybx1 protein	36178	10.1349	2030.93	10	26	41.411	0
IPI:IPI00870112.1	Dihydropyrimidinase related protein 2	62238	5.9229	1936.11	19	43	35.3147	15.8107
IPI:IPI00231737.5	Aldose reductase	35774	6.2651	1875.57	20	24	34.8101	26.9853
IPI:IPI00213396.2	40S ribosomal protein S12	14555	8.3937	1822.39	2	13	12.8788	0
IPI:IPI00421428.9	Phosphoglycerate mutase 1	28813	6.7861	1770.97	7	20	31.8898	20.4035
IPI:IPI00200041.4	Phenazine biosynthesis like domain containing protein	31667	5.863	1737.83	6	21	21.5278	14.9363
IPI:IPI00372388.1	T complex protein 1 subunit gamma	60608	6.2032	1633.32	23	49	36.3303	18.8305
IPI:IPI00387720.4	Uncharacterized protein	43605	5.4426	1591.67	5	28	10.5398	9.6112
IPI:IPI00371236.3	Elongation factor Tu mitochondrial	49491	7.3229	1565.56	21	40	33.1858	21.5735
IPI:IPI00373140.2	destrin like	18507	7.7146	1530.62	7	19	27.8788	8.273
IPI:IPI00201060.4	Prelamin A C	74278	6.5473	1505.01	20	74	28.5714	19.9646
IPI:IPI00204772.4	Pre mRNA processing factor 19	57266	6.1404	1338.76	14	29	16.0612	22.5006
IPI:IPI00212523.1	Protein DJ 1	19961	6.3618	1275.64	10	23	34.9206	7.2878
IPI:IPI00231927.11	ADP ATP translocase 1	32968	10.1094	1228.3	10	30	17.1141	8.2465
IPI:IPI00213667.1	Hemiferrin	24075	7.5599	1217.96	8	24	24.537	17.5546
IPI:IPI00371270.1	Proliferation associated 2G4 isoform CRA a	43629	6.4167	1172.88	18	32	29.6954	16.5245
IPI:IPI00366218.3	T complex protein 1 subunit beta	57422	5.9903	1092.19	26	48	26.729	20.9216
IPI:IPI00560533.3	Hypoxanthine guanine phosphoribosyltransferase	24461	6.0696	1000.82	10	19	31.6514	10.5423
IPI:IPI00190375.1	LDLR chaperone MESD	25199	5.3328	999.884	10	27	22.3214	10.8196
IPI:IPI00564206.1	Adenosylhomocysteinase	46115	6.082	965.358	4	35	14.0436	5.2822
IPI:IPI00213013.1	Stress induced phosphoprotein 1	62530	6.3858	931.835	22	61	30.9392	13.8667
IPI:IPI00191216.1	Uncharacterized protein	44489	6.2595	930.004	5	18	9.1787	13.7328
IPI:IPI00869806.1	Alpha centractin	42586	6.1838	867.359	11	31	26.0638	23.2467
IPI:IPI00191501.1	Proteasome subunit alpha type 6	27381	6.3613	846.117	5	20	20.3252	6.9169
IPI:IPI00206224.1	Aspartyl tRNA synthetase cytoplasmic	57090	5.9896	836.886	16	46	23.1537	9.6098
IPI:IPI00780700.2	Tryptophanyl tRNA synthetase cytoplasmic	54108	6.0211	824.911	9	43	23.7006	0
IPI:IPI00363719.3	Heterogeneous nuclear ribonucleoprotein D like	35272	9.2858	824.183	8	24	21.4286	15.5166
IPI:IPI00189991.1	S adenosylmethionine synthase isoform type 2	43688	5.902	802.31	7	32	16.7089	8.4011
IPI:IPI00201969.1	Vesicle amine transport protein 1 homolog T californica isoform CRA a	43091	6.1659	776.159	5	23	14.3564	6.5128
IPI:IPI00372857.1	SAR1 homolog A	22384	6.2342	712.387	3	18	9.596	8.1194
IPI:IPI00476178.3	Proteasome subunit alpha type 3	28401	5.1242	678.896	4	30	16.4706	11.0585
IPI:IPI00197553.1	Isoform B23 1 of Nucleophosmin	32539	4.4242	671.577	8	22	19.1781	0
IPI:IPI00959427.1	Uncharacterized protein	27502	5.8802	667.362	2	19	7.9167	0
IPI:IPI00389571.6	Keratin type II cytoskeletal 8	53985	5.6926	603.715	11	42	20.4969	15.5825
IPI:IPI00656385.1	Eukaryotic initiation factor 4A III	46811	6.2933	599.128	6	48	11.1922	9.3278
IPI:IPI00876578.1	Multiple inositol polyphosphate phosphatase 1	54554	6.4493	560.249	6	37	13.0977	6.8825
IPI:IPI00205598.1	GrpE protein homolog 1 mitochondrial	24281	8.5615	553.75	7	19	21.659	10.6427
IPI:IPI00421326.3	DnaJ homolog subfamily B member 11	40469	5.8813	535.04	7	27	15.9218	11.6001
IPI:IPI00193279.1	Ornithine aminotransferase mitochondrial	48302	6.5623	532.677	6	32	10.4784	8.6054
IPI:IPI00231963.5	D dopachrome decarboxylase	13124	6.1146	519.45	2	11	22.0339	3.2947
IPI:IPI00213684.1	Tissue alpha L fucosidase	53452	5.7876	518.216	3	34	7.1429	6.0237
IPI:IPI00212268.1	RuvB like 1	50182	5.9861	496.531	4	34	11.6228	5.3613
IPI:IPI00212767.1	Anionic trypsin 1	25942	4.517	486.179	1	7	8.1301	32.9118
IPI:IPI00958188.1	40S ribosomal protein S3a like	29888	10.1759	479.982	4	28	13.6364	12.1458
IPI:IPI00215349.5	WD repeat containing protein 1	66139	6.1479	441.431	8	43	9.571	12.6963
IPI:IPI00211317.1	Dynein light chain 2 cytoplasmic	10343	7.2422	405.52	2	7	20.2247	14.9998
IPI:IPI00373045.1	Eukaryotic translation initiation factor 4B	69023	5.4205	395.367	3	57	8.0196	5.3869
IPI:IPI00197568.2	Rab GDP dissociation inhibitor beta	50504	5.8469	378.072	3	43	7.8652	0
IPI:IPI00231749.5	Phosphatidylinositol transfer protein alpha isoform	31887	5.9315	359.642	3	25	7.7491	6.3936
IPI:IPI00208215.2	Thioredoxin dependent peroxide reductase mitochondrial	28277	7.3228	340.008	2	20	7.7821	3.7594
IPI:IPI00558210.5	mCG18224 like isoform 2	30850	8.562	317.359	2	26	10.2941	0
IPI:IPI00215093.1	2 oxoglutarate dehydrogenase mitochondrial	116221	6.2975	315.628	7	70	4.3988	9.063
IPI:IPI00952280.1	73 kDa protein	72570	6.7516	313.795	2	48	3.9157	5.4349
IPI:IPI00205912.3	Non POU domain containing octamer binding protein	54890	9.3691	281.97	2	34	3.3613	7.2763
IPI:IPI00366387.3	U2 small nuclear ribonucleoprotein auxiliary factor U2AF 2	53483	9.3635	274.774	3	26	5.0526	0
IPI:IPI00365672.1	Phospholipase D3	54364	6.0612	268.599	2	25	4.3033	8.0882
IPI:IPI00370714.1	Uridine monophosphate synthetase isoform CRA a	52345	6.0311	267.777	1	49	2.079	4.0405
IPI:IPI00326561.3	Delta 3 5 Delta 2 4 dienoyl CoA isomerase mitochondrial	36148	7.9958	262.601	1	31	3.3639	9.2636
IPI:IPI00373289.1	Coatomer subunit delta	57163	5.8147	258.106	4	40	4.3053	7.1326
IPI:IPI00780105.1	Uncharacterized protein	77713	6.3997	248.072	2	68	3.0043	5.5683
IPI:IPI00197579.2	Isoform 1 of Tubulin beta 5 chain	49638	4.5903	242.869	1	30	2.2523	2.554
IPI:IPI00765842.4	Uncharacterized protein	53985	8.3156	240.372	2	44	4.3299	6.7804
IPI:IPI00203214.6	Elongation factor 2	95222	6.3926	233.783	5	69	4.0793	5.6938
IPI:IPI00454559.2	Txnrd1 protein	62962	9.2124	229.826	3	42	4.4983	3.7754
IPI:IPI00231637.5	Glucose 6 phosphate 1 dehydrogenase	59337	5.935	229.208	1	54	1.7476	6.8661
IPI:IPI00369217.1	Heat shock protein 75 kDa mitochondrial	80410	6.5826	228.136	1	68	1.8414	5.753
IPI:IPI00392657.1	Uncharacterized protein	47728	6.2924	223.063	2	39	3.4014	0
IPI:IPI00780927.2	splicing factor arginine serine rich 1B	27727	10.6003	222.626	1	29	2.4194	6.894
IPI:IPI00192541.4	AH receptor interacting protein	37575	6.0736	219.493	2	27	3.0303	2.8697
IPI:IPI00208284.3	Isoform 1 of Dynamin 1 like protein	83856	6.6539	219.081	2	81	2.5166	0
IPI:IPI00326582.3	peripherin	53949	5.1504	205.084	1	57	1.4799	50.8523
IPI:IPI00371012.4	Minichromosome maintenance protein 7	81037	5.8337	194.076	2	63	0.9736	3.822
IPI:IPI00190971.1	Cold shock domain containing protein E1	88838	5.9235	192.726	1	77	1.1278	5.3811
IPI:IPI00191737.6	Serum albumin	68686	6.048	192.148	2	50	3.4539	20.7449
IPI:IPI00471908.6	Asparagine synthetase glutamine hydrolyzing	64205	5.9938	183.607	1	47	1.426	3.6172
IPI:IPI00213062.1	DnaJ homolog subfamily A member 2	45736	6.0342	159.222	1	33	1.699	3.0312
IPI:IPI00767398.1	regulator of nonsense transcripts 1 like	122565	6.2201	150.818	1	79	0.9883	4.382
IPI:IPI00363930.5	Isoform 1 of Septin 11	49663	6.2289	134.869	1	43	2.0882	0
IPI:IPI00215030.1	Uncharacterized protein	88532	4.9656	134.596	1	59	1.6435	2.3823
IPI:IPI00911284.1	Cstf2 protein	60799	6.3708	130.084	1	29	1.5652	4.9558

## Sheet: Fraction 8
Injection 1
Accession	Description	mW (Da)	pI (pH)	PLGS Score	Peptides	Theoretical Peptides	Coverage (%)	Amount (fmol)
IPI:IPI00969317.1	Ubiquitin 60S ribosomal protein L40	14718	10.2647	12373.9	27	9	51.5625	225.112
IPI:IPI00325189.4	Nucleoside diphosphate kinase B	17271	7.3176	6441.09	27	14	55.9211	69.9297
IPI:IPI00421428.9	Phosphoglycerate mutase 1	28813	6.7861	5464.86	30	20	57.4803	77.4248
IPI:IPI00194404.5	Nucleoside diphosphate kinase A	17181	5.9084	4634.97	18	16	50	2.0924
IPI:IPI00191897.4	Nucleoside diphosphate kinase	16179	5.9306	4387.29	16	11	34.2657	0
IPI:IPI00213013.1	Stress induced phosphoprotein 1	62530	6.3858	3036.01	68	61	65.1934	49.294
IPI:IPI00464815.11	Alpha enolase	47098	6.1377	3031.33	24	31	40.0922	34.6799
IPI:IPI00231767.5	Triosephosphate isomerase	26831	6.9937	2954.36	17	21	72.2892	14.2207
IPI:IPI00339162.2	rCG29914 like	31715	6.4836	2887.04	16	25	54.4218	0
IPI:IPI00000000.0	PYGM RABIT P00489 Glycogen phosphorylase muscle Oryctolagus cuniculus	97227	6.7941	2429.05	53	76	43.2977	50
IPI:IPI00627078.1	non histone chromosomal protein HMG 17	9373	10.5066	2174.18	3	6	36.6667	13.5327
IPI:IPI00475732.3	40S ribosomal protein S12	14424	5.8945	2007.85	14	16	53.7879	27.5792
IPI:IPI00895591.1	glycogen phosphorylase muscle form	97226	6.6671	1834	40	76	35.9857	7.0297
IPI:IPI00203214.6	Elongation factor 2	95222	6.3926	1803.59	64	69	39.2774	50.072
IPI:IPI00201060.4	Prelamin A C	74278	6.5473	1742.57	45	74	48.4211	25.6118
IPI:IPI00213613.2	Uncharacterized protein	71958	8.8702	1563.87	37	72	43.125	12.7858
IPI:IPI00324633.2	Glutamate dehydrogenase 1 mitochondrial	61377	7.9801	1432.73	21	44	33.1541	14.472
IPI:IPI00470317.5	Elongation factor 1 gamma	50029	6.303	950.374	24	37	32.4943	22.4561
IPI:IPI00212478.1	RCG39817 isoform CRA a	16094	8.6506	943.465	3	11	19.7279	3.8349
IPI:IPI00194045.1	Isocitrate dehydrogenase NADP cytoplasmic	46704	6.566	940.671	19	35	31.6425	11.7769
IPI:IPI00191794.2	Non histone chromosomal protein HMG 17	9359	10.3861	908.802	2	7	36.6667	0.8761
IPI:IPI00327830.3	Fatty acid binding protein epidermal	15049	6.9756	801.48	9	13	44.4444	22.746
IPI:IPI00200920.1	Far upstream element binding protein 2	74180	6.3924	780.155	33	48	44.7989	19.725
IPI:IPI00367437.8	putative RNA binding protein 3	16972	8.8896	778.182	7	13	22.4359	22.4226
IPI:IPI00882480.2	poly rC binding protein 1 like	55046	9.7126	762.206	7	37	22.2222	0
IPI:IPI00370011.2	RCG33041 isoform CRA b	12738	7.3132	717.632	2	9	26.5487	7.6122
IPI:IPI00551815.2	Ybx1 protein	36178	10.1349	680.572	10	26	35.2761	0
IPI:IPI00200419.3	Dihydrofolate reductase	21624	7.3046	651.072	5	19	23.5294	7.8941
IPI:IPI00372826.3	splicing factor arginine serine rich 3	19317	12.0414	601.149	4	14	24.3902	0
IPI:IPI00366785.5	Tyrosyl tRNA synthetase cytoplasmic	62986	8.5977	597.417	32	55	47.695	15.3191
IPI:IPI00207184.1	Endoplasmic reticulum resident protein 29	28556	6.2305	527.38	5	20	21.5385	8.8041
IPI:IPI00421885.3	Acyl coenzyme A thioesterase 2 mitochondrial	49669	7.7648	517.231	7	33	14.5695	11.054
IPI:IPI00327144.7	Cofilin 1	18520	8.2196	512.912	6	19	28.9157	16.9903
IPI:IPI00371270.1	Proliferation associated 2G4 isoform CRA a	43629	6.4167	507.633	17	32	33.2487	16.8154
IPI:IPI00950005.1	Uncharacterized protein Fragment	37328	5.4692	504.231	7	21	9.6386	0
IPI:IPI00208193.1	Nucleic acid binding factor pRM10	33793	9.6495	494.505	9	27	25.1678	0
IPI:IPI00188111.1	Chaperonin subunit 6a	57980	6.6606	474.704	18	42	27.1186	16.0149
IPI:IPI00213667.1	Hemiferrin	24075	7.5599	464.549	10	24	38.4259	15.6489
IPI:IPI00957899.1	GF20391 like isoform 2	21226	10.9742	444.992	7	19	19.7917	12.6452
IPI:IPI00372854.5	Uncharacterized protein	36846	6.3999	431.666	2	22	3.7572	6.7949
IPI:IPI00370315.1	Eukaryotic translation initiation factor 4H	27307	7.1977	417.393	4	32	17.7419	0
IPI:IPI00555323.3	Histone H3 1	15394	11.5404	408.038	8	12	26.4706	21.0823
IPI:IPI00949013.1	Dihydropyrimidinase related protein 1	62156	6.672	405.812	10	42	17.8322	9.6627
IPI:IPI00230838.5	ATP synthase subunit d mitochondrial	18751	6.1767	402.019	4	11	27.9503	7.6703
IPI:IPI00231346.5	60S ribosomal protein L30	12775	9.9531	387.559	3	7	34.7826	4.8305
IPI:IPI00198567.1	LIM and SH3 domain protein 1	29951	6.6696	355.477	9	23	30.4182	17.2914
IPI:IPI00201964.4	Uncharacterized protein	64301	7.6838	351.386	11	36	16.8067	0
IPI:IPI00373591.3	Far upstream element binding protein 1	67155	7.4262	350.745	14	45	15.3365	6.1892
IPI:IPI00365545.1	Dihydrolipoyl dehydrogenase mitochondrial	54004	7.7646	337.587	9	31	22.3969	16.7507
IPI:IPI00231757.12	Proteasome subunit alpha type 2	25910	7.2986	337.475	4	15	19.2308	5.7211
IPI:IPI00392676.4	Biliverdin reductase B Flavin reductase NADPH Predicted isoform CRA b	22080	6.3195	336.729	8	13	32.5243	14.6411
IPI:IPI00364124.2	Alpha 2 macroglobulin receptor associated protein	42006	6.9501	328.402	13	36	27.2222	16.3447
IPI:IPI00198327.2	Voltage dependent anion selective channel protein 2	31725	7.372	302.861	9	20	22.0339	12.2648
IPI:IPI00365946.3	SAP domain containing ribonucleoprotein	23590	6.2893	302.397	6	16	26.6667	11.3766
IPI:IPI00765501.1	RCG49489 isoform CRA a	32558	6.2787	282.405	3	21	10.0346	3.9966
IPI:IPI00210351.2	Adenylate kinase isoenzyme 1	21570	8.1436	281.134	4	16	20.6186	7.6693
IPI:IPI00471584.7	Heat shock protein HSP 90 beta	83229	4.775	280.302	8	67	9.5304	4.6801
IPI:IPI00951899.1	Uncharacterized protein	80650	4.6397	275.836	8	66	14.7309	4.7281
IPI:IPI00559552.2	budding uninhibited by benzimidazoles 3 homolog	36931	6.3876	266.747	7	23	19.6319	0
IPI:IPI00208181.1	Galectin 2	14723	7.4114	250.235	3	12	32.3077	5.0321
IPI:IPI00324741.3	Protein disulfide isomerase A3	56587	5.8068	248.966	14	53	22.3762	6.8285
IPI:IPI00207333.1	Platelet activating factor acetylhydrolase IB subunit gamma	25847	6.4519	247.554	6	23	15.9483	5.0085
IPI:IPI00231737.5	Aldose reductase	35774	6.2651	243.408	7	24	18.9873	6.1283
IPI:IPI00210566.3	Heat shock protein HSP 90 alpha	84761	4.7357	240.842	6	91	5.7299	1.8917
IPI:IPI00371236.3	Elongation factor Tu mitochondrial	49491	7.3229	222.584	10	40	19.9115	9.6099
IPI:IPI00368449.2	Phosphomannomutase 2	27691	7.0812	221.072	3	23	14.876	6.0641
IPI:IPI00359611.2	Uncharacterized protein	36469	6.3483	212.356	5	29	11.875	13.1888
IPI:IPI00191216.1	Uncharacterized protein	44489	6.2595	212.323	5	18	11.8357	4.9026
IPI:IPI00205332.4	Electron transfer flavoprotein subunit alpha mitochondrial	34929	8.4853	205.851	8	24	19.5195	10.2534
IPI:IPI00362534.3	Uncharacterized protein	73100	6.7718	200.536	9	65	13.7462	6.7272
IPI:IPI00208205.1	Heat shock cognate 71 kDa protein	70827	5.1998	198.165	7	50	13.1579	0
IPI:IPI00869485.2	Septin 8	51219	5.6794	197.505	2	43	4.7511	3.0388
IPI:IPI00205745.3	Isoform Mitochondrial of Peroxiredoxin 5 mitochondrial	22164	8.8321	170.661	2	18	12.6761	0
IPI:IPI00372388.1	T complex protein 1 subunit gamma	60608	6.2032	167.769	10	49	18.1651	8.9024
IPI:IPI00191748.3	Proteasome subunit alpha type 1	29498	6.1487	154.202	3	25	7.9848	6.583
IPI:IPI00326888.4	Secretogranin 1	77489	4.7842	147.653	7	72	5.9259	15.0997
IPI:IPI00364321.3	Electron transfer flavoprotein subunit beta	27670	7.83	131.012	2	17	6.6667	4.0515
IPI:IPI00193568.3	Isoform 4 of Dynamin 1 like protein	83167	6.6253	130.878	4	81	4.5455	0
IPI:IPI00903436.1	6 phosphogluconate dehydrogenase decarboxylating	53202	6.6028	129.296	5	36	10.766	0
IPI:IPI00780927.2	splicing factor arginine serine rich 1B	27727	10.6003	121.081	3	29	8.0645	5.5755
IPI:IPI00555171.3	Transgelin 2	22379	8.4485	114.986	2	22	10.5528	1.8817
IPI:IPI00196661.1	14 3 3 protein theta	27760	4.4934	111.445	3	24	10.6122	0
IPI:IPI00230857.7	Isoform 1 of Adenylate kinase 2 mitochondrial	26362	6.3499	93.4179	2	24	4.6025	0
IPI:IPI00370117.3	Uncharacterized protein	109408	4.6672	86.6523	6	73	1.5432	8.5899
IPI:IPI00213571.1	Isoform 1 of Cytosolic acyl coenzyme A thioester hydrolase	37537	7.2698	84.5787	1	23	3.2544	1.5928
IPI:IPI00366324.1	Uncharacterized protein	21991	11.4818	81.14	1	17	3.7383	6.7518
IPI:IPI00372524.3	Uncharacterized protein	87275	7.2233	68.5666	3	63	3.6478	2.2328
IPI:IPI00388015.3	coronin 1C	53144	6.6716	60.7794	1	33	2.1097	3.1531
IPI:IPI00209916.1	tRNA splicing ligase RtcB homolog	55213	6.8058	56.5709	1	38	1.7822	3.8483
IPI:IPI00214665.2	ATP citrate synthase isoform 1	120703	7.121	52.479	1	92	1.2716	0
IPI:IPI00359323.1	Thyroid hormone receptor associated protein 3	108187	10.5659	44.9876	1	92	1.7876	1.8478
IPI:IPI00367824.3	Uncharacterized protein	110518	8.4089	35.2071	1	91	0.485	7.0874
Injection 2
Accession	Description	mW (Da)	pI (pH)	PLGS Score	Peptides	Theoretical Peptides	Coverage (%)	Amount (fmol)
IPI:IPI00190240.1	Ubiquitin 40S ribosomal protein S27a	17939	10.0274	12976.4	27	10	46.7949	1.0253
IPI:IPI00325189.4	Nucleoside diphosphate kinase B	17271	7.3176	4871.76	24	14	61.8421	76.305
IPI:IPI00421428.9	Phosphoglycerate mutase 1	28813	6.7861	4268.41	31	20	56.2992	80.9321
IPI:IPI00213013.1	Stress induced phosphoprotein 1	62530	6.3858	2733.18	54	61	50.8287	50.2396
IPI:IPI00464815.11	Alpha enolase	47098	6.1377	2580.77	23	31	40.0922	44.4944
IPI:IPI00231767.5	Triosephosphate isomerase	26831	6.9937	2517.28	14	21	46.1847	27.1431
IPI:IPI00000000.0	PYGM RABIT P00489 Glycogen phosphorylase muscle Oryctolagus cuniculus	97227	6.7941	2026.82	54	76	45.433	50
IPI:IPI00895591.1	glycogen phosphorylase muscle form	97226	6.6671	1540.53	42	76	36.8171	1.0066
IPI:IPI00203214.6	Elongation factor 2	95222	6.3926	1531.54	63	69	36.7133	54.8785
IPI:IPI00201060.4	Prelamin A C	74278	6.5473	1504.5	36	74	41.5038	29.3804
IPI:IPI00957678.1	ribosomal protein S12 like	14491	6.3373	1487.83	9	18	46.2121	26.4621
IPI:IPI00627078.1	non histone chromosomal protein HMG 17	9373	10.5066	1210.1	2	6	30	20.3234
IPI:IPI00882480.2	poly rC binding protein 1 like	55046	9.7126	1006.08	10	37	25.1462	0
IPI:IPI00324633.2	Glutamate dehydrogenase 1 mitochondrial	61377	7.9801	993.467	22	44	37.8136	19.2812
IPI:IPI00392676.4	Biliverdin reductase B Flavin reductase NADPH Predicted isoform CRA b	22080	6.3195	868.997	10	13	30.0971	19.5156
IPI:IPI00327830.3	Fatty acid binding protein epidermal	15049	6.9756	836.562	10	13	43.7037	18.9178
IPI:IPI00551815.2	Ybx1 protein	36178	10.1349	796.592	14	26	47.546	0
IPI:IPI00470317.5	Elongation factor 1 gamma	50029	6.303	785.717	27	37	37.2998	25.2608
IPI:IPI00194045.1	Isocitrate dehydrogenase NADP cytoplasmic	46704	6.566	740.521	22	35	33.0918	11.4056
IPI:IPI00200920.1	Far upstream element binding protein 2	74180	6.3924	704.327	29	48	35.6449	20.6854
IPI:IPI00208193.1	Nucleic acid binding factor pRM10	33793	9.6495	678.673	8	27	21.8121	0
IPI:IPI00421885.3	Acyl coenzyme A thioesterase 2 mitochondrial	49669	7.7648	655.768	6	33	15.4525	11.6534
IPI:IPI00207184.1	Endoplasmic reticulum resident protein 29	28556	6.2305	641.447	4	20	17.6923	5.6841
IPI:IPI00208205.1	Heat shock cognate 71 kDa protein	70827	5.1998	635.105	8	50	12.2291	0
IPI:IPI00231475.7	Histone H3 3	15318	11.6797	622.192	9	12	33.8235	22.9934
IPI:IPI00371270.1	Proliferation associated 2G4 isoform CRA a	43629	6.4167	573.027	18	32	34.264	18.2901
IPI:IPI00200419.3	Dihydrofolate reductase	21624	7.3046	565.814	7	19	32.0856	8.6647
IPI:IPI00231346.5	60S ribosomal protein L30	12775	9.9531	553.446	2	7	24.3478	5.1061
IPI:IPI00562643.3	Uncharacterized protein Fragment	12135	6.4896	534.454	1	7	14.6789	6.4673
IPI:IPI00364124.2	Alpha 2 macroglobulin receptor associated protein	42006	6.9501	522.246	22	36	39.1667	15.6819
IPI:IPI00366785.5	Tyrosyl tRNA synthetase cytoplasmic	62986	8.5977	508.066	30	55	36.5248	15.1853
IPI:IPI00201964.4	Uncharacterized protein	64301	7.6838	495.589	15	36	29.2437	0
IPI:IPI00372854.5	Uncharacterized protein	36846	6.3999	490.449	5	22	15.896	6.2533
IPI:IPI00327144.7	Cofilin 1	18520	8.2196	480.89	12	19	31.3253	19.5925
IPI:IPI00365946.3	SAP domain containing ribonucleoprotein	23590	6.2893	480.33	7	16	31.9048	12.1931
IPI:IPI00207333.1	Platelet activating factor acetylhydrolase IB subunit gamma	25847	6.4519	456.681	7	23	23.7069	5.3353
IPI:IPI00198327.2	Voltage dependent anion selective channel protein 2	31725	7.372	434.606	8	20	23.7288	13.7545
IPI:IPI00213667.1	Hemiferrin	24075	7.5599	420.589	12	24	46.2963	16.4515
IPI:IPI00949013.1	Dihydropyrimidinase related protein 1	62156	6.672	415.864	11	42	20.4545	10.0028
IPI:IPI00556932.2	Histone H2B	16341	10.8417	411.43	9	12	29.932	11.182
IPI:IPI00198567.1	LIM and SH3 domain protein 1	29951	6.6696	404.135	9	23	33.8403	17.2851
IPI:IPI00190348.1	histone H2B	13881	10.739	385.263	6	11	19.8413	0
IPI:IPI00365545.1	Dihydrolipoyl dehydrogenase mitochondrial	54004	7.7646	364.828	14	31	27.112	20.743
IPI:IPI00359611.2	Uncharacterized protein	36469	6.3483	352.762	4	29	11.5625	6.3262
IPI:IPI00188111.1	Chaperonin subunit 6a	57980	6.6606	350.603	14	42	16.1959	15.1836
IPI:IPI00231927.11	ADP ATP translocase 1	32968	10.1094	336.017	10	30	19.1275	6.9268
IPI:IPI00370315.1	Eukaryotic translation initiation factor 4H	27307	7.1977	302.209	5	32	25	0
IPI:IPI00373591.3	Far upstream element binding protein 1	67155	7.4262	301.748	13	45	17.5274	6.0311
IPI:IPI00197553.1	Isoform B23 1 of Nucleophosmin	32539	4.4242	294.897	10	22	18.8356	13.839
IPI:IPI00231737.5	Aldose reductase	35774	6.2651	292.254	9	24	22.7848	7.7915
IPI:IPI00324741.3	Protein disulfide isomerase A3	56587	5.8068	287.338	16	53	27.9208	7.9466
IPI:IPI00471584.7	Heat shock protein HSP 90 beta	83229	4.775	278.988	14	67	17.5414	4.8509
IPI:IPI00326888.4	Secretogranin 1	77489	4.7842	274.99	12	72	12.5926	22.7402
IPI:IPI00371236.3	Elongation factor Tu mitochondrial	49491	7.3229	270.168	10	40	28.3186	10.466
IPI:IPI00212767.1	Anionic trypsin 1	25942	4.517	261.796	1	7	8.1301	27.6246
IPI:IPI00205332.4	Electron transfer flavoprotein subunit alpha mitochondrial	34929	8.4853	233.494	8	24	20.7207	10.4615
IPI:IPI00372826.3	splicing factor arginine serine rich 3	19317	12.0414	228.904	1	14	5.4878	0
IPI:IPI00382216.1	PEST proteolytic signal containing nuclear protein	20182	5.9509	227.057	3	16	12.6984	0
IPI:IPI00951899.1	Uncharacterized protein	80650	4.6397	223.86	10	66	11.6147	1.6125
IPI:IPI00191748.3	Proteasome subunit alpha type 1	29498	6.1487	212.051	6	25	22.8137	6.087
IPI:IPI00390302.3	Uncharacterized protein	57286	4.9684	207.306	8	52	11.6935	9.9392
IPI:IPI00368449.2	Phosphomannomutase 2	27691	7.0812	204.242	2	23	9.0909	7.3359
IPI:IPI00210532.3	Transgelin 3	22486	7.1697	195.861	2	18	9.0452	4.9785
IPI:IPI00559552.2	budding uninhibited by benzimidazoles 3 homolog	36931	6.3876	193.624	5	23	16.5644	0
IPI:IPI00372388.1	T complex protein 1 subunit gamma	60608	6.2032	192.038	11	49	21.6514	8.0287
IPI:IPI00364321.3	Electron transfer flavoprotein subunit beta	27670	7.83	191.958	4	17	15.2941	8.0552
IPI:IPI00210351.2	Adenylate kinase isoenzyme 1	21570	8.1436	186.41	1	16	6.1856	7.994
IPI:IPI00362534.3	Uncharacterized protein	73100	6.7718	178.993	9	65	11.6314	8.3448
IPI:IPI00388015.3	coronin 1C	53144	6.6716	172.06	5	33	9.4937	5.729
IPI:IPI00869806.1	Alpha centractin	42586	6.1838	163.379	3	31	9.5745	6.4393
IPI:IPI00190377.2	Transaldolase	37436	6.6425	157.982	5	30	11.8694	8.4597
IPI:IPI00869949.2	Uncharacterized protein	26418	8.2236	155.31	3	22	11.4537	7.9495
IPI:IPI00765738.3	Uncharacterized protein	49645	6.9567	150.994	2	39	4.662	2.538
IPI:IPI00948374.1	35 kDa protein	34604	6.4222	147.711	5	24	9.4771	2.1957
IPI:IPI00200651.5	N acetylneuraminic acid synthase	40025	6.4032	146.131	4	24	15.8774	6.3571
IPI:IPI00421642.1	EG3RVC	43849	5.9756	137.245	1	37	2.3747	0
IPI:IPI00393333.3	Bifunctional purine biosynthesis protein PURH	64168	6.7218	129.603	5	48	9.4595	4.5602
IPI:IPI00231677.5	14 3 3 protein eta	28194	4.6102	126.789	3	27	11.3821	2.8887
IPI:IPI00480766.1	Acetyl CoA acetyltransferase cytosolic	41082	6.9307	123.299	3	25	5.5416	0
IPI:IPI00370117.3	Uncharacterized protein	109408	4.6672	120.227	6	73	2.0576	5.837
IPI:IPI00765501.1	RCG49489 isoform CRA a	32558	6.2787	106.994	3	21	7.2664	4.69
IPI:IPI00475639.4	Tubulin beta 2A chain	49874	4.5903	103.424	1	30	2.2472	1.7763
IPI:IPI00231303.4	ribose phosphate pyrophosphokinase I like	34783	6.5387	101.678	2	22	6.6038	11.4227
IPI:IPI00213571.1	Isoform 1 of Cytosolic acyl coenzyme A thioester hydrolase	37537	7.2698	101.294	2	23	6.5089	0.9049
IPI:IPI00215349.5	WD repeat containing protein 1	66139	6.1479	100.442	5	43	6.6007	6.3771
IPI:IPI00326561.3	Delta 3 5 Delta 2 4 dienoyl CoA isomerase mitochondrial	36148	7.9958	99.2225	2	31	5.5046	4.8523
IPI:IPI00362992.5	aldehyde dehydrogenase 5 family member A1 isoform 3	66119	8.595	97.9312	2	55	3.9088	2.9271
IPI:IPI00191728.1	Calreticulin	47965	4.1385	95.4486	3	50	3.8462	5.206
IPI:IPI00194388.5	Uncharacterized protein	23388	7.0371	82.4186	1	13	9.0909	5.5678
IPI:IPI00191216.1	Uncharacterized protein	44489	6.2595	81.2578	1	18	2.8986	0
IPI:IPI00193568.3	Isoform 4 of Dynamin 1 like protein	83167	6.6253	76.338	2	81	3.0749	0
IPI:IPI00555259.4	Matrin 3	94388	5.766	68.5919	2	70	2.2485	7.742
IPI:IPI00203398.6	DNA directed polymerase delta interacting protein 2	41771	8.7788	68.3921	1	37	2.7174	0
IPI:IPI00471827.4	Uncharacterized protein	73727	6.1923	56.9222	1	48	2.1148	17.8813
IPI:IPI00372524.3	Uncharacterized protein	87275	7.2233	56.1235	1	63	1.2579	3.251
IPI:IPI00372853.3	Uncharacterized protein	70071	5.4254	44.9652	1	56	1.3201	10.6239
IPI:IPI00214665.2	ATP citrate synthase isoform 1	120703	7.121	40.4391	1	92	0.7266	0
IPI:IPI00393413.4	laminin gamma 2	130830	5.7933	37.3788	1	99	0.5034	2.4888
Injection 3
Accession	Description	mW (Da)	pI (pH)	PLGS Score	Peptides	Theoretical Peptides	Coverage (%)	Amount (fmol)
IPI:IPI00950621.2	ubiquitin B like	8696	7.6271	25107.7	25	6	76.6234	68.6884
IPI:IPI00968520.1	Polyubiquitin Fragment	11234	5.2128	24519	29	8	64	68.6884
IPI:IPI00969317.1	Ubiquitin 60S ribosomal protein L40	14718	10.2647	23819	30	9	57.0313	60.7211
IPI:IPI00958274.1	ubiquitin B like	17264	7.6879	23397.9	29	13	41.8301	68.6884
IPI:IPI00190240.1	Ubiquitin 40S ribosomal protein S27a	17939	10.0274	23395.6	30	10	44.8718	68.6884
IPI:IPI00882520.2	Polyubiquitin B	34347	7.726	22343.6	29	27	20.9836	68.6884
IPI:IPI00476033.2	48 kDa protein	48309	9.0912	22038.2	30	40	17.907	60.5197
IPI:IPI00361888.3	Polyubiquitin C	91031	8.8528	21682	29	75	7.9012	68.6884
IPI:IPI00776427.2	Uncharacterized protein	17536	10.0446	18838	18	11	29.4118	0
IPI:IPI00325189.4	Nucleoside diphosphate kinase B	17271	7.3176	14106.9	29	14	60.5263	81.872
IPI:IPI00421428.9	Phosphoglycerate mutase 1	28813	6.7861	9918.29	29	20	58.6614	88.969
IPI:IPI00213013.1	Stress induced phosphoprotein 1	62530	6.3858	8024.72	57	61	53.407	62.9265
IPI:IPI00627078.1	non histone chromosomal protein HMG 17	9373	10.5066	5699.53	2	6	30	22.6389
IPI:IPI00464815.11	Alpha enolase	47098	6.1377	5539.96	18	31	35.023	38.8575
IPI:IPI00000000.0	PYGM RABIT P00489 Glycogen phosphorylase muscle Oryctolagus cuniculus	97227	6.7941	5121.7	51	76	41.2811	50
IPI:IPI00203214.6	Elongation factor 2	95222	6.3926	4896.39	70	69	35.1981	58.6309
IPI:IPI00213613.2	Uncharacterized protein	71958	8.8702	4608.75	39	72	41.875	10.659
IPI:IPI00188879.2	Lamin C2	52603	6.1987	4514.62	36	53	51.7316	1.2527
IPI:IPI00231767.5	Triosephosphate isomerase	26831	6.9937	4238.47	14	21	47.7912	27.8836
IPI:IPI00475732.3	40S ribosomal protein S12	14424	5.8945	3411.21	9	16	31.8182	18.9189
IPI:IPI00230897.5	Hemoglobin subunit beta 1	15969	8.2463	3228.36	3	13	19.0476	2.9124
IPI:IPI00895591.1	glycogen phosphorylase muscle form	97226	6.6671	2975.95	37	76	30.8789	0
IPI:IPI00324633.2	Glutamate dehydrogenase 1 mitochondrial	61377	7.9801	2702.32	21	44	32.6165	22.4609
IPI:IPI00958268.1	poly rC binding protein 1 like	42592	8.3719	2512.64	11	27	32.5815	33.0429
IPI:IPI00191794.2	Non histone chromosomal protein HMG 17	9359	10.3861	2505.28	2	7	36.6667	0.6447
IPI:IPI00327830.3	Fatty acid binding protein epidermal	15049	6.9756	2457.56	14	13	60	25.5161
IPI:IPI00200920.1	Far upstream element binding protein 2	74180	6.3924	2195.09	29	48	39.8058	24.0146
IPI:IPI00470317.5	Elongation factor 1 gamma	50029	6.303	2167.48	21	37	30.2059	21.1106
IPI:IPI00958096.1	GF20391 like isoform 1	24559	11.2914	2106.92	8	22	22.973	17.9393
IPI:IPI00365946.3	SAP domain containing ribonucleoprotein	23590	6.2893	1734.73	10	16	32.8571	17.5238
IPI:IPI00208193.1	Nucleic acid binding factor pRM10	33793	9.6495	1661.16	7	27	21.8121	10.3307
IPI:IPI00365545.1	Dihydrolipoyl dehydrogenase mitochondrial	54004	7.7646	1508.74	11	31	20.2358	19.0593
IPI:IPI00370315.1	Eukaryotic translation initiation factor 4H	27307	7.1977	1475.97	7	32	26.6129	0
IPI:IPI00368449.2	Phosphomannomutase 2	27691	7.0812	1199.66	8	23	29.7521	6.7329
IPI:IPI00372826.3	splicing factor arginine serine rich 3	19317	12.0414	1123.81	6	14	16.4634	0
IPI:IPI00231346.5	60S ribosomal protein L30	12775	9.9531	1114.39	3	7	31.3043	6.8042
IPI:IPI00366785.5	Tyrosyl tRNA synthetase cytoplasmic	62986	8.5977	1093.94	22	55	31.7376	16.5173
IPI:IPI00551815.2	Ybx1 protein	36178	10.1349	1072.05	7	26	38.6503	0
IPI:IPI00207184.1	Endoplasmic reticulum resident protein 29	28556	6.2305	1048.03	4	20	11.9231	10.6179
IPI:IPI00199600.1	RCG55259 isoform CRA c	13701	7.1823	1014.51	3	13	27.9661	11.8021
IPI:IPI00196316.1	Eukaryotic translation initiation factor 1B Predicted isoform CRA b	12815	7.2515	1010.73	2	9	26.5487	6.1909
IPI:IPI00949013.1	Dihydropyrimidinase related protein 1	62156	6.672	1009.45	9	42	15.035	10.6464
IPI:IPI00213667.1	Hemiferrin	24075	7.5599	958.617	11	24	43.9815	17.2259
IPI:IPI00363719.3	Heterogeneous nuclear ribonucleoprotein D like	35272	9.2858	943.095	3	24	5.5901	0
IPI:IPI00231737.5	Aldose reductase	35774	6.2651	934.071	9	24	25	13.9819
IPI:IPI00421885.3	Acyl coenzyme A thioesterase 2 mitochondrial	49669	7.7648	870.213	4	33	9.2715	12.6787
IPI:IPI00371270.1	Proliferation associated 2G4 isoform CRA a	43629	6.4167	799.188	16	32	29.4416	19.1519
IPI:IPI00200419.3	Dihydrofolate reductase	21624	7.3046	797.844	7	19	22.4599	12.1263
IPI:IPI00207333.1	Platelet activating factor acetylhydrolase IB subunit gamma	25847	6.4519	730.542	7	23	23.2759	6.3054
IPI:IPI00372854.5	Uncharacterized protein	36846	6.3999	728.729	4	22	6.0694	6.1633
IPI:IPI00370117.3	Uncharacterized protein	109408	4.6672	717.909	6	73	2.0576	6.8463
IPI:IPI00201964.4	Uncharacterized protein	64301	7.6838	710.547	7	36	10.084	0
IPI:IPI00324741.3	Protein disulfide isomerase A3	56587	5.8068	697.375	13	53	21.5842	8.7488
IPI:IPI00371236.3	Elongation factor Tu mitochondrial	49491	7.3229	681.478	8	40	20.354	11.5657
IPI:IPI00765501.1	RCG49489 isoform CRA a	32558	6.2787	651.047	2	21	7.2664	5.172
IPI:IPI00359611.2	Uncharacterized protein	36469	6.3483	637.802	5	29	15	6.8846
IPI:IPI00326888.4	Secretogranin 1	77489	4.7842	629.086	8	72	6.3704	23.7868
IPI:IPI00367437.8	putative RNA binding protein 3	16972	8.8896	623.732	5	13	22.4359	24.4929
IPI:IPI00198327.2	Voltage dependent anion selective channel protein 2	31725	7.372	619.753	5	20	24.4068	12.2078
IPI:IPI00194045.1	Isocitrate dehydrogenase NADP cytoplasmic	46704	6.566	615.727	16	35	28.0193	12.7873
IPI:IPI00373591.3	Far upstream element binding protein 1	67155	7.4262	610.512	15	45	15.6495	6.8709
IPI:IPI00231475.7	Histone H3 3	15318	11.6797	605.264	7	12	26.4706	12.4808
IPI:IPI00193854.4	Pterin 4 alpha carbinolamine dehydratase	11992	6.3278	596.965	3	11	34.6154	3.304
IPI:IPI00198567.1	LIM and SH3 domain protein 1	29951	6.6696	594.516	10	23	34.2205	18.9528
IPI:IPI00205745.3	Isoform Mitochondrial of Peroxiredoxin 5 mitochondrial	22164	8.8321	588.106	3	18	20.1878	0
IPI:IPI00188111.1	Chaperonin subunit 6a	57980	6.6606	583.511	11	42	14.3126	14.3573
IPI:IPI00763463.1	cofilin 1 like isoform 1	18425	7.6245	570.646	6	20	15.1515	16.8368
IPI:IPI00364124.2	Alpha 2 macroglobulin receptor associated protein	42006	6.9501	570.168	15	36	28.3333	18.6511
IPI:IPI00471584.7	Heat shock protein HSP 90 beta	83229	4.775	553.438	10	67	12.0166	8.4562
IPI:IPI00372388.1	T complex protein 1 subunit gamma	60608	6.2032	531.976	15	49	20.367	8.2014
IPI:IPI00559552.2	budding uninhibited by benzimidazoles 3 homolog	36931	6.3876	523.814	8	23	23.0061	0
IPI:IPI00208205.1	Heat shock cognate 71 kDa protein	70827	5.1998	497.424	8	50	13.7771	12.1791
IPI:IPI00198717.8	Malate dehydrogenase cytoplasmic	36460	6.149	480.669	7	29	13.4731	8.2969
IPI:IPI00951899.1	Uncharacterized protein	80650	4.6397	444.147	7	66	10.3399	1.292
IPI:IPI00362534.3	Uncharacterized protein	73100	6.7718	419.088	9	65	13.142	6.3824
IPI:IPI00205332.4	Electron transfer flavoprotein subunit alpha mitochondrial	34929	8.4853	407.879	5	24	9.009	11.3359
IPI:IPI00190377.2	Transaldolase	37436	6.6425	407.803	8	30	17.2107	11.4756
IPI:IPI00388015.3	coronin 1C	53144	6.6716	357.972	4	33	6.962	6.1213
IPI:IPI00191748.3	Proteasome subunit alpha type 1	29498	6.1487	334.744	4	25	12.5475	4.9427
IPI:IPI00476295.7	Adenosylhomocysteinase	47507	6.0639	285.144	3	35	7.6389	3.7166
IPI:IPI00208038.1	Eukaryotic translation initiation factor 3 subunit H	39880	6.1992	264.166	1	28	5.3977	2.5421
IPI:IPI00480766.1	Acetyl CoA acetyltransferase cytosolic	41082	6.9307	232.077	4	25	6.0453	0
IPI:IPI00211206.7	PDZ and LIM domain protein 1	35561	6.8626	221.022	2	21	7.6453	6.2982
IPI:IPI00780927.2	splicing factor arginine serine rich 1B	27727	10.6003	219.97	3	29	8.0645	6.0623
IPI:IPI00207217.1	Enoyl CoA hydratase mitochondrial	31496	8.1599	218.362	1	24	7.2414	4.5315
IPI:IPI00361473.2	Uncharacterized protein	34410	9.9966	212.005	4	24	10.101	2.6977
IPI:IPI00231927.11	ADP ATP translocase 1	32968	10.1094	203.413	2	30	5.7047	7.9212
IPI:IPI00197579.2	Isoform 1 of Tubulin beta 5 chain	49638	4.5903	180.052	1	30	2.2523	0
IPI:IPI00212268.1	RuvB like 1	50182	5.9861	155.975	1	34	2.6316	2.5496
IPI:IPI00209570.2	NAD dependent malic enzyme mitochondrial	65309	7.6465	134.738	1	37	1.7123	3.4955
IPI:IPI00365672.1	Phospholipase D3	54364	6.0612	122.68	1	25	2.459	4.1524
IPI:IPI00231929.7	Isoform M1 of Pyruvate kinase isozymes M1 M2	57780	6.6541	116.985	1	44	2.0716	4.6599
IPI:IPI00199716.1	Uncharacterized protein	86299	6.4894	102.501	1	54	1.5645	2.8391

## Sheet: Fraction 9
Injection 1
Accession	Description	mW (Da)	pI (pH)	PLGS Score	Peptides	Theoretical Peptides	Coverage (%)	Amount (fmol)
IPI:IPI00190240.1	Ubiquitin 40S ribosomal protein S27a	17939	10.0274	6338.41	20	10	41.6667	0
IPI:IPI00000000.0	PYGM RABIT P00489 Glycogen phosphorylase muscle Oryctolagus cuniculus	97227	6.7941	3935.94	64	76	44.3654	50
IPI:IPI00231767.5	Triosephosphate isomerase	26831	6.9937	3755.54	19	21	53.4137	18.8084
IPI:IPI00339162.2	rCG29914 like	31715	6.4836	3752.64	17	25	43.8776	0
IPI:IPI00212796.3	GTP binding nuclear protein Ran	24407	7.312	3280.26	14	17	35.6481	23.3102
IPI:IPI00367214.2	Similar to RAN protein	24434	8.6373	3278.79	13	20	39.8148	7.8286
IPI:IPI00958096.1	GF20391 like isoform 1	24559	11.2914	2966.88	12	22	33.3333	40.1064
IPI:IPI00627078.1	non histone chromosomal protein HMG 17	9373	10.5066	2812.14	6	6	36.6667	14.6843
IPI:IPI00895591.1	glycogen phosphorylase muscle form	97226	6.6671	2809.47	49	76	37.1734	1.1138
IPI:IPI00191794.2	Non histone chromosomal protein HMG 17	9359	10.3861	2693.58	5	7	36.6667	8.7501
IPI:IPI00339197.4	Isoform M2 of Pyruvate kinase isozymes M1 M2	57744	7.1938	2654.85	41	44	50.6591	31.9784
IPI:IPI00230907.5	Macrophage migration inhibitory factor	12469	7.1572	2242.64	4	7	23.4783	24.2982
IPI:IPI00325189.4	Nucleoside diphosphate kinase B	17271	7.3176	2166.52	18	14	59.8684	14.5233
IPI:IPI00231134.5	Guanine nucleotide binding protein subunit beta 2 like 1	35054	7.5645	1906.4	24	27	56.1514	20.6599
IPI:IPI00208205.1	Heat shock cognate 71 kDa protein	70827	5.1998	1713.67	18	50	27.3994	8.5849
IPI:IPI00191897.4	Nucleoside diphosphate kinase	16179	5.9306	1398.38	13	11	38.4615	0
IPI:IPI00421539.3	Aconitate hydratase mitochondrial	85380	7.6703	1229.46	52	55	37.8205	27.1463
IPI:IPI00877387.2	ubiquitin conjugating enzyme E2 variant 1	16344	8.2152	1174.78	14	13	53.7415	13.6708
IPI:IPI00387771.6	Peptidyl prolyl cis trans isomerase A	17862	8.272	1000.77	6	12	26.8293	6.7121
IPI:IPI00198327.2	Voltage dependent anion selective channel protein 2	31725	7.372	931.784	14	20	46.4407	15.0574
IPI:IPI00396910.1	ATP synthase subunit alpha mitochondrial	59716	9.5021	892.582	38	46	35.443	14.9525
IPI:IPI00324633.2	Glutamate dehydrogenase 1 mitochondrial	61377	7.9801	852.352	18	44	28.3154	7.047
IPI:IPI00205745.3	Isoform Mitochondrial of Peroxiredoxin 5 mitochondrial	22164	8.8321	811.586	7	18	32.3944	0
IPI:IPI00193151.1	Dihydropteridine reductase	25535	7.8479	762.367	12	19	42.3237	8.46
IPI:IPI00327144.7	Cofilin 1	18520	8.2196	747.904	13	19	46.9879	12.8752
IPI:IPI00958413.1	TRIMCyp like	17810	6.4849	736.133	6	11	25.6098	4.5632
IPI:IPI00201964.4	Uncharacterized protein	64301	7.6838	693.702	16	36	32.437	19.9238
IPI:IPI00231346.5	60S ribosomal protein L30	12775	9.9531	654.39	6	7	53.913	6.298
IPI:IPI00231139.6	transketolase	71113	7.4198	568.223	20	45	25.0382	16.6785
IPI:IPI00201032.1	Isoform 1 of Heterogeneous nuclear ribonucleoprotein D0	38168	7.8979	532.115	8	24	17.2805	0
IPI:IPI00230857.7	Isoform 1 of Adenylate kinase 2 mitochondrial	26362	6.3499	502.142	14	24	30.1255	0
IPI:IPI00213013.1	Stress induced phosphoprotein 1	62530	6.3858	492.979	16	61	25.9669	7.622
IPI:IPI00464815.11	Alpha enolase	47098	6.1377	482.068	13	31	24.1935	3.3261
IPI:IPI00230859.5	Alcohol dehydrogenase NADP	36482	6.9456	468.711	11	29	32	6.7776
IPI:IPI00201060.4	Prelamin A C	74278	6.5473	466.681	22	74	29.4737	7.9992
IPI:IPI00781417.1	Uncharacterized protein Fragment	35121	10.2468	464.699	5	28	30.2251	4.4712
IPI:IPI00555187.2	Adenylyl cyclase associated protein 1	51556	7.2995	462.666	15	41	27.6371	7.6768
IPI:IPI00231046.8	Proteasome subunit alpha type 4	29479	7.7133	450.945	11	25	21.4559	7.6185
IPI:IPI00203214.6	Elongation factor 2	95222	6.3926	414.224	26	69	22.1445	10.5382
IPI:IPI00208193.1	Nucleic acid binding factor pRM10	33793	9.6495	401.652	8	27	24.1611	10.5616
IPI:IPI00195109.3	Serine hydroxymethyltransferase	55729	8.1749	383.698	20	46	24.2063	6.6125
IPI:IPI00555171.3	Transgelin 2	22379	8.4485	375.938	5	22	25.1256	4.7636
IPI:IPI00231228.5	ADP ribosylation factor like protein 3	20443	7.0902	375.131	2	16	12.6374	2.4876
IPI:IPI00421428.9	Phosphoglycerate mutase 1	28813	6.7861	359.476	7	20	30.7087	7.1688
IPI:IPI00327830.3	Fatty acid binding protein epidermal	15049	6.9756	356.861	5	13	37.037	5.6171
IPI:IPI00212969.3	Isoform B0b of Heterogeneous nuclear ribonucleoproteins A2 B1	33938	9.3005	316.659	6	28	16.9329	8.5599
IPI:IPI00209916.1	tRNA splicing ligase RtcB homolog	55213	6.8058	267.28	7	38	12.6733	5.5821
IPI:IPI00421513.8	Aspartate aminotransferase cytoplasmic	46399	6.8232	260.373	5	35	14.77	6.3606
IPI:IPI00957402.1	histone H3 3B like	15630	10.7761	256.579	2	15	11.3475	7.0571
IPI:IPI00331856.9	Carbonyl reductase NADPH 1	30558	8.1112	238.29	6	25	13.7184	4.6944
IPI:IPI00231298.5	Platelet activating factor acetylhydrolase IB subunit alpha	46640	7.014	218.231	4	39	10.4878	3.2631
IPI:IPI00211779.1	Peroxiredoxin 1	22095	8.2425	208.385	6	18	28.6432	3.7346
IPI:IPI00231426.6	Phosphoglycerate kinase 1	44509	7.9043	208.193	11	32	15.8273	5.3702
IPI:IPI00358757.5	histidine triad nucleotide binding protein 2	17369	9.8256	206.2	2	16	17.1779	3.9806
IPI:IPI00188584.1	Proteasome subunit beta type 2	22897	7.2667	189.887	3	19	15.4229	4.405
IPI:IPI00214665.2	ATP citrate synthase isoform 1	120703	7.121	187.236	21	92	17.5295	11.2356
IPI:IPI00766788.1	Succinyl CoA 3 ketoacid coenzyme A transferase 1 mitochondrial	56168	8.5748	181.375	6	38	11.3462	5.414
IPI:IPI00471584.7	Heat shock protein HSP 90 beta	83229	4.775	172.045	7	67	7.8729	3.9925
IPI:IPI00882480.2	poly rC binding protein 1 like	55046	9.7126	168.25	5	37	11.1111	6.3517
IPI:IPI00200920.1	Far upstream element binding protein 2	74180	6.3924	167.615	8	48	13.8696	3.4516
IPI:IPI00950089.1	Uncharacterized protein Fragment	48675	7.5883	163.814	1	34	2.6608	3.8994
IPI:IPI00760137.1	Sorbitol dehydrogenase	38209	7.1887	149.662	5	30	12.3249	4.7079
IPI:IPI00951052.1	Uncharacterized protein	94559	8.0693	138.62	4	59	3.2992	3.5841
IPI:IPI00198567.1	LIM and SH3 domain protein 1	29951	6.6696	136.893	2	23	7.6046	2.0468
IPI:IPI00213571.1	Isoform 1 of Cytosolic acyl coenzyme A thioester hydrolase	37537	7.2698	135.064	1	23	3.2544	0.958
IPI:IPI00454271.1	LRRGT00033	230182	9.7344	129.649	3	151	1.5181	6.8101
IPI:IPI00373591.3	Far upstream element binding protein 1	67155	7.4262	127.876	7	45	8.2942	4.6835
IPI:IPI00188240.4	Peptidyl prolyl cis trans isomerase	18239	8.1998	126.237	1	12	6.6265	0
IPI:IPI00372910.2	phosphoglycerate kinase 1 like	43148	6.1282	126.194	6	31	10.8642	0
IPI:IPI00470317.5	Elongation factor 1 gamma	50029	6.303	117.63	5	37	7.5515	2.8881
IPI:IPI00230942.5	Glutathione S transferase Yb 3	25664	7.1653	114.283	2	21	8.2569	5.5463
IPI:IPI00326888.4	Secretogranin 1	77489	4.7842	99.7233	3	72	1.6296	4.6878
IPI:IPI00231734.5	Fructose bisphosphate aldolase A	39327	8.0667	87.7448	1	31	2.1978	2.2927
IPI:IPI00951316.1	Phosphoserine aminotransferase	40185	7.0382	86.1636	2	27	2.7322	2.4409
IPI:IPI00370315.1	Eukaryotic translation initiation factor 4H	27307	7.1977	85.4896	1	32	3.2258	0
IPI:IPI00231356.9	C 1 tetrahydrofolate synthase cytoplasmic	100932	7.0721	59.67	1	67	1.1765	1.3156
IPI:IPI00568535.2	Uncharacterized protein	100133	8.4428	41.378	1	83	0.9019	0.561
Injection 2
Accession	Description	mW (Da)	pI (pH)	PLGS Score	Peptides	Theoretical Peptides	Coverage (%)	Amount (fmol)
IPI:IPI00190240.1	Ubiquitin 40S ribosomal protein S27a	17939	10.0274	4855.4	18	10	41.6667	0
IPI:IPI00958096.1	GF20391 like isoform 1	24559	11.2914	3884.97	13	22	41.4414	27.8172
IPI:IPI00957899.1	GF20391 like isoform 2	21226	10.9742	3626.87	9	19	34.8958	0
IPI:IPI00627078.1	non histone chromosomal protein HMG 17	9373	10.5066	3424.08	5	6	45.5556	16.1733
IPI:IPI00191794.2	Non histone chromosomal protein HMG 17	9359	10.3861	3420.33	5	7	45.5556	9.6647
IPI:IPI00000000.0	PYGM RABIT P00489 Glycogen phosphorylase muscle Oryctolagus cuniculus	97227	6.7941	3185.56	62	76	42.4674	50
IPI:IPI00339197.4	Isoform M2 of Pyruvate kinase isozymes M1 M2	57744	7.1938	2876.69	36	44	39.1714	35.4602
IPI:IPI00230907.5	Macrophage migration inhibitory factor	12469	7.1572	2868.03	4	7	23.4783	13.3767
IPI:IPI00212796.3	GTP binding nuclear protein Ran	24407	7.312	2789.95	15	17	49.0741	35.9974
IPI:IPI00231767.5	Triosephosphate isomerase	26831	6.9937	2691.67	18	21	57.0281	35.9602
IPI:IPI00325189.4	Nucleoside diphosphate kinase B	17271	7.3176	2046.13	14	14	55.2632	18.0715
IPI:IPI00231134.5	Guanine nucleotide binding protein subunit beta 2 like 1	35054	7.5645	1941.02	23	27	42.9022	22.7657
IPI:IPI00421539.3	Aconitate hydratase mitochondrial	85380	7.6703	1475.9	46	55	35.1282	0
IPI:IPI00191897.4	Nucleoside diphosphate kinase	16179	5.9306	1354.59	10	11	44.0559	1.1431
IPI:IPI00560210.3	Uncharacterized protein Fragment	18238	8.6206	1256.18	14	13	40.1235	0
IPI:IPI00198327.2	Voltage dependent anion selective channel protein 2	31725	7.372	1168.38	18	20	44.0678	19.8325
IPI:IPI00387771.6	Peptidyl prolyl cis trans isomerase A	17862	8.272	989.576	6	12	34.7561	11.5086
IPI:IPI00193151.1	Dihydropteridine reductase	25535	7.8479	958.229	13	19	50.6224	9.2274
IPI:IPI00194404.5	Nucleoside diphosphate kinase A	17181	5.9084	941.313	9	16	39.4737	0
IPI:IPI00396910.1	ATP synthase subunit alpha mitochondrial	59716	9.5021	862.025	38	46	34.9005	18.2467
IPI:IPI00201032.1	Isoform 1 of Heterogeneous nuclear ribonucleoprotein D0	38168	7.8979	824.208	9	24	16.9972	0
IPI:IPI00324633.2	Glutamate dehydrogenase 1 mitochondrial	61377	7.9801	736.201	11	44	16.129	8.2266
IPI:IPI00230857.7	Isoform 1 of Adenylate kinase 2 mitochondrial	26362	6.3499	609.13	15	24	29.7071	0
IPI:IPI00231046.8	Proteasome subunit alpha type 4	29479	7.7133	592.462	16	25	32.9502	8.2026
IPI:IPI00231139.6	transketolase	71113	7.4198	592.163	27	45	34.1985	18.0382
IPI:IPI00201964.4	Uncharacterized protein	64301	7.6838	588.381	13	36	20.8403	0
IPI:IPI00231346.5	60S ribosomal protein L30	12775	9.9531	536.947	4	7	32.1739	5.797
IPI:IPI00370315.1	Eukaryotic translation initiation factor 4H	27307	7.1977	520.588	7	32	25.8064	0
IPI:IPI00327144.7	Cofilin 1	18520	8.2196	514.485	10	19	25.9036	13.6942
IPI:IPI00213013.1	Stress induced phosphoprotein 1	62530	6.3858	455.139	18	61	26.8877	12.8967
IPI:IPI00208193.1	Nucleic acid binding factor pRM10	33793	9.6495	442.655	6	27	20.4698	7.6449
IPI:IPI00959289.1	heat shock cognate 71 kDa protein like	72635	5.2465	401.693	9	50	17.2466	10.3317
IPI:IPI00421428.9	Phosphoglycerate mutase 1	28813	6.7861	401.28	7	20	25.9843	10.9139
IPI:IPI00211779.1	Peroxiredoxin 1	22095	8.2425	383.489	9	18	53.2663	4.7287
IPI:IPI00188879.2	Lamin C2	52603	6.1987	374.325	17	53	31.3853	0
IPI:IPI00551815.2	Ybx1 protein	36178	10.1349	373.891	6	26	34.3558	0
IPI:IPI00195109.3	Serine hydroxymethyltransferase	55729	8.1749	371.641	23	46	24.4048	8.0408
IPI:IPI00555187.2	Adenylyl cyclase associated protein 1	51556	7.2995	363.799	15	41	27.4262	8.8679
IPI:IPI00230942.5	Glutathione S transferase Yb 3	25664	7.1653	361.833	8	21	22.9358	6.6886
IPI:IPI00230859.5	Alcohol dehydrogenase NADP	36482	6.9456	342.045	7	29	20.3077	7.623
IPI:IPI00231228.5	ADP ribosylation factor like protein 3	20443	7.0902	338.904	2	16	12.6374	2.982
IPI:IPI00393595.13	Prothymosin alpha	12375	3.5162	329.516	3	10	21.4286	0
IPI:IPI00327830.3	Fatty acid binding protein epidermal	15049	6.9756	295.474	5	13	30.3704	3.6438
IPI:IPI00203214.6	Elongation factor 2	95222	6.3926	289.006	22	69	20.5128	12.337
IPI:IPI00212969.3	Isoform B0b of Heterogeneous nuclear ribonucleoproteins A2 B1	33938	9.3005	285.204	8	28	23.3227	0
IPI:IPI00782646.1	Ubiquitin carrier protein	20886	7.7109	261.001	4	16	21.8579	4.8488
IPI:IPI00766788.1	Succinyl CoA 3 ketoacid coenzyme A transferase 1 mitochondrial	56168	8.5748	248.619	6	38	11.7308	0
IPI:IPI00209916.1	tRNA splicing ligase RtcB homolog	55213	6.8058	234.216	10	38	17.8218	7.1267
IPI:IPI00373140.2	destrin like	18507	7.7146	233.558	5	19	23.6364	4.5026
IPI:IPI00231426.6	Phosphoglycerate kinase 1	44509	7.9043	230.87	9	32	17.506	6.7487
IPI:IPI00421513.8	Aspartate aminotransferase cytoplasmic	46399	6.8232	229.551	10	35	23.7288	7.1761
IPI:IPI00371769.1	Phosphoglycerate kinase	44981	7.5941	214.051	6	33	16.307	2.8697
IPI:IPI00373591.3	Far upstream element binding protein 1	67155	7.4262	202.532	8	45	11.1111	5.0522
IPI:IPI00358757.5	histidine triad nucleotide binding protein 2	17369	9.8256	197.188	2	16	17.1779	4.325
IPI:IPI00200920.1	Far upstream element binding protein 2	74180	6.3924	195.977	8	48	9.9861	3.7637
IPI:IPI00950089.1	Uncharacterized protein Fragment	48675	7.5883	194.44	1	34	2.6608	5.2
IPI:IPI00555171.3	Transgelin 2	22379	8.4485	194.167	3	22	15.5779	3.5402
IPI:IPI00476478.1	inducible carbonyl reductase like	30634	7.7443	180.745	5	26	12.9964	5.6505
IPI:IPI00214665.2	ATP citrate synthase isoform 1	120703	7.121	163.938	14	92	10.1726	0
IPI:IPI00231298.5	Platelet activating factor acetylhydrolase IB subunit alpha	46640	7.014	151.387	4	39	9.7561	3.2919
IPI:IPI00882480.2	poly rC binding protein 1 like	55046	9.7126	137.396	2	37	4.8733	5.8118
IPI:IPI00187860.3	Heterogeneous nuclear ribonucleoprotein C	34363	4.7203	128.668	3	35	8.6262	2.9353
IPI:IPI00471584.7	Heat shock protein HSP 90 beta	83229	4.775	117.813	4	67	4.558	3.1805
IPI:IPI00231927.11	ADP ATP translocase 1	32968	10.1094	106.636	2	30	4.698	3.2753
IPI:IPI00231229.9	Glutathione S transferase P	23424	7.1581	102.666	1	17	4.7619	8.3095
IPI:IPI00210566.3	Heat shock protein HSP 90 alpha	84761	4.7357	96.4811	3	91	3.8199	3.303
IPI:IPI00208018.1	P58	48268	8.1449	78.2627	2	31	1.8735	3.0817
IPI:IPI00200447.2	Ac1002	93787	8.0191	68.9173	1	59	1.0321	2.7534
IPI:IPI00326888.4	Secretogranin 1	77489	4.7842	66.9291	3	72	1.6296	5.9799
IPI:IPI00191745.3	Coproporphyrinogen III oxidase mitochondrial	49246	8.5573	63.7973	1	39	2.0316	0.9436
IPI:IPI00471687.1	Isoform 1 of Plasminogen activator inhibitor 1 RNA binding protein	44727	8.957	61.4024	1	40	2.7027	2.8733
IPI:IPI00231356.9	C 1 tetrahydrofolate synthase cytoplasmic	100932	7.0721	56.483	1	67	0.7487	3.219
IPI:IPI00454291.1	LRRGT00194	198383	10.0025	53.7742	1	154	0.4094	2.1277
IPI:IPI00471608.1	Staphylococcal nuclease domain containing protein 1	101888	6.7698	51.2348	1	83	0.7701	0
IPI:IPI00764064.2	Uncharacterized protein	62633	7.3649	46.5751	1	45	1.9573	0.906
Injection 3
Accession	Description	mW (Da)	pI (pH)	PLGS Score	Peptides	Theoretical Peptides	Coverage (%)	Amount (fmol)
IPI:IPI00190240.1	Ubiquitin 40S ribosomal protein S27a	17939	10.0274	6484.1	20	10	41.6667	0
IPI:IPI00958096.1	GF20391 like isoform 1	24559	11.2914	4405.69	11	22	28.3784	49.8153
IPI:IPI00191794.2	Non histone chromosomal protein HMG 17	9359	10.3861	3124.08	4	7	42.2222	8.2892
IPI:IPI00212796.3	GTP binding nuclear protein Ran	24407	7.312	2936.71	16	17	43.9815	24.5099
IPI:IPI00367214.2	Similar to RAN protein	24434	8.6373	2922.74	12	20	30.0926	0
IPI:IPI00230907.5	Macrophage migration inhibitory factor	12469	7.1572	2842.59	4	7	23.4783	28.2381
IPI:IPI00000000.0	PYGM RABIT P00489 Glycogen phosphorylase muscle Oryctolagus cuniculus	97227	6.7941	2771.79	64	76	45.3144	50
IPI:IPI00339197.4	Isoform M2 of Pyruvate kinase isozymes M1 M2	57744	7.1938	2649.94	34	44	37.8531	8.72
IPI:IPI00231767.5	Triosephosphate isomerase	26831	6.9937	2470.31	18	21	56.2249	36.7783
IPI:IPI00627078.1	non histone chromosomal protein HMG 17	9373	10.5066	2216.82	2	6	30	27.642
IPI:IPI00895591.1	glycogen phosphorylase muscle form	97226	6.6671	2022.86	49	76	38.361	4.1617
IPI:IPI00325189.4	Nucleoside diphosphate kinase B	17271	7.3176	1985.59	16	14	53.9474	21.3812
IPI:IPI00560210.3	Uncharacterized protein Fragment	18238	8.6206	1917.18	15	13	55.5556	0
IPI:IPI00231134.5	Guanine nucleotide binding protein subunit beta 2 like 1	35054	7.5645	1871.41	26	27	59.9369	23.4108
IPI:IPI00421539.3	Aconitate hydratase mitochondrial	85380	7.6703	1113.93	43	55	34.7436	0
IPI:IPI00201032.1	Isoform 1 of Heterogeneous nuclear ribonucleoprotein D0	38168	7.8979	1015.38	8	24	20.3966	0
IPI:IPI00198327.2	Voltage dependent anion selective channel protein 2	31725	7.372	1010.12	15	20	46.4407	17.9059
IPI:IPI00231346.5	60S ribosomal protein L30	12775	9.9531	991.926	7	7	45.2174	7.0802
IPI:IPI00387771.6	Peptidyl prolyl cis trans isomerase A	17862	8.272	906.095	7	12	26.8293	6.325
IPI:IPI00396910.1	ATP synthase subunit alpha mitochondrial	59716	9.5021	903.135	35	46	33.2731	18.8382
IPI:IPI00958413.1	TRIMCyp like	17810	6.4849	788.535	7	11	25.6098	3.981
IPI:IPI00324633.2	Glutamate dehydrogenase 1 mitochondrial	61377	7.9801	784.362	13	44	16.129	8.972
IPI:IPI00193151.1	Dihydropteridine reductase	25535	7.8479	657.467	13	19	46.473	9.3703
IPI:IPI00231046.8	Proteasome subunit alpha type 4	29479	7.7133	511.062	11	25	21.8391	8.9027
IPI:IPI00421428.9	Phosphoglycerate mutase 1	28813	6.7861	481.497	6	20	16.9291	12.083
IPI:IPI00230857.7	Isoform 1 of Adenylate kinase 2 mitochondrial	26362	6.3499	464.248	11	24	25.9414	0
IPI:IPI00555323.3	Histone H3 1	15394	11.5404	462.212	7	12	22.0588	8.7367
IPI:IPI00201964.4	Uncharacterized protein	64301	7.6838	459.372	11	36	15.2941	0
IPI:IPI00213613.2	Uncharacterized protein	71958	8.8702	452.075	11	72	17.8125	2.1907
IPI:IPI00213013.1	Stress induced phosphoprotein 1	62530	6.3858	440.043	21	61	28.361	12.6172
IPI:IPI00782646.1	Ubiquitin carrier protein	20886	7.7109	424.755	6	16	26.776	8.7563
IPI:IPI00555187.2	Adenylyl cyclase associated protein 1	51556	7.2995	391.93	15	41	25.1055	10.0752
IPI:IPI00231139.6	transketolase	71113	7.4198	387.52	16	45	18.3206	19.5904
IPI:IPI00203214.6	Elongation factor 2	95222	6.3926	377.613	27	69	23.8928	12.7107
IPI:IPI00231228.5	ADP ribosylation factor like protein 3	20443	7.0902	369.455	2	16	12.6374	2.1425
IPI:IPI00331856.9	Carbonyl reductase NADPH 1	30558	8.1112	360.234	8	25	26.3538	5.912
IPI:IPI00327144.7	Cofilin 1	18520	8.2196	359.679	9	19	27.1084	14.4952
IPI:IPI00211779.1	Peroxiredoxin 1	22095	8.2425	356.119	8	18	37.1859	5.2454
IPI:IPI00212969.3	Isoform B0b of Heterogeneous nuclear ribonucleoproteins A2 B1	33938	9.3005	321.376	5	28	14.377	0
IPI:IPI00208205.1	Heat shock cognate 71 kDa protein	70827	5.1998	313.408	9	50	17.8019	0
IPI:IPI00230859.5	Alcohol dehydrogenase NADP	36482	6.9456	299.608	6	29	18.4615	7.0052
IPI:IPI00760137.1	Sorbitol dehydrogenase	38209	7.1887	287.709	6	30	13.7255	4.6427
IPI:IPI00209916.1	tRNA splicing ligase RtcB homolog	55213	6.8058	284.739	11	38	18.6139	8.3116
IPI:IPI00421513.8	Aspartate aminotransferase cytoplasmic	46399	6.8232	256.161	7	35	19.8547	5.9468
IPI:IPI00776809.2	Uncharacterized protein	19612	6.2488	250.049	3	11	17.4157	6.9415
IPI:IPI00195109.3	Serine hydroxymethyltransferase	55729	8.1749	249.938	13	46	12.8968	6.6204
IPI:IPI00950089.1	Uncharacterized protein Fragment	48675	7.5883	231.866	2	34	4.878	4.7867
IPI:IPI00551815.2	Ybx1 protein	36178	10.1349	224.045	3	26	17.1779	0
IPI:IPI00208018.1	P58	48268	8.1449	218.731	4	31	9.1335	9.5847
IPI:IPI00231927.11	ADP ATP translocase 1	32968	10.1094	209.052	5	30	11.4094	4.6723
IPI:IPI00766788.1	Succinyl CoA 3 ketoacid coenzyme A transferase 1 mitochondrial	56168	8.5748	206.386	5	38	6.9231	0
IPI:IPI00231426.6	Phosphoglycerate kinase 1	44509	7.9043	199.712	7	32	12.7098	3.7165
IPI:IPI00331919.6	Phosphoserine aminotransferase	40600	7.6425	180.751	3	27	9.1892	2.9658
IPI:IPI00555171.3	Transgelin 2	22379	8.4485	173.382	3	22	15.5779	3.677
IPI:IPI00559898.2	Uncharacterized protein	35992	8.0825	173.071	5	22	9.6096	4.8955
IPI:IPI00608171.1	Pcbp2 protein	35324	8.0054	170.169	2	23	7.4627	4.3066
IPI:IPI00373591.3	Far upstream element binding protein 1	67155	7.4262	159.933	7	45	10.4851	5.8396
IPI:IPI00213587.1	26S protease regulatory subunit 8	45597	7.3837	139.157	6	33	11.33	5.1873
IPI:IPI00188584.1	Proteasome subunit beta type 2	22897	7.2667	131.61	1	19	7.4627	4.3761
IPI:IPI00214665.2	ATP citrate synthase isoform 1	120703	7.121	130.091	8	92	4.3597	0
IPI:IPI00464815.11	Alpha enolase	47098	6.1377	121.191	3	31	4.8387	5.2797
IPI:IPI00471584.7	Heat shock protein HSP 90 beta	83229	4.775	120.04	3	67	3.453	4.8948
IPI:IPI00231298.5	Platelet activating factor acetylhydrolase IB subunit alpha	46640	7.014	103.58	1	39	3.6585	2.4477
IPI:IPI00370315.1	Eukaryotic translation initiation factor 4H	27307	7.1977	95.9246	2	32	7.2581	0
IPI:IPI00464535.1	Isoform 2 of Plasminogen activator inhibitor 1 RNA binding protein	42958	8.9674	94.3038	1	41	2.8061	2.3236

## Sheet: Fraction 10
Injection 1
Accession	Description	mW (Da)	pI (pH)	PLGS Score	Peptides	Theoretical Peptides	Coverage (%)	Amount (fmol)
IPI:IPI00555252.3	Glyceraldehyde 3 phosphate dehydrogenase	35805	8.0799	48882.3	32	19	48.6487	77.2711
IPI:IPI00190240.1	Ubiquitin 40S ribosomal protein S27a	17939	10.0274	31721.1	24	10	46.1538	0
IPI:IPI00958096.1	GF20391 like isoform 1	24559	11.2914	17574.5	31	22	51.3513	128.028
IPI:IPI00387771.6	Peptidyl prolyl cis trans isomerase A	17862	8.272	14463.7	20	12	82.3171	102.803
IPI:IPI00958413.1	TRIMCyp like	17810	6.4849	10981.8	17	11	66.4634	0
IPI:IPI00231426.6	Phosphoglycerate kinase 1	44509	7.9043	10233.7	62	32	74.1007	53.3151
IPI:IPI00555171.3	Transgelin 2	22379	8.4485	9280.03	18	22	54.7739	30.2676
IPI:IPI00327144.7	Cofilin 1	18520	8.2196	8700.85	26	19	67.4699	74.4351
IPI:IPI00396910.1	ATP synthase subunit alpha mitochondrial	59716	9.5021	8668.22	72	46	54.792	78.9222
IPI:IPI00326433.11	10 kDa heat shock protein mitochondrial	10894	9.4693	8047.46	17	12	70.5882	23.3306
IPI:IPI00211779.1	Peroxiredoxin 1	22095	8.2425	7450.53	21	18	60.3015	51.3644
IPI:IPI00372910.2	phosphoglycerate kinase 1 like	43148	6.1282	7075.42	38	31	42.716	0.8297
IPI:IPI00191794.2	Non histone chromosomal protein HMG 17	9359	10.3861	6895.52	4	7	36.6667	14.7965
IPI:IPI00325189.4	Nucleoside diphosphate kinase B	17271	7.3176	6416.85	13	14	48.0263	33.3594
IPI:IPI00000000.0	PYGM RABIT P00489 Glycogen phosphorylase muscle Oryctolagus cuniculus	97227	6.7941	6013.56	50	76	42.7046	50
IPI:IPI00627078.1	non histone chromosomal protein HMG 17	9373	10.5066	4853.73	3	6	30	15.1159
IPI:IPI00464805.2	Poly RC binding protein 2	38555	6.3463	4726.65	10	24	24.9315	0
IPI:IPI00371769.1	Phosphoglycerate kinase	44981	7.5941	4605.13	19	33	24.94	18.1395
IPI:IPI00194404.5	Nucleoside diphosphate kinase A	17181	5.9084	4505.14	8	16	40.7895	0.5627
IPI:IPI00895591.1	glycogen phosphorylase muscle form	97226	6.6671	4377.41	41	76	35.1544	1.305
IPI:IPI00231358.6	Profilin 1	14947	8.4754	4100.96	11	16	72.8571	14.2304
IPI:IPI00212796.3	GTP binding nuclear protein Ran	24407	7.312	4038.65	7	17	39.3519	7.0226
IPI:IPI00203730.1	GTP binding nuclear protein Ran testis specific isoform	24435	6.6945	3886.24	8	19	32.8704	5.5837
IPI:IPI00367214.2	Similar to RAN protein	24434	8.6373	3860.85	7	20	37.963	9.9297
IPI:IPI00568277.2	Uncharacterized protein Fragment	11449	10.053	3279.71	12	14	49.5238	1.1283
IPI:IPI00208123.4	Activated RNA polymerase II transcriptional coactivator p15	14432	10.073	3248.89	11	16	49.6063	24.3371
IPI:IPI00190181.4	Glycogen phosphorylase muscle form	97211	6.9456	3138.13	34	75	28.266	1.9049
IPI:IPI00231767.5	Triosephosphate isomerase	26831	6.9937	3091.61	15	21	59.0361	16.3464
IPI:IPI00339197.4	Isoform M2 of Pyruvate kinase isozymes M1 M2	57744	7.1938	3079.67	28	44	53.484	25.5311
IPI:IPI00206977.1	Citrate synthase mitochondrial	51833	8.4161	3052.84	20	33	27.0386	28.6711
IPI:IPI00212969.3	Isoform B0b of Heterogeneous nuclear ribonucleoproteins A2 B1	33938	9.3005	3002.82	12	28	32.5879	1.3128
IPI:IPI00201032.1	Isoform 1 of Heterogeneous nuclear ribonucleoprotein D0	38168	7.8979	2993.39	6	24	13.5977	0
IPI:IPI00231134.5	Guanine nucleotide binding protein subunit beta 2 like 1	35054	7.5645	2923.37	18	27	54.5741	21.2074
IPI:IPI00324633.2	Glutamate dehydrogenase 1 mitochondrial	61377	7.9801	2710.63	11	44	20.0717	10.1712
IPI:IPI00421428.9	Phosphoglycerate mutase 1	28813	6.7861	2610.29	13	20	52.7559	15.1341
IPI:IPI00364061.5	heterogeneous nuclear ribonucleoprotein L isoform b	63923	8.042	2109.63	18	34	34.8123	23.8115
IPI:IPI00231734.5	Fructose bisphosphate aldolase A	39327	8.0667	2008.94	18	31	55.2198	19.7147
IPI:IPI00208205.1	Heat shock cognate 71 kDa protein	70827	5.1998	1959.3	16	50	31.4242	9.5023
IPI:IPI00231475.7	Histone H3 3	15318	11.6797	1869.18	13	12	38.9706	17.6278
IPI:IPI00203214.6	Elongation factor 2	95222	6.3926	1794.92	42	69	35.7809	24.5883
IPI:IPI00367437.8	putative RNA binding protein 3	16972	8.8896	1642.52	6	13	31.4103	16.9328
IPI:IPI00421539.3	Aconitate hydratase mitochondrial	85380	7.6703	1538.53	31	55	31.4103	0
IPI:IPI00197711.1	L lactate dehydrogenase A chain	36427	8.3699	1530.41	15	29	30.7229	18.842
IPI:IPI00231346.5	60S ribosomal protein L30	12775	9.9531	1461.51	7	7	45.2174	9.5896
IPI:IPI00198327.2	Voltage dependent anion selective channel protein 2	31725	7.372	1446.62	12	20	38.6441	17.6161
IPI:IPI00357945.2	Phosphorylase	96713	6.4413	1431.01	14	74	13.357	0
IPI:IPI00230907.5	Macrophage migration inhibitory factor	12469	7.1572	1282	3	7	15.6522	16.4929
IPI:IPI00364045.1	Small nuclear ribonucleoprotein D2	13518	10.3878	1256.24	5	13	32.2034	11.1155
IPI:IPI00327830.3	Fatty acid binding protein epidermal	15049	6.9756	1240.42	10	13	61.4815	9.3952
IPI:IPI00213013.1	Stress induced phosphoprotein 1	62530	6.3858	1230.24	20	61	33.1492	17.817
IPI:IPI00200147.1	60S acidic ribosomal protein P0	34193	5.8429	1223.2	13	20	40.0631	13.6569
IPI:IPI00559098.3	40S ribosomal protein S19	16075	10.8325	1154.31	8	17	40	0.9114
IPI:IPI00210532.3	Transgelin 3	22486	7.1697	1119.79	5	18	22.1106	0.3252
IPI:IPI00214665.2	ATP citrate synthase isoform 1	120703	7.121	1080.39	23	92	25.5223	0
IPI:IPI00464815.11	Alpha enolase	47098	6.1377	1025.69	12	31	23.0415	7.9787
IPI:IPI00551815.2	Ybx1 protein	36178	10.1349	1005.99	5	26	32.8221	0
IPI:IPI00201060.4	Prelamin A C	74278	6.5473	941.396	20	74	29.3233	10.6808
IPI:IPI00211593.1	Superoxide dismutase Mn mitochondrial	24658	9.0509	920.7	4	17	16.6667	9.6302
IPI:IPI00201500.8	40S ribosomal protein S14	16248	10.5258	914.199	6	11	37.0861	12.0417
IPI:IPI00231434.6	Peptidyl prolyl cis trans isomerase FKBP1A	11915	8.6552	858.275	2	7	25.9259	4.7201
IPI:IPI00560210.3	Uncharacterized protein Fragment	18238	8.6206	836.2	4	13	24.6914	0
IPI:IPI00200466.3	ADP ATP translocase 2	32880	10.0303	833.257	10	31	18.4564	8.7196
IPI:IPI00392390.2	40S ribosomal protein S2	31211	10.6461	813.86	4	27	12.9693	0
IPI:IPI00231139.6	transketolase	71113	7.4198	699.84	13	45	18.3206	9.7263
IPI:IPI00211127.1	Argininosuccinate synthase	46466	7.7384	688.874	10	33	11.6505	9.3491
IPI:IPI00203391.3	Multifunctional protein ADE2	47066	7.6046	672.16	7	35	18.5882	6.9308
IPI:IPI00364286.3	Uncharacterized protein	59620	7.99	633.047	16	44	18.3824	12.6196
IPI:IPI00950089.1	Uncharacterized protein Fragment	48675	7.5883	596.742	2	34	5.765	0
IPI:IPI00364324.2	HIV 1 tat interactive protein 2 homolog Human Predicted isoform CRA b	29991	7.8287	586.491	5	22	19.2727	8.8674
IPI:IPI00471584.7	Heat shock protein HSP 90 beta	83229	4.775	549.123	18	67	19.7514	10.9277
IPI:IPI00189074.3	Polyadenylate binding protein 1	70656	9.8119	547.691	11	45	22.0126	5.7455
IPI:IPI00464532.1	Pyrroline 5 carboxylate reductase 2	33651	7.6915	496.579	7	27	20.625	3.4985
IPI:IPI00230857.7	Isoform 1 of Adenylate kinase 2 mitochondrial	26362	6.3499	485.597	3	24	14.6444	0
IPI:IPI00205745.3	Isoform Mitochondrial of Peroxiredoxin 5 mitochondrial	22164	8.8321	472.054	3	18	22.0657	0
IPI:IPI00187860.3	Heterogeneous nuclear ribonucleoprotein C	34363	4.7203	451.572	2	35	7.0288	4.0054
IPI:IPI00212767.1	Anionic trypsin 1	25942	4.517	447.845	1	7	8.1301	50.1059
IPI:IPI00337168.5	T complex protein 1 subunit delta	58062	7.9993	433.391	6	42	12.4304	6.3521
IPI:IPI00464535.1	Isoform 2 of Plasminogen activator inhibitor 1 RNA binding protein	42958	8.9674	427.719	4	41	15.3061	8.5428
IPI:IPI00364311.1	Glucose 6 phosphate isomerase	62787	7.5903	364.751	4	40	8.9606	7.9439
IPI:IPI00561065.2	Uncharacterized protein	74202	6.3457	352.252	5	51	9.9125	0
IPI:IPI00358677.2	Transcription elongation factor A protein 1	33871	8.4472	342.343	4	33	14.2857	3.1153
IPI:IPI00191728.1	Calreticulin	47965	4.1385	335.497	5	50	19.7115	4.592
IPI:IPI00213571.1	Isoform 1 of Cytosolic acyl coenzyme A thioester hydrolase	37537	7.2698	333.992	2	23	6.5089	1.8699
IPI:IPI00193151.1	Dihydropteridine reductase	25535	7.8479	321.571	2	19	11.2033	5.9195
IPI:IPI00193445.1	Creatine kinase U type mitochondrial	46999	8.5468	309.434	4	25	9.8086	6.0524
IPI:IPI00209916.1	tRNA splicing ligase RtcB homolog	55213	6.8058	273.631	5	38	11.6832	5.3826
IPI:IPI00201505.3	Cellular nucleic acid binding protein	19677	7.396	267.505	2	25	12.8492	7.0306
IPI:IPI00362949.1	Cytochrome b c1 complex subunit Rieske mitochondrial	29427	9.1022	266.401	3	24	5.4745	11.5724
IPI:IPI00763209.2	regulator of G protein signaling like 1 like	126804	8.9971	257.044	3	90	2.8182	3.3024
IPI:IPI00202238.1	Uncharacterized protein	20845	7.7031	256.293	1	21	6.8182	3.2766
IPI:IPI00326888.4	Secretogranin 1	77489	4.7842	251.346	3	72	1.6296	16.7491
IPI:IPI00766788.1	Succinyl CoA 3 ketoacid coenzyme A transferase 1 mitochondrial	56168	8.5748	251.094	3	38	5.9615	3.1775
IPI:IPI00188584.1	Proteasome subunit beta type 2	22897	7.2667	246.077	1	19	5.4726	1.9322
IPI:IPI00555187.2	Adenylyl cyclase associated protein 1	51556	7.2995	242.906	2	41	5.6962	4.9788
IPI:IPI00200920.1	Far upstream element binding protein 2	74180	6.3924	240.983	4	48	4.9931	8.1604
IPI:IPI00876603.1	heterogeneous nuclear ribonucleoprotein M isoform a	77578	8.861	236.466	1	62	1.3717	0
IPI:IPI00191064.4	Polycomb group ring finger 2 Predicted isoform CRA a	37669	7.8452	231.946	2	23	2.3392	8.2584
IPI:IPI00188111.1	Chaperonin subunit 6a	57980	6.6606	207.018	2	42	3.9548	2.9162
IPI:IPI00471526.3	Similar to 14 3 3 protein sigma	27898	4.5861	204.7	2	24	5.2419	21.8375
IPI:IPI00191913.1	NADH dehydrogenase Ubiquinone flavoprotein 1 isoform CRA a	50698	8.0134	156.77	2	35	4.3103	2.3885
IPI:IPI00365279.4	regulator of chromosome condensation 2	56848	8.2328	154.464	2	45	1.1472	1.4319
IPI:IPI00365545.1	Dihydrolipoyl dehydrogenase mitochondrial	54004	7.7646	147.693	1	31	3.5363	3.3301
IPI:IPI00208277.1	28 kDa heat and acid stable phosphoprotein	20592	7.6351	133.304	1	16	6.0773	5.2351
IPI:IPI00208091.2	rRNA 2 O methyltransferase fibrillarin	34200	10.6322	132.179	1	28	3.3639	2.2462
IPI:IPI00366785.5	Tyrosyl tRNA synthetase cytoplasmic	62986	8.5977	117.315	1	55	1.4184	7.1869
IPI:IPI00360851.2	Sperm associated antigen 1	100552	5.1848	101.888	3	79	2.6876	7.8652
Injection 2
Accession	Description	mW (Da)	pI (pH)	PLGS Score	Peptides	Theoretical Peptides	Coverage (%)	Amount (fmol)
IPI:IPI00555252.3	Glyceraldehyde 3 phosphate dehydrogenase	35805	8.0799	38420.8	23	19	45.6456	80.1271
IPI:IPI00968520.1	Polyubiquitin Fragment	11234	5.2128	21724.8	25	8	65	25.6042
IPI:IPI00950621.2	ubiquitin B like	8696	7.6271	21471.8	19	6	76.6234	24.9167
IPI:IPI00969317.1	Ubiquitin 60S ribosomal protein L40	14718	10.2647	21430.3	26	9	57.8125	21.9806
IPI:IPI00958274.1	ubiquitin B like	17264	7.6879	21246.8	25	13	42.4837	25.6042
IPI:IPI00190240.1	Ubiquitin 40S ribosomal protein S27a	17939	10.0274	21229.5	25	10	41.6667	25.6042
IPI:IPI00882520.2	Polyubiquitin B	34347	7.726	20797.3	25	27	21.3115	25.6042
IPI:IPI00476033.2	48 kDa protein	48309	9.0912	20665.8	25	40	15.1163	25.6042
IPI:IPI00361888.3	Polyubiquitin C	91031	8.8528	20515.2	25	75	8.0247	25.6042
IPI:IPI00776427.2	Uncharacterized protein	17536	10.0446	17948.7	16	11	26.1438	0
IPI:IPI00958096.1	GF20391 like isoform 1	24559	11.2914	15670.6	25	22	45.045	133.23
IPI:IPI00387771.6	Peptidyl prolyl cis trans isomerase A	17862	8.272	14007.6	26	12	78.0488	103.955
IPI:IPI00231426.6	Phosphoglycerate kinase 1	44509	7.9043	11319.2	61	32	73.1415	50.9072
IPI:IPI00559637.2	TRIMCyp like partial	15159	8.6334	10458.5	22	8	75	0
IPI:IPI00327144.7	Cofilin 1	18520	8.2196	9107.65	22	19	64.4578	77.437
IPI:IPI00396910.1	ATP synthase subunit alpha mitochondrial	59716	9.5021	8335.54	63	46	36.7089	80.2037
IPI:IPI00372910.2	phosphoglycerate kinase 1 like	43148	6.1282	7559.38	38	31	44.6914	2.1112
IPI:IPI00326433.11	10 kDa heat shock protein mitochondrial	10894	9.4693	7411.11	15	12	74.5098	24.0375
IPI:IPI00555171.3	Transgelin 2	22379	8.4485	6942.29	15	22	55.7789	36.335
IPI:IPI00211779.1	Peroxiredoxin 1	22095	8.2425	6895.74	25	18	64.3216	52.1719
IPI:IPI00371769.1	Phosphoglycerate kinase	44981	7.5941	5612.97	17	33	21.8225	20.7961
IPI:IPI00212796.3	GTP binding nuclear protein Ran	24407	7.312	5354.26	9	17	48.1481	8.9582
IPI:IPI00000000.0	PYGM RABIT P00489 Glycogen phosphorylase muscle Oryctolagus cuniculus	97227	6.7941	5286.93	49	76	39.2645	50
IPI:IPI00367214.2	Similar to RAN protein	24434	8.6373	5168.9	7	20	32.8704	6.3896
IPI:IPI00231358.6	Profilin 1	14947	8.4754	5142.29	7	16	42.1429	14.5393
IPI:IPI00203730.1	GTP binding nuclear protein Ran testis specific isoform	24435	6.6945	4844.94	6	19	30.0926	10.1592
IPI:IPI00325189.4	Nucleoside diphosphate kinase B	17271	7.3176	4375.15	17	14	50.6579	34.2597
IPI:IPI00367437.8	putative RNA binding protein 3	16972	8.8896	3737.62	6	13	22.4359	16.8497
IPI:IPI00895591.1	glycogen phosphorylase muscle form	97226	6.6671	3727.21	37	76	31.3539	0.3704
IPI:IPI00191794.2	Non histone chromosomal protein HMG 17	9359	10.3861	3562.37	3	7	30	25.446
IPI:IPI00231767.5	Triosephosphate isomerase	26831	6.9937	3446.76	18	21	55.0201	18.1312
IPI:IPI00208205.1	Heat shock cognate 71 kDa protein	70827	5.1998	3237.1	17	50	29.257	10.289
IPI:IPI00464805.2	Poly RC binding protein 2	38555	6.3463	3101.18	17	24	44.9315	0
IPI:IPI00208123.4	Activated RNA polymerase II transcriptional coactivator p15	14432	10.073	3087.31	10	16	49.6063	25.045
IPI:IPI00201032.1	Isoform 1 of Heterogeneous nuclear ribonucleoprotein D0	38168	7.8979	3039.86	8	24	20.9632	0
IPI:IPI00339197.4	Isoform M2 of Pyruvate kinase isozymes M1 M2	57744	7.1938	2948.15	28	44	48.2109	26.8154
IPI:IPI00206977.1	Citrate synthase mitochondrial	51833	8.4161	2769.76	18	33	24.0343	31.5196
IPI:IPI00324633.2	Glutamate dehydrogenase 1 mitochondrial	61377	7.9801	2483.34	14	44	26.8817	11.8691
IPI:IPI00231134.5	Guanine nucleotide binding protein subunit beta 2 like 1	35054	7.5645	2455.49	16	27	48.8959	22.1551
IPI:IPI00230907.5	Macrophage migration inhibitory factor	12469	7.1572	2381.86	3	7	23.4783	13.608
IPI:IPI00191897.4	Nucleoside diphosphate kinase	16179	5.9306	2183.18	12	11	35.6643	2.2932
IPI:IPI00212767.1	Anionic trypsin 1	25942	4.517	2007.78	1	7	8.1301	50.1027
IPI:IPI00212969.3	Isoform B0b of Heterogeneous nuclear ribonucleoproteins A2 B1	33938	9.3005	1961.75	16	28	29.7125	0
IPI:IPI00951991.1	45 kDa protein	45058	7.8497	1956.22	23	34	62.201	22.2088
IPI:IPI00203214.6	Elongation factor 2	95222	6.3926	1731.25	45	69	32.2844	25.5454
IPI:IPI00421539.3	Aconitate hydratase mitochondrial	85380	7.6703	1447.4	38	55	37.3077	0
IPI:IPI00201964.4	Uncharacterized protein	64301	7.6838	1429.18	17	36	25.2101	21.9367
IPI:IPI00364324.2	HIV 1 tat interactive protein 2 homolog Human Predicted isoform CRA b	29991	7.8287	1415.33	9	22	36.7273	10.4619
IPI:IPI00231346.5	60S ribosomal protein L30	12775	9.9531	1401.8	7	7	53.913	10.041
IPI:IPI00197711.1	L lactate dehydrogenase A chain	36427	8.3699	1380.43	13	29	33.1325	11.6742
IPI:IPI00200147.1	60S acidic ribosomal protein P0	34193	5.8429	1315.88	14	20	43.5331	13.5215
IPI:IPI00393595.13	Prothymosin alpha	12375	3.5162	1262.04	4	10	22.3214	0
IPI:IPI00364045.1	Small nuclear ribonucleoprotein D2	13518	10.3878	1152.57	5	13	29.661	8.5082
IPI:IPI00421428.9	Phosphoglycerate mutase 1	28813	6.7861	1137.06	7	20	33.4646	14.7758
IPI:IPI00198327.2	Voltage dependent anion selective channel protein 2	31725	7.372	1107.04	11	20	38.3051	15.2934
IPI:IPI00200419.3	Dihydrofolate reductase	21624	7.3046	1010.41	4	19	23.5294	4.8497
IPI:IPI00231475.7	Histone H3 3	15318	11.6797	976.327	7	12	21.3235	18.0212
IPI:IPI00211593.1	Superoxide dismutase Mn mitochondrial	24658	9.0509	830.625	4	17	16.6667	9.2766
IPI:IPI00213013.1	Stress induced phosphoprotein 1	62530	6.3858	809.122	25	61	38.8582	16.1132
IPI:IPI00471584.7	Heat shock protein HSP 90 beta	83229	4.775	802.361	16	67	18.6464	14.978
IPI:IPI00781598.1	Phosphoglycerate kinase	42469	4.9098	768.457	12	37	13.555	0.8868
IPI:IPI00464535.1	Isoform 2 of Plasminogen activator inhibitor 1 RNA binding protein	42958	8.9674	767.423	5	41	10.7143	9.0372
IPI:IPI00214665.2	ATP citrate synthase isoform 1	120703	7.121	755.365	25	92	18.347	0
IPI:IPI00211127.1	Argininosuccinate synthase	46466	7.7384	753.11	8	33	12.1359	9.6058
IPI:IPI00327830.3	Fatty acid binding protein epidermal	15049	6.9756	744.315	7	13	47.4074	9.4656
IPI:IPI00231927.11	ADP ATP translocase 1	32968	10.1094	731.771	9	30	21.1409	4.1695
IPI:IPI00200466.3	ADP ATP translocase 2	32880	10.0303	730.46	8	31	15.7718	0
IPI:IPI00203391.3	Multifunctional protein ADE2	47066	7.6046	727.47	8	35	17.1765	7.338
IPI:IPI00201060.4	Prelamin A C	74278	6.5473	655.079	16	74	24.3609	13.1852
IPI:IPI00958627.1	Eno1 protein like	53984	6.041	611.57	10	37	20	9.5433
IPI:IPI00968521.1	ribosomal protein S2 like isoform 2	28133	10.0076	596.243	4	26	15.1751	6.8619
IPI:IPI00559098.3	40S ribosomal protein S19	16075	10.8325	549.693	6	17	35.8621	13.8512
IPI:IPI00358677.2	Transcription elongation factor A protein 1	33871	8.4472	526.953	6	33	13.6213	4.1234
IPI:IPI00201500.8	40S ribosomal protein S14	16248	10.5258	526.327	3	11	27.8146	11.1223
IPI:IPI00231139.6	transketolase	71113	7.4198	487.689	13	45	16.6412	8.6379
IPI:IPI00382376.1	Isoform 1 of Heterogeneous nuclear ribonucleoprotein A3	39627	9.2212	459.752	5	32	11.3456	0
IPI:IPI00337168.5	T complex protein 1 subunit delta	58062	7.9993	423.264	9	42	14.8423	6.0955
IPI:IPI00189819.1	Actin cytoplasmic 1	41709	5.142	414.714	3	34	7.7333	9.2245
IPI:IPI00421293.2	hemoglobin zeta	16067	6.8945	407.185	1	10	4.9296	13.2286
IPI:IPI00189074.3	Polyadenylate binding protein 1	70656	9.8119	374.998	5	45	7.7044	3.0598
IPI:IPI00555166.1	Creatine kinase mitochondrial 1 ubiquitous	46932	8.3584	355.54	6	26	9.3301	7.4627
IPI:IPI00214614.1	Similar to RIKEN cDNA 4932702K14	70984	9.5685	325.613	5	48	6.9984	1.1829
IPI:IPI00370315.1	Eukaryotic translation initiation factor 4H	27307	7.1977	305.608	2	32	14.5161	0
IPI:IPI00187860.3	Heterogeneous nuclear ribonucleoprotein C	34363	4.7203	302.949	2	35	6.0703	5.1608
IPI:IPI00766788.1	Succinyl CoA 3 ketoacid coenzyme A transferase 1 mitochondrial	56168	8.5748	301.686	4	38	8.8462	0
IPI:IPI00230857.7	Isoform 1 of Adenylate kinase 2 mitochondrial	26362	6.3499	290.523	2	24	8.7866	0
IPI:IPI00201505.3	Cellular nucleic acid binding protein	19677	7.396	286.945	2	25	12.8492	10.4866
IPI:IPI00566122.1	Uncharacterized protein	39031	8.1608	278.899	3	25	9.1691	29.5558
IPI:IPI00362949.1	Cytochrome b c1 complex subunit Rieske mitochondrial	29427	9.1022	258.07	3	24	5.4745	5.7974
IPI:IPI00470317.5	Elongation factor 1 gamma	50029	6.303	242.018	4	37	8.238	3.9185
IPI:IPI00208018.1	P58	48268	8.1449	232.875	3	31	5.3864	3.2928
IPI:IPI00555187.2	Adenylyl cyclase associated protein 1	51556	7.2995	229.924	2	41	5.6962	6.122
IPI:IPI00191728.1	Calreticulin	47965	4.1385	226.822	2	50	5.0481	3.9787
IPI:IPI00205332.4	Electron transfer flavoprotein subunit alpha mitochondrial	34929	8.4853	224.805	3	24	8.7087	3.3069
IPI:IPI00454271.1	LRRGT00033	230182	9.7344	222.545	3	151	1.5181	1.873
IPI:IPI00200243.1	Uncharacterized protein	69126	9.1002	220.288	4	47	5.0794	4.154
IPI:IPI00190531.5	glutathione reductase	44761	6.6634	217.318	1	29	2.9268	4.9086
IPI:IPI00780927.2	splicing factor arginine serine rich 1B	27727	10.6003	198.879	2	29	8.871	3.2903
IPI:IPI00361983.2	Uncharacterized protein	44535	7.5474	192.894	1	32	1.5385	7.1107
IPI:IPI00197579.2	Isoform 1 of Tubulin beta 5 chain	49638	4.5903	192.205	1	30	2.2523	2.298
IPI:IPI00200920.1	Far upstream element binding protein 2	74180	6.3924	191.561	3	48	4.2996	5.9647
IPI:IPI00364286.3	Uncharacterized protein	59620	7.99	189.761	4	44	4.5956	11.6238
IPI:IPI00324893.4	14 3 3 protein zeta delta	27753	4.5273	183.525	2	25	6.9388	2.6795
IPI:IPI00191913.1	NADH dehydrogenase Ubiquinone flavoprotein 1 isoform CRA a	50698	8.0134	181.944	3	35	5.3879	2.2604
IPI:IPI00326888.4	Secretogranin 1	77489	4.7842	179.822	3	72	1.6296	11.8719
IPI:IPI00213587.1	26S protease regulatory subunit 8	45597	7.3837	176.331	1	33	2.9557	4.4608
IPI:IPI00207980.1	60S ribosomal protein L23	14856	10.9395	173.491	1	13	7.1429	2.6628
IPI:IPI00189795.1	Tubulin alpha 1A chain	50103	4.7622	169.851	3	34	7.3171	4.4526
IPI:IPI00763272.1	RNA binding motif protein X linked isoform 1	48969	9.7465	158.897	1	104	2.9148	0
IPI:IPI00365279.4	regulator of chromosome condensation 2	56848	8.2328	158.58	2	45	4.5889	3.8852
IPI:IPI00209916.1	tRNA splicing ligase RtcB homolog	55213	6.8058	145.433	1	38	2.7723	4.7929
IPI:IPI00464718.1	Ddx5	69195	9.0991	132.958	1	59	1.7886	0.9704
IPI:IPI00210090.3	SP120	87693	5.8418	130.937	1	53	0.8772	4.5288
IPI:IPI00369635.3	Radixin	68501	5.8804	119.363	2	60	2.7444	6.6328
IPI:IPI00364621.2	RCG39189 isoform CRA a	54125	7.6139	114.119	1	33	2.1869	1.5776
Injecton 3
Accession	Description	mW (Da)	pI (pH)	PLGS Score	Peptides	Theoretical Peptides	Coverage (%)	Amount (fmol)
IPI:IPI00555252.3	Glyceraldehyde 3 phosphate dehydrogenase	35805	8.0799	38457.9	26	19	46.8468	81.5972
IPI:IPI00190240.1	Ubiquitin 40S ribosomal protein S27a	17939	10.0274	28636	22	10	47.4359	82.4853
IPI:IPI00387771.6	Peptidyl prolyl cis trans isomerase A	17862	8.272	15822.8	24	12	74.3902	105.515
IPI:IPI00958096.1	GF20391 like isoform 1	24559	11.2914	13365	24	22	49.5495	138.081
IPI:IPI00559637.2	TRIMCyp like partial	15159	8.6334	10244.4	21	8	68.5714	0
IPI:IPI00231426.6	Phosphoglycerate kinase 1	44509	7.9043	9382.04	63	32	67.8657	55.6296
IPI:IPI00327144.7	Cofilin 1	18520	8.2196	9301.65	22	19	65.0602	77.7802
IPI:IPI00555171.3	Transgelin 2	22379	8.4485	8686.28	20	22	59.2965	37.4461
IPI:IPI00396910.1	ATP synthase subunit alpha mitochondrial	59716	9.5021	8612.23	64	46	50.0904	81.6466
IPI:IPI00326433.11	10 kDa heat shock protein mitochondrial	10894	9.4693	7328.38	14	12	60.7843	19.134
IPI:IPI00211779.1	Peroxiredoxin 1	22095	8.2425	7285.32	27	18	61.3065	51.7954
IPI:IPI00372910.2	phosphoglycerate kinase 1 like	43148	6.1282	6313.44	34	31	38.2716	0
IPI:IPI00000000.0	PYGM RABIT P00489 Glycogen phosphorylase muscle Oryctolagus cuniculus	97227	6.7941	5677.55	44	76	38.9087	50
IPI:IPI00325189.4	Nucleoside diphosphate kinase B	17271	7.3176	5613.89	19	14	59.8684	41.6195
IPI:IPI00464805.2	Poly RC binding protein 2	38555	6.3463	5105.02	17	24	34.2466	0
IPI:IPI00895591.1	glycogen phosphorylase muscle form	97226	6.6671	4000.48	35	76	33.6105	1.526
IPI:IPI00212796.3	GTP binding nuclear protein Ran	24407	7.312	3741.07	9	17	40.7407	23.6456
IPI:IPI00339162.2	rCG29914 like	31715	6.4836	3358.59	14	25	38.0952	0
IPI:IPI00208123.4	Activated RNA polymerase II transcriptional coactivator p15	14432	10.073	3142.11	12	16	49.6063	24.8959
IPI:IPI00231346.5	60S ribosomal protein L30	12775	9.9531	3044.87	7	7	47.8261	7.194
IPI:IPI00212969.3	Isoform B0b of Heterogeneous nuclear ribonucleoproteins A2 B1	33938	9.3005	2966.1	14	28	37.3802	0
IPI:IPI00231358.6	Profilin 1	14947	8.4754	2800.14	7	16	44.2857	14.7733
IPI:IPI00231929.7	Isoform M1 of Pyruvate kinase isozymes M1 M2	57780	6.6541	2678.55	26	44	35.0282	27.2712
IPI:IPI00367437.8	putative RNA binding protein 3	16972	8.8896	2603.38	8	13	33.3333	16.3228
IPI:IPI00201032.1	Isoform 1 of Heterogeneous nuclear ribonucleoprotein D0	38168	7.8979	2524.15	10	24	18.9802	0
IPI:IPI00568277.2	Uncharacterized protein Fragment	11449	10.053	2448.68	9	14	35.2381	10.4074
IPI:IPI00208205.1	Heat shock cognate 71 kDa protein	70827	5.1998	2388.24	12	50	21.8266	12.7102
IPI:IPI00201692.4	Uncharacterized protein	29476	9.822	2300.94	4	30	17.2794	2.2182
IPI:IPI00195147.1	Uncharacterized protein	25234	10.509	2297.86	5	20	21.097	1.7562
IPI:IPI00230907.5	Macrophage migration inhibitory factor	12469	7.1572	2137.26	2	7	17.3913	12.748
IPI:IPI00231134.5	Guanine nucleotide binding protein subunit beta 2 like 1	35054	7.5645	2069.26	16	27	40.694	22.1832
IPI:IPI00191794.2	Non histone chromosomal protein HMG 17	9359	10.3861	1928.73	4	7	36.6667	14.2044
IPI:IPI00206977.1	Citrate synthase mitochondrial	51833	8.4161	1894.17	21	33	28.7554	31.4686
IPI:IPI00951991.1	45 kDa protein	45058	7.8497	1792.64	17	34	44.2584	0
IPI:IPI00627078.1	non histone chromosomal protein HMG 17	9373	10.5066	1740.85	2	6	30	14.5694
IPI:IPI00200147.1	60S acidic ribosomal protein P0	34193	5.8429	1740.61	13	20	38.4858	14.6281
IPI:IPI00421539.3	Aconitate hydratase mitochondrial	85380	7.6703	1494.34	34	55	35.3846	0
IPI:IPI00197711.1	L lactate dehydrogenase A chain	36427	8.3699	1428.22	11	29	27.7108	19.5742
IPI:IPI00364324.2	HIV 1 tat interactive protein 2 homolog Human Predicted isoform CRA b	29991	7.8287	1360.28	8	22	24.3636	12.5821
IPI:IPI00231475.7	Histone H3 3	15318	11.6797	1238.24	10	12	21.3235	18.8863
IPI:IPI00203214.6	Elongation factor 2	95222	6.3926	1192.17	28	69	25.0583	23.2563
IPI:IPI00201964.4	Uncharacterized protein	64301	7.6838	1159.08	12	36	21.1765	22.4216
IPI:IPI00231927.11	ADP ATP translocase 1	32968	10.1094	1138.28	8	30	16.1074	7.611
IPI:IPI00471584.7	Heat shock protein HSP 90 beta	83229	4.775	1136.97	17	67	20.7182	9.0233
IPI:IPI00421428.9	Phosphoglycerate mutase 1	28813	6.7861	1081.02	10	20	49.2126	12.8415
IPI:IPI00212767.1	Anionic trypsin 1	25942	4.517	1080.78	1	7	8.1301	42.2861
IPI:IPI00198327.2	Voltage dependent anion selective channel protein 2	31725	7.372	1007.76	11	20	37.6271	14.9286
IPI:IPI00324633.2	Glutamate dehydrogenase 1 mitochondrial	61377	7.9801	908.226	11	44	22.7599	11.0259
IPI:IPI00393595.13	Prothymosin alpha	12375	3.5162	859.78	4	10	21.4286	0
IPI:IPI00559098.3	40S ribosomal protein S19	16075	10.8325	826.407	7	17	35.8621	13.0371
IPI:IPI00205745.3	Isoform Mitochondrial of Peroxiredoxin 5 mitochondrial	22164	8.8321	824.13	2	18	14.0845	0
IPI:IPI00213013.1	Stress induced phosphoprotein 1	62530	6.3858	819.994	19	61	26.5193	12.631
IPI:IPI00763209.2	regulator of G protein signaling like 1 like	126804	8.9971	778.399	5	90	5.0909	4.2561
IPI:IPI00214665.2	ATP citrate synthase isoform 1	120703	7.121	771.801	26	92	21.2534	0
IPI:IPI00210532.3	Transgelin 3	22486	7.1697	761.729	5	18	15.5779	0.4367
IPI:IPI00210566.3	Heat shock protein HSP 90 alpha	84761	4.7357	737.01	12	91	13.3697	7.942
IPI:IPI00200419.3	Dihydrofolate reductase	21624	7.3046	696.548	3	19	17.6471	2.388
IPI:IPI00211593.1	Superoxide dismutase Mn mitochondrial	24658	9.0509	693.106	3	17	16.6667	8.9702
IPI:IPI00211127.1	Argininosuccinate synthase	46466	7.7384	577.629	9	33	11.165	9.9445
IPI:IPI00208277.1	28 kDa heat and acid stable phosphoprotein	20592	7.6351	545.775	4	16	17.1271	5.469
IPI:IPI00364286.3	Uncharacterized protein	59620	7.99	545.052	17	44	22.2426	10.5495
IPI:IPI00201060.4	Prelamin A C	74278	6.5473	543.697	9	74	15.9398	12.632
IPI:IPI00327830.3	Fatty acid binding protein epidermal	15049	6.9756	438.652	3	13	25.1852	8.3396
IPI:IPI00337168.5	T complex protein 1 subunit delta	58062	7.9993	415.575	7	42	13.7291	10.2852
IPI:IPI00208193.1	Nucleic acid binding factor pRM10	33793	9.6495	399.28	3	27	12.0805	12.4555
IPI:IPI00200920.1	Far upstream element binding protein 2	74180	6.3924	396.658	5	48	7.767	7.5138
IPI:IPI00766788.1	Succinyl CoA 3 ketoacid coenzyme A transferase 1 mitochondrial	56168	8.5748	388.224	2	38	4.4231	0
IPI:IPI00201500.8	40S ribosomal protein S14	16248	10.5258	382.12	2	11	15.894	12.8392
IPI:IPI00231139.6	transketolase	71113	7.4198	352.645	10	45	9.6183	8.7422
IPI:IPI00189074.3	Polyadenylate binding protein 1	70656	9.8119	347.943	5	45	8.9623	4.2138
IPI:IPI00369031.1	ribosomal protein S12 like	14551	8.2723	336.536	1	18	6.8182	3.5919
IPI:IPI00781839.2	Uncharacterized protein	36870	6.4481	330.558	1	30	3.3033	4.771
IPI:IPI00555187.2	Adenylyl cyclase associated protein 1	51556	7.2995	280.685	2	41	5.4852	5.4176
IPI:IPI00358677.2	Transcription elongation factor A protein 1	33871	8.4472	266.092	1	33	4.3189	5.1276
IPI:IPI00471687.1	Isoform 1 of Plasminogen activator inhibitor 1 RNA binding protein	44727	8.957	253.114	3	40	6.6339	8.4415
IPI:IPI00362949.1	Cytochrome b c1 complex subunit Rieske mitochondrial	29427	9.1022	245.301	3	24	8.3942	13.0143
IPI:IPI00231028.2	ES1 protein homolog mitochondrial	28154	9.2411	225.981	1	19	5.6391	2.6328
IPI:IPI00209916.1	tRNA splicing ligase RtcB homolog	55213	6.8058	221.856	3	38	6.9307	4.3136
IPI:IPI00555166.1	Creatine kinase mitochondrial 1 ubiquitous	46932	8.3584	212.449	1	26	1.4354	4.702
IPI:IPI00203391.3	Multifunctional protein ADE2	47066	7.6046	197.782	1	35	2.3529	7.0004
IPI:IPI00947909.1	Glucose 6 phosphate isomerase	38487	9.5112	171.281	2	32	4.6377	0
IPI:IPI00364603.2	Uncharacterized protein	68323	9.4715	156.158	1	24	0.7622	0
IPI:IPI00326904.5	Isoform 2 of Cytosolic acyl coenzyme A thioester hydrolase	42707	8.6188	139.775	1	26	2.8871	1.5884
IPI:IPI00209115.2	Solute carrier family 25 Mitochondrial carrier	39595	9.5197	132.754	1	28	2.2409	3.8599
IPI:IPI00326888.4	Secretogranin 1	77489	4.7842	100.3	3	72	1.6296	11.6897
IPI:IPI00764064.2	Uncharacterized protein	62633	7.3649	99.9053	1	45	1.9573	1.2354
IPI:IPI00948289.1	Uncharacterized protein	147754	6.4612	63.1109	1	133	0.5356	3.6775

[truncated: 2 more sheets: Fraction 11, Fraction 12]
