# Supplementary material for: Effect of IAPP on the proteome of cultured Rin-5F cells
Source: BMC Biochem. 2018 Nov 12;19:9. doi: 10.1186/s12858-018-0099-3 (PMC6233276; doi:10.1186/s12858-018-0099-3)
Supplement: Supplementary file 4 — Table S3. Protein-Protein Interactions. (XLSX 44 kb) [file 12858_2018_99_MOESM4_ESM.xlsx]

## Sheet: Sheet1
Node 1	Node 1 description	Node 1 UniProt ids	Node 1 expression level, down-regulation is represented by -1, up-regulation is represented by 1, and no changes in expression by 0	Node2	Node 2 description	Node 2 UniProt ids	Node 2 expression level,down-regulation is represented by -1, up-regulation is represented by 1, and no changes in expression by 0
Ahsg	Alpha-2-HS-glycoprotein	F1LM19	-1	PEBP1	phosphatidylethanolamine binding protein 1	P31044	1
AKR1A1	aldo-keto reductase family 1, member A1 (aldehyde reductase)	P51635	-1	Aprt	adenine phosphoribosyl transferase	P36972	-1
Akr1a1	aldo-keto reductase family 1, member A1 (aldehyde reductase)	P51635	-1	ppiA	peptidylprolyl isomerase A (cyclophilin A); similar to peptidylprolyl isomerase A (cyclophilin A)); similar to Peptidyl-prolyl cis-trans isomerase A (PPIase) (Rotamase) (Cyclophilin A) (Cyclosporin A-binding protein) (P31) (p1B15)	P10111	1
Akr1a1	aldo-keto reductase family 1, member A1 (aldehyde reductase)	P51635	-1	Txn1	thioredoxin 1	P11232	1
AKR1B1	aldo-keto reductase family 1, member B1 (aldose reductase); aldo-keto reductase family 1, member B1 (aldose reductase), pseudogene 2	P07943	1	Glo1	glyoxalase 1	Q6P7Q4	-1
alb	albumin	P02770	1	AHSG	alpha-2-HS-glycoprotein	P24090	-1
Aldoa	aldolase A, fructose-bisphosphate; similar to Fructose-bisphosphate aldolase A (Muscle-type aldolase)	P05065	1	TCP1	t-complex 1	P28480	-1
Aldoa	aldolase A, fructose-bisphosphate; similar to Fructose-bisphosphate aldolase A (Muscle-type aldolase)	P05065	1	Ldha	lactate dehydrogenase A; similar to L-lactate dehydrogenase A chain (LDH-A) (LDH muscle subunit) (LDH-M)	B5DEN4,P04642,Q6P9U7	-1
Aldoa	aldolase A, fructose-bisphosphate; similar to Fructose-bisphosphate aldolase A (Muscle-type aldolase)	P05065	1	Pdhb	pyruvate dehydrogenase (lipoamide) beta	P49432	-1
Aldoa	aldolase A, fructose-bisphosphate; similar to Fructose-bisphosphate aldolase A (Muscle-type aldolase)	P05065	1	Atp5b	ATP synthase, H+ transporting, mitochondrial F1 complex, beta polypeptide; similar to ATP synthase beta chain, mitochondrial precursor	Q0QEP3,P10719	-1
Aldoa	aldolase A, fructose-bisphosphate; similar to Fructose-bisphosphate aldolase A (Muscle-type aldolase)	P05065	1	TPI1	triosephosphate isomerase; similar to Triosephosphate isomerase (TIM) (Triose-phosphate isomerase); similar to Tpi1 protein; triosephosphate isomerase 1	P48500	1
Aldoa	aldolase A, fructose-bisphosphate; similar to Fructose-bisphosphate aldolase A (Muscle-type aldolase)	P05065	1	eno2	enolase 2, gamma, neuronal	P07323	-1
Aldoa	aldolase A, fructose-bisphosphate; similar to Fructose-bisphosphate aldolase A (Muscle-type aldolase)	P05065	1	taldo1	transaldolase 1	Q9EQS0	1
Aldoa	aldolase A, fructose-bisphosphate; similar to Fructose-bisphosphate aldolase A (Muscle-type aldolase)	P05065	1	tkt	transketolase	P50137	1
Aldoa	aldolase A, fructose-bisphosphate; similar to Fructose-bisphosphate aldolase A (Muscle-type aldolase)	P05065	1	Pkm2	similar to Pyruvate kinase isozyme M2; similar to Pyruvate kinase isozymes M1/M2 (Pyruvate kinase muscle isozyme); similar to pyruvate kinase (EC 2.7.1.40) isozyme M2 - rat; pyruvate kinase, muscle	P11980	-1
anxa4	annexin A4	Q5U362	-1	Gnb2l1	guanine nucleotide binding protein (G protein), beta polypeptide 2 like 1	P63245	1
Anxa4	annexin A4	Q5U362	-1	NME2	non-metastatic cells 2, protein (NM23B) expressed in; non-metastatic cells 2, protein (NM23B) expressed in, pseudogene 1	P19804,Q9QWQ4	1
Aprt	adenine phosphoribosyl transferase	P36972	-1	Tceb2	Putative uncharacterized protein	A0JN07,F1LPR1,P62870	-1
Aprt	adenine phosphoribosyl transferase	P36972	-1	Arpc1b	Actin-related protein 2/3 complex subunit 1B	F1LR89	-1
Aprt	adenine phosphoribosyl transferase	P36972	-1	Dlst	DLST protein	D0VYQ0,Q01205,Q8CJG5	1
Aprt	adenine phosphoribosyl transferase	P36972	-1	SRM	spermidine synthase	Q99MI5	-1
Aprt	adenine phosphoribosyl transferase	P36972	-1	NME2	non-metastatic cells 2, protein (NM23B) expressed in; non-metastatic cells 2, protein (NM23B) expressed in, pseudogene 1	P19804,Q9QWQ4	1
Aprt	adenine phosphoribosyl transferase	P36972	-1	Gnb2l1	guanine nucleotide binding protein (G protein), beta polypeptide 2 like 1	P63245	1
Arhgdia	Rho GDP dissociation inhibitor (GDI) alpha	Q5XI73	1	Eif5a	eukaryotic translation initiation factor 5A	Q3T1J1	-1
Arhgdia	Rho GDP dissociation inhibitor (GDI) alpha	Q5XI73	1	NME2	non-metastatic cells 2, protein (NM23B) expressed in; non-metastatic cells 2, protein (NM23B) expressed in, pseudogene 1	P19804,Q9QWQ4	1
Arhgdia	Rho GDP dissociation inhibitor (GDI) alpha	Q5XI73	1	Cdc42	cell division cycle 42 (GTP binding protein)	Q8CFN2	-1
Arpc3	Protein Arpc3	F1LRL8	-1	Arpc1b	Actin-related protein 2/3 complex subunit 1B	F1LR89	-1
Arpc3	Protein Arpc3	F1LRL8	-1	PSMD2	proteasome (prosome, macropain) 26S subunit, non-ATPase, 2	Q4FZT9	-1
Arpc3	Protein Arpc3	F1LRL8	-1	Ran	RAN, member RAS oncogene family	P62828	1
ASS1	argininosuccinate synthetase 1	P09034	0	asnS	asparagine synthetase	P49088	-1
Ass1	argininosuccinate synthetase 1	P09034	0	Glo1	glyoxalase 1	Q6P7Q4	-1
Ass1	argininosuccinate synthetase 1	P09034	0	NME2	non-metastatic cells 2, protein (NM23B) expressed in; non-metastatic cells 2, protein (NM23B) expressed in, pseudogene 1	P19804,Q9QWQ4	1
Atp5a1	ATP synthase subunit alpha	F1LP05	1	Dlst	DLST protein	D0VYQ0,Q01205,Q8CJG5	1
Atp5a1	ATP synthase subunit alpha	F1LP05	1	Atp5d	ATP synthase, H+ transporting, mitochondrial F1 complex, delta subunit	P35434	-1
Atp5a1	ATP synthase subunit alpha	F1LP05	1	Atp5h	similar to ATP synthase D chain, mitochondrial; ATP synthase, H+ transporting, mitochondrial F0 complex, subunit d	P31399	-1
Atp5a1	ATP synthase subunit alpha	F1LP05	1	Ndufs1	NADH dehydrogenase (ubiquinone) Fe-S protein 1	Q66HF1	-1
Atp5a1	ATP synthase subunit alpha	F1LP05	1	Mdh1	malate dehydrogenase 1, NAD (soluble)	O88989	1
Atp5a1	ATP synthase subunit alpha	F1LP05	1	Atp5b	ATP synthase, H+ transporting, mitochondrial F1 complex, beta polypeptide; similar to ATP synthase beta chain, mitochondrial precursor	Q0QEP3,P10719	-1
Atp5a1	ATP synthase subunit alpha	F1LP05	1	Pdhb	pyruvate dehydrogenase (lipoamide) beta	P49432	-1
Atp5a1	ATP synthase subunit alpha	F1LP05	1	Ldha	lactate dehydrogenase A; similar to L-lactate dehydrogenase A chain (LDH-A) (LDH muscle subunit) (LDH-M)	B5DEN4,P04642,Q6P9U7	-1
Atp5a1	ATP synthase subunit alpha	F1LP05	1	Ndufv2	NADH dehydrogenase (ubiquinone) flavoprotein 2	P19234	-1
Atp5a1	ATP synthase subunit alpha	F1LP05	1	Mdh2	malate dehydrogenase 2, NAD (mitochondrial)	P04636,Q0QF43	-1
Atp5a1	ATP synthase subunit alpha	F1LP05	1	Rad23b	RAD23 homolog B (S. cerevisiae)	Q4KMA2	0
Atp5a1	ATP synthase subunit alpha	F1LP05	1	Dld	dihydrolipoamide dehydrogenase	Q6P6R2	1
Atp5a1	ATP synthase subunit alpha	F1LP05	1	TPI1	triosephosphate isomerase; similar to Triosephosphate isomerase (TIM) (Triose-phosphate isomerase); similar to Tpi1 protein; triosephosphate isomerase 1	P48500	1
Atp5a1	ATP synthase subunit alpha	F1LP05	1	SHMT2	serine hydroxymethyltransferase 2 (mitochondrial)	Q5U3Z7	1
ATP5B	ATP synthase, H+ transporting, mitochondrial F1 complex, beta polypeptide; similar to ATP synthase beta chain, mitochondrial precursor	Q0QEP3,P10719	-1	Mdh2	malate dehydrogenase 2, NAD (mitochondrial)	P04636,Q0QF43	-1
Atp5d	ATP synthase, H+ transporting, mitochondrial F1 complex, delta subunit	P35434	-1	PRDX2	peroxiredoxin 2; similar to peroxiredoxin 2 isoform b	P35704	-1
Atp5d	ATP synthase, H+ transporting, mitochondrial F1 complex, delta subunit	P35434	-1	Mdh2	malate dehydrogenase 2, NAD (mitochondrial)	P04636,Q0QF43	-1
Atp5d	ATP synthase, H+ transporting, mitochondrial F1 complex, delta subunit	P35434	-1	Grpel1	GrpE-like 1, mitochondrial	P97576	-1
Atp5d	ATP synthase, H+ transporting, mitochondrial F1 complex, delta subunit	P35434	-1	Aprt	adenine phosphoribosyl transferase	P36972	-1
Atp5d	ATP synthase, H+ transporting, mitochondrial F1 complex, delta subunit	P35434	-1	Atp5b	ATP synthase, H+ transporting, mitochondrial F1 complex, beta polypeptide; similar to ATP synthase beta chain, mitochondrial precursor	Q0QEP3,P10719	-1
Atp5d	ATP synthase, H+ transporting, mitochondrial F1 complex, delta subunit	P35434	-1	PEBP1	phosphatidylethanolamine binding protein 1	P31044	1
Atp5d	ATP synthase, H+ transporting, mitochondrial F1 complex, delta subunit	P35434	-1	Ndufv2	NADH dehydrogenase (ubiquinone) flavoprotein 2	P19234	-1
Atp5d	ATP synthase, H+ transporting, mitochondrial F1 complex, delta subunit	P35434	-1	Dlst	DLST protein	D0VYQ0,Q01205,Q8CJG5	1
Atp5d	ATP synthase, H+ transporting, mitochondrial F1 complex, delta subunit	P35434	-1	Tceb2	Putative uncharacterized protein	A0JN07,F1LPR1,P62870	-1
Atp5d	ATP synthase, H+ transporting, mitochondrial F1 complex, delta subunit	P35434	-1	Atp5h	similar to ATP synthase D chain, mitochondrial; ATP synthase, H+ transporting, mitochondrial F0 complex, subunit d	P31399	-1
Atp5d	ATP synthase, H+ transporting, mitochondrial F1 complex, delta subunit	P35434	-1	MIF	macrophage migration inhibitory factor; similar to macrophage migration inhibitory factor; similar to Macrophage migration inhibitory factor (MIF) (Phenylpyruvate tautomerase) (Glycosylation-inhibiting factor) (GIF) (Delayed early response protein 6) (DER6); similar to ribosomal protein L10a	P30904	1
Atp5d	ATP synthase, H+ transporting, mitochondrial F1 complex, delta subunit	P35434	-1	TPI1	triosephosphate isomerase; similar to Triosephosphate isomerase (TIM) (Triose-phosphate isomerase); similar to Tpi1 protein; triosephosphate isomerase 1	P48500	1
Atp5h	ATP synthase subunit d, mitochondrial	D3ZWT8	-1	Mdh2	malate dehydrogenase 2, NAD (mitochondrial)	P04636,Q0QF43	-1
Atp5h	ATP synthase subunit d, mitochondrial	D3ZWT8	-1	PEBP1	phosphatidylethanolamine binding protein 1	P31044	1
Atp5h	ATP synthase subunit d, mitochondrial	D3ZWT8	-1	SOD1	superoxide dismutase 1, soluble	P07632,Q6LDS4	-1
Atp5h	ATP synthase subunit d, mitochondrial	D3ZWT8	-1	PRDX2	peroxiredoxin 2; similar to peroxiredoxin 2 isoform b	P35704	-1
Atp5h	ATP synthase subunit d, mitochondrial	D3ZWT8	-1	Atp5b	ATP synthase, H+ transporting, mitochondrial F1 complex, beta polypeptide; similar to ATP synthase beta chain, mitochondrial precursor	Q0QEP3,P10719	-1
Basp1	Brain acid soluble protein 1	F1LNN9	-1	Pdia3	protein disulfide isomerase family A, member 3	P11598	1
CAP1	CAP, adenylate cyclase-associated protein 1 (yeast)	Q08163	1	Nme1	non-metastatic cells 1, protein (NM23A) expressed in	Q05982,Q6LCQ4	1
Capza2	capping protein (actin filament) muscle Z-line, alpha 2	Q3T1K5	-1	Dars	aspartyl-tRNA synthetase	A9CMB7,P15178	1
Capza2	capping protein (actin filament) muscle Z-line, alpha 2	Q3T1K5	-1	TCEB1	similar to transcription elongation factor B (SIII), polypeptide 1; transcription elongation factor B (SIII), polypeptide 1	P83941	-1
Capza2	capping protein (actin filament) muscle Z-line, alpha 2	Q3T1K5	-1	CNBP	CCHC-type zinc finger, nucleic acid binding protein	P62634	-1
CCT2	chaperonin containing TCP1, subunit 2 (beta)	Q5XIM9	-1	Cct3	chaperonin containing Tcp1, subunit 3 (gamma); similar to chaperonin containing TCP1, subunit 3 (gamma)	Q6P502	1
Cct2	chaperonin containing TCP1, subunit 2 (beta)	Q5XIM9	-1	PEBP1	phosphatidylethanolamine binding protein 1	P31044	1
Cct2	chaperonin containing TCP1, subunit 2 (beta)	Q5XIM9	-1	cct5	chaperonin containing Tcp1, subunit 5 (epsilon)	Q68FQ0,Q6B436	-1
Cct2	chaperonin containing TCP1, subunit 2 (beta)	Q5XIM9	-1	Mdh1	malate dehydrogenase 1, NAD (soluble)	O88989	1
Cct2	chaperonin containing TCP1, subunit 2 (beta)	Q5XIM9	-1	PRDX2	peroxiredoxin 2; similar to peroxiredoxin 2 isoform b	P35704	-1
Cct2	chaperonin containing TCP1, subunit 2 (beta)	Q5XIM9	-1	TCP1	t-complex 1	P28480	-1
Cct2	chaperonin containing TCP1, subunit 2 (beta)	Q5XIM9	-1	Got1	glutamic-oxaloacetic transaminase 1, soluble (aspartate aminotransferase 1)	P13221	-1
Cct2	chaperonin containing TCP1, subunit 2 (beta)	Q5XIM9	-1	Arcn1	archain 1	Q66H80	1
Cct2	chaperonin containing TCP1, subunit 2 (beta)	Q5XIM9	-1	Ran	RAN, member RAS oncogene family	P62828	1
Cct2	chaperonin containing TCP1, subunit 2 (beta)	Q5XIM9	-1	ARPC3	actin related protein 2/3 complex, subunit 3	B2GV73	-1
Cct2	chaperonin containing TCP1, subunit 2 (beta)	Q5XIM9	-1	cct4	chaperonin containing Tcp1, subunit 4 (delta)	Q7TPB1	-1
Cct3	chaperonin containing Tcp1, subunit 3 (gamma); similar to chaperonin containing TCP1, subunit 3 (gamma)	Q6P502	1	Psmc2	proteasome (prosome, macropain) 26S subunit, ATPase 2	Q63347	1
Cct3	chaperonin containing Tcp1, subunit 3 (gamma); similar to chaperonin containing TCP1, subunit 3 (gamma)	Q6P502	1	psmc4	similar to 26S protease regulatory subunit 6B (TAT-binding protein 7) (TBP-7); proteasome (prosome, macropain) 26S subunit, ATPase, 4	Q63570	-1
Cct3	chaperonin containing Tcp1, subunit 3 (gamma); similar to chaperonin containing TCP1, subunit 3 (gamma)	Q6P502	1	Hnrnpab	heterogeneous nuclear ribonucleoprotein A/B	Q9Z0U8	-1
Cct3	chaperonin containing Tcp1, subunit 3 (gamma); similar to chaperonin containing TCP1, subunit 3 (gamma)	Q6P502	1	cct4	chaperonin containing Tcp1, subunit 4 (delta)	Q7TPB1	-1
Cct3	chaperonin containing Tcp1, subunit 3 (gamma); similar to chaperonin containing TCP1, subunit 3 (gamma)	Q6P502	1	cct5	chaperonin containing Tcp1, subunit 5 (epsilon)	Q68FQ0,Q6B436	-1
cct5	chaperonin containing Tcp1, subunit 5 (epsilon)	Q68FQ0,Q6B436	-1	cct4	chaperonin containing Tcp1, subunit 4 (delta)	Q7TPB1	-1
CFL1	cofilin 1, non-muscle; similar to Cofilin-1 (Cofilin, non-muscle isoform)	P45592	1	Pdia3	protein disulfide isomerase family A, member 3	P11598	1
Cfl1	cofilin 1, non-muscle; similar to Cofilin-1 (Cofilin, non-muscle isoform)	P45592	1	pfn1	profilin 1	P62963	-1
Cfl1	cofilin 1, non-muscle; similar to Cofilin-1 (Cofilin, non-muscle isoform)	P45592	1	Tubb5	tubulin, beta 5	P69897	-1
Cfl1	cofilin 1, non-muscle; similar to Cofilin-1 (Cofilin, non-muscle isoform)	P45592	1	YWHAB	tyrosine 3-monooxygenase/tryptophan 5-monooxygenase activation protein, beta polypeptide	P35213	-1
Cfl1	cofilin 1, non-muscle; similar to Cofilin-1 (Cofilin, non-muscle isoform)	P45592	1	Prdx1	similar to peroxiredoxin 1; peroxiredoxin 1	Q63716	-1
Chga	Chromogranin A	F8QYX0	-1	eno2	enolase 2, gamma, neuronal	P07323	-1
CHGB	chromogranin B	O35314	1	Chga	Chromogranin A	F8QYX0	-1
CMPK1	cytidine monophosphate (UMP-CMP) kinase 1, cytosolic	Q4KM73	-1	Nme1	non-metastatic cells 1, protein (NM23A) expressed in	Q05982,Q6LCQ4	1
Cmpk1	cytidine monophosphate (UMP-CMP) kinase 1, cytosolic	Q4KM73	-1	NME2	non-metastatic cells 2, protein (NM23B) expressed in; non-metastatic cells 2, protein (NM23B) expressed in, pseudogene 1	P19804,Q9QWQ4	1
Cmpk1	cytidine monophosphate (UMP-CMP) kinase 1, cytosolic	Q4KM73	-1	Ptges3	prostaglandin E synthase 3 (cytosolic)	B2GV92,P83868	-1
Cmpk1	cytidine monophosphate (UMP-CMP) kinase 1, cytosolic	Q4KM73	-1	Dld	dihydrolipoamide dehydrogenase	Q6P6R2	1
Cnbp	Cellular nucleic acid-binding protein	F8WFK2	-1	Dars	aspartyl-tRNA synthetase	A9CMB7,P15178	1
Cnbp	Cellular nucleic acid-binding protein	F8WFK2	-1	Psma3	proteasome (prosome, macropain) subunit, alpha type 3; proteasome subunit alpha type 3-like; similar to Proteasome subunit alpha type 3 (Proteasome component C8) (Macropain subunit C8) (Multicatalytic endopeptidase complex subunit C8) (Proteasome subunit K)	P18422	1
cope	coatomer protein complex, subunit epsilon	B1WBX7	-1	Arcn1	archain 1	Q66H80	1
Cope	coatomer protein complex, subunit epsilon	B1WBX7	-1	Stoml2	stomatin (Epb7.2)-like 2	Q4FZT0	-1
Coro1b	coronin, actin-binding protein, 1B	O89046	1	Arpc1b	Actin-related protein 2/3 complex subunit 1B	F1LR89	-1
CPE	carboxypeptidase E	P15087	-1	Chga	Chromogranin A	F8QYX0	-1
CRMP1	collapsin response mediator protein 1	Q62950	1	Dpysl2	dihydropyrimidinase-like 2	P47942	1
CS	citrate synthase; similar to citrate synthase	Q0QEL8	1	Mdh2	malate dehydrogenase 2, NAD (mitochondrial)	P04636,Q0QF43	-1
Cs	citrate synthase; similar to citrate synthase	Q0QEL8	1	Hadh	hydroxyacyl-Coenzyme A dehydrogenase	Q9WVK7	-1
Cs	citrate synthase; similar to citrate synthase	Q0QEL8	1	Atp5b	ATP synthase, H+ transporting, mitochondrial F1 complex, beta polypeptide; similar to ATP synthase beta chain, mitochondrial precursor	Q0QEP3,P10719	-1
Cs	citrate synthase; similar to citrate synthase	Q0QEL8	1	Got2	similar to Aspartate aminotransferase, mitochondrial precursor (Transaminase A) (Glutamate oxaloacetate transaminase 2); glutamic-oxaloacetic transaminase 2, mitochondrial (aspartate aminotransferase 2)	P00507	-1
Cs	citrate synthase; similar to citrate synthase	Q0QEL8	1	Ndufs1	NADH dehydrogenase (ubiquinone) Fe-S protein 1	Q66HF1	-1
Cs	citrate synthase; similar to citrate synthase	Q0QEL8	1	Mdh1	malate dehydrogenase 1, NAD (soluble)	O88989	1
Cs	citrate synthase; similar to citrate synthase	Q0QEL8	1	Sod2	Mitochondrial superoxide dismutase 2	C8CHS6,P07895	1
Cs	citrate synthase; similar to citrate synthase	Q0QEL8	1	Glud1	glutamate dehydrogenase 1	P10860	1
Cs	citrate synthase; similar to citrate synthase	Q0QEL8	1	Dlst	DLST protein	D0VYQ0,Q01205,Q8CJG5	1
Cs	citrate synthase; similar to citrate synthase	Q0QEL8	1	Atp5a1	ATP synthase, H+ transporting, mitochondrial F1 complex, alpha subunit 1, cardiac muscle	P15999	1
Cs	citrate synthase; similar to citrate synthase	Q0QEL8	1	Pdhb	pyruvate dehydrogenase (lipoamide) beta	P49432	-1
Cs	citrate synthase; similar to citrate synthase	Q0QEL8	1	Dld	dihydrolipoamide dehydrogenase	Q6P6R2	1
Cs	citrate synthase; similar to citrate synthase	Q0QEL8	1	Uqcrfs1	ubiquinol-cytochrome c reductase, Rieske iron-sulfur polypeptide 1	P20788	-1
Cs	citrate synthase; similar to citrate synthase	Q0QEL8	1	Got1	glutamic-oxaloacetic transaminase 1, soluble (aspartate aminotransferase 1)	P13221	-1
CTSB	cathepsin B	P00787	-1	fucA1	fucosidase, alpha-L- 1, tissue	P17164	-1
Ctsd	cathepsin D	P24268	-1	CTSB	cathepsin B	P00787	-1
Ctsd	cathepsin D	P24268	-1	PSAP	prosaposin	P10960	-1
Ctsd	cathepsin D	P24268	-1	Nucb1	nucleobindin 1	Q63083	1
Ctsd	cathepsin D	P24268	-1	Dpp7	dipeptidylpeptidase 7	Q9EPB1	-1
DCTN2	dynactin 2	Q6AYH5	-1	YWHAE	tyrosine 3-monooxygenase/tryptophan 5-monooxygenase activation protein, epsilon polypeptide	P62260	-1
Dctn2	dynactin 2	Q6AYH5	-1	Pafah1b1	Platelet-activating factor acetylhydrolase IB subunit alpha	F1LPG0,P63004	-1
Dhfr	similar to dihydrofolate reductase; dihydrofolate reductase	B0BMV8	1	QDPR	quinoid dihydropteridine reductase	P11348	1
Dhfr	similar to dihydrofolate reductase; dihydrofolate reductase	B0BMV8	1	SHMT2	serine hydroxymethyltransferase 2 (mitochondrial)	Q5U3Z7	1
Dhfr	similar to dihydrofolate reductase; dihydrofolate reductase	B0BMV8	1	Dld	dihydrolipoamide dehydrogenase	Q6P6R2	1
dld	dihydrolipoamide dehydrogenase	Q6P6R2	1	PGK1	phosphoglycerate kinase 1; similar to phosphoglycerate kinase 1	P16617	-1
Dld	dihydrolipoamide dehydrogenase	Q6P6R2	1	Mdh2	malate dehydrogenase 2, NAD (mitochondrial)	P04636,Q0QF43	-1
Dld	dihydrolipoamide dehydrogenase	Q6P6R2	1	Atp5b	ATP synthase, H+ transporting, mitochondrial F1 complex, beta polypeptide; similar to ATP synthase beta chain, mitochondrial precursor	Q0QEP3,P10719	-1
Dld	dihydrolipoamide dehydrogenase	Q6P6R2	1	Dlst	DLST protein	D0VYQ0,Q01205,Q8CJG5	1
Dlst	DLST protein	D0VYQ0,Q8CJG5	1	Mdh2	malate dehydrogenase 2, NAD (mitochondrial)	P04636,Q0QF43	-1
Dlst	DLST protein	D0VYQ0,Q8CJG5	1	Atp5b	ATP synthase, H+ transporting, mitochondrial F1 complex, beta polypeptide; similar to ATP synthase beta chain, mitochondrial precursor	Q0QEP3,P10719	-1
Dpp7	dipeptidylpeptidase 7	Q9EPB1	-1	CTSB	cathepsin B	P00787	-1
Dpysl2	dihydropyrimidinase-like 2	P47942	1	PEBP1	phosphatidylethanolamine binding protein 1	P31044	1
ech1	enoyl coenzyme A hydratase 1, peroxisomal	Q62651	1	Acads	acyl-Coenzyme A dehydrogenase, C-2 to C-3 short chain	P15651	-1
Ech1	enoyl coenzyme A hydratase 1, peroxisomal	Q62651	1	Hadh	hydroxyacyl-Coenzyme A dehydrogenase	Q9WVK7	-1
Eef1b2	eukaryotic translation elongation factor 1 beta 2; similar to eukaryotic translation elongation factor 1 beta 2	B5DEN5	1	CCT2	chaperonin containing TCP1, subunit 2 (beta)	Q5XIM9	-1
Eef1b2	eukaryotic translation elongation factor 1 beta 2; similar to eukaryotic translation elongation factor 1 beta 2	B5DEN5	1	Arcn1	archain 1	Q66H80	1
Eef1b2	eukaryotic translation elongation factor 1 beta 2; similar to eukaryotic translation elongation factor 1 beta 2	B5DEN5	1	ARPC3	actin related protein 2/3 complex, subunit 3	B2GV73	-1
Eef1b2	eukaryotic translation elongation factor 1 beta 2; similar to eukaryotic translation elongation factor 1 beta 2	B5DEN5	1	EEF1G	eukaryotic translation elongation factor 1 gamma; similar to Elongation factor 1-gamma (EF-1-gamma) (eEF-1B gamma)	Q68FR6	1
Eef1b2	eukaryotic translation elongation factor 1 beta 2; similar to eukaryotic translation elongation factor 1 beta 2	B5DEN5	1	Ran	RAN, member RAS oncogene family	P62828	1
Eef1b2	eukaryotic translation elongation factor 1 beta 2; similar to eukaryotic translation elongation factor 1 beta 2	B5DEN5	1	Npm1	nucleophosmin (nucleolar phosphoprotein B23, numatrin); similar to Nucleophosmin (NPM) (Nucleolar phosphoprotein B23) (Numatrin) (Nucleolar protein NO38)	P13084	-1
Eef1b2	eukaryotic translation elongation factor 1 beta 2; similar to eukaryotic translation elongation factor 1 beta 2	B5DEN5	1	Txn1	thioredoxin 1	P11232	1
Eef1b2	eukaryotic translation elongation factor 1 beta 2; similar to eukaryotic translation elongation factor 1 beta 2	B5DEN5	1	Rps27a	similar to ribosomal protein S27a; ribosomal protein S27a	P62982,Q6PED0	1
Eef1b2	eukaryotic translation elongation factor 1 beta 2; similar to eukaryotic translation elongation factor 1 beta 2	B5DEN5	1	Rad23b	RAD23 homolog B (S. cerevisiae)	Q4KMA2	0
Eef1b2	eukaryotic translation elongation factor 1 beta 2; similar to eukaryotic translation elongation factor 1 beta 2	B5DEN5	1	Gnb2l1	guanine nucleotide binding protein (G protein), beta polypeptide 2 like 1	P63245	1
Eef1d	Elongation factor 1-delta	F1LP72	-1	Eif3g	Eukaryotic translation initiation factor 3 subunit G	F1LME5,Q5RK09	-1
EEF1G	eukaryotic translation elongation factor 1 gamma; similar to Elongation factor 1-gamma (EF-1-gamma) (eEF-1B gamma)	Q68FR6	1	Rpsa	similar to 40S ribosomal protein SA (p40) (34/67 kDa laminin receptor); ribosomal protein SA	P38983	-1
Eef1g	eukaryotic translation elongation factor 1 gamma; similar to Elongation factor 1-gamma (EF-1-gamma) (eEF-1B gamma)	Q68FR6	1	Gnb2l1	guanine nucleotide binding protein (G protein), beta polypeptide 2 like 1	P63245	1
Eef1g	eukaryotic translation elongation factor 1 gamma; similar to Elongation factor 1-gamma (EF-1-gamma) (eEF-1B gamma)	Q68FR6	1	Rps27a	similar to ribosomal protein S27a; ribosomal protein S27a	P62982,Q6PED0	1
Eef1g	eukaryotic translation elongation factor 1 gamma; similar to Elongation factor 1-gamma (EF-1-gamma) (eEF-1B gamma)	Q68FR6	1	ASS1	argininosuccinate synthetase 1	P09034	0
Eef1g	eukaryotic translation elongation factor 1 gamma; similar to Elongation factor 1-gamma (EF-1-gamma) (eEF-1B gamma)	Q68FR6	1	ARBP	acidic ribosomal phosphoprotein P0	P19945	-1
Eef2	similar to Elongation factor 2 (EF-2); eukaryotic translation elongation factor 2	P05197	1	Arbp	acidic ribosomal phosphoprotein P0	P19945	-1
Eef2	similar to Elongation factor 2 (EF-2); eukaryotic translation elongation factor 2	P05197	1	Atp5b	ATP synthase, H+ transporting, mitochondrial F1 complex, beta polypeptide; similar to ATP synthase beta chain, mitochondrial precursor	Q0QEP3,P10719	-1
Eef2	similar to Elongation factor 2 (EF-2); eukaryotic translation elongation factor 2	P05197	1	Gnb2l1	guanine nucleotide binding protein (G protein), beta polypeptide 2 like 1	P63245	1
Eef2	similar to Elongation factor 2 (EF-2); eukaryotic translation elongation factor 2	P05197	1	Ppp2r1a	A regulatory subunit of protein phosphatase 2A	O35511,Q5XI34	-1
Eftud2	elongation factor Tu GTP binding domain containing 2	Q5EB83	1	Hnrnpf	heterogeneous nuclear ribonucleoprotein F	Q794E4	-1
Eftud2	elongation factor Tu GTP binding domain containing 2	Q5EB83	1	Prpf19	PRP19/PSO4 pre-mRNA processing factor 19 homolog (S. cerevisiae)	Q9JMJ4	1
Eif3g	Eukaryotic translation initiation factor 3 subunit G	F1LME5,Q5RK09	-1	Aprt	adenine phosphoribosyl transferase	P36972	-1
Eif3g	Eukaryotic translation initiation factor 3 subunit G	F1LME5,Q5RK09	-1	prkcsh	protein kinase C substrate 80K-H	B1WC34	-1
Eif3g	Eukaryotic translation initiation factor 3 subunit G	F1LME5,Q5RK09	-1	ARPC3	actin related protein 2/3 complex, subunit 3	B2GV73	-1
EIF3I	eukaryotic translation initiation factor 3, subunit I; eukaryotic translation initiation factor 3, subunit I, pseudogene 1	B0BNA7	1	Stoml2	stomatin (Epb7.2)-like 2	Q4FZT0	-1
Eif3i	eukaryotic translation initiation factor 3, subunit I; eukaryotic translation initiation factor 3, subunit I, pseudogene 1	B0BNA7	1	Eif3g	Eukaryotic translation initiation factor 3 subunit G	F1LME5,Q5RK09	-1
Eif3i	eukaryotic translation initiation factor 3, subunit I; eukaryotic translation initiation factor 3, subunit I, pseudogene 1	B0BNA7	1	EEF1D	eukaryotic translation elongation factor 1 delta (guanine nucleotide exchange protein)	Q68FR9	-1
Eif3i	eukaryotic translation initiation factor 3, subunit I; eukaryotic translation initiation factor 3, subunit I, pseudogene 1	B0BNA7	1	cope	coatomer protein complex, subunit epsilon	B1WBX7	-1
eif4h	eukaryotic translation initiation factor 4H	Q5XI72	1	Ppp2r1a	A regulatory subunit of protein phosphatase 2A	O35511,Q5XI34	-1
Eif4h	eukaryotic translation initiation factor 4H	Q5XI72	1	EIF4B	similar to eukaryotic translation initiation factor 4B; eukaryotic translation initiation factor 4B	Q5RKG9	-1
eif5a	eukaryotic translation initiation factor 5A	Q3T1J1	-1	EIF4B	similar to eukaryotic translation initiation factor 4B; eukaryotic translation initiation factor 4B	Q5RKG9	-1
Eif5a	eukaryotic translation initiation factor 5A	Q3T1J1	-1	PGK1	phosphoglycerate kinase 1; similar to phosphoglycerate kinase 1	P16617	-1
Eif5a	eukaryotic translation initiation factor 5A	Q3T1J1	-1	SRM	spermidine synthase	Q99MI5	-1
Eif5a	eukaryotic translation initiation factor 5A	Q3T1J1	-1	Pkm2	similar to Pyruvate kinase isozyme M2; similar to Pyruvate kinase isozymes M1/M2 (Pyruvate kinase muscle isozyme); similar to pyruvate kinase (EC 2.7.1.40) isozyme M2 - rat; pyruvate kinase, muscle	P11980	-1
Eif5a	eukaryotic translation initiation factor 5A	Q3T1J1	-1	Dld	dihydrolipoamide dehydrogenase	Q6P6R2	1
etfA	electron-transfer-flavoprotein, alpha polypeptide	P13803	0	Hadh	hydroxyacyl-Coenzyme A dehydrogenase	Q9WVK7	-1
Etfa	electron-transfer-flavoprotein, alpha polypeptide	P13803	0	Mdh1	malate dehydrogenase 1, NAD (soluble)	O88989	1
Etfa	electron-transfer-flavoprotein, alpha polypeptide	P13803	0	Dld	dihydrolipoamide dehydrogenase	Q6P6R2	1
Etfa	electron-transfer-flavoprotein, alpha polypeptide	P13803	0	Acads	acyl-Coenzyme A dehydrogenase, C-2 to C-3 short chain	P15651	-1
Etfa	electron-transfer-flavoprotein, alpha polypeptide	P13803	0	Ndufv2	NADH dehydrogenase (ubiquinone) flavoprotein 2	P19234	-1
Etfa	electron-transfer-flavoprotein, alpha polypeptide	P13803	0	Glo1	glyoxalase 1	Q6P7Q4	-1
Etfa	electron-transfer-flavoprotein, alpha polypeptide	P13803	0	Pdhb	pyruvate dehydrogenase (lipoamide) beta	P49432	-1
FKBP1A	FK506 binding protein 1a	Q62658	-1	YWHAZ	tyrosine 3-monooxygenase/tryptophan 5-monooxygenase activation protein, zeta polypeptide	P63102	-1
Fkbp1a	FK506 binding protein 1a	Q62658	-1	ppiA	peptidylprolyl isomerase A (cyclophilin A); similar to peptidylprolyl isomerase A (cyclophilin A)); similar to Peptidyl-prolyl cis-trans isomerase A (PPIase) (Rotamase) (Cyclophilin A) (Cyclosporin A-binding protein) (P31) (p1B15)	P10111	1
G6PD	glucose-6-phosphate dehydrogenase	P05370	1	pgls	6-phosphogluconolactonase	P85971	-1
G6pd	glucose-6-phosphate dehydrogenase	P05370	1	tkt	transketolase	P50137	1
G6pd	glucose-6-phosphate dehydrogenase	P05370	1	CCT2	chaperonin containing TCP1, subunit 2 (beta)	Q5XIM9	-1
G6pd	glucose-6-phosphate dehydrogenase	P05370	1	taldo1	transaldolase 1	Q9EQS0	1
G6pd	glucose-6-phosphate dehydrogenase	P05370	1	TPI1	triosephosphate isomerase; similar to Triosephosphate isomerase (TIM) (Triose-phosphate isomerase); similar to Tpi1 protein; triosephosphate isomerase 1	P48500	1
G6pd	glucose-6-phosphate dehydrogenase	P05370	1	Hprt1	hypoxanthine phosphoribosyltransferase 1	P27605	-1
G6pd	glucose-6-phosphate dehydrogenase	P05370	1	Sod2	Mitochondrial superoxide dismutase 2	C8CHS6,P07895	1
Gapdh	Glyceraldehyde-3-phosphate dehydrogenase	C8CHS7,P04797,P97617,Q0QEU1	-1	Uqcrfs1	ubiquinol-cytochrome c reductase, Rieske iron-sulfur polypeptide 1	P20788	-1
Gapdh	Glyceraldehyde-3-phosphate dehydrogenase	C8CHS7,P04797,P97617,Q0QEU1	-1	PGK1	phosphoglycerate kinase 1; similar to phosphoglycerate kinase 1	P16617	-1
Gapdh	Glyceraldehyde-3-phosphate dehydrogenase	C8CHS7,P04797,P97617,Q0QEU1	-1	Atp5a1	ATP synthase, H+ transporting, mitochondrial F1 complex, alpha subunit 1, cardiac muscle	P15999	1
Gapdh	Glyceraldehyde-3-phosphate dehydrogenase	C8CHS7,P04797,P97617,Q0QEU1	-1	TPI1	triosephosphate isomerase; similar to Triosephosphate isomerase (TIM) (Triose-phosphate isomerase); similar to Tpi1 protein; triosephosphate isomerase 1	P48500	1
Gapdh	Glyceraldehyde-3-phosphate dehydrogenase	C8CHS7,P04797,P97617,Q0QEU1	-1	PEBP1	phosphatidylethanolamine binding protein 1	P31044	1
Gapdh	Glyceraldehyde-3-phosphate dehydrogenase	C8CHS7,P04797,P97617,Q0QEU1	-1	Atp5d	ATP synthase, H+ transporting, mitochondrial F1 complex, delta subunit	P35434	-1
Gapdh	Glyceraldehyde-3-phosphate dehydrogenase	C8CHS7,P04797,P97617,Q0QEU1	-1	ppiA	peptidylprolyl isomerase A (cyclophilin A); similar to peptidylprolyl isomerase A (cyclophilin A)); similar to Peptidyl-prolyl cis-trans isomerase A (PPIase) (Rotamase) (Cyclophilin A) (Cyclosporin A-binding protein) (P31) (p1B15)	P10111	1
Gapdh	Glyceraldehyde-3-phosphate dehydrogenase	C8CHS7,P04797,P97617,Q0QEU1	-1	CTSD	cathepsin D	P24268	-1
Gapdh	Glyceraldehyde-3-phosphate dehydrogenase	C8CHS7,P04797,P97617,Q0QEU1	-1	Tufm	Uncharacterized protein	F8WFG8,P85834	1
Gapdh	Glyceraldehyde-3-phosphate dehydrogenase	C8CHS7,P04797,P97617,Q0QEU1	-1	Mdh2	malate dehydrogenase 2, NAD (mitochondrial)	P04636,Q0QF43	-1
Gapdh	Glyceraldehyde-3-phosphate dehydrogenase	C8CHS7,P04797,P97617,Q0QEU1	-1	ALDOA	aldolase A, fructose-bisphosphate; similar to Fructose-bisphosphate aldolase A (Muscle-type aldolase)	P05065	1
Gapdh	Glyceraldehyde-3-phosphate dehydrogenase	C8CHS7,P04797,P97617,Q0QEU1	-1	YWHAZ	tyrosine 3-monooxygenase/tryptophan 5-monooxygenase activation protein, zeta polypeptide	P63102	-1
Gars	glycyl-tRNA synthetase	Q5I0G4	-1	Dars	aspartyl-tRNA synthetase	A9CMB7,P15178	1
Gars	glycyl-tRNA synthetase	Q5I0G4	-1	asnS	asparagine synthetase	P49088	-1
Gars	glycyl-tRNA synthetase	Q5I0G4	-1	Yars	tyrosyl-tRNA synthetase	Q4KM49	1
GDI1	GDP dissociation inhibitor 1	P50398	-1	Arhgdia	Rho GDP dissociation inhibitor (GDI) alpha	Q5XI73	1
Gdi1	GDP dissociation inhibitor 1	P50398	-1	CLIC1	chloride intracellular channel 1	Q6MG61	1
Gdi1	GDP dissociation inhibitor 1	P50398	-1	Eef2	similar to Elongation factor 2 (EF-2); eukaryotic translation elongation factor 2	P05197	1
Gdi1	GDP dissociation inhibitor 1	P50398	-1	Cdc42	cell division cycle 42 (GTP binding protein)	Q8CFN2	-1
Gdi1	GDP dissociation inhibitor 1	P50398	-1	Hsp90aa1	similar to heat shock protein 1, alpha; heat shock protein 90, alpha (cytosolic), class A member 1	P82995,Q6B437	-1
glud1	glutamate dehydrogenase 1	P10860	1	Mdh1	malate dehydrogenase 1, NAD (soluble)	O88989	1
Glud1	glutamate dehydrogenase 1	P10860	1	Mdh2	malate dehydrogenase 2, NAD (mitochondrial)	P04636,Q0QF43	-1
Glud1	glutamate dehydrogenase 1	P10860	1	Atp5b	ATP synthase, H+ transporting, mitochondrial F1 complex, beta polypeptide; similar to ATP synthase beta chain, mitochondrial precursor	Q0QEP3,P10719	-1
Glud1	glutamate dehydrogenase 1	P10860	1	ASS1	argininosuccinate synthetase 1	P09034	0
Glud1	glutamate dehydrogenase 1	P10860	1	asnS	asparagine synthetase	P49088	-1
Gmps	GMP synthase	D4A7I4,Q4V7C6	1	Hprt1	hypoxanthine phosphoribosyltransferase 1	P27605	-1
Gmps	GMP synthase	D4A7I4,Q4V7C6	1	Glo1	glyoxalase 1	Q6P7Q4	-1
Gmps	GMP synthase	D4A7I4,Q4V7C6	1	Aprt	adenine phosphoribosyl transferase	P36972	-1
GNB2L1	guanine nucleotide binding protein (G protein), beta polypeptide 2 like 1	P63245	1	ARBP	acidic ribosomal phosphoprotein P0	P19945	-1
GOT1	glutamic-oxaloacetic transaminase 1, soluble (aspartate aminotransferase 1)	P13221	-1	PEBP1	phosphatidylethanolamine binding protein 1	P31044	1
Got1	glutamic-oxaloacetic transaminase 1, soluble (aspartate aminotransferase 1)	P13221	-1	Mdh2	malate dehydrogenase 2, NAD (mitochondrial)	P04636,Q0QF43	-1
Got1	glutamic-oxaloacetic transaminase 1, soluble (aspartate aminotransferase 1)	P13221	-1	PRDX2	peroxiredoxin 2; similar to peroxiredoxin 2 isoform b	P35704	-1
Got1	glutamic-oxaloacetic transaminase 1, soluble (aspartate aminotransferase 1)	P13221	-1	TCP1	t-complex 1	P28480	-1
Got1	glutamic-oxaloacetic transaminase 1, soluble (aspartate aminotransferase 1)	P13221	-1	asnS	asparagine synthetase	P49088	-1
Got1	glutamic-oxaloacetic transaminase 1, soluble (aspartate aminotransferase 1)	P13221	-1	Mdh1	malate dehydrogenase 1, NAD (soluble)	O88989	1
Got1	glutamic-oxaloacetic transaminase 1, soluble (aspartate aminotransferase 1)	P13221	-1	MIF	macrophage migration inhibitory factor; similar to macrophage migration inhibitory factor; similar to Macrophage migration inhibitory factor (MIF) (Phenylpyruvate tautomerase) (Glycosylation-inhibiting factor) (GIF) (Delayed early response protein 6) (DER6); similar to ribosomal protein L10a	P30904	1
Got1	glutamic-oxaloacetic transaminase 1, soluble (aspartate aminotransferase 1)	P13221	-1	Glud1	glutamate dehydrogenase 1	P10860	1
Got1	glutamic-oxaloacetic transaminase 1, soluble (aspartate aminotransferase 1)	P13221	-1	Ldha	lactate dehydrogenase A; similar to L-lactate dehydrogenase A chain (LDH-A) (LDH muscle subunit) (LDH-M)	B5DEN4,P04642,Q6P9U7	-1
Got1	glutamic-oxaloacetic transaminase 1, soluble (aspartate aminotransferase 1)	P13221	-1	ASS1	argininosuccinate synthetase 1	P09034	0
Got1	glutamic-oxaloacetic transaminase 1, soluble (aspartate aminotransferase 1)	P13221	-1	Got2	similar to Aspartate aminotransferase, mitochondrial precursor (Transaminase A) (Glutamate oxaloacetate transaminase 2); glutamic-oxaloacetic transaminase 2, mitochondrial (aspartate aminotransferase 2)	P00507	-1
Got2	similar to Aspartate aminotransferase, mitochondrial precursor (Transaminase A) (Glutamate oxaloacetate transaminase 2); glutamic-oxaloacetic transaminase 2, mitochondrial (aspartate aminotransferase 2)	P00507	-1	ASS1	argininosuccinate synthetase 1	P09034	0
Got2	similar to Aspartate aminotransferase, mitochondrial precursor (Transaminase A) (Glutamate oxaloacetate transaminase 2); glutamic-oxaloacetic transaminase 2, mitochondrial (aspartate aminotransferase 2)	P00507	-1	Mdh1	malate dehydrogenase 1, NAD (soluble)	O88989	1
Got2	similar to Aspartate aminotransferase, mitochondrial precursor (Transaminase A) (Glutamate oxaloacetate transaminase 2); glutamic-oxaloacetic transaminase 2, mitochondrial (aspartate aminotransferase 2)	P00507	-1	Glud1	glutamate dehydrogenase 1	P10860	1
Got2	similar to Aspartate aminotransferase, mitochondrial precursor (Transaminase A) (Glutamate oxaloacetate transaminase 2); glutamic-oxaloacetic transaminase 2, mitochondrial (aspartate aminotransferase 2)	P00507	-1	MIF	macrophage migration inhibitory factor; similar to macrophage migration inhibitory factor; similar to Macrophage migration inhibitory factor (MIF) (Phenylpyruvate tautomerase) (Glycosylation-inhibiting factor) (GIF) (Delayed early response protein 6) (DER6); similar to ribosomal protein L10a	P30904	1
Got2	similar to Aspartate aminotransferase, mitochondrial precursor (Transaminase A) (Glutamate oxaloacetate transaminase 2); glutamic-oxaloacetic transaminase 2, mitochondrial (aspartate aminotransferase 2)	P00507	-1	asnS	asparagine synthetase	P49088	-1
Got2	similar to Aspartate aminotransferase, mitochondrial precursor (Transaminase A) (Glutamate oxaloacetate transaminase 2); glutamic-oxaloacetic transaminase 2, mitochondrial (aspartate aminotransferase 2)	P00507	-1	Mdh2	malate dehydrogenase 2, NAD (mitochondrial)	P04636,Q0QF43	-1
GRPEL1	GrpE-like 1, mitochondrial	P97576	-1	NME2	non-metastatic cells 2, protein (NM23B) expressed in; non-metastatic cells 2, protein (NM23B) expressed in, pseudogene 1	P19804,Q9QWQ4	1
Gsto1	Glutathione S-transferase omega 1	B6DYQ5	1	Txndc12	Txndc12 protein	B0BN97	-1
Hadh	hydroxyacyl-Coenzyme A dehydrogenase	Q9WVK7	-1	Glud1	glutamate dehydrogenase 1	P10860	1
Hadh	hydroxyacyl-Coenzyme A dehydrogenase	Q9WVK7	-1	Acads	acyl-Coenzyme A dehydrogenase, C-2 to C-3 short chain	P15651	-1
Hadh	hydroxyacyl-Coenzyme A dehydrogenase	Q9WVK7	-1	Mdh2	malate dehydrogenase 2, NAD (mitochondrial)	P04636,Q0QF43	-1
Hprt1	hypoxanthine phosphoribosyltransferase 1	P27605	-1	Psma3	proteasome (prosome, macropain) subunit, alpha type 3; proteasome subunit alpha type 3-like; similar to Proteasome subunit alpha type 3 (Proteasome component C8) (Macropain subunit C8) (Multicatalytic endopeptidase complex subunit C8) (Proteasome subunit K)	P18422	1
Hprt1	hypoxanthine phosphoribosyltransferase 1	P27605	-1	Tufm	Uncharacterized protein	F8WFG8,P85834	1
Hprt1	hypoxanthine phosphoribosyltransferase 1	P27605	-1	CNBP	CCHC-type zinc finger, nucleic acid binding protein	P62634	-1
Hprt1	hypoxanthine phosphoribosyltransferase 1	P27605	-1	Aprt	adenine phosphoribosyl transferase	P36972	-1
Hprt1	hypoxanthine phosphoribosyltransferase 1	P27605	-1	YWHAZ	tyrosine 3-monooxygenase/tryptophan 5-monooxygenase activation protein, zeta polypeptide	P63102	-1
Hprt1	hypoxanthine phosphoribosyltransferase 1	P27605	-1	Gapdh	Glyceraldehyde-3-phosphate dehydrogenase	C8CHS7,P04797,P97617,Q0QEU1	-1
Hprt1	hypoxanthine phosphoribosyltransferase 1	P27605	-1	ppiA	peptidylprolyl isomerase A (cyclophilin A); similar to peptidylprolyl isomerase A (cyclophilin A)); similar to Peptidyl-prolyl cis-trans isomerase A (PPIase) (Rotamase) (Cyclophilin A) (Cyclosporin A-binding protein) (P31) (p1B15)	P10111	1
Hprt1	hypoxanthine phosphoribosyltransferase 1	P27605	-1	Pcna	proliferating cell nuclear antigen	P04961	-1
Hprt1	hypoxanthine phosphoribosyltransferase 1	P27605	-1	PGK1	phosphoglycerate kinase 1; similar to phosphoglycerate kinase 1	P16617	-1
Hsp90aa1	similar to heat shock protein 1, alpha; heat shock protein 90, alpha (cytosolic), class A member 1	P82995,Q6B437	-1	CALR	calreticulin	P18418	1
Hsp90aa1	similar to heat shock protein 1, alpha; heat shock protein 90, alpha (cytosolic), class A member 1	P82995,Q6B437	-1	Hsph1	Heat shock protein 105 kDa	F8WFH0,Q66HA8	1
Hsp90aa1	similar to heat shock protein 1, alpha; heat shock protein 90, alpha (cytosolic), class A member 1	P82995,Q6B437	-1	Ptges3	prostaglandin E synthase 3 (cytosolic)	B2GV92,P83868	-1
Hspa4	Heat shock 70 kDa protein 4	F1LRV4	-1	Hsp90aa1	similar to heat shock protein 1, alpha; heat shock protein 90, alpha (cytosolic), class A member 1	P82995,Q6B437	-1
Hspa4	Heat shock 70 kDa protein 4	F1LRV4	-1	Pdia3	protein disulfide isomerase family A, member 3	P11598	1
HSPA5	heat shock protein 5	P06761	-1	Pdia3	protein disulfide isomerase family A, member 3	P11598	1
Hspa5	heat shock protein 5	P06761	-1	CALR	calreticulin	P18418	1
Hspa5	heat shock protein 5	P06761	-1	Pdia4	protein disulfide isomerase family A, member 4	P38659	-1
Hspa5	heat shock protein 5	P06761	-1	Grpel1	GrpE-like 1, mitochondrial	P97576	-1
Hspa5	heat shock protein 5	P06761	-1	Hsp90aa1	similar to heat shock protein 1, alpha; heat shock protein 90, alpha (cytosolic), class A member 1	P82995,Q6B437	-1
Hspd1	similar to 60 kDa heat shock protein, mitochondrial precursor (Hsp60) (60 kDa chaperonin) (CPN60) (Heat shock protein 60) (HSP-60) (Mitochondrial matrix protein P1) (HSP-65); similar to 60 kDa heat shock protein, mitochondrial precursor (Hsp60); heat shock protein 1 (chaperonin); similar to heat shock protein 1 (chaperonin)	P63039	-1	Psma3	proteasome (prosome, macropain) subunit, alpha type 3; proteasome subunit alpha type 3-like; similar to Proteasome subunit alpha type 3 (Proteasome component C8) (Macropain subunit C8) (Multicatalytic endopeptidase complex subunit C8) (Proteasome subunit K)	P18422	1
Hspd1	similar to 60 kDa heat shock protein, mitochondrial precursor (Hsp60) (60 kDa chaperonin) (CPN60) (Heat shock protein 60) (HSP-60) (Mitochondrial matrix protein P1) (HSP-65); similar to 60 kDa heat shock protein, mitochondrial precursor (Hsp60); heat shock protein 1 (chaperonin); similar to heat shock protein 1 (chaperonin)	P63039	-1	Mdh2	malate dehydrogenase 2, NAD (mitochondrial)	P04636,Q0QF43	-1
Hspd1	similar to 60 kDa heat shock protein, mitochondrial precursor (Hsp60) (60 kDa chaperonin) (CPN60) (Heat shock protein 60) (HSP-60) (Mitochondrial matrix protein P1) (HSP-65); similar to 60 kDa heat shock protein, mitochondrial precursor (Hsp60); heat shock protein 1 (chaperonin); similar to heat shock protein 1 (chaperonin)	P63039	-1	Psma4	proteasome (prosome, macropain) subunit, alpha type 4	P21670	1
IDH1	isocitrate dehydrogenase 1 (NADP+), soluble	P41562,Q0QER8	1	Mdh2	malate dehydrogenase 2, NAD (mitochondrial)	P04636,Q0QF43	-1
Idh1	isocitrate dehydrogenase 1 (NADP+), soluble	P41562,Q0QER8	1	Mdh1	malate dehydrogenase 1, NAD (soluble)	O88989	1
Idh1	isocitrate dehydrogenase 1 (NADP+), soluble	P41562,Q0QER8	1	Glo1	glyoxalase 1	Q6P7Q4	-1
Idh1	isocitrate dehydrogenase 1 (NADP+), soluble	P41562,Q0QER8	1	Got1	glutamic-oxaloacetic transaminase 1, soluble (aspartate aminotransferase 1)	P13221	-1
Idh1	isocitrate dehydrogenase 1 (NADP+), soluble	P41562,Q0QER8	1	Got2	similar to Aspartate aminotransferase, mitochondrial precursor (Transaminase A) (Glutamate oxaloacetate transaminase 2); glutamic-oxaloacetic transaminase 2, mitochondrial (aspartate aminotransferase 2)	P00507	-1
Idh1	isocitrate dehydrogenase 1 (NADP+), soluble	P41562,Q0QER8	1	Glud1	glutamate dehydrogenase 1	P10860	1
Krt18	keratin 18	Q5BJY9	-1	Ldha	lactate dehydrogenase A; similar to L-lactate dehydrogenase A chain (LDH-A) (LDH muscle subunit) (LDH-M)	B5DEN4,P04642,Q6P9U7	-1
Lasp1	LIM and SH3 domain protein 1	D3ZIA3,Q99MZ8	1	Cap1	CAP, adenylate cyclase-associated protein 1 (yeast)	Q08163	1
Ldha	lactate dehydrogenase A; similar to L-lactate dehydrogenase A chain (LDH-A) (LDH muscle subunit) (LDH-M)	B5DEN4,P04642,Q6P9U7	-1	Atp5b	ATP synthase, H+ transporting, mitochondrial F1 complex, beta polypeptide; similar to ATP synthase beta chain, mitochondrial precursor	Q0QEP3,P10719	-1
Ldha	lactate dehydrogenase A; similar to L-lactate dehydrogenase A chain (LDH-A) (LDH muscle subunit) (LDH-M)	B5DEN4,P04642,Q6P9U7	-1	Pdhb	pyruvate dehydrogenase (lipoamide) beta	P49432	-1
Ldha	lactate dehydrogenase A; similar to L-lactate dehydrogenase A chain (LDH-A) (LDH muscle subunit) (LDH-M)	B5DEN4,P04642,Q6P9U7	-1	Got2	similar to Aspartate aminotransferase, mitochondrial precursor (Transaminase A) (Glutamate oxaloacetate transaminase 2); glutamic-oxaloacetic transaminase 2, mitochondrial (aspartate aminotransferase 2)	P00507	-1
LOC679778	similar to Heat shock cognate 71 kDa protein (Heat shock 70 kDa protein 8); hypothetical gene supported by NM_024351; M11942; similar to heat shock protein 8; heat shock protein 8; hypothetical gene supported by NM_024351	P63018	1	Grpel1	GrpE-like 1, mitochondrial	P97576	-1
Marcksl1	MARCKS-like 1	Q9EPH2	1	DCTN2	dynactin 2	Q6AYH5	-1
Mdh1	malate dehydrogenase 1, NAD (soluble)	O88989	1	PRDX2	peroxiredoxin 2; similar to peroxiredoxin 2 isoform b	P35704	-1
Mdh1	malate dehydrogenase 1, NAD (soluble)	O88989	1	Mdh2	malate dehydrogenase 2, NAD (mitochondrial)	P04636,Q0QF43	-1
Mdh1	malate dehydrogenase 1, NAD (soluble)	O88989	1	PEBP1	phosphatidylethanolamine binding protein 1	P31044	1
Mdh1	malate dehydrogenase 1, NAD (soluble)	O88989	1	Dld	dihydrolipoamide dehydrogenase	Q6P6R2	1
Mdh1	malate dehydrogenase 1, NAD (soluble)	O88989	1	SOD1	superoxide dismutase 1, soluble	P07632,Q6LDS4	-1
Mdh1	malate dehydrogenase 1, NAD (soluble)	O88989	1	Pdhb	pyruvate dehydrogenase (lipoamide) beta	P49432	-1
Mdh1	malate dehydrogenase 1, NAD (soluble)	O88989	1	Atp5b	ATP synthase, H+ transporting, mitochondrial F1 complex, beta polypeptide; similar to ATP synthase beta chain, mitochondrial precursor	Q0QEP3,P10719	-1
Mdh2	malate dehydrogenase 2, NAD (mitochondrial)	P04636,Q0QF43	-1	PEBP1	phosphatidylethanolamine binding protein 1	P31044	1
MIF	macrophage migration inhibitory factor; similar to macrophage migration inhibitory factor; similar to Macrophage migration inhibitory factor (MIF) (Phenylpyruvate tautomerase) (Glycosylation-inhibiting factor) (GIF) (Delayed early response protein 6) (DER6); similar to ribosomal protein L10a	P30904	1	ddt	D-dopachrome tautomerase	P80254	1
MIF	macrophage migration inhibitory factor; similar to macrophage migration inhibitory factor; similar to Macrophage migration inhibitory factor (MIF) (Phenylpyruvate tautomerase) (Glycosylation-inhibiting factor) (GIF) (Delayed early response protein 6) (DER6); similar to ribosomal protein L10a	P30904	1	PEBP1	phosphatidylethanolamine binding protein 1	P31044	1
myl6	myosin, light chain 6, alkali, smooth muscle and non-muscle; similar to Myosin light chain 1 slow a; myosin, light polypeptide 6, alkali, smooth muscle and non-muscle-like; myosin, light chain 6B, alkali, smooth muscle and non-muscle	Q64119	1	TPM3	tropomyosin 3, gamma	Q63610	-1
nagA	N-acetyl galactosaminidase, alpha	Q66H12,P54921	-1	Mdh2	malate dehydrogenase 2, NAD (mitochondrial)	P04636,Q0QF43	-1
NDUFS1	NADH dehydrogenase (ubiquinone) Fe-S protein 1	Q66HF1	-1	Mdh2	malate dehydrogenase 2, NAD (mitochondrial)	P04636,Q0QF43	-1
NDUFS1	NADH dehydrogenase (ubiquinone) Fe-S protein 1	Q66HF1	-1	Pdhb	pyruvate dehydrogenase (lipoamide) beta	P49432	-1
NDUFS1	NADH dehydrogenase (ubiquinone) Fe-S protein 1	Q66HF1	-1	Dlst	DLST protein	D0VYQ0,Q01205,Q8CJG5	1
NDUFS1	NADH dehydrogenase (ubiquinone) Fe-S protein 1	Q66HF1	-1	Atp5b	ATP synthase, H+ transporting, mitochondrial F1 complex, beta polypeptide; similar to ATP synthase beta chain, mitochondrial precursor	Q0QEP3,P10719	-1
NDUFS1	NADH dehydrogenase (ubiquinone) Fe-S protein 1	Q66HF1	-1	Dld	dihydrolipoamide dehydrogenase	Q6P6R2	1
Ndufv2	NADH dehydrogenase (ubiquinone) flavoprotein 2	P19234	-1	SOD1	superoxide dismutase 1, soluble	P07632,Q6LDS4	-1
Ndufv2	NADH dehydrogenase (ubiquinone) flavoprotein 2	P19234	-1	Ndufs1	NADH dehydrogenase (ubiquinone) Fe-S protein 1	Q66HF1	-1
Ndufv2	NADH dehydrogenase (ubiquinone) flavoprotein 2	P19234	-1	Mdh2	malate dehydrogenase 2, NAD (mitochondrial)	P04636,Q0QF43	-1
Ndufv2	NADH dehydrogenase (ubiquinone) flavoprotein 2	P19234	-1	Mdh1	malate dehydrogenase 1, NAD (soluble)	O88989	1
Ndufv2	NADH dehydrogenase (ubiquinone) flavoprotein 2	P19234	-1	Atp5h	similar to ATP synthase D chain, mitochondrial; ATP synthase, H+ transporting, mitochondrial F0 complex, subunit d	P31399	-1
Ndufv2	NADH dehydrogenase (ubiquinone) flavoprotein 2	P19234	-1	PEBP1	phosphatidylethanolamine binding protein 1	P31044	1
Ndufv2	NADH dehydrogenase (ubiquinone) flavoprotein 2	P19234	-1	Grpel1	GrpE-like 1, mitochondrial	P97576	-1
Ndufv2	NADH dehydrogenase (ubiquinone) flavoprotein 2	P19234	-1	Atp5b	ATP synthase, H+ transporting, mitochondrial F1 complex, beta polypeptide; similar to ATP synthase beta chain, mitochondrial precursor	Q0QEP3,P10719	-1
Nme1	non-metastatic cells 1, protein (NM23A) expressed in	Q05982,Q6LCQ4	1	Ran	RAN, member RAS oncogene family	P62828	1
Nme1	non-metastatic cells 1, protein (NM23A) expressed in	Q05982,Q6LCQ4	1	NME2	non-metastatic cells 2, protein (NM23B) expressed in; non-metastatic cells 2, protein (NM23B) expressed in, pseudogene 1	P19804,Q9QWQ4	1
Npm1	non-metastatic cells 1, protein (NM23A) expressed in	Q05982,Q6LCQ4	1	Hnrnpab	heterogeneous nuclear ribonucleoprotein A/B	Q9Z0U8	-1
Npm1	non-metastatic cells 1, protein (NM23A) expressed in	Q05982,Q6LCQ4	1	GNB2L1	guanine nucleotide binding protein (G protein), beta polypeptide 2 like 1	P63245	1
Npm1	non-metastatic cells 1, protein (NM23A) expressed in	Q05982,Q6LCQ4	1	Dars	aspartyl-tRNA synthetase	A9CMB7,P15178	1
NUCB1	nucleobindin 1	Q63083	1	Ppp2r1a	A regulatory subunit of protein phosphatase 2A	O35511,Q5XI34	-1
NUCB1	nucleobindin 1	Q63083	1	Hsp90aa1	similar to heat shock protein 1, alpha; heat shock protein 90, alpha (cytosolic), class A member 1	P82995,Q6B437	-1
NUCB1	nucleobindin 1	Q63083	1	CALR	calreticulin	P18418	1
OAT	ornithine aminotransferase (gyrate atrophy)	P04182	-1	ASS1	argininosuccinate synthetase 1	P09034	0
OAT	ornithine aminotransferase (gyrate atrophy)	P04182	-1	Glud1	glutamate dehydrogenase 1	P10860	1
PARK7	Parkinson disease (autosomal recessive, early onset) 7; similar to DJ-1 protein	O88767,Q5BKC3	-1	Hspa4	Heat shock 70 kDa protein 4	F1LRV4	-1
Park7	Parkinson disease (autosomal recessive, early onset) 7; similar to DJ-1 protein	O88767,Q5BKC3	-1	PSMD2	proteasome (prosome, macropain) 26S subunit, non-ATPase, 2	Q4FZT9	-1
Park7	Parkinson disease (autosomal recessive, early onset) 7; similar to DJ-1 protein	O88767,Q5BKC3	-1	PRDX2	peroxiredoxin 2; similar to peroxiredoxin 2 isoform b	P35704	-1
Park7	Parkinson disease (autosomal recessive, early onset) 7; similar to DJ-1 protein	O88767,Q5BKC3	-1	TPM3	tropomyosin 3, gamma	Q63610	-1
Park7	Parkinson disease (autosomal recessive, early onset) 7; similar to DJ-1 protein	O88767,Q5BKC3	-1	Atp5a1	ATP synthase, H+ transporting, mitochondrial F1 complex, alpha subunit 1, cardiac muscle	P15999	1
Park7	Parkinson disease (autosomal recessive, early onset) 7; similar to DJ-1 protein	O88767,Q5BKC3	-1	TPI1	triosephosphate isomerase; similar to Triosephosphate isomerase (TIM) (Triose-phosphate isomerase); similar to Tpi1 protein; triosephosphate isomerase 1	P48500	1
Park7	Parkinson disease (autosomal recessive, early onset) 7; similar to DJ-1 protein	O88767,Q5BKC3	-1	Gsto1	Glutathione S-transferase omega 1	B6DYQ5	1
Park7	Parkinson disease (autosomal recessive, early onset) 7; similar to DJ-1 protein	O88767,Q5BKC3	-1	ASS1	argininosuccinate synthetase 1	P09034	0
Park7	Parkinson disease (autosomal recessive, early onset) 7; similar to DJ-1 protein	O88767,Q5BKC3	-1	Ndufv2	NADH dehydrogenase (ubiquinone) flavoprotein 2	P19234	-1
Park7	Parkinson disease (autosomal recessive, early onset) 7; similar to DJ-1 protein	O88767,Q5BKC3	-1	Grpel1	GrpE-like 1, mitochondrial	P97576	-1
Park7	Parkinson disease (autosomal recessive, early onset) 7; similar to DJ-1 protein	O88767,Q5BKC3	-1	PGK1	phosphoglycerate kinase 1; similar to phosphoglycerate kinase 1	P16617	-1
Park7	Parkinson disease (autosomal recessive, early onset) 7; similar to DJ-1 protein	O88767,Q5BKC3	-1	Sod2	Mitochondrial superoxide dismutase 2	C8CHS6,P07895	1
Park7	Parkinson disease (autosomal recessive, early onset) 7; similar to DJ-1 protein	O88767,Q5BKC3	-1	CALR	calreticulin	P18418	1
Park7	Parkinson disease (autosomal recessive, early onset) 7; similar to DJ-1 protein	O88767,Q5BKC3	-1	Tceb2	Putative uncharacterized protein	A0JN07,F1LPR1,P62870	-1
Park7	Parkinson disease (autosomal recessive, early onset) 7; similar to DJ-1 protein	O88767,Q5BKC3	-1	PEBP1	phosphatidylethanolamine binding protein 1	P31044	1
Park7	Parkinson disease (autosomal recessive, early onset) 7; similar to DJ-1 protein	O88767,Q5BKC3	-1	Atp5h	similar to ATP synthase D chain, mitochondrial; ATP synthase, H+ transporting, mitochondrial F0 complex, subunit d	P31399	-1
Park7	Parkinson disease (autosomal recessive, early onset) 7; similar to DJ-1 protein	O88767,Q5BKC3	-1	Uqcrfs1	ubiquinol-cytochrome c reductase, Rieske iron-sulfur polypeptide 1	P20788	-1
Park7	Parkinson disease (autosomal recessive, early onset) 7; similar to DJ-1 protein	O88767,Q5BKC3	-1	AKR1A1	aldo-keto reductase family 1, member A1 (aldehyde reductase)	P51635	-1
Park7	Parkinson disease (autosomal recessive, early onset) 7; similar to DJ-1 protein	O88767,Q5BKC3	-1	Mdh2	malate dehydrogenase 2, NAD (mitochondrial)	P04636,Q0QF43	-1
Park7	Parkinson disease (autosomal recessive, early onset) 7; similar to DJ-1 protein	O88767,Q5BKC3	-1	SOD1	superoxide dismutase 1, soluble	P07632,Q6LDS4	-1
Park7	Parkinson disease (autosomal recessive, early onset) 7; similar to DJ-1 protein	O88767,Q5BKC3	-1	Atp5d	ATP synthase, H+ transporting, mitochondrial F1 complex, delta subunit	P35434	-1
pcnA	proliferating cell nuclear antigen	P04961	-1	MCM7	minichromosome maintenance deficient 7 (S. cerevisiae)	Q1PS21,Q6AYN8	1
pcnA	proliferating cell nuclear antigen	P04961	-1	Anxa5	Annexin	O70371,P14668,Q66HH8	-1
pcnA	proliferating cell nuclear antigen	P04961	-1	Hspa4	Heat shock 70 kDa protein 4	F1LRV4	-1
pcnA	proliferating cell nuclear antigen	P04961	-1	Psma6	proteasome (prosome, macropain) subunit, alpha type 6	P60901	1
pcnA	proliferating cell nuclear antigen	P04961	-1	Psma3	proteasome (prosome, macropain) subunit, alpha type 3; proteasome subunit alpha type 3-like; similar to Proteasome subunit alpha type 3 (Proteasome component C8) (Macropain subunit C8) (Multicatalytic endopeptidase complex subunit C8) (Proteasome subunit K)	P18422	1
pcnA	proliferating cell nuclear antigen	P04961	-1	Npm1	nucleophosmin (nucleolar phosphoprotein B23, numatrin); similar to Nucleophosmin (NPM) (Nucleolar phosphoprotein B23) (Numatrin) (Nucleolar protein NO38)	P13084	-1
pcnA	proliferating cell nuclear antigen	P04961	-1	Dld	dihydrolipoamide dehydrogenase	Q6P6R2	1
pdhB	pyruvate dehydrogenase (lipoamide) beta	P49432	-1	Mdh2	malate dehydrogenase 2, NAD (mitochondrial)	P04636,Q0QF43	-1
pdhB	pyruvate dehydrogenase (lipoamide) beta	P49432	-1	Dlst	DLST protein	D0VYQ0,Q01205,Q8CJG5	1
PDIA3	protein disulfide isomerase family A, member 3	P11598	1	Hnrnpf	heterogeneous nuclear ribonucleoprotein F	Q794E4	-1
PDIA3	protein disulfide isomerase family A, member 3	P11598	1	PEBP1	phosphatidylethanolamine binding protein 1	P31044	1
PDIA3	protein disulfide isomerase family A, member 3	P11598	1	PGK1	phosphoglycerate kinase 1; similar to phosphoglycerate kinase 1	P16617	-1
PDIA3	protein disulfide isomerase family A, member 3	P11598	1	CALR	calreticulin	P18418	1
Pdia4	protein disulfide isomerase family A, member 4	P38659	-1	CALR	calreticulin	P18418	1
pfn1	profilin 1	P62963	-1	Tubb5	tubulin, beta 5	P69897	-1
PGK1	phosphoglycerate kinase 1; similar to phosphoglycerate kinase 1	P16617	-1	TAGLN3	transgelin 3	P37805	-1
pgls	6-phosphogluconolactonase	P85971	-1	tkt	transketolase	P50137	1
PGRMC1	progesterone receptor membrane component 1	P70580	-1	serbp1	Serpine1 mRNA binding protein 1	Q6AXS5	1
PKM2	similar to Pyruvate kinase isozyme M2; similar to Pyruvate kinase isozymes M1/M2 (Pyruvate kinase muscle isozyme); similar to pyruvate kinase (EC 2.7.1.40) isozyme M2 - rat; pyruvate kinase, muscle	P11980	-1	Mdh1	malate dehydrogenase 1, NAD (soluble)	O88989	1
Pkm2	similar to Pyruvate kinase isozyme M2; similar to Pyruvate kinase isozymes M1/M2 (Pyruvate kinase muscle isozyme); similar to pyruvate kinase (EC 2.7.1.40) isozyme M2 - rat; pyruvate kinase, muscle	P11980	-1	Mdh2	malate dehydrogenase 2, NAD (mitochondrial)	P04636,Q0QF43	-1
Pkm2	similar to Pyruvate kinase isozyme M2; similar to Pyruvate kinase isozymes M1/M2 (Pyruvate kinase muscle isozyme); similar to pyruvate kinase (EC 2.7.1.40) isozyme M2 - rat; pyruvate kinase, muscle	P11980	-1	Dld	dihydrolipoamide dehydrogenase	Q6P6R2	1
Pkm2	similar to Pyruvate kinase isozyme M2; similar to Pyruvate kinase isozymes M1/M2 (Pyruvate kinase muscle isozyme); similar to pyruvate kinase (EC 2.7.1.40) isozyme M2 - rat; pyruvate kinase, muscle	P11980	-1	CALR	calreticulin	P18418	1
Pkm2	similar to Pyruvate kinase isozyme M2; similar to Pyruvate kinase isozymes M1/M2 (Pyruvate kinase muscle isozyme); similar to pyruvate kinase (EC 2.7.1.40) isozyme M2 - rat; pyruvate kinase, muscle	P11980	-1	PGK1	phosphoglycerate kinase 1; similar to phosphoglycerate kinase 1	P16617	-1
ppiA	peptidylprolyl isomerase A (cyclophilin A); similar to peptidylprolyl isomerase A (cyclophilin A)); similar to Peptidyl-prolyl cis-trans isomerase A (PPIase) (Rotamase) (Cyclophilin A) (Cyclosporin A-binding protein) (P31) (p1B15)	P10111	1	Tceb2	Putative uncharacterized protein	A0JN07,F1LPR1,P62870	-1
ppiA	peptidylprolyl isomerase A (cyclophilin A); similar to peptidylprolyl isomerase A (cyclophilin A)); similar to Peptidyl-prolyl cis-trans isomerase A (PPIase) (Rotamase) (Cyclophilin A) (Cyclosporin A-binding protein) (P31) (p1B15)	P10111	1	PGK1	phosphoglycerate kinase 1; similar to phosphoglycerate kinase 1	P16617	-1
ppiA	peptidylprolyl isomerase A (cyclophilin A); similar to peptidylprolyl isomerase A (cyclophilin A)); similar to Peptidyl-prolyl cis-trans isomerase A (PPIase) (Rotamase) (Cyclophilin A) (Cyclosporin A-binding protein) (P31) (p1B15)	P10111	1	Rps27a	similar to ribosomal protein S27a; ribosomal protein S27a	P62982,Q6PED0	1
Ppp2r1a	A regulatory subunit of protein phosphatase 2A	O35511,Q5XI34	-1	Pafah1b1	Platelet-activating factor acetylhydrolase IB subunit alpha	F1LPG0,P63004	-1
Ppp2r1a	A regulatory subunit of protein phosphatase 2A	O35511,Q5XI34	-1	PEBP1	phosphatidylethanolamine binding protein 1	P31044	1
Ppp2r1a	A regulatory subunit of protein phosphatase 2A	O35511,Q5XI34	-1	DCTN2	dynactin 2	Q6AYH5	-1
Ppp2r1a	A regulatory subunit of protein phosphatase 2A	O35511,Q5XI34	-1	YWHAE	tyrosine 3-monooxygenase/tryptophan 5-monooxygenase activation protein, epsilon polypeptide	P62260	-1
PRDX1	similar to peroxiredoxin 1; peroxiredoxin 1	Q63716	-1	QDPR	quinoid dihydropteridine reductase	P11348	1
PRDX1	similar to peroxiredoxin 1; peroxiredoxin 1	Q63716	-1	Txn1	thioredoxin 1	P11232	1
PRDX1	similar to peroxiredoxin 1; peroxiredoxin 1	Q63716	-1	PEBP1	phosphatidylethanolamine binding protein 1	P31044	1
PRDX2	peroxiredoxin 2; similar to peroxiredoxin 2 isoform b	P35704	-1	SOD1	superoxide dismutase 1, soluble	P07632,Q6LDS4	-1
PRDX2	peroxiredoxin 2; similar to peroxiredoxin 2 isoform b	P35704	-1	PEBP1	phosphatidylethanolamine binding protein 1	P31044	1
Prpf19	PRP19/PSO4 pre-mRNA processing factor 19 homolog (S. cerevisiae)	Q9JMJ4	1	SAE1	similar to Ferritin light chain 2 (Ferritin L subunit 2) (Ferritin subunit LG); SUMO1 activating enzyme subunit 1; solute carrier family 8 (sodium/calcium exchanger), member 2	Q6AXQ0	-1
prpH	peripherin	P21807,Q496Z5,F1M7P4	1	DCTN2	dynactin 2	Q6AYH5	-1
PSMA1	proteasome (prosome, macropain) subunit, alpha type 1	P18420	1	PSMD2	proteasome (prosome, macropain) 26S subunit, non-ATPase, 2	Q4FZT9	-1
Psma1	proteasome (prosome, macropain) subunit, alpha type 1	P18420	1	Psma3	proteasome (prosome, macropain) subunit, alpha type 3; proteasome subunit alpha type 3-like; similar to Proteasome subunit alpha type 3 (Proteasome component C8) (Macropain subunit C8) (Multicatalytic endopeptidase complex subunit C8) (Proteasome subunit K)	P18422	1
Psma1	proteasome (prosome, macropain) subunit, alpha type 1	P18420	1	Psma6	proteasome (prosome, macropain) subunit, alpha type 6	P60901	1
Psma1	proteasome (prosome, macropain) subunit, alpha type 1	P18420	1	psmc1	proteasome (prosome, macropain) 26S subunit, ATPase, 1	P62193	1
Psma3	proteasome (prosome, macropain) subunit, alpha type 3; proteasome subunit alpha type 3-like; similar to Proteasome subunit alpha type 3 (Proteasome component C8) (Macropain subunit C8) (Multicatalytic endopeptidase complex subunit C8) (Proteasome subunit K)	P18422	1	TCEB1	similar to transcription elongation factor B (SIII), polypeptide 1; transcription elongation factor B (SIII), polypeptide 1	P83941	-1
Psma3	proteasome (prosome, macropain) subunit, alpha type 3; proteasome subunit alpha type 3-like; similar to Proteasome subunit alpha type 3 (Proteasome component C8) (Macropain subunit C8) (Multicatalytic endopeptidase complex subunit C8) (Proteasome subunit K)	P18422	1	Psma6	proteasome (prosome, macropain) subunit, alpha type 6	P60901	1
Psma3	proteasome (prosome, macropain) subunit, alpha type 3; proteasome subunit alpha type 3-like; similar to Proteasome subunit alpha type 3 (Proteasome component C8) (Macropain subunit C8) (Multicatalytic endopeptidase complex subunit C8) (Proteasome subunit K)	P18422	1	psmc1	proteasome (prosome, macropain) 26S subunit, ATPase, 1	P62193	1
Psma3	proteasome (prosome, macropain) subunit, alpha type 3; proteasome subunit alpha type 3-like; similar to Proteasome subunit alpha type 3 (Proteasome component C8) (Macropain subunit C8) (Multicatalytic endopeptidase complex subunit C8) (Proteasome subunit K)	P18422	1	PSMD2	proteasome (prosome, macropain) 26S subunit, non-ATPase, 2	Q4FZT9	-1
Psma3	proteasome (prosome, macropain) subunit, alpha type 3; proteasome subunit alpha type 3-like; similar to Proteasome subunit alpha type 3 (Proteasome component C8) (Macropain subunit C8) (Multicatalytic endopeptidase complex subunit C8) (Proteasome subunit K)	P18422	1	Dars	aspartyl-tRNA synthetase	A9CMB7,P15178	1
Psma4	proteasome (prosome, macropain) subunit, alpha type 4	P21670	1	Psma1	proteasome (prosome, macropain) subunit, alpha type 1	P18420	1
Psma4	proteasome (prosome, macropain) subunit, alpha type 4	P21670	1	Psma3	proteasome (prosome, macropain) subunit, alpha type 3; proteasome subunit alpha type 3-like; similar to Proteasome subunit alpha type 3 (Proteasome component C8) (Macropain subunit C8) (Multicatalytic endopeptidase complex subunit C8) (Proteasome subunit K)	P18422	1
Psma4	proteasome (prosome, macropain) subunit, alpha type 4	P21670	1	Psma6	proteasome (prosome, macropain) subunit, alpha type 6	P60901	1
Psma4	proteasome (prosome, macropain) subunit, alpha type 4	P21670	1	CNBP	CCHC-type zinc finger, nucleic acid binding protein	P62634	-1
Psma4	proteasome (prosome, macropain) subunit, alpha type 4	P21670	1	psmc1	proteasome (prosome, macropain) 26S subunit, ATPase, 1	P62193	1
Psma4	proteasome (prosome, macropain) subunit, alpha type 4	P21670	1	PSMD2	proteasome (prosome, macropain) 26S subunit, non-ATPase, 2	Q4FZT9	-1
Psma4	proteasome (prosome, macropain) subunit, alpha type 4	P21670	1	Psmc2	proteasome (prosome, macropain) 26S subunit, ATPase 2	Q63347	1
Psma4	proteasome (prosome, macropain) subunit, alpha type 4	P21670	1	TCEB1	similar to transcription elongation factor B (SIII), polypeptide 1; transcription elongation factor B (SIII), polypeptide 1	P83941	-1
Psma5	proteasome (prosome, macropain) subunit, alpha type 5	P34064,Q6P9V6	-1	Psmc2	proteasome (prosome, macropain) 26S subunit, ATPase 2	Q63347	1
Psma5	proteasome (prosome, macropain) subunit, alpha type 5	P34064,Q6P9V6	-1	Psma1	proteasome (prosome, macropain) subunit, alpha type 1	P18420	1
Psma5	proteasome (prosome, macropain) subunit, alpha type 5	P34064,Q6P9V6	-1	Psma6	proteasome (prosome, macropain) subunit, alpha type 6	P60901	1
Psma5	proteasome (prosome, macropain) subunit, alpha type 5	P34064,Q6P9V6	-1	psmc1	proteasome (prosome, macropain) 26S subunit, ATPase, 1	P62193	1
Psma5	proteasome (prosome, macropain) subunit, alpha type 5	P34064,Q6P9V6	-1	PSMD2	proteasome (prosome, macropain) 26S subunit, non-ATPase, 2	Q4FZT9	-1
Psma5	proteasome (prosome, macropain) subunit, alpha type 5	P34064,Q6P9V6	-1	Psma3	proteasome (prosome, macropain) subunit, alpha type 3; proteasome subunit alpha type 3-like; similar to Proteasome subunit alpha type 3 (Proteasome component C8) (Macropain subunit C8) (Multicatalytic endopeptidase complex subunit C8) (Proteasome subunit K)	P18422	1
Psma5	proteasome (prosome, macropain) subunit, alpha type 5	P34064,Q6P9V6	-1	Psma4	proteasome (prosome, macropain) subunit, alpha type 4	P21670	1
Psma6	proteasome (prosome, macropain) subunit, alpha type 6	P60901	1	SOD1	superoxide dismutase 1, soluble	P07632,Q6LDS4	-1
psmc1	proteasome (prosome, macropain) 26S subunit, ATPase, 1	P62193	1	PSMD2	proteasome (prosome, macropain) 26S subunit, non-ATPase, 2	Q4FZT9	-1
Psmc2	proteasome (prosome, macropain) 26S subunit, ATPase 2	Q63347	1	psmc1	proteasome (prosome, macropain) 26S subunit, ATPase, 1	P62193	1
Psmc2	proteasome (prosome, macropain) 26S subunit, ATPase 2	Q63347	1	Psma1	proteasome (prosome, macropain) subunit, alpha type 1	P18420	1
Psmc2	proteasome (prosome, macropain) 26S subunit, ATPase 2	Q63347	1	Psma3	proteasome (prosome, macropain) subunit, alpha type 3; proteasome subunit alpha type 3-like; similar to Proteasome subunit alpha type 3 (Proteasome component C8) (Macropain subunit C8) (Multicatalytic endopeptidase complex subunit C8) (Proteasome subunit K)	P18422	1
Psmc2	proteasome (prosome, macropain) 26S subunit, ATPase 2	Q63347	1	PSMD2	proteasome (prosome, macropain) 26S subunit, non-ATPase, 2	Q4FZT9	-1
psmc4	similar to 26S protease regulatory subunit 6B (TAT-binding protein 7) (TBP-7); proteasome (prosome, macropain) 26S subunit, ATPase, 4	Q63570	-1	Psmc2	proteasome (prosome, macropain) 26S subunit, ATPase 2	Q63347	1
psmc4	similar to 26S protease regulatory subunit 6B (TAT-binding protein 7) (TBP-7); proteasome (prosome, macropain) 26S subunit, ATPase, 4	Q63570	-1	Rad23b	RAD23 homolog B (S. cerevisiae)	Q4KMA2	0
psmc4	similar to 26S protease regulatory subunit 6B (TAT-binding protein 7) (TBP-7); proteasome (prosome, macropain) 26S subunit, ATPase, 4	Q63570	-1	Tceb2	Putative uncharacterized protein	A0JN07,F1LPR1,P62870	-1
psmc4	similar to 26S protease regulatory subunit 6B (TAT-binding protein 7) (TBP-7); proteasome (prosome, macropain) 26S subunit, ATPase, 4	Q63570	-1	PSMD2	proteasome (prosome, macropain) 26S subunit, non-ATPase, 2	Q4FZT9	-1
psmc4	similar to 26S protease regulatory subunit 6B (TAT-binding protein 7) (TBP-7); proteasome (prosome, macropain) 26S subunit, ATPase, 4	Q63570	-1	psmc1	proteasome (prosome, macropain) 26S subunit, ATPase, 1	P62193	1
RAD23B	RAD23 homolog B (S. cerevisiae)	Q4KMA2	0	Psma4	proteasome (prosome, macropain) subunit, alpha type 4	P21670	1
Rad23b	RAD23 homolog B (S. cerevisiae)	Q4KMA2	0	psmc1	proteasome (prosome, macropain) 26S subunit, ATPase, 1	P62193	1
Rad23b	RAD23 homolog B (S. cerevisiae)	Q4KMA2	0	Psmc2	proteasome (prosome, macropain) 26S subunit, ATPase 2	Q63347	1
Rad23b	RAD23 homolog B (S. cerevisiae)	Q4KMA2	0	Atp5b	ATP synthase, H+ transporting, mitochondrial F1 complex, beta polypeptide; similar to ATP synthase beta chain, mitochondrial precursor	Q0QEP3,P10719	-1
Rad23b	RAD23 homolog B (S. cerevisiae)	Q4KMA2	0	PSMD2	proteasome (prosome, macropain) 26S subunit, non-ATPase, 2	Q4FZT9	-1
Rad23b	RAD23 homolog B (S. cerevisiae)	Q4KMA2	0	Tubb4	tubulin, beta 4; tubulin, beta 2c; similar to tubulin, beta, 2	Q6P9T8	-1
RBBP7	retinoblastoma binding protein 7	Q71UF4	-1	Psma4	proteasome (prosome, macropain) subunit, alpha type 4	P21670	1
RBBP7	retinoblastoma binding protein 7	Q71UF4	-1	CNBP	CCHC-type zinc finger, nucleic acid binding protein	P62634	-1
RBBP7	retinoblastoma binding protein 7	Q71UF4	-1	Hprt1	hypoxanthine phosphoribosyltransferase 1	P27605	-1
RBBP7	retinoblastoma binding protein 7	Q71UF4	-1	Pcna	proliferating cell nuclear antigen	P04961	-1
RBBP7	retinoblastoma binding protein 7	Q71UF4	-1	Dars	aspartyl-tRNA synthetase	A9CMB7,P15178	1
RBBP7	retinoblastoma binding protein 7	Q71UF4	-1	Capza2	capping protein (actin filament) muscle Z-line, alpha 2	Q3T1K5	-1
RBBP7	retinoblastoma binding protein 7	Q71UF4	-1	TCEB1	similar to transcription elongation factor B (SIII), polypeptide 1; transcription elongation factor B (SIII), polypeptide 1	P83941	-1
RBBP7	retinoblastoma binding protein 7	Q71UF4	-1	Psma3	proteasome (prosome, macropain) subunit, alpha type 3; proteasome subunit alpha type 3-like; similar to Proteasome subunit alpha type 3 (Proteasome component C8) (Macropain subunit C8) (Multicatalytic endopeptidase complex subunit C8) (Proteasome subunit K)	P18422	1
RBBP7	retinoblastoma binding protein 7	Q71UF4	-1	Npm1	nucleophosmin (nucleolar phosphoprotein B23, numatrin); similar to Nucleophosmin (NPM) (Nucleolar phosphoprotein B23) (Numatrin) (Nucleolar protein NO38)	P13084	-1
RBBP7	retinoblastoma binding protein 7	Q71UF4	-1	Hspd1	similar to 60 kDa heat shock protein, mitochondrial precursor (Hsp60) (60 kDa chaperonin) (CPN60) (Heat shock protein 60) (HSP-60) (Mitochondrial matrix protein P1) (HSP-65); similar to 60 kDa heat shock protein, mitochondrial precursor (Hsp60); heat shock protein 1 (chaperonin); similar to heat shock protein 1 (chaperonin)	P63039	-1
RGD1303003	homolog of zebrafish ES1	P56571	-1	Glo1	glyoxalase 1	Q6P7Q4	-1
Rplp2	hypothetical gene supported by X15098; ribosomal protein, large P2; similar to 60S acidic ribosomal protein P2	P02401	1	ARBP	acidic ribosomal phosphoprotein P0	P19945	-1
rps21	ribosomal protein S21	P05765	1	Rps27a	similar to ribosomal protein S27a; ribosomal protein S27a	P62982,Q6PED0	1
Rps21	ribosomal protein S21	P05765	1	ARBP	acidic ribosomal phosphoprotein P0	P19945	-1
Rps21	ribosomal protein S21	P05765	1	Tceb2	Putative uncharacterized protein	A0JN07,F1LPR1,P62870	-1
Rps21	ribosomal protein S21	P05765	1	GNB2L1	guanine nucleotide binding protein (G protein), beta polypeptide 2 like 1	P63245	1
RPS27A	similar to ribosomal protein S27a; ribosomal protein S27a	P62982,Q6PED0	1	Gnb2l1	guanine nucleotide binding protein (G protein), beta polypeptide 2 like 1	P63245	1
RPS27A	similar to ribosomal protein S27a; ribosomal protein S27a	P62982,Q6PED0	1	ARBP	acidic ribosomal phosphoprotein P0	P19945	-1
RPS27A	similar to ribosomal protein S27a; ribosomal protein S27a	P62982,Q6PED0	1	NME2	non-metastatic cells 2, protein (NM23B) expressed in; non-metastatic cells 2, protein (NM23B) expressed in, pseudogene 1	P19804,Q9QWQ4	1
rpsA	similar to 40S ribosomal protein SA (p40) (34/67 kDa laminin receptor); ribosomal protein SA	P38983	-1	Rps27a	similar to ribosomal protein S27a; ribosomal protein S27a	P62982,Q6PED0	1
rpsA	similar to 40S ribosomal protein SA (p40) (34/67 kDa laminin receptor); ribosomal protein SA	P38983	-1	Gnb2l1	guanine nucleotide binding protein (G protein), beta polypeptide 2 like 1	P63245	1
rpsA	similar to 40S ribosomal protein SA (p40) (34/67 kDa laminin receptor); ribosomal protein SA	P38983	-1	Txn1	thioredoxin 1	P11232	1
rpsA	similar to 40S ribosomal protein SA (p40) (34/67 kDa laminin receptor); ribosomal protein SA	P38983	-1	AKR1A1	aldo-keto reductase family 1, member A1 (aldehyde reductase)	P51635	-1
rpsA	similar to 40S ribosomal protein SA (p40) (34/67 kDa laminin receptor); ribosomal protein SA	P38983	-1	ASS1	argininosuccinate synthetase 1	P09034	0
rpsA	similar to 40S ribosomal protein SA (p40) (34/67 kDa laminin receptor); ribosomal protein SA	P38983	-1	rnh1	ribonuclease/angiogenin inhibitor 1	P29315	-1
rpsA	similar to 40S ribosomal protein SA (p40) (34/67 kDa laminin receptor); ribosomal protein SA	P38983	-1	Rps21	ribosomal protein S21	P05765	1
rpsA	similar to 40S ribosomal protein SA (p40) (34/67 kDa laminin receptor); ribosomal protein SA	P38983	-1	Glo1	glyoxalase 1	Q6P7Q4	-1
rpsA	similar to 40S ribosomal protein SA (p40) (34/67 kDa laminin receptor); ribosomal protein SA	P38983	-1	ARBP	acidic ribosomal phosphoprotein P0	P19945	-1
rpsA	similar to 40S ribosomal protein SA (p40) (34/67 kDa laminin receptor); ribosomal protein SA	P38983	-1	Aprt	adenine phosphoribosyl transferase	P36972	-1
rpsA	similar to 40S ribosomal protein SA (p40) (34/67 kDa laminin receptor); ribosomal protein SA	P38983	-1	Pdia3	protein disulfide isomerase family A, member 3	P11598	1
rpsA	similar to 40S ribosomal protein SA (p40) (34/67 kDa laminin receptor); ribosomal protein SA	P38983	-1	PRDX2	peroxiredoxin 2; similar to peroxiredoxin 2 isoform b	P35704	-1
RUVBL2	RuvB-like 2 (E. coli); similar to RuvB-like 2; similar to RuvB-like 2 (p47 protein)	Q4QQS4	-1	Ruvbl1	RuvB-like 1 (E. coli); similar to RuvB-like protein 1	P60123	-1
Sfpq	Protein Sfpq	F1LQW3	1	Hnrnpab	heterogeneous nuclear ribonucleoprotein A/B	Q9Z0U8	-1
SHMT2	serine hydroxymethyltransferase 2 (mitochondrial)	Q5U3Z7	1	Atp5b	ATP synthase, H+ transporting, mitochondrial F1 complex, beta polypeptide; similar to ATP synthase beta chain, mitochondrial precursor	Q0QEP3,P10719	-1
SLC25A3	solute carrier family 25 (mitochondrial carrier, phosphate carrier), member 3	Q6IRH6	1	Atp5b	ATP synthase, H+ transporting, mitochondrial F1 complex, beta polypeptide; similar to ATP synthase beta chain, mitochondrial precursor	Q0QEP3,P10719	-1
SLC25A3	solute carrier family 25 (mitochondrial carrier, phosphate carrier), member 3	Q6IRH6	1	Mdh1	malate dehydrogenase 1, NAD (soluble)	O88989	1
SLC25A3	solute carrier family 25 (mitochondrial carrier, phosphate carrier), member 3	Q6IRH6	1	TPI1	triosephosphate isomerase; similar to Triosephosphate isomerase (TIM) (Triose-phosphate isomerase); similar to Tpi1 protein; triosephosphate isomerase 1	P48500	1
SLC25A3	solute carrier family 25 (mitochondrial carrier, phosphate carrier), member 3	Q6IRH6	1	Gapdh	Glyceraldehyde-3-phosphate dehydrogenase	C8CHS7,P04797,P97617,Q0QEU1	-1
SLC25A3	solute carrier family 25 (mitochondrial carrier, phosphate carrier), member 3	Q6IRH6	1	ALDOA	aldolase A, fructose-bisphosphate; similar to Fructose-bisphosphate aldolase A (Muscle-type aldolase)	P05065	1
SLC25A3	solute carrier family 25 (mitochondrial carrier, phosphate carrier), member 3	Q6IRH6	1	Mdh2	malate dehydrogenase 2, NAD (mitochondrial)	P04636,Q0QF43	-1
SLC25A3	solute carrier family 25 (mitochondrial carrier, phosphate carrier), member 3	Q6IRH6	1	Ndufv2	NADH dehydrogenase (ubiquinone) flavoprotein 2	P19234	-1
SLC25A3	solute carrier family 25 (mitochondrial carrier, phosphate carrier), member 3	Q6IRH6	1	Atp5a1	ATP synthase, H+ transporting, mitochondrial F1 complex, alpha subunit 1, cardiac muscle	P15999	1
SLC25A3	solute carrier family 25 (mitochondrial carrier, phosphate carrier), member 3	Q6IRH6	1	SOD1	superoxide dismutase 1, soluble	P07632,Q6LDS4	-1
SLC25A3	solute carrier family 25 (mitochondrial carrier, phosphate carrier), member 3	Q6IRH6	1	Atp5d	ATP synthase, H+ transporting, mitochondrial F1 complex, delta subunit	P35434	-1
SLC25A3	solute carrier family 25 (mitochondrial carrier, phosphate carrier), member 3	Q6IRH6	1	Uqcrfs1	ubiquinol-cytochrome c reductase, Rieske iron-sulfur polypeptide 1	P20788	-1
SLC25A3	solute carrier family 25 (mitochondrial carrier, phosphate carrier), member 3	Q6IRH6	1	Atp5h	similar to ATP synthase D chain, mitochondrial; ATP synthase, H+ transporting, mitochondrial F0 complex, subunit d	P31399	-1
SOD1	superoxide dismutase 1, soluble	P07632,Q6LDS4	-1	PEBP1	phosphatidylethanolamine binding protein 1	P31044	1
SOD1	superoxide dismutase 1, soluble	P07632,Q6LDS4	-1	Glo1	glyoxalase 1	Q6P7Q4	-1
Sod2	Mitochondrial superoxide dismutase 2	C8CHS6,P07895	1	Uqcrfs1	ubiquinol-cytochrome c reductase, Rieske iron-sulfur polypeptide 1	P20788	-1
Sod2	Mitochondrial superoxide dismutase 2	C8CHS6,P07895	1	SOD1	superoxide dismutase 1, soluble	P07632,Q6LDS4	-1
Sod2	Mitochondrial superoxide dismutase 2	C8CHS6,P07895	1	PRDX2	peroxiredoxin 2; similar to peroxiredoxin 2 isoform b	P35704	-1
Sod2	Mitochondrial superoxide dismutase 2	C8CHS6,P07895	1	Mdh2	malate dehydrogenase 2, NAD (mitochondrial)	P04636,Q0QF43	-1
Sod2	Mitochondrial superoxide dismutase 2	C8CHS6,P07895	1	Glo1	glyoxalase 1	Q6P7Q4	-1
Sod2	Mitochondrial superoxide dismutase 2	C8CHS6,P07895	1	NME2	non-metastatic cells 2, protein (NM23B) expressed in; non-metastatic cells 2, protein (NM23B) expressed in, pseudogene 1	P19804,Q9QWQ4	1
Sod2	Mitochondrial superoxide dismutase 2	C8CHS6,P07895	1	Ndufv2	NADH dehydrogenase (ubiquinone) flavoprotein 2	P19234	-1
Sod2	Mitochondrial superoxide dismutase 2	C8CHS6,P07895	1	fucA1	fucosidase, alpha-L- 1, tissue	P17164	-1
Sod2	Mitochondrial superoxide dismutase 2	C8CHS6,P07895	1	TPI1	triosephosphate isomerase; similar to Triosephosphate isomerase (TIM) (Triose-phosphate isomerase); similar to Tpi1 protein; triosephosphate isomerase 1	P48500	1
Sod2	Mitochondrial superoxide dismutase 2	C8CHS6,P07895	1	Txn1	thioredoxin 1	P11232	1
Sod2	Mitochondrial superoxide dismutase 2	C8CHS6,P07895	1	Prdx1	similar to peroxiredoxin 1; peroxiredoxin 1	Q63716	-1
Sod2	Mitochondrial superoxide dismutase 2	C8CHS6,P07895	1	Dlst	DLST protein	D0VYQ0,Q01205,Q8CJG5	1
spr	sepiapterin reductase (7,8-dihydrobiopterin:NADP+ oxidoreductase)	B2RYK3,P18297	-1	Dhfr	similar to dihydrofolate reductase; dihydrofolate reductase	B0BMV8,Q920D2	1
spr	sepiapterin reductase (7,8-dihydrobiopterin:NADP+ oxidoreductase)	B2RYK3,P18297	-1	AKR1B1	aldo-keto reductase family 1, member B1 (aldose reductase); aldo-keto reductase family 1, member B1 (aldose reductase), pseudogene 2	P07943	1
spr	sepiapterin reductase (7,8-dihydrobiopterin:NADP+ oxidoreductase)	B2RYK3,P18297	-1	QDPR	quinoid dihydropteridine reductase	P11348	1
SRM	spermidine synthase	Q99MI5	-1	Yars	tyrosyl-tRNA synthetase	Q4KM49	1
SRM	spermidine synthase	Q99MI5	-1	Glo1	glyoxalase 1	Q6P7Q4	-1
SRM	spermidine synthase	Q99MI5	-1	Gars	glycyl-tRNA synthetase	Q5I0G4	-1
SRM	spermidine synthase	Q99MI5	-1	SHMT2	serine hydroxymethyltransferase 2 (mitochondrial)	Q5U3Z7	1
taldo1	transaldolase 1	Q9EQS0	1	Mdh1	malate dehydrogenase 1, NAD (soluble)	O88989	1
taldo1	transaldolase 1	Q9EQS0	1	eno2	enolase 2, gamma, neuronal	P07323	-1
taldo1	transaldolase 1	Q9EQS0	1	TPI1	triosephosphate isomerase; similar to Triosephosphate isomerase (TIM) (Triose-phosphate isomerase); similar to Tpi1 protein; triosephosphate isomerase 1	P48500	1
taldo1	transaldolase 1	Q9EQS0	1	Pdhb	pyruvate dehydrogenase (lipoamide) beta	P49432	-1
taldo1	transaldolase 1	Q9EQS0	1	Ldha	lactate dehydrogenase A; similar to L-lactate dehydrogenase A chain (LDH-A) (LDH muscle subunit) (LDH-M)	B5DEN4,P04642,Q6P9U7	-1
taldo1	transaldolase 1	Q9EQS0	1	Ppp2r1a	A regulatory subunit of protein phosphatase 2A	O35511,Q5XI34	-1
taldo1	transaldolase 1	Q9EQS0	1	tkt	transketolase	P50137	1
Tceb2	Putative uncharacterized protein	A0JN07,F1LPR1,P62870	-1	SOD1	superoxide dismutase 1, soluble	P07632,Q6LDS4	-1
Tceb2	Putative uncharacterized protein	A0JN07,F1LPR1,P62870	-1	Gnb2l1	guanine nucleotide binding protein (G protein), beta polypeptide 2 like 1	P63245	1
Tceb2	Putative uncharacterized protein	A0JN07,F1LPR1,P62870	-1	NME2	non-metastatic cells 2, protein (NM23B) expressed in; non-metastatic cells 2, protein (NM23B) expressed in, pseudogene 1	P19804,Q9QWQ4	1
Tceb2	Putative uncharacterized protein	A0JN07,F1LPR1,P62870	-1	Rps27a	similar to ribosomal protein S27a; ribosomal protein S27a	P62982,Q6PED0	1
Tceb2	Putative uncharacterized protein	A0JN07,F1LPR1,P62870	-1	TCEB1	similar to transcription elongation factor B (SIII), polypeptide 1; transcription elongation factor B (SIII), polypeptide 1	P83941	-1
Tceb2	Putative uncharacterized protein	A0JN07,F1LPR1,P62870	-1	PRDX2	peroxiredoxin 2; similar to peroxiredoxin 2 isoform b	P35704	-1
TCP1	t-complex 1	P28480	-1	PEBP1	phosphatidylethanolamine binding protein 1	P31044	1
TCP1	t-complex 1	P28480	-1	PGK1	phosphoglycerate kinase 1; similar to phosphoglycerate kinase 1	P16617	-1
TCP1	t-complex 1	P28480	-1	Gnb2l1	guanine nucleotide binding protein (G protein), beta polypeptide 2 like 1	P63245	1
TCP1	t-complex 1	P28480	-1	PRDX2	peroxiredoxin 2; similar to peroxiredoxin 2 isoform b	P35704	-1
TCP1	t-complex 1	P28480	-1	Mdh1	malate dehydrogenase 1, NAD (soluble)	O88989	1
TCP1	t-complex 1	P28480	-1	cct4	chaperonin containing Tcp1, subunit 4 (delta)	Q7TPB1	-1
TCP1	t-complex 1	P28480	-1	TAGLN3	transgelin 3	P37805	-1
tkt	transketolase	P50137	1	Pdhb	pyruvate dehydrogenase (lipoamide) beta	P49432	-1
tkt	transketolase	P50137	1	TPI1	triosephosphate isomerase; similar to Triosephosphate isomerase (TIM) (Triose-phosphate isomerase); similar to Tpi1 protein; triosephosphate isomerase 1	P48500	1
tkt	transketolase	P50137	1	Ldha	lactate dehydrogenase A; similar to L-lactate dehydrogenase A chain (LDH-A) (LDH muscle subunit) (LDH-M)	B5DEN4,P04642,Q6P9U7	-1
tkt	transketolase	P50137	1	eno2	enolase 2, gamma, neuronal	P07323	-1
TPI1	triosephosphate isomerase; similar to Triosephosphate isomerase (TIM) (Triose-phosphate isomerase); similar to Tpi1 protein; triosephosphate isomerase 1	P48500	1	Glud1	glutamate dehydrogenase 1	P10860	1
TPI1	triosephosphate isomerase; similar to Triosephosphate isomerase (TIM) (Triose-phosphate isomerase); similar to Tpi1 protein; triosephosphate isomerase 1	P48500	1	PGK1	phosphoglycerate kinase 1; similar to phosphoglycerate kinase 1	P16617	-1
TPI1	triosephosphate isomerase; similar to Triosephosphate isomerase (TIM) (Triose-phosphate isomerase); similar to Tpi1 protein; triosephosphate isomerase 1	P48500	1	Pkm2	similar to Pyruvate kinase isozyme M2; similar to Pyruvate kinase isozymes M1/M2 (Pyruvate kinase muscle isozyme); similar to pyruvate kinase (EC 2.7.1.40) isozyme M2 - rat; pyruvate kinase, muscle	P11980	-1
TPI1	triosephosphate isomerase; similar to Triosephosphate isomerase (TIM) (Triose-phosphate isomerase); similar to Tpi1 protein; triosephosphate isomerase 1	P48500	1	Atp5b	ATP synthase, H+ transporting, mitochondrial F1 complex, beta polypeptide; similar to ATP synthase beta chain, mitochondrial precursor	Q0QEP3,P10719	-1
TPI1	triosephosphate isomerase; similar to Triosephosphate isomerase (TIM) (Triose-phosphate isomerase); similar to Tpi1 protein; triosephosphate isomerase 1	P48500	1	Dlst	DLST protein	D0VYQ0,Q01205,Q8CJG5	1
TPI1	triosephosphate isomerase; similar to Triosephosphate isomerase (TIM) (Triose-phosphate isomerase); similar to Tpi1 protein; triosephosphate isomerase 1	P48500	1	PEBP1	phosphatidylethanolamine binding protein 1	P31044	1
TPI1	triosephosphate isomerase; similar to Triosephosphate isomerase (TIM) (Triose-phosphate isomerase); similar to Tpi1 protein; triosephosphate isomerase 1	P48500	1	Grpel1	GrpE-like 1, mitochondrial	P97576	-1
TPI1	triosephosphate isomerase; similar to Triosephosphate isomerase (TIM) (Triose-phosphate isomerase); similar to Tpi1 protein; triosephosphate isomerase 1	P48500	1	NME2	non-metastatic cells 2, protein (NM23B) expressed in; non-metastatic cells 2, protein (NM23B) expressed in, pseudogene 1	P19804,Q9QWQ4	1
TPI1	triosephosphate isomerase; similar to Triosephosphate isomerase (TIM) (Triose-phosphate isomerase); similar to Tpi1 protein; triosephosphate isomerase 1	P48500	1	Mdh2	malate dehydrogenase 2, NAD (mitochondrial)	P04636,Q0QF43	-1
TPI1	triosephosphate isomerase; similar to Triosephosphate isomerase (TIM) (Triose-phosphate isomerase); similar to Tpi1 protein; triosephosphate isomerase 1	P48500	1	MIF	macrophage migration inhibitory factor; similar to macrophage migration inhibitory factor; similar to Macrophage migration inhibitory factor (MIF) (Phenylpyruvate tautomerase) (Glycosylation-inhibiting factor) (GIF) (Delayed early response protein 6) (DER6); similar to ribosomal protein L10a	P30904	1
TPI1	triosephosphate isomerase; similar to Triosephosphate isomerase (TIM) (Triose-phosphate isomerase); similar to Tpi1 protein; triosephosphate isomerase 1	P48500	1	Atp5h	similar to ATP synthase D chain, mitochondrial; ATP synthase, H+ transporting, mitochondrial F0 complex, subunit d	P31399	-1
TPI1	triosephosphate isomerase; similar to Triosephosphate isomerase (TIM) (Triose-phosphate isomerase); similar to Tpi1 protein; triosephosphate isomerase 1	P48500	1	Aprt	adenine phosphoribosyl transferase	P36972	-1
TPI1	triosephosphate isomerase; similar to Triosephosphate isomerase (TIM) (Triose-phosphate isomerase); similar to Tpi1 protein; triosephosphate isomerase 1	P48500	1	Txn1	thioredoxin 1	P11232	1
TPI1	triosephosphate isomerase; similar to Triosephosphate isomerase (TIM) (Triose-phosphate isomerase); similar to Tpi1 protein; triosephosphate isomerase 1	P48500	1	Mdh1	malate dehydrogenase 1, NAD (soluble)	O88989	1
TPI1	triosephosphate isomerase; similar to Triosephosphate isomerase (TIM) (Triose-phosphate isomerase); similar to Tpi1 protein; triosephosphate isomerase 1	P48500	1	Ndufs1	NADH dehydrogenase (ubiquinone) Fe-S protein 1	Q66HF1	-1
TPI1	triosephosphate isomerase; similar to Triosephosphate isomerase (TIM) (Triose-phosphate isomerase); similar to Tpi1 protein; triosephosphate isomerase 1	P48500	1	Ndufv2	NADH dehydrogenase (ubiquinone) flavoprotein 2	P19234	-1
TPI1	triosephosphate isomerase; similar to Triosephosphate isomerase (TIM) (Triose-phosphate isomerase); similar to Tpi1 protein; triosephosphate isomerase 1	P48500	1	Glo1	glyoxalase 1	Q6P7Q4	-1
TPI1	triosephosphate isomerase; similar to Triosephosphate isomerase (TIM) (Triose-phosphate isomerase); similar to Tpi1 protein; triosephosphate isomerase 1	P48500	1	Ldha	lactate dehydrogenase A; similar to L-lactate dehydrogenase A chain (LDH-A) (LDH muscle subunit) (LDH-M)	B5DEN4,P04642,Q6P9U7	-1
TPM3	tropomyosin 3, gamma	Q63610	-1	PGK1	phosphoglycerate kinase 1; similar to phosphoglycerate kinase 1	P16617	-1
TPM3	tropomyosin 3, gamma	Q63610	-1	CALR	calreticulin	P18418	1
Tra1	tumor rejection antigen gp96	Q66HD0	-1	Hspa5	heat shock protein 5	P06761	-1
Tra1	tumor rejection antigen gp96	Q66HD0	-1	Pdia3	protein disulfide isomerase family A, member 3	P11598	1
Tra1	tumor rejection antigen gp96	Q66HD0	-1	Hspa4	Heat shock 70 kDa protein 4	F1LRV4	-1
Tra1	tumor rejection antigen gp96	Q66HD0	-1	Pdia4	protein disulfide isomerase family A, member 4	P38659	-1
Tra1	tumor rejection antigen gp96	Q66HD0	-1	CALR	calreticulin	P18418	1
Tufm	Uncharacterized protein	F8WFG8,P85834	1	Rad23b	RAD23 homolog B (S. cerevisiae)	Q4KMA2	0
Tufm	Uncharacterized protein	F8WFG8,P85834	1	Mdh2	malate dehydrogenase 2, NAD (mitochondrial)	P04636,Q0QF43	-1
Tufm	Uncharacterized protein	F8WFG8,P85834	1	Uqcrfs1	ubiquinol-cytochrome c reductase, Rieske iron-sulfur polypeptide 1	P20788	-1
Tufm	Uncharacterized protein	F8WFG8,P85834	1	ppiA	peptidylprolyl isomerase A (cyclophilin A); similar to peptidylprolyl isomerase A (cyclophilin A)); similar to Peptidyl-prolyl cis-trans isomerase A (PPIase) (Rotamase) (Cyclophilin A) (Cyclosporin A-binding protein) (P31) (p1B15)	P10111	1
Tufm	Uncharacterized protein	F8WFG8,P85834	1	PGK1	phosphoglycerate kinase 1; similar to phosphoglycerate kinase 1	P16617	-1
Tufm	Uncharacterized protein	F8WFG8,P85834	1	Hspd1	similar to 60 kDa heat shock protein, mitochondrial precursor (Hsp60) (60 kDa chaperonin) (CPN60) (Heat shock protein 60) (HSP-60) (Mitochondrial matrix protein P1) (HSP-65); similar to 60 kDa heat shock protein, mitochondrial precursor (Hsp60); heat shock protein 1 (chaperonin); similar to heat shock protein 1 (chaperonin)	P63039	-1
Tufm	Uncharacterized protein	F8WFG8,P85834	1	Atp5a1	ATP synthase, H+ transporting, mitochondrial F1 complex, alpha subunit 1, cardiac muscle	P15999	1
Tufm	Uncharacterized protein	F8WFG8,P85834	1	Atp5d	ATP synthase, H+ transporting, mitochondrial F1 complex, delta subunit	P35434	-1
Tufm	Uncharacterized protein	F8WFG8,P85834	1	TPI1	triosephosphate isomerase; similar to Triosephosphate isomerase (TIM) (Triose-phosphate isomerase); similar to Tpi1 protein; triosephosphate isomerase 1	P48500	1
Tufm	Uncharacterized protein	F8WFG8,P85834	1	Atp5b	ATP synthase, H+ transporting, mitochondrial F1 complex, beta polypeptide; similar to ATP synthase beta chain, mitochondrial precursor	Q0QEP3,P10719	-1
Txn1	thioredoxin 1	P11232	1	ARPC3	actin related protein 2/3 complex, subunit 3	B2GV73	-1
Txn1	thioredoxin 1	P11232	1	Txndc12	Txndc12 protein	B0BN97	-1
Txn1	thioredoxin 1	P11232	1	CALR	calreticulin	P18418	1
Txn1	thioredoxin 1	P11232	1	prdx3	peroxiredoxin 3	Q9Z0V6	-1
Txn1	thioredoxin 1	P11232	1	PRDX2	peroxiredoxin 2; similar to peroxiredoxin 2 isoform b	P35704	-1
txnl1	thioredoxin-like 1	Q920J4	-1	PSMD2	proteasome (prosome, macropain) 26S subunit, non-ATPase, 2	Q4FZT9	-1
UBE2N	ubiquitin-conjugating enzyme E2N; similar to ubiquitin-conjugating enzyme E2N (homologous to yeast UBC13)	Q9EQX9	-1	Dhfr	similar to dihydrofolate reductase; dihydrofolate reductase	B0BMV8,Q920D2	1
uqcrfs1	ubiquinol-cytochrome c reductase, Rieske iron-sulfur polypeptide 1	P20788	-1	Dlst	DLST protein	D0VYQ0,Q01205,Q8CJG5	1
uqcrfs1	ubiquinol-cytochrome c reductase, Rieske iron-sulfur polypeptide 1	P20788	-1	Ndufv2	NADH dehydrogenase (ubiquinone) flavoprotein 2	P19234	-1
uqcrfs1	ubiquinol-cytochrome c reductase, Rieske iron-sulfur polypeptide 1	P20788	-1	Atp5b	ATP synthase, H+ transporting, mitochondrial F1 complex, beta polypeptide; similar to ATP synthase beta chain, mitochondrial precursor	Q0QEP3,P10719	-1
uqcrfs1	ubiquinol-cytochrome c reductase, Rieske iron-sulfur polypeptide 1	P20788	-1	Etfa	electron-transfer-flavoprotein, alpha polypeptide	P13803	0
uqcrfs1	ubiquinol-cytochrome c reductase, Rieske iron-sulfur polypeptide 1	P20788	-1	TPI1	triosephosphate isomerase; similar to Triosephosphate isomerase (TIM) (Triose-phosphate isomerase); similar to Tpi1 protein; triosephosphate isomerase 1	P48500	1
uqcrfs1	ubiquinol-cytochrome c reductase, Rieske iron-sulfur polypeptide 1	P20788	-1	Atp5h	similar to ATP synthase D chain, mitochondrial; ATP synthase, H+ transporting, mitochondrial F0 complex, subunit d	P31399	-1
uqcrfs1	ubiquinol-cytochrome c reductase, Rieske iron-sulfur polypeptide 1	P20788	-1	Ndufs1	NADH dehydrogenase (ubiquinone) Fe-S protein 1	Q66HF1	-1
uqcrfs1	ubiquinol-cytochrome c reductase, Rieske iron-sulfur polypeptide 1	P20788	-1	PEBP1	phosphatidylethanolamine binding protein 1	P31044	1
uqcrfs1	ubiquinol-cytochrome c reductase, Rieske iron-sulfur polypeptide 1	P20788	-1	Mdh1	malate dehydrogenase 1, NAD (soluble)	O88989	1
uqcrfs1	ubiquinol-cytochrome c reductase, Rieske iron-sulfur polypeptide 1	P20788	-1	SOD1	superoxide dismutase 1, soluble	P07632,Q6LDS4	-1
uqcrfs1	ubiquinol-cytochrome c reductase, Rieske iron-sulfur polypeptide 1	P20788	-1	Atp5d	ATP synthase, H+ transporting, mitochondrial F1 complex, delta subunit	P35434	-1
uqcrfs1	ubiquinol-cytochrome c reductase, Rieske iron-sulfur polypeptide 1	P20788	-1	Aprt	adenine phosphoribosyl transferase	P36972	-1
uqcrfs1	ubiquinol-cytochrome c reductase, Rieske iron-sulfur polypeptide 1	P20788	-1	Grpel1	GrpE-like 1, mitochondrial	P97576	-1
uqcrfs1	ubiquinol-cytochrome c reductase, Rieske iron-sulfur polypeptide 1	P20788	-1	Pdhb	pyruvate dehydrogenase (lipoamide) beta	P49432	-1
uqcrfs1	ubiquinol-cytochrome c reductase, Rieske iron-sulfur polypeptide 1	P20788	-1	Mdh2	malate dehydrogenase 2, NAD (mitochondrial)	P04636,Q0QF43	-1
uqcrfs1	ubiquinol-cytochrome c reductase, Rieske iron-sulfur polypeptide 1	P20788	-1	Atp5a1	ATP synthase, H+ transporting, mitochondrial F1 complex, alpha subunit 1, cardiac muscle	P15999	1
Vcp	valosin-containing protein	P46462	1	CALR	calreticulin	P18418	1
Vcp	valosin-containing protein	P46462	1	Ppp2r1a	A regulatory subunit of protein phosphatase 2A	O35511,Q5XI34	-1
Vcp	valosin-containing protein	P46462	1	PSMD2	proteasome (prosome, macropain) 26S subunit, non-ATPase, 2	Q4FZT9	-1
Vcp	valosin-containing protein	P46462	1	Rad23b	RAD23 homolog B (S. cerevisiae)	Q4KMA2	0
Vcp	valosin-containing protein	P46462	1	Dpysl2	dihydropyrimidinase-like 2	P47942	1
Vcp	valosin-containing protein	P46462	1	Psmc2	proteasome (prosome, macropain) 26S subunit, ATPase 2	Q63347	1
Vdac2	Voltage-dependent anion-selective channel protein 2	F1LQJ3,P81155	1	prdx3	peroxiredoxin 3	Q9Z0V6	-1
wdr1	WD repeat domain 1	Q5RKI0	1	Pkm2	similar to Pyruvate kinase isozyme M2; similar to Pyruvate kinase isozymes M1/M2 (Pyruvate kinase muscle isozyme); similar to pyruvate kinase (EC 2.7.1.40) isozyme M2 - rat; pyruvate kinase, muscle	P11980	-1
wdr1	WD repeat domain 1	Q5RKI0	1	TPI1	triosephosphate isomerase; similar to Triosephosphate isomerase (TIM) (Triose-phosphate isomerase); similar to Tpi1 protein; triosephosphate isomerase 1	P48500	1
wdr1	WD repeat domain 1	Q5RKI0	1	CALR	calreticulin	P18418	1
Yars	tyrosyl-tRNA synthetase	Q4KM49	1	Dars	aspartyl-tRNA synthetase	A9CMB7,P15178	1
Yars	tyrosyl-tRNA synthetase	Q4KM49	1	asnS	asparagine synthetase	P49088	-1
YWHAE	tyrosine 3-monooxygenase/tryptophan 5-monooxygenase activation protein, epsilon polypeptide	P62260	-1	Pafah1b1	Platelet-activating factor acetylhydrolase IB subunit alpha	F1LPG0,P63004	-1
YWHAZ	tyrosine 3-monooxygenase/tryptophan 5-monooxygenase activation protein, zeta polypeptide	P63102	-1	YWHAE	tyrosine 3-monooxygenase/tryptophan 5-monooxygenase activation protein, epsilon polypeptide	P62260	-1
YWHAZ	tyrosine 3-monooxygenase/tryptophan 5-monooxygenase activation protein, zeta polypeptide	P63102	-1	Hnrnpf	heterogeneous nuclear ribonucleoprotein F	Q794E4	-1
YWHAZ	tyrosine 3-monooxygenase/tryptophan 5-monooxygenase activation protein, zeta polypeptide	P63102	-1	Cfl1	cofilin 1, non-muscle; similar to Cofilin-1 (Cofilin, non-muscle isoform)	P45592	1
YWHAZ	tyrosine 3-monooxygenase/tryptophan 5-monooxygenase activation protein, zeta polypeptide	P63102	-1	PGK1	phosphoglycerate kinase 1; similar to phosphoglycerate kinase 1	P16617	-1
